# Supplementary material for: Development and validation of a predictive model combining clinical, radiomics, and deep transfer learning features for lymph node metastasis in early gastric cancer
Source: Front Med (Lausanne). 2022 Oct 3;9:986437. doi: 10.3389/fmed.2022.986437 (PMC9573999; doi:10.3389/fmed.2022.986437)
Supplement: Supplementary Datasheet 1 — Original clinical features. [file Data_Sheet_1.CSV]

ID	Gender	Age	Tumor_size	pT_stage	Lauren_histolodical_type	Grade_of_differentiation	Vascular_invasion	Ulcer	label
0	2	56	2.5	1	1	2	1	1	1
1	2	72	3	1	1	2	1	1	0
2	1	65	3	1	1	3	1	2	0
3	1	61	1.6	2	1	2	1	1	0
4	2	67	1.4	2	1	3	1	1	0
5	2	57	1	2	3	1	1	1	0
6	1	64	2	1	1	2	1	1	0
7	1	58	3.8	1	3	3	1	2	0
8	2	72	1	2	1	3	1	1	0
9	2	69	1	1	1	2	1	2	0
10	1	63	1.5	1	1	2	1	1	0
11	1	72	2	2	1	1	1	1	0
12	1	64	4	1	1	2	1	2	0
13	1	67	4	2	3	1	1	1	0
14	1	67	1	2	1	3	1	1	0
15	1	54	1.2	2	1	3	1	1	0
16	1	70	0.9	1	1	3	1	1	0
17	1	59	1	2	1	2	1	1	0
18	1	56	2.5	2	1	2	1	1	0
19	1	66	2.5	1	1	3	1	2	0
20	2	46	1	2	1	1	1	1	0
21	1	68	1.5	1	1	2	1	2	0
22	2	63	1	2	1	2	1	2	0
23	2	47	4.5	1	2	1	1	2	0
24	1	60	3	2	3	2	2	1	0
25	1	62	2	2	1	3	1	1	0
26	2	91	2.6	2	3	1	1	2	0
27	2	44	0.2	1	2	1	1	1	0
28	2	53	2	1	2	1	1	2	0
29	1	63	1.1	1	1	2	1	2	0
30	1	55	1.2	1	1	1	1	2	0
31	2	74	2.5	2	1	3	1	1	0
32	1	71	2	1	3	3	1	1	0
33	2	73	1	2	3	1	1	2	0
34	1	55	2.1	1	1	2	1	2	0
35	1	65	2	1	1	3	1	2	0
36	1	55	5.5	1	2	1	1	2	0
37	2	48	1.3	1	1	2	1	1	0
38	2	46	1	1	2	1	1	1	0
39	1	54	2.5	2	3	2	1	1	0
40	1	55	1	1	1	1	1	2	0
41	1	56	0.9	1	3	2	1	1	0
42	1	42	3.3	1	1	2	1	1	0
43	1	42	1.5	1	1	2	1	1	0
44	1	72	1	2	3	2	1	1	0
45	1	62	1	2	1	2	1	2	0
46	2	82	3	2	1	2	1	1	0
47	1	47	2	2	3	2	1	1	0
48	1	48	1.3	1	1	3	1	1	0
49	1	53	1.5	2	3	2	1	1	0
50	2	56	2	2	1	2	1	1	0
51	1	56	1.5	1	1	2	1	1	0
52	1	66	1.3	2	1	2	1	1	0
53	1	66	1.5	2	1	2	1	1	0
54	1	53	2.5	2	3	1	1	2	0
55	1	52	1.5	2	3	1	1	1	0
56	1	65	1.2	2	1	1	1	1	0
57	1	51	1	2	1	2	1	1	0
58	1	61	2	2	1	2	1	1	0
59	1	62	3	1	1	2	1	1	0
60	2	50	1	1	3	2	1	2	0
61	1	64	2	2	2	3	1	1	0
62	1	56	2	1	1	2	1	1	0
63	2	46	1.2	1	3	1	1	1	0
64	1	65	4	2	1	2	2	1	0
65	1	54	4.5	2	3	1	1	1	0
66	1	52	2.5	2	2	1	1	1	0
67	1	57	2	1	2	1	1	2	0
68	1	61	1.5	1	1	2	1	1	0
69	2	82	1.5	2	1	2	1	1	0
70	1	48	3	1	1	2	1	1	0
71	1	49	1	1	1	2	1	2	0
72	1	47	2.3	1	1	3	1	1	0
73	1	54	2	1	2	1	1	2	0
74	2	53	3	2	1	3	1	2	0
75	2	76	3	2	2	1	1	1	0
76	2	50	0.8	1	2	1	1	1	0
77	2	60	1.5	1	1	3	1	2	0
78	2	48	1.5	2	2	1	1	1	0
79	1	60	2	2	1	2	1	1	0
80	2	22	3	1	2	1	1	2	0
81	1	59	1.5	2	1	2	1	1	0
82	1	59	1.5	1	1	2	1	1	0
83	1	36	3.5	1	2	1	1	1	0
84	2	44	1	1	2	1	1	2	0
85	1	54	2	2	1	3	1	1	0
86	2	53	2.2	2	3	2	1	1	0
87	1	72	1.5	2	1	3	1	2	0
88	2	68	1	1	2	1	1	1	0
89	1	61	1.5	1	1	3	1	1	0
90	2	66	1	2	1	2	1	1	0
91	2	47	2	1	1	3	1	1	0
92	2	75	1.5	2	1	2	1	1	0
93	1	78	1.5	1	1	2	1	1	0
94	1	66	0.5	1	1	2	1	2	0
95	1	56	3	1	3	3	1	1	0
96	1	79	2	1	1	2	1	2	0
97	1	64	3	2	1	2	1	1	0
98	2	67	3.5	2	3	2	1	2	0
99	1	52	5.2	2	1	2	1	1	0
100	1	43	2	2	1	2	1	1	0
101	1	64	1	2	1	3	1	1	0
102	1	72	1	1	1	2	1	1	0
103	1	59	1	2	3	1	1	1	0
104	2	53	1.5	1	1	2	1	1	0
105	1	60	2	1	1	2	1	2	0
106	2	55	1.2	1	3	2	1	1	0
107	2	45	1	1	1	2	1	1	0
108	1	76	2	2	1	2	1	1	0
109	1	61	1.5	2	1	2	1	1	0
110	1	55	1	2	1	2	1	1	0
111	1	66	1.5	1	1	2	1	2	0
112	1	72	0.5	1	2	1	1	1	0
113	1	62	1.5	2	1	2	1	2	0
114	1	72	1	2	1	3	1	2	0
115	1	78	2.8	2	1	2	1	2	0
116	1	60	2	1	1	2	1	1	0
117	1	58	0.9	1	1	3	1	2	0
118	1	38	1	1	1	1	1	1	0
119	1	57	1.5	2	1	2	1	1	0
120	1	48	4	2	2	1	1	1	0
121	2	37	1.5	2	2	1	1	1	0
122	1	79	5.5	1	1	3	1	2	0
123	2	40	1.5	2	3	1	1	1	0
124	1	64	1	1	3	1	1	1	0
125	2	48	0.8	1	3	2	1	1	0
126	2	61	2	1	1	3	1	1	0
127	2	64	3	2	3	1	1	2	0
128	1	47	3	2	1	1	1	1	0
129	2	64	2	1	2	2	1	2	0
130	1	67	3	1	1	2	1	2	0
131	2	47	4	1	3	1	1	2	0
132	1	74	2.5	1	1	2	1	1	0
133	1	68	2	2	1	3	1	1	0
134	2	54	0.6	1	3	1	1	2	0
135	1	61	2.2	1	1	2	1	2	0
136	1	67	2	1	1	3	1	2	0
137	1	60	1.8	2	1	1	1	1	0
138	2	56	1.1	1	2	1	1	2	0
139	2	55	4	1	2	1	1	2	0
140	1	56	3.5	2	3	1	1	1	0
141	1	67	2.3	2	1	1	1	1	0
142	1	70	6	1	1	1	1	2	0
143	1	79	2	2	1	2	1	1	0
144	2	43	0.9	2	2	1	1	1	0
145	1	60	3	2	2	1	1	1	0
146	1	51	2.5	2	1	2	1	1	0
147	1	63	3	2	1	2	1	1	0
148	2	48	1.2	1	2	1	1	1	0
149	2	51	1.4	1	2	1	1	2	0
150	1	58	1	2	1	3	1	2	0
151	2	54	0.7	2	1	2	1	1	0
152	2	70	6	1	2	1	1	2	0
153	1	71	5	1	1	3	1	2	0
154	1	58	3	1	3	1	1	1	0
155	2	44	0.6	1	2	1	1	1	0
156	1	66	0.6	2	1	2	1	1	0
157	2	47	0.5	1	3	1	1	2	0
158	1	48	1.5	1	2	1	1	1	0
159	1	65	1.1	1	1	3	1	2	0
160	2	65	2.5	2	1	1	2	2	0
161	1	46	1	1	1	2	1	1	0
162	1	68	1.8	1	2	1	1	2	0
163	1	49	2.5	1	1	2	1	1	0
164	2	44	3.5	1	2	1	1	1	0
165	2	35	1.5	1	2	1	1	2	0
166	2	53	2	1	1	3	1	2	0
167	1	65	0.8	1	1	2	1	2	0
168	1	45	2	2	1	1	1	1	0
169	1	71	1.6	2	1	1	1	1	0
170	1	68	1	1	3	1	1	1	0
171	1	61	1.5	1	1	2	1	1	0
172	2	50	3	2	3	1	1	1	0
173	2	59	2	2	1	1	1	1	0
174	2	47	1.5	1	3	1	1	2	0
175	2	68	0.7	1	1	1	1	1	0
176	1	50	2.5	2	1	2	1	1	0
177	1	53	2.5	1	2	1	1	2	0
178	1	69	2	2	1	2	1	2	0
179	1	57	2	2	1	1	1	1	0
180	2	66	6.8	2	1	2	1	2	0
181	2	60	1	2	1	1	1	1	0
182	2	72	1.8	2	3	1	2	1	0
183	2	56	2.5	2	2	1	1	2	0
184	2	65	1.2	2	1	1	1	1	0
185	1	56	1.6	1	1	2	1	2	0
186	1	68	1.8	2	3	1	1	2	0
187	1	63	4.5	2	1	3	1	1	0
188	1	65	1	2	3	1	1	1	0
189	1	60	2.4	2	1	2	1	2	0
190	1	48	2	2	3	1	1	1	0
191	1	73	3.5	2	1	2	1	2	0
192	1	60	2	2	1	2	1	1	0
193	1	70	3	1	1	2	1	1	0
194	2	52	1.3	1	1	1	1	1	0
195	2	52	0.6	2	1	2	1	1	0
196	1	59	1.5	2	1	1	1	1	0
197	1	54	1	2	1	2	1	2	0
198	1	51	1.5	1	3	2	1	2	0
199	2	34	8	1	2	1	1	2	0
200	2	46	0.7	1	3	1	1	1	0
201	1	61	1	2	3	1	1	1	0
202	1	34	2	1	2	1	1	2	0
203	1	57	1.3	2	3	1	1	1	0
204	2	67	1.3	1	1	1	1	2	0
205	1	45	2.5	2	2	1	2	1	0
206	1	51	1.8	1	3	1	1	1	0
207	1	37	2.2	1	2	1	1	2	0
208	1	55	2.2	2	2	1	1	1	0
209	2	47	1.1	1	3	1	1	2	0
210	1	56	2	1	3	3	1	1	0
211	1	72	2	2	3	1	1	2	0
212	1	49	1	1	2	1	1	1	0
213	1	65	1.4	1	1	1	1	1	0
214	1	77	2	2	1	3	1	1	0
215	1	47	1.5	1	1	1	1	1	0
216	1	69	2	1	2	3	1	1	0
217	2	80	3	1	1	1	1	1	0
218	2	71	2	1	2	1	1	1	0
219	2	63	4	1	1	1	1	2	0
220	1	72	1	1	1	2	1	1	0
221	2	50	0.5	1	3	3	1	2	0
222	1	66	1.1	2	1	2	1	2	0
223	1	67	1.6	2	1	2	1	2	0
224	2	59	1.5	2	3	1	1	1	0
225	1	56	1	1	1	1	1	1	0
226	1	64	3.5	2	1	2	1	1	0
227	1	59	1.5	2	1	2	1	1	0
228	2	63	2.2	2	1	2	1	2	0
229	1	32	2	1	2	1	1	1	0
230	1	46	2.2	1	3	1	1	1	0
231	1	73	1.5	2	1	1	1	1	0
232	1	52	1.2	1	2	1	1	1	0
233	2	33	0.7	1	2	1	1	1	0
234	1	52	1.3	2	1	1	1	1	0
235	2	61	1	1	2	1	1	2	0
236	2	50	1.9	2	3	1	1	1	0
237	2	51	1	1	2	1	1	2	0
238	1	58	1.2	1	1	3	1	1	0
239	2	50	1.2	1	1	2	1	2	0
240	2	66	0.7	1	1	3	1	1	0
241	2	69	1.3	2	1	2	1	1	0
242	1	51	2.5	1	1	3	1	1	0
243	1	62	1.2	1	1	2	1	1	0
244	2	78	0.3	1	1	1	1	2	0
245	1	61	2.5	1	1	2	1	1	0
246	2	64	1.5	1	3	1	1	1	0
247	1	67	0.8	1	1	3	1	2	0
248	1	80	2.2	2	1	2	1	1	0
249	1	69	0.6	2	1	2	1	1	0
250	1	59	2.2	1	1	1	1	2	0
251	1	54	1	2	1	1	1	1	0
252	1	65	1	1	1	3	1	2	0
253	2	30	2	2	2	1	1	2	0
254	1	42	2	1	3	1	1	1	0
255	1	63	3	1	2	1	1	2	0
256	2	38	1.8	1	1	1	1	1	0
257	1	52	0.5	1	1	2	1	2	0
258	2	74	2.2	2	1	1	2	1	0
259	1	47	1	2	2	1	1	1	0
260	1	76	0.5	2	1	1	1	2	0
261	1	69	4.5	1	1	3	1	1	0
262	1	67	5.5	2	1	3	1	2	0
263	1	63	3	2	2	1	1	1	0
264	1	60	1.2	2	1	3	1	2	0
265	1	62	1.5	2	3	2	1	1	0
266	1	74	1	1	1	1	1	1	0
267	2	45	2.8	1	3	1	1	1	0
268	1	42	1.5	1	1	2	1	2	0
269	1	52	0.5	1	2	1	1	1	0
270	1	56	1.1	1	1	2	1	2	0
271	1	47	1.5	1	1	1	1	2	0
272	2	70	0.7	1	3	1	1	1	0
273	1	61	1	2	1	1	1	1	0
274	1	80	1.4	2	1	2	1	1	0
275	2	49	2	2	1	1	1	1	0
276	1	41	2	1	1	2	1	2	0
277	2	27	2.5	1	2	1	1	1	0
278	1	46	3.5	1	3	1	1	2	0
279	1	68	3	1	1	2	1	2	0
280	2	61	0.3	1	1	1	1	1	0
281	1	68	1.4	1	1	3	1	1	0
282	1	51	2.5	2	1	3	1	1	0
283	2	61	2.5	2	1	1	1	2	0
284	2	31	1	1	2	1	1	2	0
285	1	52	2	2	1	3	1	1	0
286	1	58	2	2	1	3	1	2	0
287	1	66	1.5	2	1	2	1	2	0
288	1	61	3	2	1	2	1	1	0
289	2	56	3.3	2	1	1	1	2	0
290	1	66	1.1	1	1	2	1	1	0
291	1	62	1	1	1	3	1	2	0
292	2	52	1.5	2	1	2	1	1	0
293	1	45	2	1	1	2	1	1	0
294	1	74	1.3	2	1	2	1	1	0
295	1	67	4	2	1	1	1	2	0
296	1	63	1.2	1	2	1	1	1	0
297	2	77	1.7	1	1	2	1	1	0
298	1	58	5.5	1	1	3	1	2	0
299	1	53	1.2	2	1	2	1	1	0
300	1	48	2	1	1	2	1	2	0
301	1	63	3	2	1	2	1	1	0
302	1	67	1.8	1	3	1	1	2	0
303	1	69	3	2	1	1	1	1	0
304	1	71	2	1	1	2	1	2	0
305	1	70	5.5	2	1	1	1	1	0
306	2	67	1.5	1	1	3	1	1	0
307	1	64	1.5	2	1	1	1	1	0
308	1	79	4.5	2	1	2	1	1	0
309	2	81	4	2	1	2	1	1	0
310	2	34	2	1	1	2	1	1	0
311	2	43	1.5	1	2	1	1	2	0
312	1	61	3.5	1	1	1	1	2	0
313	1	64	4	1	1	3	1	1	0
314	1	56	1.8	2	1	1	1	1	0
315	1	54	3	2	1	1	1	2	0
316	1	52	1	2	1	1	1	2	0
317	1	66	4	2	1	2	2	2	0
318	2	74	1.2	1	1	2	1	1	0
319	1	67	2.5	1	3	1	1	2	0
320	1	57	2.5	1	1	1	1	2	0
321	2	58	2.7	2	3	1	1	2	0
322	1	76	3.5	2	1	2	1	2	0
323	2	69	1.3	2	1	2	1	1	0
324	1	55	3	2	1	2	1	2	0
325	1	75	3	1	1	3	1	1	0
326	2	74	7	1	1	3	1	2	0
327	1	72	2	2	1	3	1	1	0
328	1	65	2.5	2	3	1	1	1	0
329	1	68	2	2	3	2	1	1	0
330	1	70	2	2	1	3	1	2	0
331	1	61	2.5	1	1	3	1	1	0
332	1	69	2.5	1	3	1	1	1	0
333	2	55	1.5	1	2	1	1	1	0
334	1	63	6.5	1	1	3	1	1	0
335	1	54	3	1	1	2	1	1	0
336	1	53	3.5	1	1	3	1	1	0
337	2	72	2	1	1	3	1	2	0
338	1	72	1	1	1	3	1	2	0
339	1	66	2	1	1	2	1	1	0
340	1	46	1	2	1	2	1	2	0
341	1	76	2.2	2	1	2	1	1	0
342	1	54	2	1	1	3	1	2	0
343	2	54	2.3	1	1	2	1	1	0
344	1	73	1	2	1	3	1	1	0
345	1	63	5	1	2	1	1	2	0
346	1	56	6	1	1	3	1	2	0
347	1	78	6	1	1	2	1	2	0
348	1	69	1	1	1	3	2	1	0
349	1	74	3	1	1	2	1	1	0
350	1	65	3	2	3	2	1	1	0
351	2	56	2.5	2	1	1	2	1	0
352	2	55	2.5	1	2	1	1	2	0
353	2	75	1.5	1	3	1	1	1	0
354	1	82	3.5	2	1	1	1	1	0
355	1	57	1.8	2	1	1	1	1	0
356	2	49	1.5	2	3	2	1	1	0
357	2	50	1.5	2	1	2	1	1	0
358	1	74	1.7	2	1	2	1	1	0
359	2	49	2.5	1	3	2	1	2	1
360	1	60	2	2	1	2	2	1	1
361	2	59	1.5	2	2	1	1	1	1
362	1	75	5	2	1	2	2	1	1
363	2	38	2.5	2	3	1	1	1	1
364	2	72	2	2	1	2	2	1	1
365	2	68	6	2	1	3	1	2	1
366	2	67	1.8	2	1	1	1	1	1
367	2	55	1.5	1	3	1	1	1	1
368	2	54	2.2	2	3	2	2	2	1
369	1	63	2.5	2	1	2	1	1	1
370	1	66	1.5	2	1	2	2	1	1
371	2	75	1.5	2	1	2	2	2	1
372	2	56	5	2	3	1	1	1	1
373	1	50	2.5	2	1	2	2	1	1
374	2	55	3	2	1	1	2	1	1
375	1	59	2.8	2	1	1	1	2	1
376	2	55	1.1	2	1	2	2	2	1
377	1	56	1.5	2	1	2	1	2	1
378	1	63	2	1	3	1	2	1	1
379	1	56	2	2	2	1	1	1	1
380	1	61	2.5	2	1	2	2	1	1
381	2	57	4.5	1	3	1	1	2	1
382	1	36	3	1	3	2	1	1	1
383	2	55	4	1	2	1	1	1	1
384	2	60	2.5	2	1	1	2	1	1
385	2	40	2.5	2	2	1	1	1	1
386	1	59	5	2	2	2	1	2	1
387	1	60	2.5	2	2	2	1	1	1
388	1	59	3	2	1	1	1	2	1
389	1	63	3.5	2	2	1	1	1	1
390	2	42	2.5	1	2	1	1	1	1
391	1	49	2.5	1	2	1	1	1	1
392	2	66	2	2	3	2	1	1	1
393	1	59	1.1	2	1	2	2	1	1
394	1	30	2	2	1	2	2	1	1
395	2	41	5	2	1	2	2	2	1
396	2	58	3.5	2	1	2	2	2	1
397	1	46	2	2	3	2	1	2	1
398	1	48	1	1	2	1	1	1	1
399	2	43	3	2	2	3	1	1	1
400	1	49	2.1	2	1	2	1	1	1
401	2	63	3	1	2	1	1	1	1
402	1	60	1.5	2	1	2	1	1	1
403	1	63	5.5	2	1	1	1	1	1
404	1	67	3	1	2	1	1	1	1
405	1	61	2.8	2	3	1	1	1	1
406	2	38	2.5	2	2	1	1	2	1
407	1	70	0.8	2	1	1	2	1	1
408	2	64	0.8	1	1	2	1	1	1
409	1	74	1.8	2	1	1	2	2	1
410	2	59	1	2	3	1	1	1	1
411	1	55	1	1	1	2	2	1	1
412	1	55	2	2	1	1	1	1	1
413	1	68	2.5	2	1	1	2	1	1
414	1	55	2.5	2	1	2	1	2	1
415	1	52	1.5	2	3	1	1	2	1
416	1	54	1.5	2	3	1	1	1	1
417	1	65	4.5	2	1	2	2	1	1
418	1	39	4	1	1	1	2	2	1
419	1	64	2.5	2	1	1	2	2	1
420	1	55	3	2	1	2	1	2	1
421	1	30	5.5	1	1	1	1	2	1
422	1	53	4.5	2	3	1	1	1	1
423	2	58	3.5	2	2	1	1	1	1
424	1	37	3.5	2	2	1	1	1	1
425	2	47	1.8	2	3	1	2	1	1
426	1	58	3	2	1	2	2	1	1
427	2	70	4	2	3	1	1	2	1
428	1	52	1.5	2	1	1	2	2	1
429	2	40	2.5	1	3	2	1	2	1
430	1	61	1	2	1	1	1	1	1
431	2	57	0.8	2	3	1	1	2	1
432	1	60	1.5	2	1	1	1	1	1
433	1	70	3	1	1	2	1	2	1
434	2	71	1.5	2	1	2	2	2	1
435	1	60	2	2	1	2	1	1	1
436	2	48	3.5	2	1	2	2	2	1
437	1	71	10	2	1	2	2	2	1
438	2	56	3.5	1	1	1	1	2	1
439	1	73	2.5	2	1	1	2	2	1
440	2	50	4	2	2	1	2	1	1
441	2	65	1.2	2	3	1	1	1	1
442	1	71	2	2	1	2	1	2	1
443	2	48	2	2	3	2	1	1	1
444	1	44	1.5	2	1	2	1	1	1
445	1	55	1.5	2	2	1	2	1	1
446	2	45	1.3	2	3	1	2	2	1
447	1	55	5	2	2	2	1	1	1
448	1	70	1.5	2	1	3	1	2	1
449	1	51	1.5	2	3	1	2	2	1
450	2	62	2.5	2	1	2	1	1	1
451	1	65	1.5	2	3	1	1	1	1
452	2	50	1.2	2	1	1	2	1	1
453	2	69	2	2	1	1	1	1	1
454	1	59	1	2	1	2	2	1	1
455	2	49	1	2	1	3	1	2	1
456	1	57	2	2	3	1	1	2	1
457	1	62	2	2	1	2	2	2	1
458	1	64	4.5	2	1	2	1	2	1
459	1	62	2.5	2	1	2	1	1	1
460	1	66	4	2	1	1	1	2	1
461	1	60	4	2	1	1	1	1	1
462	2	78	4.5	2	3	1	2	2	1
463	2	43	2.5	1	1	2	1	1	1
464	2	50	4	2	3	1	1	2	1
465	2	66	2	2	1	1	1	2	1
466	1	59	3.3	2	3	1	2	2	1
467	2	56	5.5	2	3	1	1	1	1
468	2	61	2.5	2	1	2	1	1	1
469	1	51	2	2	2	1	2	2	1
470	1	69	1.5	1	1	1	1	2	1
471	2	55	1.5	2	3	1	1	1	1
472	2	63	2	1	1	3	1	1	1
473	1	65	3.5	1	1	1	2	1	1
474	2	51	3	2	1	2	1	1	1
475	2	53	2	2	2	1	2	1	1
476	2	44	0.4	2	3	1	1	1	1
477	1	53	1.2	1	2	1	1	1	1
478	2	44	1.2	2	2	1	2	2	1
479	1	62	1.5	2	1	3	2	1	1
480	2	64	2.5	2	2	1	1	1	1
481	1	61	2	2	1	1	2	1	1
482	2	42	1.2	1	1	2	1	1	1
483	2	38	5	2	2	1	1	1	1
484	1	58	2.5	1	1	1	1	1	1
485	1	65	2	2	2	1	1	1	1
486	1	63	1.4	2	1	2	1	1	1
487	2	48	1.5	1	2	1	1	1	1
488	1	50	2.5	2	3	1	2	1	1
489	1	46	1.5	1	2	1	1	2	1
490	2	46	2	2	3	1	2	2	1
491	2	27	4	1	2	1	1	2	1
492	1	69	2	2	3	1	2	1	1
493	1	49	3	2	3	1	2	1	1
494	1	50	2.5	2	2	2	1	1	1
495	2	45	4.5	2	2	1	1	2	1
496	2	54	3.5	2	2	1	1	1	1
497	1	68	3.5	2	1	1	1	1	1
498	2	37	1.8	2	3	1	2	2	1
499	2	25	1.5	1	3	1	1	1	1
500	1	53	1.5	2	3	1	1	1	1
501	2	55	2	2	3	1	1	1	1
502	2	44	5	1	3	1	1	2	1
503	2	44	2.5	1	1	1	1	1	1
504	2	56	2.5	1	2	1	1	2	1
505	2	64	6	2	3	1	2	1	1
506	2	81	2	1	3	1	1	2	1
507	2	67	2.2	2	1	2	1	1	1
508	1	57	3	2	2	1	1	1	1
509	2	65	3	1	3	1	2	1	1
510	2	42	4	2	2	1	2	1	1
511	2	53	2.5	2	1	1	2	2	1
512	1	80	1	1	3	1	1	1	1
513	2	39	4	1	2	1	1	2	1
514	1	70	2.5	2	1	2	1	1	1
515	2	54	1.1	2	3	1	1	2	1
516	1	55	4	1	2	1	1	2	1
517	1	68	2.1	2	3	2	1	1	1
518	2	73	1	1	1	2	1	2	1
519	1	66	1.5	1	3	1	1	1	1
520	2	60	0.8	2	3	1	1	1	1
521	1	68	1.2	2	1	1	2	1	1
522	2	30	4	1	1	2	1	1	1
523	2	44	2.5	2	1	2	1	2	1
524	1	71	2.5	2	1	2	1	1	1
525	2	54	2.5	2	1	2	1	1	1
526	2	39	4	2	1	2	2	1	1
527	1	57	3.5	2	2	1	1	1	1
528	1	59	1	2	3	2	2	1	1
529	1	64	2	2	3	1	2	1	1
530	2	30	1.2	2	2	1	2	1	1
531	1	52	4.5	2	1	2	2	1	1
532	1	65	1.1	2	3	1	2	2	1
533	1	73	1.5	1	1	3	1	1	1
534	2	52	2.5	2	3	1	2	2	1
535	1	59	2	2	3	2	2	1	1
536	1	67	1.5	2	1	2	1	1	1
537	1	46	2.5	1	3	1	1	2	1
538	2	55	1.5	2	3	1	2	1	1
539	1	40	4.5	2	3	1	1	1	1
540	1	64	2.2	2	3	1	2	2	1
541	2	51	1	1	3	2	1	2	1
542	1	55	2.2	2	3	2	2	2	1
543	1	59	2.5	2	1	1	2	2	1
544	2	45	1.2	1	2	1	1	1	1
545	2	57	2	2	2	1	1	2	1
546	2	60	2.5	2	1	2	1	2	1
547	1	52	1.3	2	2	1	1	2	1
548	2	51	0.5	1	3	2	1	1	1
549	2	66	0.8	1	1	2	1	1	1
550	2	45	1.5	1	3	1	1	2	1
551	2	67	3.5	2	1	1	2	1	1
552	2	76	3	2	3	1	1	1	1
553	2	37	2	2	3	2	2	1	1
554	1	71	2	2	1	1	2	2	1
SZ1	2	65	8	2	3	2	1	2	1
SZ2	2	46	3.5	1	3	2	1	2	1
SZ3	1	69	2.5	2	3	2	2	1	1
SZ4	1	52	2.1	2	1	2	1	1	1
SZ5	2	71	2.5	2	3	2	2	1	1
SZ6	2	68	2.5	2	2	2	1	1	1
SZ7	1	68	3.2	2	1	2	1	1	1
SZ8	1	71	0.7	2	1	2	2	1	1
SZ9	2	50	2	1	1	2	1	1	1
SZ10	1	56	2.5	2	1	2	2	1	1
SZ11	2	54	0.7	2	2	1	2	1	1
SZ12	2	48	3	2	3	2	2	1	1
SZ13	2	58	2	2	1	2	2	1	1
SZ14	1	68	3	2	1	2	2	1	1
SZ15	2	29	3.5	2	2	1	2	1	1
SZ16	2	61	0.5	2	3	1	1	2	1
SZ17	2	48	2	2	1	1	2	1	1
SZ18	2	49	2.3	2	3	1	1	1	0
SZ19	1	75	2.5	2	1	2	1	1	0
SZ20	1	66	1.3	2	1	2	1	2	0
SZ21	1	66	1.5	2	1	1	1	1	0
SZ22	2	55	4	1	3	2	1	2	0
SZ23	1	68	3.2	2	1	3	1	1	0
SZ24	1	62	1	2	1	3	1	1	0
SZ25	2	55	2.5	2	2	1	1	1	0
SZ26	1	72	2	2	1	3	1	1	0
SZ27	1	61	0.8	2	1	2	1	2	0
SZ28	1	65	1.5	2	3	1	1	1	0
SZ29	2	58	1.5	2	1	2	1	1	0
SZ30	2	39	0.5	1	1	2	1	2	0
SZ31	1	66	3.4	2	2	1	2	2	0
SZ32	1	64	2	2	1	2	1	1	0
SZ33	1	30	3.5	2	2	1	1	2	0
SZ34	1	74	3.5	2	2	1	1	1	0
SZ35	1	42	2.5	2	2	1	1	2	0
SZ36	1	61	1.7	2	1	2	1	1	0
SZ37	1	64	2	2	1	3	1	2	0
SZ38	1	67	1.7	2	1	2	1	1	0
SZ39	1	65	1.1	2	1	2	1	2	0
SZ40	1	59	2	2	1	2	1	1	0
SZ41	1	68	1.5	2	1	2	1	2	0
SZ42	2	32	6	1	2	1	1	1	0
SZ43	1	62	1.2	1	1	2	1	2	0
SZ44	2	55	2.5	2	1	2	1	1	0
SZ45	1	63	1.2	2	1	1	1	2	0
SZ46	1	54	5	2	1	2	1	1	0
SZ47	1	63	2	1	1	2	1	2	0
SZ48	2	60	2	1	2	1	1	1	0
SZ49	1	61	2	2	1	3	1	1	0
SZ50	1	69	2.2	2	1	2	1	1	0
SZ51	1	80	2	2	1	3	1	1	0
SZ52	1	72	1	1	2	1	1	2	0
SZ53	2	59	1	1	2	1	1	1	0
SZ54	2	67	1.3	1	2	3	1	2	0
SZ55	2	38	1	2	2	1	1	2	0
SZ56	1	52	2	2	1	2	1	2	0
SZ57	1	50	1	2	3	1	1	1	0
SZ58	2	71	2	2	2	1	2	1	0
SZ59	2	23	1	1	2	1	1	1	0
SZ60	1	65	1	2	1	2	1	1	0
SZ61	1	64	0.8	1	1	2	1	1	0
SZ62	1	68	1.2	1	1	2	1	1	0
SZ63	1	31	1.5	1	1	2	1	1	0
SZ64	1	50	2	2	1	2	1	1	0
SZ65	1	39	1	1	2	1	1	1	0
SZ66	1	59	2	2	1	2	1	1	0
SZ67	1	69	0.5	1	2	1	1	1	0
SZ68	1	53	1	2	1	2	1	1	0
SZ69	2	45	2	1	2	1	1	2	0
SZ70	2	83	2	2	1	2	2	2	0
SZ71	2	65	2	1	1	3	1	1	0
SZ72	1	60	2.5	2	1	2	1	1	0
SZ73	2	60	3	1	1	2	1	1	0
SZ74	1	41	1.3	1	2	1	1	1	0
SZ75	2	54	1.2	1	2	1	1	2	0
SZ76	1	54	2	2	1	2	1	2	0
SZ77	2	62	3	1	2	1	1	2	0
SZ78	1	53	3	2	2	1	1	1	0
SZ79	2	50	2.5	2	1	2	1	1	0
