# Supplementary material for: Development and validation of a predictive model combining clinical, radiomics, and deep transfer learning features for lymph node metastasis in early gastric cancer
Source: Front Med (Lausanne). 2022 Oct 3;9:986437. doi: 10.3389/fmed.2022.986437 (PMC9573999; doi:10.3389/fmed.2022.986437)
Supplement: Supplementary Datasheet 2 — Original radiomics features. [file Data_Sheet_2.CSV]

ID	original_firstorder_10Percentile	original_firstorder_90Percentile	original_firstorder_Energy	original_firstorder_Entropy	original_firstorder_InterquartileRange	original_firstorder_Kurtosis	original_firstorder_Maximum	original_firstorder_Mean	original_firstorder_MeanAbsoluteDeviation	original_firstorder_Median	original_firstorder_Minimum	original_firstorder_Range	original_firstorder_RobustMeanAbsoluteDeviation	original_firstorder_RootMeanSquared	original_firstorder_Skewness	original_firstorder_TotalEnergy	original_firstorder_Uniformity	original_firstorder_Variance	original_glcm_Autocorrelation	original_glcm_ClusterProminence	original_glcm_ClusterShade	original_glcm_ClusterTendency	original_glcm_Contrast	original_glcm_Correlation	original_glcm_DifferenceAverage	original_glcm_DifferenceEntropy	original_glcm_DifferenceVariance	original_glcm_Id	original_glcm_Idm	original_glcm_Idmn	original_glcm_Idn	original_glcm_Imc1	original_glcm_Imc2	original_glcm_InverseVariance	original_glcm_JointAverage	original_glcm_JointEnergy	original_glcm_JointEntropy	original_glcm_MCC	original_glcm_MaximumProbability	original_glcm_SumAverage	original_glcm_SumEntropy	original_glcm_SumSquares	original_gldm_DependenceEntropy	original_gldm_DependenceNonUniformity	original_gldm_DependenceNonUniformityNormalized	original_gldm_DependenceVariance	original_gldm_GrayLevelNonUniformity	original_gldm_GrayLevelVariance	original_gldm_HighGrayLevelEmphasis
0	54	88	11087819	1.375669646	18	4.12990122	124	70.71274602	10.77065435	71	0	124	7.328975572	72.08183871	-0.378216965	14086164.52	0.439281363	195.4990222	11.47852694	2.682578381	-0.049264791	0.940215358	0.568644151	0.24621839	0.493514381	1.170054648	0.320849106	0.765539652	0.760755787	0.978757224	0.919520351	-0.048411195	0.309505983	0.429898809	3.374253561	0.213022187	2.613199978	0.255331188	0.329784341	6.748507123	1.968929415	0.377214877	5.573364118	106.6391753	0.049971497	30.74312795	937.4264292	0.399759023	11.59746954
1	47	111	31985656	2.111602368	33	3.380174113	177	78.91553836	20.09644963	78	-57	234	13.98214282	82.91079984	0.220196503	36171522.98	0.27159122	646.5385357	46.2282954	35.77524606	1.96864068	3.366525998	0.887977669	0.581837521	0.644670391	1.365925191	0.447268731	0.714649888	0.701609193	0.992857923	0.947793112	-0.175433418	0.67463716	0.462771093	6.75333591	0.101185572	3.796980935	0.59825188	0.180292473	13.50667182	2.885607105	1.063625917	6.281379371	259.1100365	0.055686662	24.80161839	1263.713948	1.108283543	45.6301311
2	30	72	11395322	1.55302269	21	3.63210861	107	51.23843416	12.96084686	52	-38	145	9.192013154	53.82030109	-0.301317094	5823027.625	0.397555083	271.2476738	21.59076586	5.058304805	-0.197055704	1.257097905	0.625921994	0.335894689	0.530715738	1.206739124	0.338051256	0.750001047	0.744148939	0.987721049	0.934965526	-0.072200175	0.404053661	0.452118339	4.629556541	0.183427837	2.889546961	0.342152451	0.305883661	9.259113082	2.189811539	0.470754975	5.675203329	199.2267412	0.050642283	29.1592119	1563.981698	0.510909416	21.36705643
3	43	92	10511412	1.739485227	26	2.993122666	126	68.52119461	15.32643831	69	-3	129	10.85778628	71.15687302	-0.223088192	14012115.1	0.346282034	368.1464679	18.73147242	9.193066816	-0.374416006	1.78382326	0.754729409	0.405253049	0.594770719	1.307516747	0.394979019	0.72791661	0.718595683	0.985329768	0.927829666	-0.090192195	0.491226579	0.467526356	4.298147151	0.140182348	3.272997934	0.417153138	0.233064672	8.596294303	2.44516154	0.634638167	5.819725524	115.4344894	0.055604282	24.65996098	718.8815029	0.658041392	18.79431599
4	51	95	14446364	1.682970849	23	3.726259577	123	73.00588005	14.1446238	74	-6	129	9.686550818	75.25303975	-0.437198408	12035966.06	0.366259241	333.1614707	21.00283514	9.046120547	-0.433184435	1.674928325	0.526942986	0.519550643	0.455896328	1.14530729	0.315468643	0.783366768	0.779156502	0.986086144	0.936115587	-0.15948476	0.61814194	0.398699962	4.551282334	0.182287722	2.944765635	0.538876489	0.299882694	9.102564668	2.367013783	0.550467828	5.917495552	117.9517836	0.046237469	34.52596863	934.3273226	0.620536508	20.34653077
5	43	95	12430597	1.830206477	28	2.905382208	138	68.04017857	16.36271959	67	6	132	11.66390967	71.02735491	0.175363419	6043499.592	0.327115001	415.4192461	11.2275238	14.13101153	0.585609091	2.216887245	0.768310465	0.485085739	0.596349791	1.30051037	0.396573974	0.728787069	0.719002977	0.980062503	0.917796421	-0.131478399	0.568846456	0.461794277	3.296255523	0.128270882	3.422221314	0.490790525	0.249916951	6.592511046	2.597695096	0.746299428	5.982668497	137.6688312	0.055872091	24.61396776	806.0113636	0.743800994	11.23782468
6	32	79	8218246	1.727963439	25	3.793240547	118	55.15384615	14.87885729	55	-60	178	10.4138308	58.29904227	-0.142835942	6348399.41	0.352766438	356.8315836	33.25580746	9.968969274	0.172602644	1.806001067	0.705511077	0.438107437	0.579694845	1.250737433	0.362693343	0.729831409	0.722504552	0.989368213	0.936950607	-0.107627965	0.52943016	0.480201357	5.742868962	0.143103667	3.231822537	0.470044988	0.255745653	11.48573792	2.460320394	0.627878036	5.77002242	142.0306038	0.058738877	21.97984649	852.9892473	0.649069975	33.36765922
7	27	83	19472404	1.948561675	30	3.220277084	134	55.32614654	17.75905043	55	-63	197	12.57242925	59.64816142	-0.129195409	13165696.55	0.300413982	496.9206703	33.94364882	17.19065178	-0.037211475	2.436818412	0.885342449	0.46712539	0.670912436	1.370630074	0.426802403	0.69870751	0.685960324	0.989417688	0.934829048	-0.105265195	0.549870981	0.497972144	5.792708489	0.108117333	3.620942495	0.487675765	0.198077939	11.58541698	2.681064321	0.830540215	5.898963863	342.8370181	0.062641516	19.23382067	1644.165723	0.876543017	33.80522565
8	52	97	39423475	1.654583167	22	3.706533282	139	73.28420901	13.80097387	73	-9	148	9.498107422	75.4351072	-0.013708831	31574392.03	0.375664664	319.8801086	20.18424713	8.885374106	0.572261887	1.646979832	0.554626568	0.494132605	0.456360988	1.149940182	0.330822294	0.787119178	0.781615489	0.989180749	0.944282958	-0.168660147	0.585518218	0.380343941	4.462186877	0.189996778	2.939283489	0.516986978	0.318396816	8.924373755	2.319633966	0.5504016	6.037240942	317.3810624	0.045811354	35.71021	2602.604792	0.588170839	20.41945727
9	40	79	45047473	1.533944916	20	3.977678907	119	59.8258015	12.57935646	60	-32	151	8.665563499	61.97595651	-0.339654484	18941164.64	0.420425376	261.8926597	24.67705056	7.033242309	-0.374009735	1.349331551	0.517549167	0.445162093	0.460991426	1.125329618	0.30098837	0.778709754	0.775158925	0.989787089	0.943154206	-0.116587383	0.520412239	0.413580957	4.94662037	0.214668698	2.804130502	0.457926265	0.403699335	9.893240739	2.220295049	0.466720179	5.751875072	545.8692019	0.0465441	33.49882023	4930.748806	0.498669216	24.651603
10	30	84	17451893	1.924029213	26	4.070596523	153	55.53698743	17.12852782	54	-24	177	11.18322043	59.96752504	0.471547717	8201944.998	0.322266007	511.7470865	15.12960909	29.9588716	3.112553252	2.719844305	0.674963987	0.60149032	0.545334773	1.250383101	0.371581259	0.747123356	0.740064837	0.989856725	0.940798456	-0.18582613	0.697231075	0.44743346	3.823270686	0.141623347	3.418185782	0.662529866	0.267916419	7.646541373	2.679248721	0.848702073	6.063402814	254.3533897	0.052411578	27.67219539	1563.956934	0.888551861	14.90665568
11	56	118	25163000	2.096457209	26	6.919753334	243	84.25399812	19.81287451	79	6	237	11.57418815	88.82883149	1.428752881	23786898.44	0.303726425	791.8251055	15.57100546	109.5776695	12.25565827	3.9214857	0.819543429	0.647829534	0.59337594	1.349990707	0.448843545	0.737247048	0.725764864	0.992066194	0.947715379	-0.199417869	0.708698561	0.429836437	3.846350163	0.136621712	3.599965326	0.756468128	0.240517927	7.692700326	2.753077062	1.185257282	6.288328082	155.1241769	0.048643517	32.1442897	968.5835685	1.359707705	16.51081844
12	46	80	9948316	1.298094642	16	3.92435087	117	62.5214168	10.45737198	62	4	113	6.971650576	64.01038579	0.0608889	14164692.12	0.50782571	188.4019301	9.328274807	3.304390165	0.235433524	0.929776878	0.38388612	0.415111444	0.357202427	1.000360445	0.253617179	0.825800818	0.824067156	0.985453587	0.941098356	-0.126082477	0.499863508	0.334281559	3.031790869	0.316699673	2.332224434	0.456008717	0.530017626	6.063581738	1.901260496	0.328415749	5.582950677	104.5354201	0.043054127	40.95692755	1233.000824	0.3552778	9.499176277
13	14	80	14598552	2.157053695	34	3.106803398	145	46.20334422	20.53247463	45	-40	185	14.36708355	52.96975664	0.161210834	11377496.98	0.263558861	671.0461007	20.45627296	38.72299968	1.896590493	3.542505126	1.006436982	0.558342372	0.722102085	1.433104816	0.472600181	0.682693562	0.66724533	0.985012072	0.922834579	-0.14121042	0.651084983	0.50676617	4.452168843	0.08762549	3.967698717	0.584106118	0.166862869	8.904337686	2.942116602	1.137235527	6.12754305	322.8135691	0.062043738	19.3186936	1371.296752	1.171472541	20.31020565
14	33	79	32049727	1.684014072	25	3.25357888	121	56.32360656	14.34269311	57	-21	142	10.0917902	59.18363291	-0.134132898	13314114.65	0.367634029	330.3537487	14.86535057	8.99122237	-0.128316245	1.684084655	0.602757135	0.472635133	0.521613285	1.185129286	0.325190287	0.752471061	0.747307743	0.984056865	0.926921087	-0.122055879	0.5524284	0.452938318	3.820333335	0.165261178	3.084829776	0.476046783	0.315636834	7.64066667	2.406051664	0.571710448	5.844839812	473.8380328	0.051785577	27.49231449	3363.851366	0.606367177	14.83781421
15	41	79	29537187	1.448265759	20	2.952584605	118	60.11850987	11.83838772	60	10	108	8.441167102	61.91935578	0.055741618	10140788.38	0.432656155	219.7713915	8.72584375	4.385571303	0.071367058	1.205878926	0.450276485	0.455199841	0.418253341	1.0580576	0.271872475	0.796164717	0.794075644	0.982942674	0.931050294	-0.129070051	0.532356186	0.390665673	2.921799572	0.228526362	2.639276897	0.457236367	0.417169104	5.843599145	2.136891357	0.414038853	5.754749362	357.3174974	0.046380776	33.98968554	3333.183022	0.43594781	8.966381101
16	51	125.5	6334643	2.36490447	37	4.516213963	173	89.53116147	23.74911523	90	-59	232	15.87418279	94.72371484	-0.564652183	6056458.452	0.236170742	956.7532783	52.77630559	56.69616625	-1.818808076	3.875591525	1.982511993	0.324096222	0.994961148	1.758165503	0.918933643	0.623479001	0.592522059	0.981812253	0.916274338	-0.107392376	0.548768566	0.482283913	7.232004585	0.077465573	4.31109279	0.424765443	0.149493518	14.46400917	2.968721963	1.46452588	5.850362791	54	0.076487252	15.29217793	166.7365439	1.651142775	52.27053824
17	25	73	14451097	1.71217326	25	3.152941939	103	48.96113007	14.72489286	49	-33	136	10.56586387	52.34561967	-0.179674134	6076269.973	0.355042639	342.8716404	20.72420644	8.969919446	-0.285425596	1.724933504	0.694989559	0.425860347	0.574818155	1.2497532	0.357537338	0.732190602	0.724608063	0.986391582	0.929802482	-0.099193592	0.501847221	0.473718778	4.523999804	0.14666722	3.197663242	0.427611217	0.23288247	9.047999608	2.42813397	0.604980766	5.772312986	295.4618885	0.056022353	23.64999125	1872.494881	0.631155852	20.71596511
18	12	64	49682803	1.833644597	27	5.783605784	115	38.62763148	16.18528162	40	-213	328	11.19039029	43.92868091	-0.685626334	26794265.58	0.334590906	437.6350929	123.5374997	19.4087424	-1.638280503	2.208155508	0.730478652	0.501678773	0.589320568	1.280065442	0.37654148	0.727716944	0.719394645	0.996318148	0.961292918	-0.125800936	0.583080367	0.476235515	11.09810813	0.135150851	3.386132906	0.56167334	0.260312248	22.19621625	2.582086094	0.73465854	5.947248389	1455.586188	0.056536401	23.36379824	8614.377457	0.77589135	123.1976618
19	40	91	12582328	1.863411147	27	3.354531355	150	65.4696174	16.35229381	66	-18	168	11.20814922	68.69900209	-0.072590806	11745254.75	0.324845559	433.2820851	17.5569654	10.44249404	-0.092239315	1.834457551	1.197567341	0.209421924	0.799553794	1.539868186	0.553631458	0.65981752	0.639703844	0.982322923	0.91541308	-0.027225269	0.278935742	0.512707183	4.171035406	0.111340575	3.639889296	0.220344971	0.217579041	8.342070813	2.478715613	0.758006223	5.597876142	176.3405851	0.066144255	17.70714715	866.0382596	0.777668723	17.94448612
20	48	104	6806707	1.860095978	31	2.886924978	131	76.72651163	17.21214754	78	-18	149	12.93291581	79.57273695	-0.233210909	9691580.865	0.313396647	444.8628785	21.89269313	13.45066121	-0.886695801	2.280729438	0.785869964	0.487075997	0.580596865	1.32739632	0.437806649	0.739735124	0.729755091	0.984972501	0.93012454	-0.149403801	0.626160339	0.437123644	4.638830764	0.129925559	3.397385481	0.545262549	0.257255126	9.277661528	2.575374195	0.766649851	6.006340707	59.84837209	0.055672904	26.54238529	336.9013953	0.794231693	21.9627907
21	29	88	8846452	1.97511305	30	3.427860048	145	56.14607679	18.19308475	54	-13	158	12.65885959	60.76327256	0.427187994	8650182.145	0.3021884	539.7933527	15.43888216	26.6969706	1.999327058	2.997425264	0.876731458	0.549652178	0.643504722	1.373729237	0.447186205	0.713772465	0.701504935	0.983148872	0.922687943	-0.153130617	0.651003759	0.470575361	3.860793454	0.108851782	3.707631028	0.574800869	0.187878217	7.721586908	2.792646255	0.968539181	5.846295245	163.2237062	0.068123417	17.58370517	724.0434057	0.931455563	15.10058431
22	15.1	85	1934618	2.269747226	39	2.991858708	126	49.22591362	22.6426971	49	-42	168	16.10326957	56.68907446	-0.053365281	2754563.52	0.240339511	790.4605909	21.75712977	34.77566813	-0.383774357	3.386209858	1.826740486	0.301310087	1.007266561	1.687404517	0.717177675	0.612778161	0.577884801	0.97359816	0.896689248	-0.114281688	0.566702248	0.477678307	4.622345821	0.07198053	4.208937847	0.420494856	0.131610849	9.244691643	2.872026014	1.303237586	5.610335518	55.85714286	0.092785952	10.82081875	144.6843854	1.36959857	21.6345515
23	37	82	47415270	1.689726677	23	3.651960993	135	59.46479563	14.23616746	59	-36	171	9.859129224	62.19665391	-0.037112957	24628107.37	0.371646077	332.3618389	24.47786806	9.740088835	0.31521696	1.664801607	0.694910492	0.410806492	0.568036971	1.262217724	0.366851481	0.736330493	0.728659031	0.989504207	0.938274978	-0.091916994	0.487682848	0.464476973	4.922939671	0.159196111	3.171694959	0.42696192	0.312456194	9.845879343	2.395931096	0.589928025	5.838223979	641.0243126	0.05229863	26.89911431	4555.26597	0.614412702	24.594599
24	46	114	70460248	2.216967388	35	5.112793214	195	81.28872133	21.47837881	83	-186	381	14.79568898	85.8999947	-0.495927532	41157751.83	0.257733411	770.9528742	141.5756647	45.44165647	-1.422513251	3.531055918	1.267800172	0.469692734	0.787056217	1.558331913	0.629908352	0.671514193	0.651717386	0.995169264	0.955192472	-0.111004231	0.574281561	0.489265553	11.87468244	0.086089198	4.074509953	0.496467693	0.17862624	23.74936489	2.938661825	1.199714023	6.152669948	583.8333857	0.061140788	20.47441536	2461.096345	1.314326014	139.9317206
25	25	107	12941521	2.363231029	48	2.917503987	146	62.21323806	26.09906169	59	-107	253	19.61965191	69.76434033	0.166287073	18426501.58	0.221262069	996.5761918	64.47680229	62.85470799	4.188412092	5.086947586	1.097492884	0.642487258	0.694467322	1.467900532	0.580659622	0.706952588	0.690574988	0.991350931	0.94453304	-0.220741121	0.76122194	0.447190157	7.967358284	0.084779809	4.10065124	0.685629166	0.189242375	15.93471657	3.10790636	1.546110117	6.421584465	148.0379842	0.055674308	26.13857299	588.3358405	1.671305002	65.671305
26	58	131	37740459	2.296201315	41	3.392517653	218	92.65522425	23.84135314	90	-18	236	17.26038421	97.24397992	0.421671176	53735926.97	0.236730275	871.4010495	29.42314903	78.81709665	4.415570118	4.950366087	0.929336292	0.684358476	0.640952088	1.401433641	0.495699838	0.720846704	0.707606157	0.991069579	0.943811579	-0.231490279	0.783126453	0.446997539	5.330725431	0.086489337	4.047447581	0.72233861	0.144996052	10.66145086	3.124568153	1.469925595	6.493204905	218.571536	0.054766108	26.08850884	944.7905287	1.482408458	28.7752443
27	52	111	10992560	1.969886606	30	3.374592692	145	83.93232044	18.56651773	88	-21	166	13.0550526	87.12948388	-0.671319494	4511350.918	0.299560644	546.9125465	25.41962405	18.72311706	-2.078797074	2.344178197	0.95788339	0.422154271	0.68684129	1.408812908	0.467140392	0.697785024	0.683554199	0.981644262	0.917773713	-0.102975106	0.520502895	0.48624517	5.007270511	0.122026454	3.530509648	0.438561124	0.235087149	10.01454102	2.603977952	0.825515397	5.81257831	80.44337017	0.055554814	25.40133085	433.7638122	0.959647141	24.7859116
28	33.5	73	1265333	1.433755757	19.25	2.741165849	89	53.19471154	11.58213526	53	13	76	8.310700394	55.15129976	-0.058517	696998.9212	0.427318325	211.9885297	7.50829646	2.793441388	-0.155906901	0.983869018	0.633417857	0.215295567	0.536340462	1.2113813	0.341724269	0.747592421	0.741537508	0.964559202	0.895920173	-0.049026474	0.325392995	0.455335259	2.724027817	0.20672182	2.712762644	0.259217465	0.361381034	5.448055634	2.007388927	0.404321719	5.159272577	23.6875	0.056941106	26.07239275	177.7644231	0.429219443	7.536057692
29	46	86	4348196	1.551659993	22	3.525592365	121	66.21581197	12.77119859	67	-2	123	9.046717389	68.1579676	-0.085879668	6191083.758	0.407060413	260.9747927	17.97074388	5.225433807	-0.023357533	1.304860381	0.688284042	0.310764399	0.541037115	1.256352395	0.380614142	0.752379422	0.744170875	0.982122908	0.925258957	-0.092240292	0.427249894	0.427466906	4.220936512	0.183069563	2.944160315	0.372509824	0.335147	8.441873024	2.193895234	0.498286106	5.656479337	50.71153846	0.054178994	26.22074293	381.008547	0.507117941	17.85042735
30	24	85	21647102	2.069558024	32	12.01145286	139	55.6993737	19.62329822	58	-263	402	13.56228653	61.36793391	-1.298114841	17549376.54	0.283946272	663.6030824	190.7405061	45.22923895	-3.053609291	3.005197833	0.994721255	0.502762389	0.682102734	1.417383133	0.521163078	0.700121455	0.686940023	0.996645659	0.962957803	-0.125725762	0.609916236	0.489277239	13.79266941	0.104155883	3.76536868	0.559633563	0.21429741	27.58533883	2.800444645	0.999979772	6.150037399	327.3719555	0.056954063	23.40219187	1632.123173	1.140352319	189.8394224
31	50	99	16824191	1.76474875	24	3.541776439	136	76.03915112	15.02255918	77	-13	149	10.26804608	78.4598149	-0.451138412	12644007.44	0.350703661	373.9900515	21.78242986	11.76135643	-0.868572461	1.82313923	0.664728139	0.462814225	0.543250319	1.236531677	0.359547839	0.747475294	0.740490911	0.987034414	0.93374189	-0.126265478	0.552392423	0.447556077	4.636006955	0.163519698	3.159365013	0.479024536	0.306538049	9.272013909	2.434469036	0.621966842	5.86832802	140.0391511	0.051240085	28.45136103	958.4731065	0.694175309	21.43615075
32	38	73	22175044	1.383617434	18	3.544871026	103	55.62069988	10.93527835	56	-18	121	7.663854416	57.34208291	-0.101603513	9836335.34	0.449839117	194.4522168	14.48021034	3.600140141	-0.041770427	1.049302302	0.438240126	0.409982489	0.40730297	1.049251632	0.269163658	0.801439982	0.799442231	0.988285991	0.942363229	-0.111677802	0.486009359	0.380844252	3.785130151	0.247129246	2.517046096	0.41793721	0.427788052	7.570260301	2.027689028	0.371885607	5.695948365	301.1061684	0.044648008	36.50585407	3033.715006	0.399561681	14.40762159
33	36	72	12599278	1.378553106	20	3.027249287	96	53.6605527	11.36750646	54	-4	100	8.116625909	55.50911126	-0.138006999	5329594.948	0.439532041	201.8065168	13.53280721	3.241460515	-0.003060984	1.076833673	0.487407946	0.376839943	0.446656636	1.091051649	0.284393127	0.783360279	0.780746813	0.981591746	0.926520119	-0.090997144	0.446459008	0.41197474	3.658598023	0.214076636	2.610136888	0.384099197	0.345524144	7.317196046	2.064700951	0.391060405	5.576158242	213.4944974	0.052211909	27.89212616	1797.246515	0.397485371	13.82758621
34	55	109	10537160	1.830777777	29	2.759172817	140	81.61155914	16.61753526	81	12	128	12.07986492	84.1512016	-0.005040886	15003104.77	0.321809241	420.978146	14.83639338	12.34305806	0.209856487	2.148992528	0.771494623	0.47258006	0.61172199	1.308142605	0.39047222	0.719648821	0.710104553	0.979882489	0.915410548	-0.113561328	0.563333162	0.482406451	3.806826502	0.122703561	3.426958597	0.482463525	0.223842936	7.613653005	2.582278279	0.730121788	5.902075902	85.1061828	0.057195015	23.63960971	478.8521505	0.743366285	14.98790323
35	33	79	3423116	1.725280458	25	6.56182483	106	56.13552361	14.89089215	57	-79	185	10.79522613	59.28315792	-0.761934068	2505127.967	0.354529892	363.2958017	46.75863453	9.200502892	-0.350755259	1.664003119	0.757170688	0.37297848	0.58669884	1.279711452	0.401752826	0.730995875	0.722863276	0.991027798	0.942789719	-0.097467559	0.484849893	0.470160671	6.821420032	0.151109135	3.168793111	0.434524495	0.28217109	13.64284006	2.38213324	0.605293452	5.723550183	54.90143737	0.056366979	24.60673612	345.312115	0.680861538	46.44455852
36	36	96	14405236	2.076550026	30	5.413714656	221	64.75311553	19.27261323	62	-42	263	12.71410364	69.65544804	0.875687969	8414471.821	0.290777577	658.9154711	27.62599442	57.3996106	5.887145823	3.358071752	1.098054491	0.508205012	0.733820143	1.498141839	0.548577245	0.68561941	0.668586573	0.991236335	0.941082031	-0.117208771	0.598965688	0.485879179	5.201935122	0.102056713	3.889362045	0.595113223	0.219727589	10.40387024	2.825817011	1.114031561	5.986917234	186.0205456	0.062654276	20.40089253	863.3186258	1.133140124	27.28797575
37	42	82	16530724	1.525024291	21	3.047330166	109	62.12431626	12.66024162	62	-9	118	8.952826316	64.10987119	-0.146245264	7680735.45	0.409127719	250.6449134	16.36938714	4.691737166	-0.065507522	1.246858998	0.635358922	0.324584344	0.540202019	1.211895702	0.338097835	0.745471607	0.739414681	0.983235617	0.924513853	-0.066819577	0.389746406	0.459649031	4.026963612	0.185280573	2.904813983	0.332099506	0.353114118	8.053927224	2.190549511	0.47055448	5.532063488	221.2441571	0.055008493	25.10081894	1645.511686	0.485571834	16.50745898
38	51	97	22408015	1.731466779	24	3.813151137	140	74.53021906	14.66075674	76	-13	153	9.919461911	76.90231093	-0.500385307	12604508.44	0.356323861	359.2118738	20.98045582	11.60018599	-0.820728429	1.838991932	0.643403112	0.481212932	0.534424617	1.22832924	0.352430765	0.750087241	0.743663247	0.987419205	0.934681154	-0.124175531	0.564339559	0.4470672	4.547674843	0.156686325	3.16608207	0.486517139	0.268347732	9.095349685	2.453822769	0.620598761	5.917253636	192.5703352	0.050823525	28.494978	1350.111111	0.663297745	20.93111639
39	19	70	13639138	1.794675712	27	3.04397985	116	43.80821453	15.8873978	43	-43	159	11.36672782	48.11296181	-0.000844593	8491995.04	0.337292584	395.6974342	18.623353	10.12869873	0.145716501	1.820151376	0.884925418	0.345246775	0.667526282	1.372753639	0.430153296	0.700468072	0.687923982	0.982887747	0.919510555	-0.065961876	0.410712787	0.495838258	4.288292912	0.128563942	3.41191978	0.348306102	0.2361206	8.576585823	2.470282644	0.676269198	5.742695787	347.1551256	0.058919743	21.40898529	1987.327902	0.705173405	18.95570265
40	54	98	6265500	1.591749028	24	3.956102266	133	74.97164461	13.80102987	74	-19	152	10.21105126	76.95467942	-0.313349861	8920995.117	0.388483103	301.2751884	20.50578917	5.216547776	0.182263497	1.305355648	0.771925085	0.254013075	0.603098111	1.302279338	0.39629018	0.724565666	0.715215307	0.985043697	0.92688707	-0.063077658	0.365112645	0.473649251	4.513564084	0.166748876	3.026510306	0.301701153	0.260357004	9.027128168	2.201031375	0.519320183	5.421662695	64.43289225	0.060900654	21.02545017	411.0151229	0.54489603	20.79489603
41	41	94	16822877	1.832111126	29	2.937552977	143	66.31508028	16.67238428	65	-25	168	12.07361828	69.44834436	0.165626689	13169119.9	0.324217764	425.3826625	17.70779264	13.45433535	0.822070777	2.197465681	0.72697925	0.502844576	0.576381414	1.288805594	0.387210811	0.73556953	0.726842606	0.985863631	0.929998631	-0.1343013	0.599260101	0.457072021	4.164131635	0.131046392	3.38150837	0.536021868	0.259711944	8.328263269	2.579938436	0.731111233	6.061403691	179.1995413	0.051376015	28.36496264	1130.87156	0.74868356	18.16399083
42	51	98	24493026	1.712046386	26	3.114465897	134	73.65071883	15.05173285	73	-11	145	10.90907353	75.97744868	-0.064506215	38516270.04	0.356294259	348.1443237	20.23700377	8.495637729	0.416451118	1.713461698	0.672134321	0.435568699	0.544836794	1.251241235	0.367902452	0.747609397	0.740238256	0.98690452	0.933621924	-0.109928517	0.523145724	0.444161616	4.469514043	0.15726172	3.14681213	0.453086954	0.278237987	8.939028085	2.400841959	0.596399005	5.89784242	216.0506717	0.050919319	29.84172026	1511.75654	0.63464472	20.61088852
43	29	88	8888734	1.998036181	32	2.807200206	136	58.41633378	18.6837939	59	-5	141	13.43481826	62.81152808	0.084334045	5727744.431	0.288067062	532.8200084	15.76301071	19.51249255	0.215162604	2.708452689	0.975629214	0.470008001	0.705953907	1.420018942	0.464890491	0.688817875	0.673889644	0.981247663	0.915393529	-0.110344979	0.562257792	0.499040027	3.915307965	0.098499541	3.751204676	0.482182096	0.183132712	7.83061593	2.750466095	0.921020476	5.921039247	139.5006658	0.061917739	19.59289473	649.015091	0.938089747	15.84598313
44	46	106	13203709	1.976189168	33	2.876202502	137	74.58506224	18.72671308	73	-34	171	13.94286825	78.02220074	0.067559985	18799812.23	0.287514393	524.5322988	31.10821553	18.39251806	0.615569619	2.720865734	0.905831137	0.499917193	0.657090006	1.382417671	0.459887652	0.708262372	0.695615036	0.98657988	0.929623815	-0.13487716	0.608977489	0.478401353	5.536620448	0.105270366	3.639943919	0.527961172	0.205894545	11.0732409	2.728970043	0.906674218	5.952933668	137.5772245	0.063428873	19.93890695	623.6187183	0.934113512	31.2780083
45	29	79	19062118	1.773681403	26	3.226895715	117	53.99100657	15.52056496	54	-30	147	11.04941969	57.41779801	-0.195452411	11134628.49	0.341150287	381.7747375	22.6186399	9.486378904	-0.25047559	1.773992122	0.807216827	0.373756187	0.633075498	1.331020057	0.402019207	0.711202643	0.700866597	0.984308392	0.923241168	-0.071377999	0.44479461	0.492751751	4.730410243	0.133526306	3.332383967	0.376350174	0.241735458	9.460820486	2.451882516	0.645302237	5.739723035	339.2635766	0.058675817	21.61154293	1972.530958	0.689667991	22.57627119
46	35	71	16511507	1.434899075	18	4.365828751	102	52.63246471	11.38843442	53	-39	141	7.889400963	54.66230187	-0.338630939	26888138.58	0.428053793	217.7909041	21.64357233	3.617143179	-0.081965585	1.025840027	0.581758809	0.274418305	0.505137313	1.174827338	0.322225012	0.759803084	0.755080383	0.988557221	0.937908402	-0.056488253	0.343872383	0.441764983	4.640314758	0.205681849	2.688049884	0.321648006	0.327745546	9.280629517	2.035116984	0.401899709	5.596877152	285.1187115	0.051595858	28.08641163	2365.425262	0.434368593	21.84382917
47	20	99	40338900	2.351129036	46	2.698511874	172	61.52051432	25.12189804	64	-106	278	18.65447048	68.66762373	-0.278328702	24620910.64	0.222464467	930.4688661	65.79361395	74.9357882	-3.685933719	5.411544906	0.791173062	0.745257702	0.604223789	1.310238131	0.409518842	0.725939259	0.716119814	0.994625554	0.954515791	-0.268917433	0.83119116	0.466779372	8.039761644	0.081131094	4.045592912	0.762152502	0.157412012	16.07952329	3.215045527	1.550679492	6.604112011	468.650263	0.054780861	25.25189037	1903.183518	1.572999135	65.27410871
48	31	74	10921075	1.568484047	22	3.261693083	107	52.57488191	12.97272582	53	-25	132	9.163804801	55.0860677	-0.203015126	7174995.964	0.393852341	270.3566461	13.53783141	4.910446456	-0.168108949	1.26036679	0.689595833	0.292501189	0.565880383	1.256119779	0.363672064	0.737083443	0.729427095	0.981909366	0.921340644	-0.056749854	0.356579459	0.463224587	3.659930802	0.174444659	2.968025958	0.303467116	0.302415839	7.319861605	2.197392207	0.487490656	5.65232177	188.3303695	0.052328527	27.43059111	1417.474576	0.517287033	13.73381495
49	16	61	6450901	1.636681246	22	3.063110481	92	37.97582835	13.87655715	38	-25	117	9.691056372	41.85701911	-0.018994961	2567352.487	0.37881117	309.8465097	9.54229167	8.169400241	0.170466983	1.653100684	0.580949632	0.480195534	0.503434339	1.167097715	0.319215575	0.76099055	0.75603436	0.978301128	0.917924772	-0.133275721	0.562303451	0.437605924	3.045352776	0.171139326	3.03560243	0.487515042	0.331890071	6.090705551	2.381900582	0.558512579	5.883778771	187.8256382	0.051011852	28.75397909	1394.782727	0.566723739	9.796306355
50	28	95	41785226	2.11822039	37	2.568014689	153	59.70235935	20.77703009	58	-12	165	15.13418557	64.90816414	0.185689606	22176882.58	0.260701515	648.6980606	15.89277713	37.39491758	1.32777258	3.834598906	0.694053834	0.693402238	0.567779438	1.255492375	0.363731879	0.736344985	0.728729699	0.989516884	0.938296623	-0.232030066	0.779712837	0.464892633	3.886831341	0.09792933	3.750903358	0.698657312	0.172042983	7.773662682	2.984167286	1.132163185	6.37382266	551.0542448	0.055561025	24.49030455	2585.637629	1.124387237	16.41691873
51	26.5	69	5155079	1.582667302	22	3.042246262	100	47.77926587	13.12767257	48	-13	113	9.274077278	50.5676066	-0.026065976	2408970.556	0.385117473	274.2245899	12.39525914	6.933247543	0.032346409	1.491978632	0.583047403	0.439135101	0.510817116	1.16535297	0.315931033	0.756489282	0.751814471	0.984545423	0.92830926	-0.113763068	0.525073096	0.44894295	3.488224719	0.17047634	2.967336596	0.457173132	0.248736608	6.976449438	2.314347837	0.518756509	5.659559988	117.2281746	0.058148896	22.84441039	776.3968254	0.52558082	12.27728175
52	30	72	15879664	1.570262894	22	3.270752865	101	51.31662703	13.01796532	51	-34	135	9.116463139	53.89470728	-0.189216768	7634104.369	0.3898275	271.243263	21.31314546	5.772780229	-0.137497974	1.395796677	0.594800943	0.4021875	0.517661856	1.178485447	0.321860472	0.753723458	0.74888298	0.988292223	0.936353573	-0.094075282	0.476119701	0.453018591	4.594870122	0.17455131	2.938303987	0.405416281	0.285062429	9.189740245	2.270138928	0.497649405	5.711191557	290.3627218	0.053111894	26.17527993	2131.18694	0.519147678	21.37698921
53	26	73	14859432	1.732744645	25	3.232202569	120	49.91354246	14.87751288	50	-39	159	10.39009254	53.31302374	-0.134134891	8445724.221	0.350635505	350.9167791	21.03500698	8.842578159	-0.132193936	1.710922844	0.736207155	0.398485567	0.589703593	1.282170754	0.378929444	0.728539918	0.719785011	0.98565471	0.928287289	-0.091105861	0.471860699	0.471103381	4.559743971	0.145498445	3.229532963	0.402398188	0.242284145	9.119487942	2.421230168	0.6117825	5.843632365	275.6182096	0.052719627	26.33583921	1833.122418	0.648422449	21.02601377
54	36	83	18765870	1.770608385	24	4.227859698	135	58.47154142	15.00738899	58	-53	188	10.18078236	61.65279758	-0.112386118	7938112.482	0.352902517	382.1462936	35.03544651	15.05322787	0.21901254	1.973498747	0.600437656	0.532661378	0.514983837	1.187820836	0.330055261	0.756091818	0.751016671	0.992764748	0.949265863	-0.152398511	0.621992984	0.446174415	5.889995021	0.160182571	3.175348992	0.548886729	0.311123242	11.77999004	2.504831547	0.643484101	5.953258489	263.8685436	0.053447143	26.97601404	1742.279725	0.693919484	35.02207819
55	33.1	111	9798786	2.347523352	40	2.974965016	179	71.52328431	23.74538339	71	-21	200	16.73089014	77.48650262	0.013896826	7327119.446	0.229038261	888.5778892	21.02086262	52.81347107	0.359393837	4.167382472	2.00838265	0.351737562	1.065636951	1.816155136	0.851667457	0.594955352	0.558717717	0.976967942	0.901426617	-0.060114175	0.467226129	0.498771767	4.525310927	0.057166711	4.572342551	0.377508226	0.110058364	9.050621854	3.063647423	1.54394128	5.752152096	150.0955882	0.091970336	9.204056132	373.7904412	1.521896251	20.68933824
56	44	146.4	26081564	2.754408354	52	4.407097622	279	91.3439813	32.59555665	85	-48	327	21.64638837	100.7984563	0.912045599	15234917.73	0.181633659	1816.605869	38.85072599	268.3738326	19.86136963	7.617146445	3.093098627	0.404383032	1.222839483	2.029763649	1.507799531	0.587421155	0.546948803	0.985381691	0.925359329	-0.105212903	0.557062858	0.45423421	6.141333151	0.047957539	5.035657983	0.45414618	0.104384441	12.2826663	3.38943469	2.677561268	6.366749316	197.2859369	0.07685467	16.67200082	466.2536034	3.0264887	41.18971562
57	27	79	16667732	1.838856365	27	3.420150039	119	53.11819596	16.15327646	54	-50	169	11.38589991	56.9229992	-0.263441203	9036896.063	0.327649087	418.6850966	22.36558312	12.24891379	-0.46791928	1.971489187	0.888090413	0.378512544	0.668819887	1.375080106	0.431484004	0.700069741	0.68746352	0.982831597	0.919372711	-0.076117353	0.451731935	0.496087804	4.700488119	0.123984755	3.465016601	0.387890714	0.2322778	9.400976238	2.525411782	0.7148949	5.776147326	310.2620529	0.060315329	20.65079188	1685.426905	0.755833814	22.35555988
58	27	74	9144130	1.719429122	25	3.246312157	128	50.8	14.650752	51	-11	139	10.2188745	54.09363733	0.124275156	5387503.564	0.356289843	345.4816	13.44987756	9.360484322	0.432737346	1.729013828	0.720311487	0.412839419	0.581420709	1.272133415	0.373857801	0.731447406	0.723178724	0.985952793	0.929218427	-0.096057439	0.49109435	0.469247916	3.632820156	0.148328959	3.215744567	0.417433143	0.241648816	7.265640311	2.424463377	0.612331329	5.768975093	171.67136	0.054934835	24.729984	1113.40576	0.637388186	13.27456
59	36	80	19406751	1.650091956	23	3.244423613	131	57.95336983	13.85869797	58	-27	158	9.834242224	60.52871169	0.00139595	8159979.714	0.374590445	305.1318638	23.8661844	7.794334212	0.111843837	1.572981492	0.662822864	0.405992173	0.557947676	1.22519848	0.344938702	0.738024635	0.731505429	0.989959037	0.939159274	-0.094855076	0.482273318	0.470664021	4.861951014	0.16093087	3.099425068	0.41676471	0.307259402	9.723902028	2.36075228	0.558951089	5.712167684	301.8989994	0.056994336	23.34855172	1984.205588	0.577760612	23.97508023
60	28	72	4321419	1.66170293	23	4.611126082	126	50.22258917	13.95794949	50	-49	175	9.719825702	53.42570367	-0.076067859	3048058.979	0.375262848	331.9973497	21.01056421	7.289914073	0.112256021	1.387881871	0.784265063	0.27704115	0.613412911	1.315965377	0.39924003	0.720275042	0.710369284	0.988208806	0.933704962	-0.057632996	0.363153773	0.477959313	4.567215089	0.161324317	3.103683899	0.32454104	0.249368332	9.134430179	2.255880207	0.543036734	5.611473538	86.22853369	0.056954117	23.89706814	568.1479524	0.597938396	21.10435931
61	46	99	30360181	1.824475656	28	3.100549906	140	70.4968911	16.58434393	68	-28	168	12.03178238	73.44065708	0.21905436	28212741.13	0.333524103	423.7184572	29.73878258	15.37371744	1.056805007	2.362437164	0.609823546	0.591287371	0.479690678	1.198371096	0.364709401	0.779506188	0.772996315	0.990870688	0.948086488	-0.212167086	0.699688979	0.386700974	5.412909499	0.15715204	3.246774883	0.619607056	0.307060031	10.825819	2.579198113	0.743065178	6.2284178	260.8731569	0.046344494	36.58829297	1877.407177	0.749225619	29.31444306
62	44	90	11153188	1.744255928	25	95.8679298	121	67.07479964	14.99076225	68	-387	508	10.37165801	70.46843644	-4.957526115	15880222.76	0.353553047	466.771787	370.7255469	59.34624099	-2.258672957	1.80651771	0.77514592	0.387928414	0.581742693	1.286433705	0.42761252	0.734368392	0.72597805	0.998277299	0.973911608	-0.102031793	0.499052297	0.461414711	19.2475331	0.151765175	3.198655886	0.446043664	0.280450009	38.4950662	2.409722821	0.645415907	5.828003581	123.8824577	0.055156927	25.51224974	794.0801425	0.849118528	369.9474622
63	28	76	12315024	1.762168205	25	3.889348566	122	52.64618536	15.10410651	53.5	-48	170	10.29631525	56.15022641	-0.360092074	9689007.152	0.351788274	381.2270937	22.14191517	9.802866222	-0.431886273	1.654709967	0.832046136	0.330043039	0.634907007	1.348527625	0.420151155	0.713510806	0.702196494	0.983895553	0.923309894	-0.066521805	0.400983763	0.479832787	4.683597779	0.14653073	3.280238545	0.339563443	0.270086092	9.367195559	2.389721723	0.621689026	5.758311615	212.1848438	0.054322797	25.20301273	1374.084997	0.686195224	22.06912442
64	47	119	83189861	2.203464285	41	3.954736874	161	80.18949278	22.53435849	78	-185	346	16.913409	84.78367214	-0.054274498	118448063.8	0.247000819	757.9163089	138.9994159	43.03036992	1.624794017	4.109816643	0.962502985	0.620013775	0.668143681	1.427067451	0.504819738	0.707876905	0.694175084	0.995809449	0.959278905	-0.182424898	0.723835443	0.469512097	11.75637753	0.086277683	3.976104797	0.650526474	0.178386928	23.51275506	3.011125526	1.268079907	6.4401787	612.1464616	0.052894363	26.61516771	2858.540482	1.305262387	138.8327141
65	45	84	22361949	1.488475967	20	3.145770384	116	65.01157454	12.1924068	65	5	111	8.646547836	66.80248604	-0.11631325	14479853.33	0.422592986	236.0673176	9.992961356	4.534470613	-0.056812033	1.223042006	0.577678431	0.358398072	0.505319671	1.165437518	0.316978702	0.759073478	0.75457341	0.978401817	0.917479444	-0.081160737	0.427834162	0.44507068	3.135537894	0.197870534	2.823274564	0.362332668	0.366032044	6.271075788	2.172059331	0.450180109	5.625730351	256.2891638	0.051145313	28.29844818	2117.61345	0.461279498	10.17661145
66	42	94	30146405	1.777523783	24	6.478166792	123	71.3193106	16.5628805	76	-92	215	10.69816678	74.74493941	-1.477915697	54772838.38	0.364504828	500.3619029	55.62790554	21.8605945	-3.328729584	1.962334248	0.996136749	0.324209933	0.655465248	1.45304282	0.551622774	0.719641256	0.705194954	0.988368445	0.937358696	-0.070345133	0.384365595	0.438250037	7.44218612	0.168015848	3.253669044	0.345300358	0.318733432	14.88437224	2.368491505	0.739617749	5.847200098	251.313195	0.04657398	35.67696317	1966.86805	0.870309858	55.19125278
67	48	86	8708098	1.444977831	20	3.821229898	105	66.69752422	11.93789982	67	2	103	8.259966256	68.46030019	-0.509768209	12398834.85	0.434482835	238.2529648	10.5445066	3.722490046	-0.180875703	1.031832159	0.514276932	0.327871898	0.438956364	1.130210052	0.313234822	0.792619998	0.788044399	0.980882321	0.928601009	-0.097280341	0.416838933	0.377283774	3.227219431	0.244061653	2.556998893	0.358577156	0.418398879	6.454438861	1.98659385	0.386527273	5.667197494	81.39504844	0.043807884	39.54218166	807.2691066	0.448342547	10.64155005
68	32	85	13409621	1.918353319	30	3.572512483	146	59.71441469	17.13515709	60	-50	196	11.97178883	63.52476704	-0.069057864	4665416.999	0.309269449	469.5847065	25.534426	18.40711446	-0.007811327	2.373308481	0.664087948	0.561680328	0.546318245	1.235235989	0.355940648	0.745650609	0.738600917	0.989967029	0.940586342	-0.168369725	0.65458063	0.450881433	5.010647442	0.133626434	3.372765092	0.589795738	0.258240121	10.02129488	2.639205065	0.759349107	6.058841859	172.156786	0.051807639	28.29574594	1027.702377	0.841865154	24.90881733
69	27	100	20373688	2.320867702	37	3.654843555	168	64.49950446	23.01041224	65	-95	263	15.47375048	71.04920893	-0.023838842	29956340.98	0.243420833	887.8040136	52.39993396	75.14906328	0.290894638	4.695689733	1.335913291	0.558915315	0.793157002	1.577693516	0.666715476	0.67640293	0.655257418	0.989476341	0.937160314	-0.158931664	0.665078229	0.466342934	7.180489184	0.07935506	4.285020804	0.572975321	0.172627869	14.36097837	3.136106721	1.507900756	6.333230633	246.925669	0.06118079	21.99132707	982.4464817	1.495818113	51.94945491
70	20	70	10227032	1.799228521	26	3.334538796	114	45.21362229	15.66100288	46	-51	165	11.06991737	49.35167192	-0.209801891	6242084.961	0.334746402	391.3158802	29.23958364	11.3427204	-0.315556739	1.918623779	0.762761145	0.430970566	0.605399772	1.300422874	0.389348577	0.722128035	0.712972501	0.988521737	0.934446554	-0.09892147	0.513690593	0.48047471	5.380569758	0.134040739	3.336958425	0.438154848	0.218851264	10.76113952	2.504598569	0.670346231	5.855081948	237.3362705	0.056522093	23.29619596	1405.600143	0.713794283	29.1590855
71	30	75	27490265	1.712460249	23	6.640932742	145	52.31044608	14.53535171	51	-149	294	9.88081852	55.71795656	0.152724732	13590768.22	0.366079961	368.1079146	74.75083209	16.81549592	1.569466292	1.973158389	0.567773394	0.552631243	0.482278805	1.157650883	0.330844776	0.770943494	0.766817423	0.996136594	0.963344872	-0.170103415	0.647918578	0.423841617	8.625505219	0.168339715	3.084744542	0.614397155	0.261162684	17.25101044	2.467212164	0.635232946	6.033883522	428.6320723	0.048405655	31.23153108	3241.638058	0.669662155	74.73653303
72	35	102	21660826	2.09432825	36	3.061106737	164	65.59164946	20.86127185	62	-28	192	15.25420313	70.49268818	0.560840725	10354797.63	0.269979955	666.9546079	26.97296726	40.28698352	4.208079052	3.714849428	0.734216607	0.668526419	0.566732027	1.284400064	0.403246765	0.740959329	0.732842448	0.99128192	0.944773736	-0.224502263	0.76178899	0.450325365	5.121277259	0.10954327	3.667398157	0.689030249	0.191413632	10.24255452	2.895913588	1.112266509	6.285019974	229.2642808	0.052595614	27.87670266	1176.842624	1.145949811	27.56022023
73	39	106	16505670	2.20597843	36	3.453366418	149	71.04875482	21.59528831	70	-52	201	15.1715779	76.08831565	-0.12132876	23501237.17	0.255508322	741.5062164	41.56219929	33.58179277	1.381084456	3.390587898	1.204260473	0.471977439	0.751418728	1.525172142	0.607182298	0.686592027	0.668003121	0.986011244	0.92870792	-0.137706945	0.603916576	0.468614967	6.404289474	0.091731367	3.963749521	0.525970155	0.191969478	12.80857895	2.876674421	1.148712093	6.232199615	162.6169765	0.057038575	24.61912322	728.4542266	1.271256948	41.77727113
74	41	97	24253285	1.955069101	28	3.499816291	144	69.1008915	17.37673973	70	-19	163	11.8551024	72.6195545	-0.237870568	16554321.41	0.30763738	498.6664897	19.10295216	15.88505034	-0.544157401	2.175279457	1.177816212	0.297241978	0.786482068	1.52459304	0.547142554	0.665261303	0.645558139	0.977657672	0.906892207	-0.05090782	0.36274859	0.505183226	4.342054205	0.107088736	3.730840535	0.303074843	0.193046054	8.68410841	2.594399363	0.838273917	5.767096	285.5066319	0.062080155	19.60527348	1414.82431	0.89096777	19.27136334
75	38	96	20274489	1.96499517	30	3.17450354	141	66.23533671	17.95685314	65	-41	182	12.75031451	69.95479558	-0.007291307	12374566.04	0.298774811	506.5535956	27.56135779	19.01306423	0.480227435	2.579636934	0.865529073	0.497395436	0.649526189	1.366345585	0.432801108	0.708760649	0.696747611	0.987051953	0.930168545	-0.123485179	0.587654539	0.483287008	5.208906041	0.110498492	3.633437112	0.548073081	0.221520446	10.41781208	2.714829497	0.861291502	6.068633336	235.0849626	0.056742689	23.83542006	1237.824041	0.896206106	27.64180545
76	46	92	28535487	1.72341486	25	4.199411858	151	68.98495971	14.70382405	69	-56	207	10.35309502	71.47942589	-0.180848933	14542304.24	0.360031418	350.3836592	40.05784243	10.55011887	0.138461155	1.817658737	0.660149466	0.466899672	0.542424041	1.237872577	0.361195265	0.746923858	0.740401639	0.99355483	0.95155743	-0.118826547	0.556973173	0.452334491	6.306217031	0.15423204	3.193012346	0.480204111	0.284257202	12.61243406	2.4609818	0.619452051	5.903253958	288.0248881	0.051571153	27.85773076	2010.77547	0.648769557	40.07412713
77	41	77	4730048	1.382591081	18	3.873197776	103	60.87582781	11.13566291	62	-1	104	7.606850539	62.57477646	-0.678955456	6734775.375	0.479589711	209.7362369	16.10048201	3.021486256	-0.181566056	0.883689276	0.691594678	0.139565477	0.540140859	1.254166088	0.380917635	0.753973792	0.745018907	0.982019093	0.925482611	-0.063890436	0.356728098	0.418539746	4.006426472	0.254135726	2.622166779	0.283762757	0.454352804	8.012852944	1.903673901	0.393820989	5.089864323	64.41721854	0.053325512	28.10695529	579.3443709	0.409641436	16.0736755
78	43	89	8233745	1.718129132	25	3.343300725	122	66.12421294	14.63744766	66	-16	138	10.40144217	68.65185142	-0.238109705	4299925.577	0.354769924	340.6651665	18.25579507	8.085533866	-0.306783899	1.642682687	0.803249072	0.345274657	0.624250345	1.312647383	0.39812383	0.715840294	0.705723637	0.979163197	0.913927127	-0.080664418	0.433754816	0.484906236	4.248021527	0.142756821	3.238453578	0.361512633	0.24986942	8.496043055	2.386307719	0.61148294	5.607499028	106.2352604	0.060810109	20.44553276	619.7830567	0.638722232	18.02289639
79	37	93	52274396	1.944600299	30	3.216931106	140	63.43494038	17.71655333	62	-55	195	12.51781692	67.20518373	0.03881439	28342085.38	0.303437801	492.5450588	37.62481283	18.91921927	0.688812678	2.568705156	0.781787509	0.533001248	0.611137974	1.316589813	0.399491064	0.721342503	0.711438487	0.990643213	0.940408797	-0.140812911	0.622523042	0.475867396	6.097380823	0.116296047	3.555284189	0.546873298	0.232029878	12.19476165	2.705211568	0.837623166	6.09134374	640.9478141	0.055378246	24.24833836	3511.989114	0.876033765	37.57404527
80	55	100	33357480	1.676227562	22	3.574495768	131	76.65626161	13.98805051	76	-18	149	9.669540244	78.72719361	-0.16547286	15766621.41	0.365841739	321.78857	21.90257091	8.553814396	0.230433187	1.648642186	0.602161917	0.465576228	0.499666856	1.194869064	0.342229809	0.766277335	0.760405483	0.988233329	0.938932521	-0.136079508	0.562703896	0.419086768	4.65195999	0.169196476	3.031233065	0.498319694	0.27590504	9.30391998	2.364166104	0.562701026	5.946974047	258.7216648	0.048071658	32.12015885	1968.960238	0.604142889	21.63749535
81	46	121	24705474	2.204738193	39	2.877573436	161	76.91350614	23.2548478	70	2	159	16.5684125	82.10310957	0.671204468	22958003.53	0.261542745	825.2331737	14.28456605	62.67986592	7.103820118	4.621626413	0.942757872	0.661354007	0.648370073	1.411717363	0.494430044	0.719370873	0.704835081	0.982093268	0.922847354	-0.216942048	0.750383493	0.439878627	3.655573437	0.112030695	3.884251251	0.694370981	0.268578301	7.311146875	2.974708988	1.391096071	6.257191459	210.3986357	0.05740754	29.3295084	958.554161	1.412685091	14.33342428
82	31	77.1	23249141	1.674680564	24	3.429652023	127	54.05740223	14.25127388	54	-65	192	10.07694621	56.98321447	0.038759841	10617424.64	0.364214522	324.8839955	32.66049935	9.383996081	0.230120508	1.763327351	0.618140432	0.480862844	0.527025775	1.199807595	0.334596501	0.75119859	0.745558927	0.99255062	0.948116385	-0.125429092	0.562644777	0.451504456	5.689829537	0.154638264	3.131524063	0.494012067	0.269522198	11.37965907	2.437873471	0.595366946	5.865244576	388.7198324	0.054290479	25.54011142	2607.775978	0.600296183	32.90586592
83	17	68	19470247	1.823708731	26	11.67346013	129	40.95286416	16.03214778	39	-278	407	10.89838735	46.09135713	-0.260797322	11883695.68	0.346270118	447.2761197	200.9867063	25.48647946	1.101223567	2.151662887	0.731491724	0.491785331	0.557933548	1.265273283	0.413930715	0.743315996	0.735984529	0.997793649	0.971055035	-0.137068104	0.599970105	0.452262804	14.1644487	0.154697155	3.294112267	0.612639659	0.317178004	28.3288974	2.535071348	0.720788653	6.015107785	444.4627387	0.048495662	31.19819561	3173.56563	0.793473427	201.3009274
84	19	72	4082794	1.966284804	28	5.551720458	169	46.27635887	17.26351133	46	-79	248	11.55872373	51.70817565	0.203815905	2799943.444	0.317110179	532.2340383	41.75514722	28.12414479	1.799631956	2.404939628	0.918614495	0.445939693	0.643018441	1.401290856	0.496308894	0.717009507	0.704633237	0.992687786	0.948079571	-0.119685527	0.581503296	0.462088715	6.432972358	0.129569095	3.535523851	0.64871367	0.224476449	12.86594472	2.619829871	0.830888531	5.999541822	82.43680419	0.053986119	27.5950773	484.227243	0.953916171	41.4891945
85	39.1	87	16543799	1.723314905	24	3.683180498	117	63.98733836	14.92472268	65	-31	148	10.28089805	66.7595866	-0.510161105	7953385.425	0.357535236	362.4629324	27.04353392	9.642906761	-0.706848252	1.711201821	0.621731732	0.466850396	0.519738107	1.205939848	0.344180524	0.756048877	0.750270854	0.987849981	0.936411586	-0.124532658	0.550145632	0.440288721	5.174045182	0.164308876	3.08253924	0.473038828	0.299079051	10.34809036	2.398930316	0.583233388	5.892820995	183.7354526	0.049497697	30.32493608	1327.170797	0.656754465	26.45231681
86	22	97	14138514	2.322358099	38	3.304354899	169	59.66928639	23.30459134	58	-34	203	16.13095141	66.66840247	0.277702667	6125247.56	0.236183165	884.25215	26.01466299	71.61464547	3.879243684	4.681777793	1.115421736	0.617872477	0.752637744	1.464799647	0.510893494	0.677337314	0.659375014	0.986858916	0.927900307	-0.184693675	0.719473111	0.495414085	5.012173663	0.078210656	4.173502605	0.656880378	0.157839134	10.02434733	3.128656189	1.449299882	6.261198115	203.8110657	0.064071382	19.77359007	751.2986482	1.491588743	25.59132348
87	52	140	65254418	2.622669512	43	12.024286	462	98.10102058	28.65752889	97	-308	770	18.25205775	106.2437706	1.17023144	38116797.36	0.204882316	1663.92856	308.6239953	779.0801838	36.34614061	8.357252391	2.163157858	0.588710832	0.996862216	1.80601665	1.14946217	0.624558079	0.595163666	0.997937922	0.970749766	-0.143595271	0.707701983	0.491748194	17.52354614	0.057180147	4.810614567	0.669171682	0.112738492	35.04709227	3.405839932	2.630102562	6.383629299	414.0921986	0.071629856	15.35617166	1184.424667	2.744163765	306.9783774
88	39	85	12958024	1.696005085	23	3.332157061	120	61.46480659	14.28068996	61	-19	139	10.01375817	64.09712431	-0.13944957	5547387.098	0.368880656	330.5188946	16.46611547	8.669559083	-0.031607931	1.602927826	0.62920424	0.434714353	0.521908252	1.225152005	0.352152266	0.756320172	0.749770296	0.983476072	0.927328534	-0.107251427	0.517509645	0.433733539	4.027714921	0.177189616	3.070317821	0.442744859	0.351243954	8.055429842	2.359796619	0.558033017	5.873109123	155.5694356	0.049324488	32.9747914	1163.449588	0.617741399	16.43563729
89	29	82	5022839	1.860246548	27	3.290168612	131	56.31227566	16.3300968	57	-16	147	11.2965006	60.04807239	-0.167166327	2810650.749	0.329087237	434.6986074	15.20084612	12.27022156	-0.095715108	1.92647632	0.950848161	0.341248119	0.698372884	1.397407508	0.447962043	0.690293554	0.676017712	0.981674855	0.916122233	-0.075137687	0.443374461	0.501700081	3.867378234	0.126634628	3.4733414	0.399133186	0.255384323	7.734756467	2.50461607	0.71933112	5.622135348	87.4063173	0.062746818	19.91648428	458.4185212	0.778262144	15.03661163
90	60	112	43001842	1.859505294	27	3.41710052	167	85.58232642	16.34330281	85	1	166	11.4912004	88.06285361	0.157952318	18661931.86	0.326320969	430.7315903	16.29888961	18.69321095	1.177955995	2.36669321	0.660899469	0.563626095	0.544878495	1.240193413	0.357766836	0.746020548	0.739153169	0.987084874	0.933472107	-0.161303525	0.653057629	0.451575137	3.984010327	0.136249525	3.378620345	0.582535007	0.269564519	7.968020653	2.638073388	0.75689817	6.125280221	283.2672678	0.05108517	28.4946152	1809.449775	0.77727533	16.32461677
91	47	90	7435872	1.637542701	21	5.705133671	144	68.56102495	13.50264017	68	-60	204	9.235101785	70.81012762	-0.019113588	10587403.69	0.383461655	313.4600319	39.37888902	7.17415486	0.528774028	1.467926364	0.663311512	0.373422883	0.522296582	1.232991785	0.376434885	0.760056128	0.752571869	0.9920929	0.949003071	-0.113735799	0.487893542	0.417964591	6.259188213	0.182247117	2.97079424	0.419286941	0.331039481	12.51837643	2.261846183	0.532809469	5.673631381	79.16722859	0.053383162	26.89869681	568.6736345	0.592138641	39.72420769
92	37	93	13098862	1.874904086	31	2.509268072	119	64.55500705	17.56338861	64	-8	127	13.10109372	67.96161179	-0.045128881	5474565.199	0.305772199	451.4317415	17.9354012	14.20338647	-0.356657084	2.420836033	0.71610333	0.544062303	0.584271779	1.263178126	0.365317745	0.729132815	0.721047265	0.981233525	0.918853251	-0.150572172	0.632806499	0.475560701	4.18434803	0.117742631	3.435591636	0.552745689	0.192421372	8.368696061	2.650458607	0.784234841	5.986872775	159.2397743	0.056149427	24.24238831	867.1699577	0.800831317	17.60331453
93	51	97	6241638	1.641694453	25	2.944459679	142	72.83423423	14.60483727	71	5	137	11.0367588	74.98731424	0.116279759	8887019.73	0.375695155	318.2716208	12.17558376	7.23721828	0.695917925	1.589528978	0.627580407	0.435014059	0.511073526	1.222534089	0.35749328	0.762995736	0.756113925	0.983577689	0.929027819	-0.12298678	0.539207427	0.417491313	3.454699528	0.179475109	3.004373788	0.469284044	0.328626484	6.909399057	2.307356241	0.554277346	5.823881436	52.32252252	0.047137408	34.72660985	417.0216216	0.579076374	12.48468468
94	54	90	8158213	1.457307715	19	3.547912254	113	72.3458194	11.67936734	73	13	100	8.122445151	73.87150101	-0.251511641	11615893.12	0.418317916	223.0810778	12.39726566	4.029524291	0.10936098	1.161042703	0.564052801	0.348622503	0.477769884	1.164726705	0.325853617	0.775065013	0.76974335	0.979050303	0.922395289	-0.098677938	0.446997109	0.40633846	3.499604651	0.201814621	2.730066559	0.380915984	0.286692706	6.999209303	2.099120763	0.431273876	5.628081674	76.59197324	0.051232089	28.68443261	625.3852843	0.444279594	12.14113712
95	37	77	9275040	1.506120135	22	2.936495663	104	58.0046729	12.59806169	59	6	98	9.011249222	60.09805072	-0.151448558	13206062.81	0.415677073	247.233623	8.158488164	6.299278687	-0.291794966	1.444103492	0.45208337	0.522755695	0.417162023	1.062313069	0.274444804	0.797211598	0.794911123	0.98289379	0.931302484	-0.16288667	0.607217843	0.386866651	2.812530902	0.210016058	2.767032363	0.529456042	0.387022826	5.625061804	2.260281841	0.474046716	5.862711247	120.7741433	0.04703043	33.45736103	1067.458723	0.473205902	8.45911215
96	32	81	15769058	1.762233289	26	2.976447408	130	54.78991237	15.3694442	53	-23	153	10.94966319	58.05322524	0.245044105	7709600.637	0.338533372	368.2424629	14.22369683	12.31229905	1.027426158	2.100459207	0.56069462	0.578365248	0.485080616	1.164027065	0.320971814	0.769518826	0.764988672	0.988984335	0.940396135	-0.179176589	0.668085809	0.423821462	3.720038736	0.1504266	3.163502192	0.592805564	0.235414805	7.440077472	2.530535475	0.665288457	6.074895088	233.0688181	0.049811673	30.51322345	1583.997649	0.683131777	14.46612524
97	18	69	10380345	1.82207703	28	3.036519069	100	43.69225634	16.16807249	45	-43	143	11.83071487	48.06061899	-0.261418598	4713136.916	0.326094091	400.8098332	19.10900999	11.89748892	-0.551172977	2.050282381	0.659828357	0.512467862	0.552029802	1.223891497	0.346205713	0.741455024	0.734757912	0.987070367	0.932476745	-0.141431729	0.597074274	0.462345697	4.331407141	0.13750776	3.269473443	0.540386043	0.219183822	8.662814282	2.540160044	0.677527684	5.953151197	242.6368491	0.053991288	25.56094136	1465.466845	0.740479765	18.98976413
98	36	76	36733596	1.527837988	20	3.740984428	123	55.20855423	12.3771126	54	-29	152	8.573253997	57.45180152	0.22827458	39621344.51	0.400380741	252.7250378	22.67989778	6.665137394	0.546110918	1.448761573	0.401666127	0.564282078	0.372616839	1.009422541	0.257347703	0.818327502	0.816594006	0.992041886	0.953819439	-0.205805118	0.654234995	0.349123129	4.734773135	0.2164358	2.652090757	0.626393841	0.354876847	9.46954627	2.207991006	0.462606925	6.013485226	484.8321502	0.043564754	38.9986984	4455.837272	0.494388224	22.83655315
99	41	98	26627957	1.924053345	32	2.628956324	148	69.15740558	17.97035089	68	-2	150	13.22021905	72.56420585	0.068211202	10928123.95	0.299844615	482.8172247	19.54033083	18.32686558	0.189844779	2.638714787	0.732027493	0.566517864	0.584123244	1.269429854	0.374251572	0.731563249	0.722717284	0.985741333	0.929004329	-0.167951459	0.65254749	0.464314461	4.366167674	0.115639546	3.515927453	0.573076534	0.203040477	8.732335349	2.723841898	0.84268557	6.06505088	290.3960846	0.057424577	22.93302623	1516.314218	0.848065258	19.22582559
100	48	85	9279089	1.435654741	21	3.230077063	114	66.0736166	11.88237152	66	6	108	8.604820449	67.70915845	-0.15525	4511301.475	0.433631892	218.8073276	10.62390058	3.631522464	-0.032799379	1.109490329	0.491587829	0.386348669	0.443333042	1.09429581	0.287918519	0.786197265	0.783158958	0.981500854	0.92724732	-0.104926269	0.463425968	0.402797621	3.235615889	0.224507884	2.622494117	0.395342853	0.388359919	6.471231778	2.074834999	0.40026954	5.63750463	93.39624506	0.04614439	34.58080114	877.6709486	0.431054373	10.55187747
101	51	101	27016453	1.850714737	26	3.913289168	159	75.74457886	15.90067681	75	-38	197	10.63504333	78.52854274	0.231627338	38466785.62	0.333272513	429.4907975	31.33682813	16.97127833	0.938259977	2.103566511	0.652422659	0.518808088	0.525068604	1.224800126	0.360683728	0.757375247	0.750146227	0.99217963	0.948626043	-0.163452671	0.604715977	0.425679986	5.565404057	0.15621387	3.229417771	0.547223554	0.245396525	11.13080811	2.519435513	0.688997293	6.114771335	208.2202693	0.047528023	33.58261748	1460.06688	0.778346829	31.63775394
102	26	69	26001408	1.599141935	23	2.990486255	108	47.67256637	13.47091132	48	-15	123	9.582642424	50.56359645	-0.061774075	10541250.75	0.381737445	284.0037017	12.23970283	7.292108292	-0.140048612	1.545891004	0.560683778	0.467583421	0.494399066	1.15436049	0.311369454	0.763650514	0.759428938	0.985130045	0.930545817	-0.122261932	0.546138873	0.438264325	3.463135385	0.171803619	2.974156572	0.469042774	0.25266246	6.92627077	2.339574252	0.526643695	5.840923169	527.1646018	0.051835261	27.76876273	3882.269813	0.538045749	12.2806293
103	26	72.9	11670506	1.681874884	25	2.859230907	113	49.89956543	14.59388637	50	-12	125	10.51303934	53.08108554	-0.113805165	4033506.447	0.360966939	327.6350119	12.85423779	8.928543115	-0.250450464	1.758546441	0.598732894	0.491661893	0.518000513	1.180948774	0.323675347	0.754278364	0.749072981	0.984158701	0.927433158	-0.133598099	0.574838422	0.44902923	3.544604513	0.157231619	3.106535612	0.495984302	0.260320207	7.089209026	2.433427441	0.589319834	5.854800517	219.5852245	0.053014299	26.34926083	1495.12506	0.604026226	12.99299855
104	53	116	6827393	2.047821146	34	3.272294829	135	86.7601432	20.08652263	91	-17	152	14.30340296	90.26210177	-0.652785146	8670922.458	0.277555949	619.924569	25.98634662	23.24225576	-2.25833356	2.795812392	1.328465937	0.371010297	0.842006552	1.506773399	0.541468733	0.651164289	0.627167367	0.974968765	0.901196352	-0.12268009	0.57792414	0.497151845	5.061467344	0.09821189	3.775090697	0.458994818	0.171304535	10.12293469	2.711214892	1.031069582	5.547375778	59.99522673	0.071593349	17.02298916	232.5918854	1.078583797	25.71002387
105	27	87	21491885	1.996987938	31	2.922238414	135	54.7761268	18.79627426	52	-27	162	13.40469982	59.56737569	0.239609574	9255782.505	0.292114053	547.8481803	23.33175808	23.01294952	1.58846131	2.887195649	0.81599075	0.559207907	0.616949309	1.348585248	0.426623164	0.722135048	0.71129466	0.987795977	0.933596687	-0.15084471	0.650345372	0.466056931	4.776373484	0.11098112	3.645789976	0.573791012	0.201926691	9.552746967	2.769454009	0.9257966	6.162994042	322.9920753	0.053325421	26.88830062	1769.334819	0.954667874	23.11160641
106	23	78	16811446	1.889828048	28	4.237336683	171	47.8017869	17.38179612	45	-104	275	12.02923128	52.74002206	0.494868247	10885780.68	0.329534768	496.4990967	55.68389204	24.21883686	2.506151153	2.589739707	0.611902254	0.616301752	0.497346208	1.212468653	0.359293002	0.768483223	0.762491889	0.995829814	0.962351911	-0.199808845	0.708626936	0.413379679	7.428950657	0.155924876	3.318608003	0.677069012	0.320962363	14.85790131	2.641642303	0.80041049	6.249754592	270.1429517	0.044696054	36.64959512	1991.70814	0.860401261	56.04583058
107	40	84	3815793	1.682237819	21	4.930461486	144	62.97850679	13.94962992	63	-1	145	9.214151039	65.70013637	0.347940632	5433033.393	0.394095125	350.2156014	16.86256267	12.90977268	1.299514067	1.600381288	0.755672823	0.358567278	0.572260881	1.317610975	0.421329873	0.741368138	0.732044839	0.98545332	0.930907919	-0.084846274	0.464233701	0.439609257	4.080572166	0.187197756	3.103337374	0.461218111	0.370276004	8.161144333	2.30353014	0.589013528	5.666486206	45.21719457	0.051150673	30.90123052	348.3800905	0.63857594	17.06674208
108	40	90	42633439	1.809824864	25	3.676705188	174	65.21497874	15.56871089	66	-25	199	10.9105807	68.17411146	-0.138710151	20150961.4	0.338483754	394.7160211	17.85101843	14.50284575	-0.331596792	2.08409223	0.658193474	0.519503744	0.547618834	1.231707154	0.352475194	0.743699182	0.737169119	0.99005485	0.940357939	-0.14023404	0.606492228	0.459010239	4.182624861	0.143302666	3.292636461	0.618157526	0.274479131	8.365249722	2.559038148	0.685571426	5.982284678	486.3742505	0.053022376	26.21870041	3104.911479	0.726537978	17.76049275
109	23	75	15362264	1.816971271	26	3.023832073	114	48.78492481	15.98457171	49	-32	146	11.33090195	52.75910445	-0.130391728	6615975.023	0.327686947	403.5542138	20.39236227	13.2081959	-0.263803282	2.144304238	0.705773316	0.504788157	0.576480142	1.26287394	0.366548886	0.732535972	0.724676733	0.986212976	0.929709638	-0.129683665	0.58795317	0.47055944	4.475782047	0.129777595	3.365983544	0.506637682	0.210982543	8.951564095	2.58389543	0.712519389	5.971682132	312.678565	0.056654931	23.6980068	1808.504258	0.729676108	20.71878964
110	23.5	65	4730057	1.575959817	22	2.899075052	93	44.85597303	13.09027105	46	-15	108	9.234589526	47.73308596	-0.122914702	2122827.438	0.384109522	266.3891792	11.30373084	5.314276391	-0.096404964	1.381373633	0.702085764	0.32656858	0.578939857	1.253712472	0.3600246	0.730472778	0.722827812	0.974057652	0.906399768	-0.067275678	0.396994026	0.476561653	3.336741645	0.158638218	3.041676089	0.332164468	0.259547529	6.673483289	2.26471245	0.520864849	5.505610155	130.6464355	0.062931809	19.31837014	797.411368	0.521874687	11.55924855
111	25.7	79	6575445	1.86306295	29	3.239129506	135	52.84171598	16.85579257	53	-23	158	11.81563627	56.94146013	-0.037689498	5426026.392	0.323350801	450.0829343	13.89745457	11.78860589	-0.145777623	1.88439465	1.039433229	0.288195465	0.73339413	1.466617533	0.494991607	0.680573708	0.663798108	0.980080494	0.912448951	-0.047826852	0.367531701	0.500127068	3.699461052	0.119470894	3.546662885	0.307731122	0.224802903	7.398922104	2.49101408	0.73095697	5.656659824	124.5167653	0.061398799	19.80424938	655.7554241	0.779801468	13.91863905
112	46	92	4675103	1.728118843	24	2.929187631	124	68.72264355	14.76015255	68	18	106	10.27241154	71.16963545	0.082367335	6656543.139	0.354847646	342.3152728	11.293771	9.391883107	0.471389421	1.840221783	0.714609284	0.441639812	0.56974166	1.277311491	0.381677048	0.737964785	0.729588319	0.97384855	0.908397545	-0.115327991	0.546370257	0.455150925	3.318412258	0.147428141	3.236555608	0.473968032	0.281233821	6.636824516	2.452984633	0.638707767	5.800590378	50.77681473	0.0550128	25.62071487	327.524377	0.647997662	11.37486457
113	45	81	4344419	1.388738881	17	4.423432883	100	64.02475248	10.89640231	65	3	97	7.510796635	65.58509702	-0.772563817	3968021.126	0.459805901	202.236021	10.10617735	3.222585879	-0.157655806	0.986666737	0.50302028	0.325496293	0.451093072	1.099069506	0.290708976	0.7828409	0.779646185	0.981102288	0.926035105	-0.088952757	0.416817035	0.408179366	3.159890335	0.245317556	2.520942739	0.352458969	0.425255364	6.31978067	1.974247285	0.372421754	5.369105428	52	0.051485149	30.16172924	464.4039604	0.412159592	9.869306931
114	12.4	72	10933335	2.002428921	32	2.853918054	113	42.12804233	18.70037547	42	-41	154	13.3300058	48.10336094	-0.077342165	5109151.983	0.287170236	539.1613829	18.57523469	22.12661104	0.003358861	2.882734709	0.809312667	0.561721411	0.63032145	1.322377845	0.399780904	0.71347739	0.702722314	0.984273913	0.923655602	-0.155005284	0.652021421	0.484865353	4.249317161	0.104479716	3.664223936	0.569204853	0.196513444	8.498634322	2.795816108	0.923011844	6.097300086	277.6137566	0.058754234	22.32503905	1356.879365	0.943999283	18.63915344
115	55	111	68349591	1.936352566	29	3.358032023	168	84.17448697	17.56060215	85	-33	201	12.21017556	87.07331812	-0.324814307	67176589.37	0.308136701	496.4184728	35.9082508	16.55257099	-1.062563896	2.301185649	0.916331897	0.428931519	0.673504204	1.407223886	0.45867094	0.700441636	0.687353389	0.989101171	0.934794623	-0.086322904	0.511163996	0.490740257	5.963346252	0.115323088	3.59863562	0.43928405	0.230177436	11.9266925	2.629687818	0.804379386	5.986730052	501.1180255	0.055587135	23.88255175	2777.852357	0.872203738	35.6004437
116	30	83	35672058	1.860075142	27	3.222006925	127	55.94969558	16.4232408	56	-42	169	11.56095162	59.66943072	-0.191696407	18528530.46	0.321966276	430.0725269	23.45351903	13.55001656	-0.301508824	2.101161895	0.816121116	0.44002931	0.632282053	1.337304152	0.408983323	0.713058673	0.702230439	0.987734987	0.931753933	-0.096914327	0.516492729	0.484936727	4.809580396	0.124753642	3.458667746	0.441876606	0.242259352	9.619160792	2.573510015	0.729320753	5.925753787	561.0025951	0.055993871	23.62168373	3225.780118	0.775595158	23.40523006
117	30	98	12843556	2.172387808	34.25	3.129065065	141	63.5287187	20.83714247	64	-39	180	14.74893297	68.76663275	-0.187680616	5933403.037	0.259859752	692.9516789	27.03889581	41.19117572	-0.567434191	3.658311341	1.049934924	0.554546591	0.727293643	1.468307595	0.51025016	0.684506166	0.668159969	0.9844709	0.922627947	-0.141212644	0.656043703	0.494875554	5.136762256	0.086642478	4.01272832	0.572441917	0.179779795	10.27352451	2.972006381	1.177061566	6.155370467	168.4786451	0.062031902	20.22333046	705.7790869	1.197646739	26.78276878
118	53.8	99	5235113	1.721780078	21	20.49437148	129	77	14.7008547	80	-140	269	9.19997998	79.95048071	-2.616114748	2281495.093	0.382006408	463.0793651	93.32789657	39.00461808	-3.892161561	1.868606118	0.876828827	0.363365242	0.582959585	1.350998925	0.531623323	0.743677162	0.733982241	0.994230138	0.956597037	-0.093882061	0.494036991	0.429337332	9.647778517	0.185587948	3.087654831	0.494141938	0.356412697	19.29555703	2.335051533	0.686358736	5.62231582	42.14285714	0.05145648	29.39172969	312.8632479	0.837350412	92.84737485
119	31.9	99	6995898	2.157769894	36	2.786099483	140	65.55602837	20.75553342	67	-21	161	14.8453944	70.43883721	-0.206989251	3103218.137	0.256210452	664.0369317	19.46529346	27.11600818	-0.945537529	3.099832405	1.211364185	0.441798075	0.809911188	1.46325064	0.496601345	0.656359654	0.635039682	0.976944584	0.904146521	-0.131715253	0.597475553	0.510412827	4.35765962	0.087886032	3.896120996	0.493355593	0.155532413	8.71531924	2.835096688	1.077799147	5.624428376	100.3957447	0.071202656	16.9403028	361.2567376	1.181399829	18.35390071
120	36	81	54954240	1.648672051	24	2.898298376	130	57.95970109	14.08435365	57	-10	140	10.11798181	60.55203745	0.116364997	29009962.27	0.3680321	307.2222885	15.09359277	8.289449909	0.371996686	1.70800824	0.563289522	0.504112689	0.496282735	1.153136115	0.310937763	0.762851747	0.758558455	0.988893844	0.938889463	-0.141068092	0.586466861	0.439295561	3.848037875	0.162968359	3.041366535	0.509411429	0.298852115	7.696075751	2.406442982	0.56782444	5.932262553	771.9877235	0.051507054	28.21486648	5516.065119	0.577226589	15.29930611
121	42	123	96066487	2.402368306	42	7.020897331	211	78.45243654	25.48052766	74	-233	444	17.74441158	85.06207588	0.063798296	27262471.23	0.227662596	1080.771953	188.3875808	123.2899192	7.518333158	5.709990946	0.996162444	0.70181062	0.644098561	1.398566793	0.566735422	0.718783787	0.706794033	0.99734603	0.968545502	-0.243892362	0.811133635	0.460742043	13.68243374	0.085883177	4.135638516	0.770328714	0.19683482	27.36486749	3.221281649	1.676538347	6.637511097	695.5359644	0.05238653	27.67710817	3022.676282	1.817443658	188.1830233
122	26	78	15276887	1.864601637	27	3.360907135	138	51.96036961	16.33337502	52	-30	168	11.16970873	56.00837243	0.06131539	8773207.384	0.325033288	437.0577723	21.86479129	16.45892149	0.542434128	2.203330768	0.744444454	0.494288649	0.600687944	1.287540635	0.376834111	0.722892176	0.714023504	0.988762915	0.934836492	-0.122404647	0.580045958	0.481674378	4.636800501	0.130734279	3.422360634	0.507690902	0.226405744	9.273601001	2.60017825	0.736943806	5.892700359	286.2965092	0.058787784	21.6255202	1582.912115	0.779342536	21.93367556
123	36	101	31873047	2.120481753	36	2.89266268	154	66.98004827	20.45630651	66	-27	181	14.75428875	71.61289407	0.045283044	24074655.7	0.265666267	642.0797306	28.24237751	28.74742327	0.485646939	3.28547528	1.069893454	0.508433869	0.740739323	1.487310361	0.515542527	0.679563492	0.662340023	0.98733403	0.928825495	-0.112131124	0.600450362	0.497806481	5.261947829	0.085529771	3.971777195	0.51840252	0.167502465	10.52389566	2.891759581	1.088842184	6.162184872	369.4566372	0.059445959	20.94322042	1651.115849	1.112941117	28.18809332
124	47	98	10359518	1.937026376	23	8.505587806	209	72.5005637	16.84051609	71	-81	290	10.33148879	76.41752486	0.869682433	7070992.265	0.333417433	583.3063695	56.25605638	67.8248324	6.73631981	2.933513415	0.986183327	0.495001108	0.682244838	1.432244901	0.513969102	0.701197461	0.687731546	0.99432423	0.952641495	-0.119869855	0.590682009	0.484374238	7.467860469	0.133545092	3.567567479	0.651040176	0.243712778	14.93572094	2.618049177	0.979924186	5.836365633	101.43292	0.05717752	23.35475216	591.4825254	1.036507857	56.12570462
125	53	96	22533458	1.617773577	23	4.093424468	123	73.48555499	13.7851664	73	-22	145	9.663725913	75.56755687	-0.332193742	25350140.25	0.382567474	310.3288588	20.48081086	8.103418165	0.18898167	1.602859951	0.5304686	0.503168177	0.446728107	1.139980282	0.322027126	0.78962561	0.784980102	0.986078977	0.937630005	-0.161753951	0.597573852	0.382378486	4.495834545	0.192166391	2.891263945	0.518263253	0.317907604	8.99166909	2.30731411	0.533332138	5.96747675	180.7384693	0.045802957	36.45957656	1509.611252	0.569018611	20.43765839
126	29.7	88	9121095	2.056190082	30	3.979422654	151	58.86343416	18.68294277	58	-61	212	12.48135619	63.69793247	0.401249037	3697790.116	0.29223327	592.5227199	36.33737488	39.4069493	3.060604717	3.179125405	0.811146509	0.59169274	0.608489026	1.312956718	0.424235049	0.724805673	0.715085032	0.992181373	0.946135683	-0.186492402	0.6962012	0.469323407	5.978700964	0.118556911	3.651067705	0.634988511	0.245427634	11.95740193	2.822686783	0.997567978	6.071239528	126.5631673	0.056300341	24.76887957	656.9403915	1.057395423	35.49466192
127	32	88	17648872	1.953115046	28	4.068985032	173	57.46620451	17.62465045	55	-38	211	11.95414595	61.8337487	0.572177135	6181050.451	0.30954648	521.047818	24.15917076	31.25358109	3.254880521	2.90267069	0.687882387	0.615327412	0.536747622	1.255630601	0.390058041	0.75344703	0.746337162	0.991819846	0.947630951	-0.199230161	0.711423599	0.433505197	4.858527707	0.132987665	3.469772816	0.639099372	0.232987146	9.717055415	2.735755356	0.897638269	6.163595494	244.0771231	0.052876326	27.27545963	1428.866551	0.925935363	24.1622617
128	38	102	83650671	2.056576755	33	3.079194765	157	66.30151506	19.91863756	62	-60	217	14.26695926	70.77656515	0.38338383	34539918.06	0.279666512	613.4312756	38.94950199	36.5189257	3.519173558	3.563597589	0.58081494	0.719261356	0.500803277	1.175786483	0.324517164	0.762490793	0.757593412	0.994300734	0.955072307	-0.261351081	0.79929702	0.434932487	6.180917977	0.121435075	3.518698576	0.74560453	0.247519622	12.36183595	2.868496687	1.036103132	6.375921933	847.80412	0.050769754	28.96332043	4670.151087	1.068029801	39.1828852
129	40	87	20741244	1.739463256	24	4.139779839	138	63.21293574	14.78063527	63	-43	181	10.3474204	65.99677362	-0.024303723	8616338.622	0.357200386	359.6988835	26.46324556	12.39979914	0.432020272	1.895089374	0.503017122	0.578304533	0.446388319	1.112709805	0.29983182	0.785597044	0.782394364	0.992360945	0.951013121	-0.190546268	0.672793285	0.402430156	5.110255616	0.178510939	3.019832852	0.5951999	0.345391455	10.22051123	2.459519753	0.599526624	6.059104244	224.7370853	0.047193844	33.28517006	1700.98824	0.665957979	26.1852163
130	45	88	21128559	1.595726747	23	3.107500935	115	66.61653631	13.42414412	66	-10	125	9.53463833	68.71292235	-0.096559582	7596380.452	0.387665254	283.702788	18.11413875	7.029556069	0.015715674	1.53596761	0.551834551	0.471430169	0.483529855	1.150253033	0.312457109	0.769314089	0.765059563	0.985386211	0.932129303	-0.128729204	0.55324729	0.426602685	4.227060844	0.178838729	2.950780755	0.475885559	0.328755552	8.454121688	2.328233422	0.52195054	5.865180818	221.3396648	0.049461378	30.23696908	1734.802011	0.536552842	18.06972067
131	40	95	15454115	1.902232166	26	3.550109711	141	66.99613775	16.76013557	66	-12	153	10.94507484	70.52635571	0.05505972	6735000.283	0.330676943	485.4843752	18.71859839	22.37322234	1.135304707	2.51114384	0.635656766	0.594695607	0.518478211	1.22166893	0.355626789	0.759592526	0.75247875	0.98758357	0.936794433	-0.201614166	0.701950637	0.422540406	4.271929342	0.157193821	3.319700093	0.660168679	0.325857864	8.543858684	2.631189144	0.786700152	6.07542555	143.3424525	0.046135324	35.43383572	1027.41326	0.841455318	18.52365626
132	47	108	47066767	2.060948854	33	3.272260884	159	76.98061747	19.41347518	77	-59	218	13.7835915	80.72320125	0.036004981	44999839.58	0.280969622	590.2197545	44.64500045	25.94256489	0.469427248	2.898898434	0.879145116	0.530827377	0.631141434	1.367726856	0.458013763	0.721062241	0.708840726	0.991506762	0.944431334	-0.156299768	0.626790154	0.455811889	6.643782805	0.109816645	3.690780064	0.546834472	0.189181854	13.28756561	2.78654744	0.944510887	6.271086736	394.8017444	0.054658971	27.02338882	2029.443583	1.026204901	44.5792607
133	36	105	21009058	2.120651658	40	2.273757657	141	67.86582915	21.82224969	64	-1	142	16.8154259	72.65437213	0.267192216	12271935.46	0.253408374	672.8870233	18.70398922	31.68617057	1.913211366	3.748741813	0.865600729	0.622637206	0.650100097	1.354311247	0.42588131	0.708558241	0.696435059	0.983284648	0.92165193	-0.18875418	0.71155001	0.482882471	4.240585855	0.090633191	3.803058989	0.639481532	0.159241703	8.48117171	2.919833756	1.153585635	6.20982901	240.4452261	0.060413373	21.84058963	1008.565327	1.174923361	19.13718593
134	22	76	3005640	1.86694317	27	3.02459908	108	49.02830189	16.48604486	50	-21	129	11.62198641	53.24950173	-0.206308953	1946217.942	0.318579566	431.7350481	12.97993622	12.2525183	-0.548266333	2.043707713	0.931182228	0.374490192	0.697052746	1.389394744	0.436440854	0.688899285	0.674859733	0.975905816	0.904525018	-0.076045678	0.461734187	0.507073239	3.563932425	0.115913499	3.519234807	0.388072399	0.202020257	7.127864851	2.548083911	0.743722485	5.626170192	72.36603774	0.068269847	16.84081168	337.6943396	0.785826807	13.00283019
135	29	78	20549064	1.762903729	26	3.818040107	114	54.12485921	15.31800056	54	-80	194	10.86777917	57.50100772	-0.322965524	12604942.48	0.34618726	376.8655043	45.27142201	9.59798158	-0.322285273	1.757313959	0.797391482	0.375713765	0.623874621	1.321710867	0.400700764	0.715420544	0.705292798	0.990459387	0.93915928	-0.077262571	0.449499906	0.485950653	6.710542064	0.137187853	3.305705045	0.417649964	0.249195328	13.42108413	2.440720046	0.63867636	5.808013234	347.4318584	0.055902149	23.61814415	2151.553821	0.684374153	45.33644409
136	49	91	34716215	1.591917071	22	3.61511367	135	69.70542062	13.27959444	69	-36	171	9.32435188	71.70508713	-0.124304672	15854211.41	0.390256187	282.7738569	28.84798964	6.748221367	0.029508016	1.460481168	0.545695145	0.455261	0.485456156	1.139033068	0.305389115	0.767047479	0.763272375	0.991695443	0.946722777	-0.120175361	0.534950201	0.435080089	5.349683009	0.182131611	2.908130982	0.467690438	0.311525106	10.69936602	2.295995268	0.501544078	5.76439899	350.230154	0.05187058	27.87912972	2635.009775	0.536351679	28.7291173
137	45	90	32744216	1.600120724	23	3.028298146	124	66.1407566	13.7873545	64	5	119	9.789041327	68.36962982	0.275669523	46622135.67	0.392876608	299.8065973	10.32215044	7.797576028	0.648837597	1.588099951	0.548976583	0.485529644	0.465644402	1.157651675	0.323268548	0.780707227	0.775511017	0.97959707	0.924351037	-0.145456732	0.571092142	0.396121836	3.172113359	0.195649668	2.936769132	0.503720625	0.377456616	6.344226717	2.311768679	0.534269134	6.005735208	308.4281228	0.044029711	38.86653858	2752.100642	0.543561247	10.61070664
138	55	104	3193787	1.759475027	25	2.946165648	131	78.99793388	15.02276996	79	26	105	10.36299022	81.23258873	0.172072724	4547403.756	0.345288915	358.0599131	7.8134789	11.63471274	0.956402703	1.914635886	0.693929681	0.466889712	0.573361	1.226926415	0.349548068	0.732542151	0.725376368	0.974387402	0.907248221	-0.138671671	0.583069887	0.476100182	2.739563264	0.148449064	3.215596607	0.512340567	0.257129314	5.479126529	2.46708618	0.652141392	5.495284442	31.81404959	0.065731507	18.13702957	167.1198347	0.681967591	7.840909091
139	31	81	14242460	1.771440881	24	4.012851315	149	54.80162136	15.22944488	53	-15	164	10.40174573	58.27446447	0.545499189	9492872.547	0.348008111	392.6955052	14.15129997	15.84286144	1.600787251	2.03832034	0.702816455	0.485923674	0.565941428	1.269566196	0.376581823	0.738371018	0.730651694	0.986324652	0.931107661	-0.123209528	0.571238283	0.459608525	3.717157035	0.145366212	3.289551187	0.524965688	0.247302369	7.434314071	2.512161091	0.685284199	5.944419363	224.6232713	0.053558243	26.01747211	1459.546018	0.706601092	14.52074392
140	30	72	36196439	1.56993703	22	3.075967662	111	50.8943623	13.09416981	51	-15	126	9.2519924	53.49819928	0.035928855	16339652.27	0.388634491	271.821212	12.97094461	6.290851805	0.077433985	1.457224879	0.55277917	0.449624826	0.487577242	1.150349617	0.31058923	0.766875629	0.76272835	0.985340052	0.931500666	-0.115970498	0.52764832	0.432417642	3.56998077	0.177135181	2.920829906	0.452516036	0.273701235	7.139961539	2.295574071	0.502501012	5.842376587	643.6939195	0.050896965	28.55448201	4915.06041	0.51635034	13.16051237
141	34	82	17993894	1.75069928	26	2.925266074	130	57.44636678	15.30920367	57	-11	141	10.90207397	60.51864516	0.070594919	10236088.63	0.342450518	362.4213551	15.25338146	10.62051097	0.1857879	1.905095371	0.693445159	0.465988467	0.568153415	1.253276438	0.361866602	0.736207395	0.72844949	0.986441888	0.930700981	-0.117673102	0.546616449	0.464148601	3.866552983	0.140112156	3.264749903	0.474783292	0.263599876	7.733105966	2.495197457	0.649635133	5.945254188	262.8355384	0.053497972	26.18488042	1682.459393	0.664480669	15.23875433
142	51	90	6394174	1.453784487	21	2.571316139	108	71.12964492	12.0491026	71	28	80	8.745299145	72.66414261	-0.087601483	9104204.777	0.413449927	220.6512351	5.956411482	4.542244442	-0.187465614	1.311643683	0.428571614	0.507777604	0.397204493	1.033048193	0.264430506	0.806625607	0.804534466	0.975343442	0.921604672	-0.167818924	0.593036819	0.369758262	2.394903891	0.212522051	2.64271356	0.519724581	0.319248319	4.789807782	2.168058019	0.435053824	5.765809227	60.11973576	0.049644703	32.04188689	500.6878613	0.441572947	6.007431874
143	29	80	17779067	1.76804246	29	2.351692246	111	54.36419753	15.97869181	55	3	108	12.13118442	57.66867937	-0.015115556	7979162.039	0.329194244	370.2106074	7.895087739	12.8827014	-0.222202455	2.280797077	0.495814754	0.642594503	0.450278565	1.096184101	0.287191239	0.782404584	0.779414336	0.981298692	0.926034518	-0.227393685	0.730567645	0.4108641	2.729245748	0.146825281	3.141714045	0.648556416	0.253078178	5.458491496	2.587605063	0.694152958	6.131065968	280.0942761	0.052393243	27.99355011	1759.872428	0.689849997	7.976618032
144	37	93	13729647	1.994280765	27	8.851038062	226	65.67890909	18.31127696	64	-2	228	11.58993493	70.65832512	1.606759125	8171723.073	0.315480331	678.8798097	18.45686239	127.5015589	12.5401126	3.741804635	0.712438379	0.679081472	0.552244372	1.274829448	0.400324021	0.746979281	0.739335517	0.994269189	0.954959802	-0.209259791	0.734919714	0.442151195	4.207056415	0.138446524	3.495850324	0.76488012	0.284598198	8.41411283	2.761111323	1.113560753	6.191339118	138.1505455	0.050236562	29.40960582	867.5709091	1.168135537	18.39818182
145	47	116	49730700	2.213339186	35	4.395785723	209	79.63209841	21.58267082	78	-116	325	14.98506575	84.34175528	0.369765146	26111539	0.257442611	772.2605861	77.79562642	65.04569526	4.338246408	4.130057458	0.793124476	0.67654302	0.592240391	1.329880777	0.433271135	0.733113254	0.723437004	0.996025132	0.961325474	-0.220198378	0.769422108	0.452882039	8.772736243	0.10093701	3.863470774	0.714152101	0.187191373	17.54547249	3.023203429	1.230795483	6.470476756	364.553998	0.052146188	27.82673291	1799.78129	1.311315664	77.24617365
146	19	74	8597263	1.876357697	29	2.939253788	120	45.80207101	16.85177515	45.5	-35	155	12.03338944	50.43380746	0.019805442	5091112.973	0.318183012	445.7392265	19.70015255	16.62627429	0.111044551	2.405236222	0.792580919	0.504689189	0.619597701	1.320404294	0.399360157	0.717798558	0.707486988	0.984596442	0.924911406	-0.126776183	0.59104918	0.47979578	4.392824284	0.117838915	3.529855382	0.508555594	0.214143805	8.785648569	2.668731287	0.799454285	5.967476852	199.6224852	0.059059907	21.49282553	1075.45858	0.790838906	19.73136095
147	37	100	13435542	2.06828253	35	2.741099249	135	66.2243685	20.01748839	64	-32	167	14.55784819	70.64640516	0.090908563	8784477.831	0.271062628	605.2475785	27.84620378	25.66893459	0.880216411	3.17993736	0.850906993	0.577397383	0.651668307	1.344230761	0.412406921	0.705757814	0.694073175	0.98722584	0.929766703	-0.163571182	0.67346123	0.492465977	5.221465289	0.097229803	3.736611067	0.593421854	0.185071917	10.44293058	2.839366152	1.007711088	6.069718902	165.5705795	0.061504673	20.10140441	729.7005944	1.047829102	27.7128529
148	25	77	18651384	1.802857337	28	2.776952931	117	49.48131198	16.19564525	48	-20	137	11.84880576	53.34198633	0.22976197	9323699.817	0.332879368	396.9672709	12.67197663	14.21581678	0.891966272	2.270256193	0.619614442	0.570974033	0.524901023	1.205806972	0.338054969	0.753010412	0.74702083	0.983662205	0.926689991	-0.170744285	0.661447742	0.445092887	3.501318563	0.141940114	3.294861435	0.583597942	0.269277848	7.002637127	2.596990832	0.722467659	6.051847081	325.3072464	0.049627345	29.86435597	2182.024256	0.722005817	12.9682685
149	60	113	5334574	1.879353302	26	3.542798019	159	86.76831091	16.27337949	86	31	128	10.93156411	89.29698857	0.349870546	5541694.11	0.331729083	445.2123889	10.41926882	19.38572546	1.721077725	2.504724635	1.333506449	0.341602991	0.827096112	1.51557369	0.577643355	0.65850565	0.636459839	0.967020379	0.890275864	-0.119110591	0.567490248	0.496176509	3.181978211	0.109601589	3.747586714	0.455431272	0.21285901	6.363956422	2.633575555	0.959557771	5.098809353	59.08370703	0.088316453	9.987961418	221.9267564	0.812930528	9.90284006
150	17	69	11786874	1.818985271	25	3.408608381	110	43.35986025	15.72180254	44	-51	161	10.88791143	47.83121285	-0.139852613	5859669.52	0.336767019	407.7474416	28.38340752	14.44034868	-0.10536014	2.067896938	0.687566135	0.500038943	0.570652984	1.24719355	0.3558738	0.733626592	0.726364823	0.989595735	0.93788024	-0.128867732	0.585272126	0.473382593	5.295102821	0.140783884	3.319450317	0.509412177	0.265194112	10.59020564	2.554798314	0.688865768	5.907562692	292.2065217	0.056717104	23.56158375	1735.02368	0.735151058	28.30376553
151	36	85	14403325	1.730179215	25	3.015933329	136	60.71392476	15.12397315	61	-8	144	10.82154934	63.5893554	0.021631689	7850664.861	0.351334711	357.4254602	16.4769941	9.705235849	0.20500638	1.814167299	0.649566793	0.47241272	0.538797743	1.233014395	0.353256791	0.748454846	0.741670649	0.987287354	0.934168291	-0.120159424	0.555628975	0.447563124	4.023126578	0.152415704	3.18845792	0.476503552	0.299349019	8.046253155	2.457697943	0.615933523	5.952675614	178.6855699	0.050164394	29.55180187	1251.454239	0.645111336	16.26558113
152	46	100	55303929	1.851406821	29	2.855448736	144	72.53105079	16.67105391	72	-18	162	12.18662138	75.40686065	0.019666517	24965079.28	0.319663785	425.441304	20.30180124	14.22046545	0.185320721	2.296416228	0.677674374	0.544040232	0.564495691	1.241740231	0.353236737	0.736144792	0.729067047	0.986724149	0.930994206	-0.14843598	0.630562611	0.469886792	4.46059604	0.126903794	3.388537007	0.548282983	0.221109456	8.921192079	2.631521369	0.743522651	6.025830887	540.6835287	0.055591562	24.1762586	3109.049969	0.764489644	20.30187127
153	35	85	9242694	1.743234585	27	2.899458223	121	59.23637888	15.37194265	59	-18	139	11.15458922	62.23920947	-0.038368099	3909733.181	0.341210498	364.7706129	16.15257169	9.824342876	0.054256898	1.935126344	0.614953881	0.518700516	0.525767472	1.194384462	0.331863896	0.751445148	0.74602083	0.983783267	0.926457	-0.146199079	0.609180708	0.452688028	3.977657723	0.143119519	3.183446407	0.526220616	0.265130147	7.955315446	2.496923851	0.637520056	5.928674619	128.8273261	0.053993012	26.25364711	814.1282481	0.65994847	15.84576697
154	39	82	55351432	1.600673171	23	3.110451681	131	61.06498404	13.45926508	61	-12	143	9.523614125	63.35979933	-0.059784183	23273682.56	0.388257714	285.5318954	16.25174006	7.295570866	-0.084021048	1.545480943	0.486704561	0.520519199	0.44316016	1.094498254	0.286546942	0.785610072	0.78277436	0.990367524	0.945207522	-0.155134704	0.603544559	0.405693931	3.998371334	0.192530017	2.874707269	0.521475531	0.367015586	7.996742668	2.325899877	0.508046376	5.949613993	646.6115463	0.046896689	33.13233589	5353.29736	0.538872848	16.26733391
155	29	78	13617510	1.766347897	26	3.065918841	124	53.4759079	15.40839035	53	-11	135	10.99759444	56.85296538	0.214447782	8353077.795	0.342910049	372.5869463	14.01418567	13.29715141	0.737997701	2.075711801	0.584376659	0.560535258	0.509784125	1.173393006	0.319748648	0.757378229	0.752567191	0.984520683	0.928498001	-0.164509767	0.647599647	0.446043751	3.693402135	0.148780264	3.20735136	0.571840886	0.261862559	7.38680427	2.547169918	0.665022115	6.018770901	214.4982198	0.050913416	28.31455473	1444.680038	0.681219597	14.08450036
156	40	83	36265199	1.61092101	23	3.144712331	127	60.87837391	13.56978422	60	-18	145	9.617489909	63.2082643	0.19150057	17829494.9	0.381091757	289.1082654	16.01380328	7.540915854	0.422015846	1.583899577	0.546777579	0.485977425	0.483921763	1.14210037	0.307091467	0.768287806	0.764320403	0.98921731	0.94037509	-0.134866671	0.566796783	0.431039247	3.96919312	0.175336611	2.961511293	0.52705072	0.333325967	7.93838624	2.345931872	0.532669289	5.92855123	451.3269803	0.049722043	29.85722466	3459.16988	0.548741831	16.19378649
157	32	79	6874780	1.773175966	25	3.724393476	144	56.32268041	15.11084281	56	-6	150	10.47384669	59.5289932	0.172358805	2804234.889	0.348470082	371.4567021	14.76695985	14.62032267	0.758757305	1.936167392	0.529128367	0.568800135	0.475148695	1.117941147	0.296180741	0.771269654	0.76782362	0.989546514	0.941351044	-0.184138072	0.658177106	0.429357807	3.796698038	0.167341108	3.059494259	0.625477488	0.307544789	7.593396075	2.47441593	0.61632394	5.981430695	99.81546392	0.05145127	28.24664789	676.0319588	0.69456345	14.85
158	38	90	17653863	1.795342561	28	2.825524234	123	63.35401096	15.87154985	63	-32	155	11.64590725	66.31796511	0.031900527	25136066.65	0.329682186	384.3417913	25.57685981	11.95998704	0.46275883	2.112244647	0.674271644	0.515593716	0.552088709	1.254911546	0.365186852	0.743477926	0.736134794	0.986832019	0.932656837	-0.137179087	0.607376193	0.452851184	5.021652357	0.134153797	3.315902125	0.53020894	0.259006164	10.04330471	2.560792058	0.696629073	6.073279179	203.3383159	0.050657278	29.01201177	1323.344295	0.710795785	26.20901844
159	47.5	98.5	4907161	1.83181776	27.75	3.048653845	143	74.27966102	16.46716871	75	13	130	11.6143067	77.07705807	0.004973529	6986953.846	0.329365242	423.4048406	12.71194255	11.9625904	0.610667332	1.805314756	1.050613232	0.271476584	0.739638465	1.399213766	0.457506109	0.677492138	0.66101299	0.973237737	0.899666126	-0.107718888	0.531811137	0.508342579	3.53855546	0.133127309	3.395498517	0.476621504	0.226415011	7.07711092	2.409288551	0.713981997	5.311165946	62.58595642	0.075769923	13.47933095	272.0556901	0.750735773	12.84866828
160	50	95	13593161	1.645462852	24	2.956349751	127	71.2406015	13.94846634	70	0	127	9.92334174	73.34282085	0.110582735	19354324.94	0.374017281	303.9460682	11.8263426	7.109647792	0.441927493	1.575775458	0.671616478	0.399958315	0.540588743	1.242696207	0.366310729	0.750491063	0.742773793	0.982462859	0.92506153	-0.108400881	0.481995361	0.435636509	3.405867978	0.16637997	3.07229055	0.416276575	0.298337096	6.811735956	2.332718975	0.561847984	5.853770373	125.1693708	0.049532794	30.7205608	945.14167	0.57750368	11.97981797
161	50	89	12020013	1.530448872	20	4.102316653	117	69.23571429	12.27733493	70	-7	124	8.322402657	71.06634668	-0.453702187	17114432.57	0.411030294	256.8414976	18.84494404	7.227173328	-0.427989029	1.362676411	0.634860583	0.365359682	0.512940891	1.231781268	0.364555345	0.762580674	0.755667701	0.983438183	0.928837517	-0.091164542	0.459258027	0.417868065	4.320057336	0.192672259	2.913390906	0.388689657	0.333418849	8.640114672	2.211936421	0.499384249	5.765243999	114.1773109	0.04797366	33.58464021	978.2521008	0.500359438	18.8605042
162	32.6	71	8181564	1.465509612	19	3.08367293	99	51.44432736	11.92697716	51	-1	100	8.282055265	53.60736153	0.017779999	6806599.088	0.411955893	227.230392	13.18778632	3.988825413	0.070573435	1.193112881	0.567925048	0.354977361	0.498118476	1.160217093	0.31451157	0.762345432	0.757921419	0.978743193	0.918625904	-0.080285939	0.425161672	0.439207667	3.609911115	0.188895765	2.788693065	0.359673511	0.290577972	7.219822229	2.14749204	0.440259482	5.726100285	141.9919213	0.049874226	29.76642412	1172.838426	0.447615413	13.25079031
163	43	95	16612943	1.833872208	29	2.789365519	136	67.92878788	16.65935537	67	-5	141	12.09348021	70.95227376	0.159648056	23653975.48	0.320823508	419.9049288	18.32288562	13.79430949	0.760486977	2.23777353	0.629721917	0.559699331	0.527590623	1.215759296	0.345525395	0.752517005	0.746408642	0.987669407	0.935445774	-0.166234148	0.654392679	0.444862651	4.233205788	0.134227282	3.293810812	0.581926792	0.253347823	8.466411577	2.590909365	0.716873862	6.113535296	172.1509091	0.052166942	27.96486465	1058.717576	0.751939027	18.67818182
164	61	107	22602015	1.680168245	25	3.262950366	139	83.32508039	14.37371408	83	-1	140	10.40723411	85.24980316	-0.176550163	21365967.3	0.360064309	324.4599176	24.40070823	7.968958754	-0.001611169	1.699384703	0.515175633	0.533242636	0.441531443	1.125712253	0.313315444	0.790460518	0.786549283	0.989914293	0.945795149	-0.177556929	0.637591393	0.386642322	4.909625632	0.178750119	2.938970298	0.550794035	0.330297567	9.819251263	2.363716383	0.553640084	6.09481725	137.629582	0.044253885	37.65965199	1119.8	0.608347722	24.1511254
165	39	76	6345253	1.426563915	19	3.518384169	101	57.79764574	11.48023349	58	-5	106	7.949347559	59.63854597	-0.322719047	3950679.068	0.454399093	216.1883128	15.06677503	3.52231293	-0.20964424	1.00560691	0.561666503	0.283014592	0.482930266	1.1700036	0.324452486	0.771327954	0.766408491	0.985163969	0.93240027	-0.059267802	0.348115246	0.417149125	3.867266421	0.242480657	2.649151727	0.29074108	0.438197976	7.734532843	2.015834035	0.391818353	5.492194124	81.50896861	0.045688884	35.62288604	810.6479821	0.428281285	15.19730942
166	38	72	5100363	1.371580583	17.25	4.787462374	104	55.45308483	10.94505224	56	-21	125	7.583913335	57.25267026	-0.424204507	7262040.287	0.462547333	202.8236344	14.39664543	3.248062223	-0.257577565	0.927103315	0.481665093	0.312458571	0.425060366	1.104855472	0.297959983	0.796652624	0.79313029	0.987230521	0.940275922	-0.079103736	0.39624803	0.377904747	3.779580785	0.267856127	2.467246026	0.362077128	0.458711792	7.55916157	1.924897217	0.352192102	5.630334467	65.8496144	0.042319804	42.81662492	719.7236504	0.399784234	14.38046272
167	50	106	10225342	1.93616283	29	3.08033071	148	77.64795918	17.46643976	78	7	141	12.01483542	80.75434373	-0.034059511	14559129.53	0.306938353	492.0584652	13.89303023	14.45435246	0.118692355	2.155995254	1.143103592	0.30979638	0.769856517	1.493155595	0.523069689	0.67183823	0.65227538	0.971043587	0.896422428	-0.072477309	0.430284977	0.49380431	3.692990637	0.108387297	3.672628385	0.361494273	0.203497018	7.385981274	2.582179762	0.824774711	5.635786423	109.3558673	0.069742262	16.59274619	481.2793367	0.860546387	14.0752551
168	9	72	29470230	2.059444748	33	2.933229388	133	39.28292293	19.68001612	37	-64	197	14.07977557	46.26708162	0.329937223	19830889.02	0.276364349	597.4948075	26.45103988	32.55104687	2.370405406	3.350507418	0.688130784	0.658907595	0.562940714	1.257456562	0.365020287	0.738629881	0.731026913	0.991730795	0.944829762	-0.208866814	0.745624851	0.46046966	5.077927145	0.107645267	3.648928948	0.672442356	0.203490467	10.15585429	2.881328723	1.009659551	6.382105976	703.8363478	0.051124889	28.21665371	3804.707997	1.037371868	26.98169536
169	29	71	7591058	1.563383413	22	3.452073426	99	49.89596217	13.14252784	50	-45	144	9.46547151	52.54891882	-0.192386766	12095526.67	0.390678921	271.781828	20.77396714	5.062350292	-0.062261092	1.292214342	0.708270529	0.292214854	0.575063758	1.264685875	0.36967762	0.733674121	0.725736501	0.981478648	0.920177576	-0.059757628	0.360016357	0.4675384	4.541787294	0.167371314	2.993452321	0.302807298	0.243677271	9.083574588	2.214222456	0.500121218	5.62153365	154.9083303	0.056350793	23.53176267	1073.976355	0.51553652	20.79992725
170	35	74	13063719	1.462030597	20	3.191293193	101	54.12871287	11.8969924	54	-10	111	8.525763485	56.16694464	-0.165887661	8748930.25	0.420200898	224.808113	13.77207912	4.019061981	-0.123000836	1.174621758	0.538367137	0.37127231	0.483264076	1.128997647	0.299262399	0.767494683	0.763878268	0.98567725	0.931943538	-0.088355013	0.440554017	0.435588388	3.68957924	0.201584574	2.740555164	0.3731547	0.345849375	7.379158481	2.136029916	0.428247224	5.675735884	202.2209611	0.048833847	30.83315484	1740.05192	0.445544613	14.02728809
171	56	126	17956323	2.231807486	34	3.808198316	183	90.53696304	21.41393821	91	-45	228	14.39183284	94.70581982	-0.016676254	8535459.338	0.256497249	772.2506317	40.85866848	46.01578774	1.563105116	3.769481104	1.183582399	0.523906358	0.740739753	1.509560966	0.604335939	0.689479295	0.671984043	0.988765671	0.935792638	-0.154183921	0.652793636	0.471597126	6.341116673	0.092285829	4.031451602	0.560435795	0.19220002	12.68223335	2.966146112	1.238265876	6.105066284	118.8671329	0.059374192	24.14223139	513.5074925	1.323317292	39.07642358
172	39	85	35788583	1.674378835	24	3.478330044	134	60.63947633	14.25175219	59	-35	169	10.07781613	63.28144285	0.361476033	14331597.48	0.368001082	327.3949192	24.67617122	10.67360363	1.014821767	1.800791683	0.55998755	0.525111148	0.490426796	1.153455034	0.313306963	0.766035415	0.761725103	0.991489841	0.946272324	-0.152703753	0.607853011	0.432692504	4.936178853	0.167981488	3.050246908	0.579027127	0.31839214	9.872357705	2.423588862	0.590194808	5.95269567	451.0888441	0.050474303	29.43149907	3288.825669	0.606939637	25.07273134
173	41	108	38132081	2.163248858	35	4.227697435	182	75.29575818	20.97851844	76	-159	341	14.913757	79.80026942	-0.252055524	31617867.91	0.26220293	698.631799	112.8492886	34.63478479	-0.389436427	3.325797346	1.168155921	0.479462798	0.761883044	1.531377346	0.578209564	0.676860386	0.658219253	0.994922581	0.953816088	-0.105813078	0.578791887	0.48982986	10.59762522	0.08626871	4.023979883	0.503691725	0.1714494	21.19525043	2.903099595	1.123488317	6.201049441	350.2331329	0.058489167	22.02895336	1570.071142	1.193570062	112.1038744
174	51	99	7091177	1.73453382	25	3.020459225	126	74.09143328	14.7991201	73	10	116	10.39681241	76.42752918	-0.044102904	10096617.25	0.349477133	351.6267306	12.60352034	8.09532755	0.36876969	1.66509748	0.721513297	0.395007039	0.557673952	1.29694352	0.401920309	0.746676316	0.737517124	0.981302847	0.923171595	-0.10226049	0.505452713	0.431041065	3.516735718	0.156284725	3.165062559	0.427140944	0.264022401	7.033471436	2.37177687	0.596652694	5.841815042	61.70345964	0.050826573	30.1479662	424.2652389	0.652061072	12.62685338
175	34	96	95689441	1.991891738	34	2.536233342	145	63.38263313	19.08657923	61	-9	154	14.17445376	67.51253452	0.249720915	35990128.04	0.283138972	540.5841339	17.28303726	26.65708165	1.461120076	3.268744816	0.538221221	0.717129669	0.472096837	1.141456995	0.309428082	0.774702473	0.77056214	0.989397568	0.941897247	-0.268924912	0.801042623	0.41677326	4.074352305	0.122125126	3.445050038	0.724642487	0.222348162	8.148704609	2.839872784	0.951741509	6.409151407	1012.37525	0.048222123	31.50179671	5944.219587	0.951230176	17.39554158
176	44	79	6262482	1.412726321	18	3.680936051	113	61.03899371	11.29006131	61	-2	115	7.644371804	62.75880755	-0.019104356	8916698.004	0.460539536	212.9091713	16.22927884	4.004768228	0.134089165	1.080765157	0.48670584	0.378726391	0.429157688	1.107688125	0.297798072	0.794840805	0.791175971	0.987092086	0.939711228	-0.099895544	0.461922741	0.380424759	4.010068658	0.253935699	2.603750124	0.394333181	0.457471785	8.020137317	2.04508043	0.391867749	5.655869766	72.06037736	0.045320992	37.15890827	732.2578616	0.417127883	16.15157233
177	21	75	5148845	1.917309018	28	3.547300105	128	48.3714442	17.01639522	49	-32	160	11.62807156	53.07216609	-0.236570016	2659901.372	0.316004027	476.8581999	20.68975032	19.93987267	-0.710382451	2.363177737	0.815020224	0.48532222	0.63952788	1.325451209	0.398762031	0.708463206	0.697775932	0.987728664	0.930866308	-0.123542295	0.587790695	0.495554465	4.505824762	0.122209023	3.51193275	0.56320437	0.204379596	9.011649524	2.644595129	0.79454949	5.84495543	115.5382932	0.063204756	19.72101016	577.6553611	0.847923619	20.73522976
178	32	89	21646973	1.927657099	31	5.040400196	125	58.44904977	17.84231917	57	-155	280	12.8401195	62.59396267	-0.142564235	8508780.46	0.303150648	501.7127434	98.05347383	20.48476852	0.943203102	2.68938549	0.632105314	0.61833053	0.498445816	1.21174853	0.37524082	0.769089771	0.763219355	0.996346806	0.964994524	-0.216018502	0.729860096	0.412556719	9.876180156	0.135032668	3.367099104	0.662304923	0.227298136	19.75236031	2.692687465	0.830372701	6.248352249	262.681448	0.047544153	34.65295941	1674.90733	0.885583702	98.10696833
179	24	77	5003195	1.885994282	27	4.083884165	121	49.41118229	16.96154356	49	-73	194	11.77282163	53.98070688	-0.126298936	7798559.199	0.322979734	472.4517794	30.53786812	13.69412467	0.345830194	2.016840581	1.161193796	0.27089673	0.782915055	1.511117934	0.534914221	0.66524764	0.645958633	0.982849883	0.917050235	-0.050601842	0.369165664	0.508924137	5.506681219	0.111638426	3.646920425	0.314739463	0.194773658	11.01336244	2.531499398	0.794508594	5.537155809	121.177053	0.070574871	15.1865171	554.5562027	0.814938084	31.07454863
180	45	99	13673035	1.996936959	28	4.1782415	156	72.54309979	17.63585559	73	-62	218	11.53971347	76.1968481	-0.041314746	17365021.5	0.305513408	543.4583335	42.3153563	27.89308419	0.431582704	2.755378507	0.840427221	0.530329419	0.605825243	1.342106731	0.448701064	0.731643741	0.720076016	0.991884798	0.946631722	-0.171819844	0.647263635	0.440178784	6.468099605	0.129322898	3.561405084	0.584083942	0.217349762	12.93619921	2.722156632	0.898951432	6.077485922	134.0590234	0.056925275	27.05518096	719.4840764	0.962027759	42.04713376
181	30	94	22021850	2.156496168	33	4.416528264	193	62.06083178	20.39418143	61	-47	240	13.9005578	67.50228939	0.376259369	12863533.53	0.271581434	705.0122316	26.23168306	45.18285811	2.763615913	3.417441057	1.116101254	0.506766925	0.731842391	1.488160309	0.568466891	0.68613682	0.670349065	0.989394963	0.936178104	-0.12595822	0.615299812	0.493843631	5.065189208	0.094158248	3.956817242	0.537889664	0.19208336	10.13037842	2.90495746	1.133385578	6.174646152	285.0869025	0.058987565	21.63562795	1312.553073	1.205445321	26.24684461
182	12	99	40352253	2.487745176	45	3.334357743	212	51.66942227	27.07841746	47	-58	270	18.93227509	61.92178601	0.561888661	23895730.39	0.210935176	1164.578385	32.68302131	133.0026283	9.345459954	6.512221811	1.29218095	0.668826506	0.821265421	1.579138019	0.604810678	0.657168168	0.635373656	0.991306079	0.939308504	-0.179007135	0.755064159	0.50255908	5.601564607	0.061610968	4.531476602	0.684180317	0.13907814	11.20312921	3.341425006	1.95110069	6.447113143	695.5015203	0.066087184	17.63768179	2219.881794	1.943948501	33.22481946
183	42	101	51149043	1.944540116	31	3.497990441	163	67.87579074	18.2643446	64	-87	250	12.96292372	71.66562456	0.571797555	22159369.14	0.308284097	528.8387743	53.06142006	29.97974564	3.659187826	3.04968992	0.643349734	0.651043298	0.52833689	1.217626202	0.356630975	0.752995314	0.746925007	0.994802448	0.956681079	-0.217433337	0.739366397	0.44381683	7.242909105	0.132187673	3.441521415	0.6884736	0.277469445	14.48581821	2.744254732	0.923259914	6.208541429	520.4658098	0.05226085	27.29470453	3070.201325	0.934291787	53.25283663
184	30	81	14049081	1.830745052	27	3.088551768	125	55.78103837	16.12687736	56	-31	156	11.29198889	59.36094969	-0.045722428	11095088.94	0.329656473	412.1981055	23.54031298	11.68926766	0.223884876	1.986555407	0.838790305	0.406067338	0.643581142	1.347890282	0.415135662	0.70927924	0.697695698	0.987403524	0.930623764	-0.087877165	0.483540946	0.486365992	4.822156665	0.127124889	3.433358875	0.411623667	0.245123013	9.644313331	2.530201031	0.706336428	5.844294224	225.1399549	0.056468511	23.35452272	1314.340356	0.741526339	23.37496865
185	46	88	4515789	1.51325566	23	2.693198953	108	66.01533742	13.11802602	65	17	91	9.682900861	67.95124109	-0.053567237	6429707.385	0.401773579	259.3463905	10.24621869	4.406445624	-0.133729358	1.286502311	0.619324695	0.352507257	0.518437515	1.202641845	0.341046063	0.757133697	0.75086996	0.977044928	0.915962818	-0.09261755	0.447046824	0.434525281	3.174767985	0.180799859	2.871884717	0.411652584	0.324077028	6.349535969	2.184911955	0.476456751	5.535160066	56.19836401	0.05746254	23.05662823	392.9345603	0.481079663	10.49591002
186	52	99	6018691	1.71002098	26.5	3.108352826	120	75.27027027	15.25503882	76	6	114	10.98032129	77.61904222	-0.367026705	8569581.521	0.3567782	359.1021292	13.5003674	8.765003074	-0.558283822	1.696183159	0.720694516	0.403502395	0.577341714	1.272845387	0.379385406	0.733864976	0.725664423	0.973604562	0.907092664	-0.100596441	0.506384209	0.464717522	3.640837094	0.151909742	3.162599474	0.426800185	0.266573922	7.281674188	2.393709423	0.604219419	5.539591173	61.31231231	0.061373686	20.86849813	356.4214214	0.642985328	13.15715716
187	69	119	37360505	1.802049434	26	3.293670572	169	93.88782051	15.68640318	94	13	156	10.92429233	95.97483979	-0.171661835	15426400.84	0.337574256	396.2470311	19.05472756	14.379143	-0.273360945	2.120734126	0.533308867	0.597236768	0.47739149	1.126899688	0.299747753	0.770523334	0.766895993	0.989464947	0.941099344	-0.195297458	0.687918492	0.429412802	4.319470099	0.15661861	3.154888348	0.604095198	0.279934476	8.638940197	2.559992731	0.663510748	6.000623862	212.0641026	0.052284049	27.5126046	1369.201183	0.71659483	19.02933925
188	38	79	2991685	1.541845072	21	3.254453581	105	59.06007509	12.62100153	59	-1	106	8.9818789	61.19057614	-0.247262034	2701610.342	0.411407564	256.1941382	15.62075611	4.746586024	-0.087011839	1.193414152	0.672490071	0.275641184	0.56471654	1.220637813	0.342525205	0.735182136	0.728419083	0.982293436	0.921230648	-0.074161194	0.39604047	0.474398832	3.935764706	0.195797964	2.872485235	0.312395744	0.365899948	7.871529412	2.141396058	0.466476056	5.2555754	48.30913642	0.060461998	22.21538813	328.7146433	0.499040572	15.52315394
189	24	86	12678054	2.119205542	31	4.069022103	164	54.42261565	19.67667786	54	-43	207	13.24007234	60.16836743	0.289705173	6094939.252	0.281305355	658.4113446	22.92097902	47.73856424	2.22397813	3.299621024	0.964409667	0.5459189	0.696158002	1.422187511	0.470001653	0.693044898	0.678468628	0.988547812	0.932752654	-0.136842385	0.635801342	0.493359559	4.72621391	0.102953241	3.847907105	0.605068785	0.187891716	9.45242782	2.856509034	1.066007673	6.091314804	217.6607653	0.062153274	21.03822536	985.1313535	1.142399578	23.18303826
190	31	70	17571440	1.484481271	21	2.915860692	113	50.19438784	12.31009155	50	-4	117	8.755068993	52.48405427	-5.00E-05	13342017.85	0.407577148	235.0993822	12.93342613	4.261154428	0.068123417	1.233692233	0.545065192	0.387208396	0.483087305	1.142276758	0.306431569	0.768728082	0.764654136	0.985524153	0.932091518	-0.092776133	0.457773707	0.429403609	3.572271963	0.190433476	2.787097775	0.390310918	0.284370986	7.144543927	2.169691658	0.444689356	5.734865026	312.7940116	0.04903496	30.81351239	2599.934629	0.458880584	12.87458849
191	72	115	50596570	1.490790093	17.75	6.331410314	135	97.97050727	13.5175018	103	-7	142	8.098413899	99.74068817	-1.668589388	72040819.39	0.444848875	349.9845804	31.27216066	11.44115897	-2.548646805	1.445827831	0.548446512	0.444632637	0.408426202	1.166279205	0.378077236	0.816231836	0.809674198	0.989486838	0.950792103	-0.128046566	0.512053813	0.312412653	5.572036469	0.30282463	2.482894624	0.460724853	0.508499307	11.14407294	1.959506856	0.498568586	5.578344993	200.9335431	0.039507185	56.27062237	2262.501376	0.65357491	30.54561541
192	39	73	7225781	1.349665196	18	3.487351703	107	56.37087017	10.75881582	57	-8	115	7.636589378	57.98613865	-0.275892917	3612118.703	0.473285377	184.7172715	14.4718873	2.892802643	-0.208718173	0.931232925	0.509384291	0.29225696	0.454985345	1.11845676	0.299000845	0.781325552	0.777947222	0.986472181	0.935961681	-0.063289939	0.356810552	0.409731004	3.790295726	0.251970946	2.531234885	0.314049213	0.438309361	7.580591453	1.958115822	0.360154304	5.499984343	102.218241	0.047565491	33.45901185	1017.090275	0.384954228	14.56724058
193	50	92	21798904	1.611816029	21	7.956309944	148	70.52030948	13.22038879	70	-127	275	9.044120413	72.59840251	-0.295422001	9783246.066	0.386289746	297.4139976	88.55369151	8.985865228	0.306300848	1.610908617	0.474311554	0.544385195	0.404013422	1.089435757	0.307764346	0.807813535	0.804698353	0.996767895	0.96928778	-0.190144992	0.658799594	0.358159889	9.395171602	0.202203912	2.83758783	0.574902334	0.338857084	18.7903432	2.313232207	0.521305043	6.025658719	179.4255319	0.043381415	39.53701775	1597.694391	0.566489303	87.81455513
194	26	66	2520235	1.615033353	20	4.859838771	116	46.96248766	12.73816691	47	-34	150	8.553048814	49.87877704	0.007662057	1164285.81	0.385660647	282.4171516	20.00925296	9.474143322	0.571568301	1.535671517	0.577963565	0.452179653	0.493463405	1.167764886	0.330053593	0.765977413	0.761637452	0.988699979	0.939442797	-0.131542856	0.56180723	0.431935947	4.446298171	0.182163157	2.917646436	0.513602562	0.273301715	8.892596341	2.293707806	0.528408771	5.757878833	54.55972359	0.053859549	26.62418374	390.6742349	0.567896711	19.93484699
195	53	90	5802792	1.43637271	20	4.382883245	109	71.93464052	12.02131048	74	9	100	8.232782114	73.60778792	-0.894972208	5178205.593	0.421316239	243.5139354	11.98967869	3.114911265	-0.499873126	0.952737873	0.712009311	0.150837773	0.563615753	1.250744306	0.372062572	0.74123754	0.732986697	0.974030197	0.909474718	-0.063370489	0.324910941	0.449387683	3.453885008	0.208909109	2.63504385	0.263192848	0.288442316	6.907770016	1.927599112	0.416186796	5.297857889	62.09990663	0.057983106	23.22947654	451.2296919	0.46901898	12.07096172
196	58	92	18503046	1.309181663	18	3.104086157	118	73.46626506	10.53411235	73	21	97	7.475974142	74.65391233	0.118722255	15002668.13	0.452770177	175.9145246	11.99114942	2.512967033	0.248589456	0.994560756	0.387719527	0.435269771	0.353516277	0.992779137	0.25506438	0.828705291	0.826657643	0.985392552	0.941877843	-0.154781288	0.521168696	0.325795866	3.440835336	0.261565079	2.340965408	0.454531573	0.394329273	6.881670671	1.907499727	0.345570071	5.728707541	143.786747	0.043309261	41.57663812	1503.196988	0.362989911	12.21566265
197	37	90	5702193	1.855948779	29	2.865660117	112	63.02241113	16.84044657	63	-13	125	12.13878707	66.38253271	-0.179103509	7384590.52	0.317241149	434.8163447	17.09024394	10.37688702	0.099047369	1.895887104	1.1375788	0.258298234	0.773185533	1.441642936	0.487253698	0.669106349	0.649825391	0.971115112	0.895811561	-0.091512426	0.445193506	0.501727308	4.110902673	0.11464712	3.514823673	0.365652902	0.202888645	8.221805345	2.472646794	0.758366476	5.486396535	96.66151468	0.07469978	13.99044932	410.5100464	0.771533818	17.05718702
198	19	65	9388837	1.701847988	24	3.366882281	104	41.98546512	14.4950597	42	-49	153	10.14618961	45.81999128	-0.263736199	4719381.953	0.361469077	336.69232	17.92035229	9.693851821	-0.64434343	1.709267152	0.725980846	0.403664151	0.586662945	1.280269312	0.375635343	0.729094257	0.720580847	0.985832999	0.928575137	-0.087841934	0.477128438	0.472120968	4.204106467	0.149595841	3.213553737	0.408997822	0.274174487	8.408212933	2.412296319	0.608812	5.785771003	249.6077818	0.055815694	24.07035788	1616.489714	0.626532843	18.28644902
199	33	100	23817392	2.152120787	34	3.463668937	163	63.90323228	20.76453801	61	-80	243	14.41082728	69.14946612	0.291107405	18171228.03	0.265673563	698.0255688	50.10657201	36.29447806	2.550875641	3.422205353	1.199760531	0.480517233	0.772034588	1.543844817	0.594457651	0.67399434	0.655148114	0.990477301	0.938260016	-0.106660514	0.584337012	0.493122234	7.039210399	0.088657266	4.031712678	0.507644485	0.186003549	14.0784208	2.901561317	1.155491471	6.140328967	303.7841799	0.060988593	20.73004718	1323.320016	1.19068989	51.17084923
200	41	87	4276807	1.716881179	26	3.169120719	121	64.21003135	14.94061576	65	-8	129	10.67678457	66.85037645	-0.2711937	2769326.505	0.349543429	346.0447061	17.71259975	6.786665772	-0.321939569	1.517158709	0.879248753	0.270653489	0.666954187	1.349864406	0.418142623	0.699842147	0.687619721	0.977267918	0.908409084	-0.06283085	0.397289626	0.499749074	4.189605313	0.139247111	3.230969758	0.324865447	0.241626768	8.379210626	2.325922971	0.599101866	5.424555913	59.4137931	0.062083378	19.55651205	334.5130617	0.638548494	17.37408568
201	45	86	13991139	1.597751458	22	3.882622368	120	64.97038944	13.06370065	65	-18	138	8.984410145	67.10515889	-0.17971369	19920977.21	0.40504891	281.9508451	17.4307533	6.732062385	0.282167305	1.416257137	0.648167966	0.372277059	0.514564915	1.247129254	0.376938578	0.763321533	0.756041231	0.983153477	0.928796061	-0.09510436	0.476520965	0.413112536	4.151943233	0.194617719	2.977003219	0.41027376	0.375727726	8.303886465	2.255813964	0.516106276	5.83792173	142.2018024	0.045768202	35.42076682	1258.486965	0.54786222	17.60766012
202	43	76	5966156	1.314472995	15	5.630464954	104	60.10230179	10.58185451	61	-23	127	6.919578262	61.76307756	-0.8778958	8494780.711	0.51971141	202.3910689	15.74423194	3.016801075	-0.184992034	0.803576087	0.508741746	0.224764982	0.422469532	1.140164659	0.326365461	0.802342143	0.797392455	0.986660652	0.941149604	-0.059065806	0.342209916	0.354553835	3.958590912	0.325034384	2.363328551	0.290143195	0.539334978	7.917181825	1.804330711	0.328079458	5.436799239	62.5230179	0.039976354	47.87448571	812.8286445	0.392068014	15.73401535
203	34	92	27344237	1.954273723	30	3.24367598	191	62.38793242	17.93089167	61	-22	213	12.69330932	66.33035754	0.245429045	22240082.25	0.301082723	507.4622196	16.58115749	19.77953764	1.069024655	2.494201601	0.946009227	0.449796856	0.688930445	1.420487781	0.465742272	0.69519641	0.681073215	0.988749851	0.933383266	-0.093967992	0.534885248	0.49287965	4.024182283	0.107509177	3.683018311	0.461372997	0.215953508	8.048364565	2.691166512	0.860052707	5.988890317	359.3227675	0.057815409	22.1708227	1871.229123	0.885380231	17.00402253
204	38	79	11835782	1.559788619	22	3.262210075	108	58.94236859	13.1656318	60	-17	125	9.290220197	61.21987181	-0.366588676	5006630.059	0.402294243	273.6698895	15.65804911	5.637012319	-0.434101306	1.314854241	0.569219388	0.394883832	0.491870746	1.169973984	0.322444888	0.766671275	0.761799491	0.98495082	0.931100415	-0.095543249	0.46773933	0.426880392	3.93337123	0.200572635	2.848001202	0.408667307	0.382282217	7.866742461	2.20758437	0.471018407	5.791770687	145.4724509	0.046064741	35.07944559	1270.445218	0.517128609	15.52723243
205	36	87.5	10356723	1.801023901	30	2.534374809	119	61.12968875	16.39638499	60	-1	120	12.13920798	64.28662809	0.128625732	14746193.49	0.318401678	395.9317044	15.91218782	9.595529199	0.365699301	1.902097508	1.040060747	0.298019911	0.732025584	1.387330781	0.4471063	0.682796739	0.664774898	0.973332218	0.900804551	-0.101248627	0.426602704	0.486274757	3.96186406	0.117553907	3.422424399	0.353848755	0.183780838	7.92372812	2.455621756	0.735539564	5.532390939	194.6241022	0.077663249	13.43140581	797.9146049	0.729946293	16.42178771
206	36	93	46050938	1.930716988	29	2.997613235	140	62.93482669	17.57256355	61	-34	174	12.39770199	66.68102272	0.22949564	23147911.26	0.305911917	485.566381	25.98424602	23.54311656	1.402244997	2.815860143	0.592689214	0.652024942	0.507059635	1.185079983	0.330151506	0.760130677	0.754993761	0.991017283	0.944595847	-0.217106899	0.740433931	0.437629096	5.042657955	0.13012758	3.423301148	0.677190778	0.260119242	10.08531591	2.757053892	0.852137339	6.295562465	514.985517	0.049723425	30.00141404	3168.329729	0.861988412	26.23607222
207	32	76	7147931	1.617895549	22	3.19708925	109	53.91364653	13.43771982	54	-20	129	9.481230099	56.55244839	-0.071559576	6282361.23	0.381104955	291.4981359	14.00532719	5.403617915	-0.043905906	1.310041858	0.74221685	0.275896958	0.596516039	1.291011417	0.381320562	0.72506646	0.716305403	0.98060407	0.917339332	-0.050281036	0.34380108	0.47803811	3.723335265	0.166752544	3.051234258	0.292335955	0.300303045	7.446670529	2.228604918	0.513064677	5.609503884	116.5302013	0.052138793	27.27639416	851.7695749	0.552082038	14.098434
208	29	85	26658043	1.889968485	29	2.933408751	126	57.08171803	17.07261956	58	-22	148	12.07228771	60.97113376	-0.109322968	11964004.9	0.315230559	459.1566188	15.20931923	15.69417876	-0.230592995	2.318781831	0.75784894	0.507161634	0.605421508	1.294814293	0.383318706	0.72173649	0.712522506	0.98523191	0.926407204	-0.12804024	0.590432327	0.481022228	3.849533408	0.123719007	3.47509569	0.50849909	0.247926037	7.699066816	2.644103119	0.769157693	5.996137372	402.1103054	0.056074509	23.81256946	2260.518338	0.80689391	15.25240552
209	24	72	2605564	1.728631114	26	3.15056987	100	47.44544545	14.98131765	47	-20	120	10.5902332	51.07026701	-0.092171532	2011514.391	0.35223111	357.1018787	12.22020477	8.165159767	0.209351853	1.621861963	0.84588346	0.313564052	0.641264489	1.360626726	0.427616861	0.711404836	0.699811583	0.978126164	0.911945703	-0.066455914	0.415190319	0.481608781	3.467849269	0.139786492	3.276469624	0.359749149	0.226235016	6.935698537	2.377054895	0.616936356	5.652209627	61.85685686	0.061918776	20.45378311	351.8788789	0.647135624	12.39439439
210	33	89	20054561	1.900619187	29	2.966867605	146	60.4661453	17.38520817	60	-13	159	12.37449342	64.24408237	0.231682497	14743557.17	0.31037882	471.1473927	16.24547245	16.56502683	0.692660523	2.401348349	0.845313848	0.479260113	0.641393739	1.353644262	0.423571144	0.711195099	0.699623155	0.983655227	0.922586288	-0.115609972	0.563655882	0.482241641	3.981991229	0.115026576	3.564028028	0.484713168	0.223128138	7.963982457	2.662240485	0.811665549	5.99808446	277.2115662	0.057051156	23.0008651	1508.130685	0.821539168	16.28606709
211	38	91	21666899	1.885710117	27	4.206468341	166	64.28538086	16.59181315	63	-59	225	11.37635378	67.80311702	0.327937746	9894845.889	0.327859716	464.6524852	37.6513537	23.48874972	1.971324304	2.424357706	0.74827278	0.527688944	0.582844097	1.299746451	0.401738355	0.733498318	0.724829726	0.992728722	0.948225884	-0.14183353	0.6191913	0.461109417	6.1018254	0.135803028	3.442482906	0.590892016	0.278363606	12.2036508	2.639847987	0.793157621	6.026009976	251.2741354	0.053315115	26.41772249	1545.202843	0.82522409	37.89221303
212	29	89	26026683	2.001365228	33	2.655740184	140	58.10750263	18.83394425	57	-21	161	13.65403927	62.55556303	0.108543127	11748861.54	0.284832573	536.7166044	15.81723771	25.54770556	0.577370374	3.110772058	0.71602015	0.626005986	0.582529586	1.268656809	0.368591484	0.730292342	0.722084263	0.986012928	0.929014794	-0.18881909	0.714187115	0.47225421	3.901053317	0.106242188	3.636521694	0.628177422	0.192151332	7.802106633	2.846734951	0.956698052	6.233938522	368.6394527	0.055426169	24.55489688	1894.42144	0.947697997	15.76168997
213	52	102	5925019	1.850919955	21	5.901771526	176	74.34974359	16.22153636	71	-17	193	8.999948203	77.9547469	1.144699344	5891070.565	0.370161736	549.0581922	20.73441828	43.82428431	6.440499666	2.813864551	0.970305976	0.481452549	0.609189206	1.418044791	0.577113518	0.742736573	0.729353924	0.988821815	0.942087076	-0.170136008	0.64108999	0.399629601	4.502536212	0.189325922	3.308465198	0.598805121	0.374541923	9.005072424	2.485204468	0.946042632	5.771757732	48.70461538	0.049953452	35.84340197	360.9076923	0.965497436	21.03589744
214	42	96	6633214	1.819311228	30	2.323708323	123	67.27083333	16.8266369	66	15	108	12.62064989	70.25259485	0.211803942	6341917.768	0.312866488	410.062066	10.88868158	13.57409479	0.795636576	2.439669293	0.726400806	0.540257542	0.588615639	1.242390852	0.3587969	0.727558798	0.719458186	0.973307838	0.905099032	-0.169495003	0.638158364	0.478331613	3.234145615	0.117686768	3.366554909	0.558609052	0.209838168	6.46829123	2.610440553	0.791517525	5.817495047	87.48809524	0.065095309	18.8379017	420.4925595	0.761656746	11.05505952
215	45	89	1827901	1.66134989	23.75	3.32076946	115	69.06424581	14.3971318	72	12	103	9.897978597	71.4553617	-0.736498385	2602616.854	0.364923067	335.9986658	11.80991654	6.466790648	-1.071688743	1.362925181	0.806987988	0.251948584	0.62279933	1.321927911	0.407597856	0.717899515	0.707019201	0.970616283	0.900485632	-0.076988685	0.417062305	0.474846371	3.416180311	0.17382301	2.957229204	0.316348259	0.279099076	6.832360622	2.164644171	0.542478292	4.997999265	24.89385475	0.069535907	16.91467183	130.6424581	0.648614275	11.49441341
216	41.5	97	4944379	1.858422356	29	3.387906389	120	70.25436681	16.8376628	71.5	-11	131	11.67455075	73.46967856	-0.538260393	2913110.322	0.323556473	462.1176119	19.95371712	12.12702785	-0.806231783	1.922455939	0.878858347	0.377726539	0.661669849	1.340374654	0.415375469	0.703305215	0.690862757	0.977285634	0.909255391	-0.101535067	0.496581584	0.490917143	4.437632754	0.132838675	3.361108016	0.420437141	0.207375333	8.875265509	2.482430285	0.700328572	5.661015941	53.97161572	0.058920978	22.55050914	296.3777293	0.793419033	19.54912664
217	30	74	12789990	1.616169206	23	3.380715932	113	51.23546843	13.53581216	51	-28	141	9.729943532	53.99471899	-0.037198042	8979349.326	0.378179069	290.3564534	21.41353171	6.667953062	0.18489662	1.488439466	0.660975995	0.385203025	0.548472456	1.236049121	0.353740557	0.743863109	0.736995326	0.987065917	0.9329813	-0.086861936	0.459916759	0.456050339	4.605067276	0.162568291	3.047151753	0.431065316	0.241856871	9.210134553	2.310014611	0.537353865	5.796999736	223.7996353	0.051014277	28.73583176	1659.071575	0.555413504	21.47868703
218	35	80	5223706	1.62544472	23	3.194558777	107	57.99297753	13.89382062	59	-9	116	9.978563755	60.5667637	-0.418360468	7437659.52	0.382274965	305.1474226	14.99357278	5.113402047	-0.318555889	1.332911658	0.763150733	0.269487187	0.587137422	1.316807495	0.409413581	0.73386631	0.72402191	0.980232876	0.919175457	-0.063262651	0.368463555	0.4509999	3.85355642	0.169813884	3.03877046	0.310166093	0.328817604	7.70711284	2.219978237	0.524015598	5.639032547	77.89185393	0.054699336	26.50925546	544.3595506	0.566937867	15.36025281
219	40	79	8348304	1.464035066	19	4.219529941	99	60.3919551	12.17003205	62	-15	114	8.121531096	62.48780611	-0.791047867	11886550.03	0.451748878	257.5376715	16.1824563	4.869179784	-0.525605345	1.095029226	0.520589125	0.352160755	0.445209742	1.136342016	0.316591236	0.789352938	0.784933067	0.980658794	0.927549879	-0.09506578	0.433217098	0.384970646	4.004817942	0.263225927	2.580807528	0.379202468	0.469429776	8.009635885	2.025711404	0.403904588	5.587920276	90.82974743	0.042483511	41.77705662	965.839102	0.476286818	15.94200187
220	39	72	10264844	1.363847335	17	3.708512364	99	54.64320988	10.4615455	55	-8	107	7.13523815	56.28642579	-0.132014863	14615373.59	0.45447207	182.2813428	14.06762914	3.227207112	-0.018144788	1.006742659	0.47382559	0.360047262	0.434770344	1.078100785	0.2796122	0.789092035	0.786520353	0.982091037	0.928465877	-0.095635258	0.445504366	0.400899236	3.732873547	0.238369073	2.529213245	0.40034582	0.403105119	7.465747095	1.999298701	0.370142062	5.612845594	158.467284	0.048909656	31.08455418	1472.489506	0.39080466	14.13796296
221	40	92	10366176	1.844061051	28	3.144964033	139	66.08221709	16.43392668	67	-13	152	11.78669768	69.19589623	-0.14407457	6055152.158	0.322301362	421.2126399	18.1332704	10.51578066	-0.204565394	1.89781292	1.010601752	0.304735028	0.716827268	1.438530262	0.484282982	0.6858527	0.670633557	0.980692821	0.914310726	-0.060861719	0.400036384	0.501824312	4.232134511	0.117242726	3.516712781	0.334861958	0.205489346	8.464269023	2.497045607	0.727103668	5.623613896	144.0494226	0.06653553	17.10741985	697.782448	0.7581808	18.10069284
222	40	82	5843349	1.515565781	20	2.885106293	108	60.96675712	12.46381605	61	17	91	8.813866667	62.96253005	0.039521497	3988436.101	0.414669283	247.3347158	8.97995169	4.299455373	0.005626473	1.188866971	0.661505345	0.284726543	0.543447284	1.24394633	0.360849089	0.747081537	0.740082164	0.975614383	0.912174133	-0.057604468	0.357557633	0.448374142	2.974569514	0.193215869	2.895651234	0.295921265	0.369244318	5.949139029	2.151975131	0.462593079	5.625385309	74.15061058	0.050305706	31.42767536	611.2225237	0.47868389	9.191994573
223	31	74	4976608	1.639562364	22	18.18363833	111	52.99037845	14.12842972	54	-145	256	9.522619868	56.49937701	-2.01102722	2627116.857	0.386123981	384.1993943	76.08475441	15.2621054	-1.214439232	1.487311826	0.698964102	0.361203284	0.504853959	1.228443137	0.439825958	0.769641605	0.764065731	0.994534178	0.959015371	-0.106934361	0.511821393	0.411992401	8.711338425	0.19583546	2.908158768	0.497557527	0.354384362	17.42267685	2.254665422	0.546568982	5.803946085	71.21039128	0.045676967	35.93238293	601.9672867	0.674012263	75.25978191
224	57	105	13340096	1.762236768	27	3.277182062	155	81.27196653	15.39054376	81	12	143	11.11652299	83.52866368	0.003633716	20701514.18	0.344758276	371.9051137	15.02922833	10.21343944	0.557165556	1.817018864	0.678693012	0.454127139	0.536420847	1.262561806	0.38371805	0.753715344	0.745788174	0.986849033	0.934857053	-0.129935078	0.573630976	0.427213459	3.839828447	0.153982823	3.18597263	0.524885115	0.289103942	7.679656893	2.43402269	0.623927969	5.944475346	96.06380753	0.050242577	30.16050577	659.1778243	0.674497722	14.93776151
225	28	103	6526055	2.306284727	42	2.767830903	171	66.28559936	23.81139886	66	-8	179	17.22382443	72.45857695	0.191561391	6357685.334	0.230051604	856.4646921	18.80819732	49.49672923	0.897997438	4.202546151	1.672825248	0.427939537	0.950919302	1.680917713	0.710618264	0.624302352	0.594782484	0.975935474	0.901822724	-0.106676316	0.574143305	0.49976536	4.263217535	0.06372065	4.372540515	0.476569688	0.11510682	8.526435069	3.046165013	1.46884285	5.974635239	95.31053902	0.076677827	12.89131283	285.9541432	1.460024892	18.96781979
226	29	82	7690092	1.833240731	28	2.853004638	129	55.95850622	16.39228357	56	-12	141	11.84706293	59.54372384	-0.050574273	3908205.058	0.321198301	414.1006296	15.09181253	11.86370908	-0.28999881	2.05469562	0.84393822	0.41864753	0.650536825	1.343285763	0.410901403	0.705552506	0.694051094	0.983624217	0.921321408	-0.092480088	0.499518461	0.494507138	3.845630071	0.119625107	3.452216965	0.423885444	0.223079675	7.691260142	2.551357805	0.72465846	5.718486736	139.3983402	0.064268483	18.46336991	696.6791148	0.747358999	14.9285385
227	41	96	23474903	1.90010706	29	6.134439247	138	67.2841006	17.26492419	67	-163	301	12.3065253	70.73313408	-0.258208208	25427477.38	0.313069115	476.0260643	104.7890207	15.95641698	0.196087978	2.25583147	0.879027916	0.437538364	0.646371195	1.388451005	0.455594063	0.712034983	0.699700247	0.994900815	0.954909	-0.097275891	0.529740561	0.473748166	10.2198188	0.119764424	3.5498456	0.48727545	0.24290473	20.43963761	2.617495859	0.783714847	5.991169853	253.2612958	0.053977258	26.21583926	1468.92029	0.837406763	105.1018755
228	33	68	6088009	1.348510169	18	2.902272779	98	50.04280671	10.78128581	50	2	96	7.652949924	51.83316045	-0.00105769	6813384.645	0.438646354	182.3940193	6.715884415	2.926738851	0.131249203	1.067410651	0.393985947	0.459715651	0.370309078	1.004179794	0.25324471	0.818745837	0.817213148	0.977253814	0.926722183	-0.142458705	0.537997468	0.350024079	2.558799675	0.237142378	2.443584544	0.464971459	0.328556297	5.117599351	2.005546687	0.365349149	5.765890118	100.4174757	0.044314861	37.5816292	993.972639	0.381132229	6.728596646
229	39	92	10163456	1.817875572	26	2.997544729	131	66.25967894	16.04528922	67	-10	141	11.31255739	69.27200018	-0.050510153	8491671.703	0.330055079	408.2649559	18.04810233	10.3587041	-0.195195334	1.893981218	0.950658146	0.33209751	0.702396669	1.403810352	0.448529035	0.687646226	0.673554167	0.981668402	0.915562184	-0.062228302	0.410277105	0.508566504	4.220433129	0.119047065	3.488049043	0.33965876	0.220336079	8.440866257	2.498013861	0.711159841	5.662640061	138.3975449	0.065343506	18.04687373	699.0566572	0.728635617	18.18035883
230	35	76	15346040	1.558266004	21	3.696225663	117	56.65712338	13.04492612	58	-32	149	9.019485218	59.05035035	-0.466622535	7008234.118	0.411366455	276.9142466	23.48184103	5.894491792	-0.482239665	1.312427036	0.635455312	0.347913209	0.533595559	1.217958778	0.345089502	0.749614839	0.743371838	0.987548123	0.934696052	-0.075673504	0.418199602	0.449679948	4.828296473	0.194276348	2.920920963	0.360390906	0.369955042	9.656592945	2.214327139	0.486970587	5.63499968	214.5092025	0.048741014	30.82924183	1810.423767	0.51846596	23.39559191
231	34	90	12576781	1.92442776	30	3.188591094	124	60.13509115	17.52747197	58	-51	175	12.60927484	63.98440616	0.106587654	17907174.51	0.303663678	477.7750447	36.20318186	20.3033268	0.959786629	2.711179386	0.712117782	0.586125068	0.566367795	1.262929988	0.374143268	0.740031457	0.731352918	0.989274448	0.938662832	-0.181503309	0.674793075	0.448733114	5.9752099	0.120198844	3.478792376	0.610550239	0.216607551	11.9504198	2.71353394	0.855824292	6.1340588	168.9205729	0.054987166	24.99194166	932.8548177	0.863062435	35.95865885
232	16	63	8863146	1.739084392	25	3.665979563	100	38.96355932	14.94225977	39	-62	162	10.52808798	43.33341862	-0.323127422	5683497.782	0.353605106	359.6262144	26.28056478	11.173371	-0.551254054	1.827604943	0.755586574	0.415584334	0.598427708	1.299224559	0.390536099	0.725330455	0.716406739	0.9886407	0.935212234	-0.093047148	0.496168298	0.475819292	5.100246851	0.143186843	3.281921927	0.423468397	0.275632099	10.2004937	2.464274103	0.645797879	5.800182676	267.7627119	0.056729388	23.40555228	1669.016102	0.662565355	26.44830508
233	21	79	1381606	1.947236752	30	2.762707505	120	49.9311828	17.62595445	50	-6	126	12.74797511	54.50867545	0.143316621	868753.077	0.298138513	478.0726835	13.20518009	14.28657308	0.568400479	2.29420144	0.99072435	0.400621366	0.717385692	1.416119852	0.460586054	0.684441894	0.66864102	0.97451506	0.902282058	-0.100899759	0.533236111	0.501086005	3.588708972	0.107871518	3.610541716	0.434402134	0.189828956	7.177417943	2.61471363	0.821231447	5.658522647	29.59354839	0.06364204	18.89529888	138.6344086	0.87359926	13.17634409
234	24	70	2913581	1.663106638	24	2.996783484	95	46.74699828	14.14591087	47	-26	121	10.15870186	49.98782871	-0.137067552	1941957.575	0.362821392	313.5011702	19.90981138	6.462484012	-0.141211567	1.475069302	0.774122054	0.31252077	0.618334198	1.299851728	0.38441597	0.71614833	0.706396391	0.979760169	0.914417038	-0.063596665	0.396057336	0.48804369	4.442336742	0.147621378	3.150251699	0.362063831	0.217703673	8.884673484	2.312914958	0.562297839	5.580047996	68.18696398	0.058479386	22.23502085	423.0497427	0.592564043	19.7838765
235	43.6	91	9090297	1.780875431	25	4.913582962	121	66.56846031	15.54635836	67	-44	165	10.56562415	69.59161258	-0.625900477	12943020.53	0.351313562	411.6326334	28.41177573	13.13563481	-0.553028663	1.912621672	0.622746658	0.507018294	0.503115332	1.214829752	0.358543946	0.767093409	0.760340193	0.987878776	0.938727532	-0.162042326	0.61560308	0.410138306	5.29985819	0.168886244	3.114393988	0.541767994	0.307147912	10.59971638	2.452440572	0.633842083	5.955312198	87.60309004	0.046671865	35.75356849	659.4155567	0.725952413	27.64198189
236	47	111	13761863	2.052569473	37	2.754848366	134	80.27920082	20.32575406	83	-10	144	15.30114397	83.96508044	-0.39986073	13456538.46	0.268254711	605.3846494	24.61773073	25.4846956	-2.212379073	3.139173381	0.6585911	0.65149207	0.542602309	1.22666408	0.352806435	0.747317664	0.740297725	0.987122842	0.933761912	-0.222249305	0.740222238	0.447842669	4.89854529	0.116571133	3.483092008	0.661736548	0.188124627	9.797090579	2.78158428	0.94944112	6.064341438	101.6362705	0.052067762	29.57216537	523.6331967	1.06747913	23.38729508
237	63	106	5849934	1.569558876	23	2.766461417	137	85.01925546	13.5347348	85	35	102	9.702786112	86.65761942	-0.022010051	8329300.559	0.387391425	281.2692056	9.171963746	4.975201508	0.123281321	1.34242162	0.723562305	0.303942334	0.593062534	1.259167085	0.360820572	0.724686644	0.71651871	0.973280866	0.904225378	-0.067464636	0.404721808	0.483900164	3.002744012	0.163194632	3.031009119	0.330674345	0.306867495	6.005488024	2.236937603	0.516495981	5.346215352	50.92811297	0.065376268	18.35295242	301.7779204	0.517413952	9.046213094
238	50	101	5613956	1.879224137	25	4.68498568	159	76.01777778	15.96948148	76	-10	169	10.58292278	78.97929405	0.241208712	7993308.445	0.335780247	459.0263506	22.2647774	20.35847377	1.445379446	2.224477734	1.109068813	0.339276909	0.729413978	1.487941765	0.546168948	0.690809324	0.672784309	0.983697444	0.922974273	-0.103245335	0.517257036	0.467178863	4.6887581	0.134464723	3.534674714	0.462275502	0.241314473	9.377516199	2.535675534	0.833386637	5.541605412	57.47555556	0.063861728	19.94017778	302.2022222	0.832795062	21.64666667
239	42.6	79	5198660	1.414428318	19	3.295787152	101	61.86790987	11.4840582	63	11	90	7.923864734	63.55598209	-0.434388407	7401998.32	0.454171142	211.7245879	9.408018173	4.058375631	-0.298153378	1.08930357	0.5165736	0.356395034	0.460971665	1.120479963	0.299563923	0.778646344	0.775074361	0.980592414	0.924485615	-0.087610014	0.436191254	0.413593201	3.043785431	0.235437638	2.643034803	0.37856776	0.428319636	6.087570862	2.064009485	0.401469293	5.488636391	65.77700078	0.051108781	29.11419738	584.5182595	0.421074048	9.374514375
240	33.8	76	6396728	1.610766927	22	3.329912187	109	54.51761103	13.4204844	54	-12	121	9.250632911	57.14282724	-0.165098463	4101905.734	0.383347912	293.1327935	13.99391356	5.798803206	-0.177686601	1.355747478	0.756002036	0.282969022	0.608706129	1.287119846	0.377625707	0.719341351	0.710369456	0.980230132	0.915631317	-0.057116028	0.352517628	0.487846551	3.720744755	0.160533327	3.076622605	0.296723726	0.286571142	7.44148951	2.250829835	0.527937379	5.528073956	116.3435426	0.059389251	20.86733368	750.9785605	0.548797047	14.26033691
241	26	74	20573078	1.732084364	25	3.030585321	110	49.56912568	14.99468408	50	-37	147	10.59401076	53.01442994	-0.124051507	12494104.73	0.347876019	353.4315604	20.65730682	8.926114986	-0.090642129	1.76251549	0.765680873	0.394309094	0.607878686	1.305786099	0.38945374	0.721417264	0.711831729	0.985086805	0.926175167	-0.083213443	0.467422243	0.478650698	4.517527667	0.137556357	3.285824983	0.397890112	0.215045923	9.035055334	2.444791733	0.632049091	5.827848114	409.797541	0.055983271	23.7507271	2546.452459	0.648329283	20.94877049
242	50	100	12353293	1.740997767	25	2.969281082	124	75.8410104	15.16167287	77	10	114	10.65287636	78.2209726	-0.318775403	17588966.01	0.345339139	366.6616961	13.38214652	10.69019073	-0.590014013	1.932048463	0.539727089	0.562127519	0.461008161	1.153317919	0.320249005	0.782194741	0.777359604	0.979925699	0.925009126	-0.180541972	0.655604757	0.396047466	3.610185857	0.164433139	3.071857106	0.566360424	0.294443905	7.220371714	2.460304148	0.617943888	6.106542039	95.97870233	0.047537743	33.42552635	697.2397226	0.666492001	13.2709262
243	26	68	6268138	1.624101567	22	3.321359941	115	46.91696464	13.31104737	47	-19	134	9.1532121	49.90311631	0.046581126	5015677.259	0.378385106	289.119446	11.85077286	5.756318304	0.067086694	1.360234568	0.755917582	0.284726975	0.601209067	1.297116136	0.38704206	0.723998033	0.714861023	0.980287038	0.916819169	-0.055399815	0.349239959	0.476966963	3.420472484	0.159993929	3.085988903	0.290286241	0.256059685	6.840944968	2.25432358	0.529038038	5.644099867	136.6519666	0.054291604	25.0403175	952.3953119	0.557127228	12.09336512
244	60	99	15360148	1.433973549	22	2.724684747	131	77.18629032	12.66595734	75	18	113	9.40181168	78.69947944	0.403032673	13605647.1	0.412158234	235.8846508	12.79867069	4.194026219	0.88061431	1.287082442	0.455417183	0.474301209	0.39170151	1.085736225	0.297959759	0.814299589	0.810508785	0.987986546	0.945157685	-0.155646991	0.569100098	0.340294525	3.548255971	0.235746283	2.542777751	0.503318726	0.391088739	7.096511943	2.033010798	0.435624906	5.759070392	102.0169355	0.041135861	46.94997334	1022.152419	0.461269348	13.34879032
245	19	72	10363845	1.846161777	27	2.873626676	111	45.47402442	16.28180761	45	-22	133	11.61591888	49.81133907	0.010890193	7584539.338	0.322738741	413.2826027	11.54435626	12.96949913	0.377041121	2.126110823	0.844235385	0.431087359	0.645268626	1.349269466	0.417708757	0.70880704	0.697248122	0.978121163	0.911289371	-0.097819595	0.511118507	0.487314843	3.350182834	0.121520589	3.482068658	0.439768652	0.227688798	6.700365667	2.577395638	0.742586552	5.881899034	245.2892028	0.058723774	22.01983031	1348.079722	0.758012759	11.91812305
246	43	97	19442452	1.856962516	28	3.192492542	147	66.85186123	17.12453342	63	-4	151	12.14355519	70.16684526	0.627241138	25056750.75	0.326113954	454.2148237	18.43394287	23.28622403	2.589848654	2.744670372	0.600156399	0.642600978	0.498766488	1.195505226	0.341786502	0.766750305	0.760748392	0.988261384	0.9390367	-0.21600671	0.725841521	0.417221408	4.230557978	0.143905669	3.337451557	0.651706687	0.298286502	8.461115957	2.67920374	0.836206693	6.2081262	196.2230945	0.049689312	31.40602264	1287.824006	0.806117964	18.44441631
247	29	85	14136773	1.918997157	30	3.126758543	134	55.39672544	17.75719978	54	-35	169	12.71581884	59.6732771	0.301566536	5801737.161	0.308808126	492.1028104	23.4010071	21.5123826	1.620961511	2.669237373	0.668329729	0.599108092	0.536829535	1.244949408	0.372787454	0.751510477	0.744567329	0.989961806	0.94176159	-0.186852376	0.69504612	0.439398209	4.785450198	0.128853373	3.444972787	0.612442676	0.214704914	9.570900397	2.710939109	0.834391775	6.140435564	213.7712846	0.053846671	26.5668722	1225.968262	0.855506031	23.34030227
248	41	92	12248734	1.853183507	27	4.218384698	137	66.6656051	16.16246349	67	-58	195	11.09075486	69.8289938	-0.214587919	18672235.81	0.328606447	431.785473	39.18974538	15.1830699	0.388051615	2.064191736	0.893943128	0.39870201	0.64418284	1.377492326	0.46332433	0.713954598	0.702113398	0.989449619	0.937736816	-0.1010935	0.516182777	0.472974734	6.236743473	0.130893724	3.445918158	0.443583379	0.244569329	12.47348695	2.540908481	0.739533716	5.875830008	150.3320064	0.059845544	23.20821268	825.4593949	0.780076651	39.0406051
249	30	76	17091224	1.678691505	23	3.192984845	119	52.16253787	14.09530837	51	-12	131	9.644816604	55.19076943	0.170830882	6928966.224	0.36018624	325.0906729	13.73216378	9.800035837	0.698549855	1.841090809	0.576457696	0.523675966	0.502051093	1.169989502	0.319423646	0.761096136	0.756412457	0.984743148	0.929593709	-0.149601989	0.6131742	0.439565575	3.662748792	0.15456123	3.10071602	0.547595564	0.234878463	7.325497584	2.450743606	0.604387126	5.915200314	301.8479772	0.053795754	26.2268227	2021.00499	0.604075218	13.64427018
250	53	114	12658607	2.026276599	37	2.627777309	174	82.22215777	20.08745444	80	5	169	15.11917064	85.68885264	0.122037411	18023680.67	0.278641642	582.0962376	15.37007493	21.27102935	1.183916892	2.985136452	0.820186566	0.567862547	0.601343065	1.349745241	0.446461728	0.73171979	0.720892472	0.984300115	0.927727135	-0.17119157	0.676681251	0.446162613	3.850805804	0.112474816	3.61437412	0.594052471	0.215560956	7.701611608	2.76132205	0.951330754	6.146035208	89.05684455	0.051657102	29.98307637	480.3781903	1.006213293	15.56902552
251	49	97	14337395	1.768946718	24	3.503100427	140	71.29252479	15.25271583	70	5	135	10.34485836	73.94669726	0.401255311	20413986.24	0.355930951	385.4899441	11.8220336	13.38310882	1.50721077	1.935815628	0.797489922	0.416146226	0.61147599	1.337456906	0.417043706	0.723203451	0.712771611	0.979366398	0.915866731	-0.094842363	0.507886095	0.467531983	3.396668898	0.147962789	3.331217708	0.473374829	0.29168249	6.793337797	2.468132281	0.683326387	5.827842337	140.4774981	0.053576468	26.55771879	933.2509535	0.700668113	12.05720824
252	49	84	3782728	1.375528471	20	2.83072507	108	66.54212454	11.2417001	67	20	88	8.187197087	67.96113232	-0.146953651	5385954.516	0.442949128	190.8611681	10.29259259	2.331168956	0.028703453	0.912000641	0.550342482	0.244268284	0.475366858	1.159825758	0.320003506	0.774377901	0.769792371	0.979491555	0.922525302	-0.057362301	0.338559034	0.413714729	3.194039531	0.23306498	2.560028523	0.308935699	0.40822494	6.388079062	1.935775179	0.365585781	5.432081574	40.33577534	0.049250031	32.48031713	362.7753358	0.397459006	10.59218559
253	49	97	41513126	1.67522178	27	2.808936041	123	74.34519774	15.05133391	76	-27	150	11.31222528	76.5730754	-0.355026603	23595007.79	0.362584826	336.2274487	31.13096972	8.7267347	-0.841402664	1.774382917	0.542991224	0.531284587	0.474474886	1.149263736	0.313183524	0.77393448	0.769608264	0.989306885	0.941633854	-0.157793916	0.618383198	0.416818587	5.551834723	0.17384822	3.013419267	0.549400076	0.319118113	11.10366945	2.400521987	0.579343535	5.917485991	332.350565	0.04694217	33.19220403	2567.100565	0.611171758	30.73700565
254	39	100	38916761	2.020106188	33	2.892861154	145	68.7178896	19.02637287	68	-26	171	13.7336441	72.65177456	0.102723038	22928828.51	0.283234901	556.1319965	29.10668421	25.540501	0.549409092	3.08304939	0.801539972	0.587628846	0.618533041	1.327651821	0.410782715	0.718795507	0.708853768	0.987995464	0.933244649	-0.165641213	0.682379211	0.480172652	5.341881564	0.10257761	3.70367658	0.599550475	0.196140345	10.68376313	2.840093703	0.971147341	6.172026017	420.6704191	0.05705553	22.85876355	2088.290926	0.971545017	28.73199512
255	26	61	3089847	1.410239233	18	3.210313418	86	43.75581395	11.22190055	44	-20	106	7.908501666	45.97214853	-0.11710485	1553138.921	0.433585161	198.8671858	11.29148899	3.466681454	0.006234025	1.089173604	0.510545594	0.36216003	0.464235126	1.105336455	0.289970377	0.775552347	0.772513483	0.980738688	0.923726645	-0.088868705	0.435967838	0.424171536	3.338627675	0.209886087	2.646658518	0.370132191	0.341375893	6.67725535	2.078208348	0.399929799	5.5583986	75.88645691	0.051905921	27.83392501	633.9015048	0.413989793	11.15731874
256	42	96	10633481	1.839426228	29	2.982869893	147	67.60611765	16.71150328	67	-9	156	11.9923157	70.73889354	0.073387671	6587879.241	0.32877863	433.4039155	18.65197097	12.55930381	0.566853081	2.101543799	0.769574796	0.4644569	0.593715592	1.316466478	0.40848957	0.73021155	0.72065958	0.985112629	0.92815159	-0.121041643	0.56990068	0.460517117	4.280008716	0.134477145	3.390185186	0.494527705	0.267665431	8.560017431	2.554095182	0.717779649	5.923128363	111.9609412	0.052687502	26.92608797	698.6545882	0.752997869	18.54352941
257	31	73	3690366	1.569897565	22	3.178569744	98	51.53650794	13.19419501	52	-9	107	9.429793154	54.11896068	-0.259263074	2615074.457	0.387970522	272.8502545	13.32209008	4.753147525	-0.019467021	1.265107132	0.729910751	0.269353567	0.598284825	1.267097379	0.364633966	0.7222583	0.71402018	0.973046316	0.90338146	-0.052193037	0.340800084	0.488183251	3.631548311	0.164004845	3.002312681	0.284473068	0.263002779	7.263096621	2.201496627	0.498754471	5.403007345	77.95873016	0.061872008	19.63051146	488.8428571	0.519037541	13.2968254
258	40	83	3651418	1.496376573	20	3.258619223	115	58.91914023	12.68811529	57	9	106	8.601676088	61.13409594	0.515480293	5198991.645	0.410071355	265.9126019	8.543656018	5.347489591	0.589836646	1.329353748	0.621924899	0.363679801	0.525021896	1.202190245	0.3381636	0.753053301	0.747179352	0.976929956	0.91476169	-0.09192205	0.457031048	0.445768587	2.892532723	0.182712727	2.890254385	0.402397975	0.334138617	5.785065445	2.199306718	0.487819662	5.508167536	60.58239509	0.062008593	21.49087141	400.6397134	0.473969885	8.658137155
259	26	76	31099291	1.780764389	26	3.085847531	121	50.65572064	15.40684653	50	-20	141	10.90076854	54.24995601	-0.026733012	16950954.8	0.338965559	377.0556934	12.91239145	11.51850279	-0.038231728	1.938656861	0.764172363	0.434390641	0.607785732	1.303114533	0.388100431	0.72106834	0.711736985	0.980065151	0.915913253	-0.096470233	0.510130823	0.48130486	3.552288268	0.133499575	3.35624156	0.435480899	0.208589685	7.104576535	2.515076197	0.675707306	5.88903414	598.6244913	0.056650373	23.38292917	3581.849058	0.692449802	13.29639444
260	15	71	17615412	1.934082427	30	3.026024457	121	43.64488521	17.6667808	44	-47	168	12.60747653	48.91904766	-0.082443074	15225332.6	0.303526937	488.1972191	18.76300478	17.94303578	-0.14645742	2.482141739	0.926816478	0.45638451	0.685223012	1.398964771	0.448515537	0.695148533	0.681483347	0.982128336	0.917617381	-0.099586888	0.536922733	0.497039141	4.286499996	0.106049221	3.667795119	0.459872808	0.183910962	8.572999992	2.694782662	0.852239554	5.944482638	455.5088982	0.061881388	19.62621239	2234.261785	0.857000275	18.96196169
261	41	87	15121829	1.708790091	25	3.094508517	129	63.83236152	14.61214205	63	-19	148	10.40739265	66.39801579	0.042162198	21530885.43	0.357091688	334.1261247	17.26158983	9.343134116	0.170610742	1.796192825	0.682516981	0.450438334	0.560682497	1.239854331	0.357842565	0.738927631	0.731793659	0.98667582	0.931571021	-0.115894002	0.535288975	0.463528521	4.121042067	0.147895813	3.205759866	0.464555476	0.28209825	8.242084133	2.45043419	0.619677451	5.828824291	193.2349854	0.05633673	23.84114408	1224.82449	0.626093294	17.20262391
262	39	105	13841071	2.221418761	37	4.076247737	143	71.10808546	21.44358502	71	-111	254	15.10044001	76.14802411	-0.344494822	19707306.17	0.251262731	742.161757	70.65191623	35.85973985	0.133247236	3.544601077	1.083985699	0.527935607	0.707647233	1.47014448	0.563619971	0.697126296	0.681951723	0.991420882	0.943286282	-0.15390308	0.661592423	0.476631394	8.368788072	0.091016079	3.955716956	0.571133027	0.167521501	16.73757614	2.931925451	1.157146694	6.29166987	138.0272308	0.057824563	24.11118352	599.7641391	1.302605283	71.12693758
263	38	83	34444388	1.670424902	24	7.51235107	121	60.42356209	14.13751559	61	-125	246	9.99138482	63.13602475	-0.805950147	16746150.23	0.372699926	335.1507653	64.10005025	9.999250473	-0.598303901	1.608675221	0.62339654	0.44027008	0.524445436	1.198628104	0.343211146	0.752540752	0.747290107	0.993920876	0.953042064	-0.11070049	0.52392465	0.451543333	7.990835502	0.168927576	3.042605511	0.503824056	0.325952618	15.981671	2.361577412	0.55801794	5.830635696	444.5461173	0.051446143	27.66071849	3220.500058	0.622525936	63.61185048
264	41	82	7798895	1.524693857	21	3.040076473	106	63.0689468	12.67859252	64	7	99	8.865120131	65.06863911	-0.371406784	8411991.726	0.404304909	256.2357458	9.870242411	4.280586497	-0.138113653	1.222979582	0.601522373	0.337923217	0.502055613	1.186057832	0.337190415	0.7647538	0.758889527	0.977767902	0.918634131	-0.095848461	0.426040022	0.422335339	3.116732902	0.196683143	2.810505214	0.363933711	0.361988914	6.233465805	2.141508391	0.456125489	5.645855301	97.92508143	0.053162368	28.33752436	744.7296417	0.488157257	9.724212812
265	37	79	9942401	1.603301703	22	3.185365376	118	58.40809506	13.31358921	59	-12	130	9.400154218	60.7613565	-0.245362663	14156270.17	0.391327021	280.4368747	15.37108262	6.875708391	-0.334313078	1.465538971	0.615158381	0.407067494	0.515542467	1.203955707	0.340113374	0.758412057	0.752190358	0.983809682	0.928109962	-0.103534516	0.482419051	0.432339183	3.893384901	0.185965319	2.978351035	0.413002155	0.359892656	7.786769802	2.285481339	0.520174338	5.769318986	135.2888971	0.050237244	29.51127271	1053.843669	0.543545871	15.38878574
266	57	103	13953045	1.624732357	25	3.264540553	131	80.4494655	14.05925252	81	-12	143	10.17289254	82.34018003	-0.259125615	19866737.9	0.373798805	307.7887485	23.04712446	6.259005615	-0.17843349	1.482685272	0.651523311	0.388052115	0.508287957	1.239126245	0.381630327	0.767594224	0.760044667	0.987400825	0.938378542	-0.117017105	0.504071169	0.402171125	4.779019121	0.176315001	2.986485723	0.425694372	0.326962266	9.558038243	2.276550425	0.533552146	5.94046462	98.50048591	0.047862238	33.21833495	769.2779397	0.564174649	23.07823129
267	49	81	13740525	1.229090389	16	4.415913523	124	63.87159653	9.837244051	63	-11	135	6.591151404	65.20276115	0.083496172	19564145.95	0.540967185	171.819218	16.51361845	3.045557918	0.031707678	0.795121694	0.352491604	0.377781293	0.322158103	0.96655806	0.246140512	0.843924232	0.841954299	0.990600131	0.954516593	-0.119037367	0.454592481	0.296110232	4.050032019	0.377291861	2.148297514	0.392858035	0.591730094	8.100064039	1.744695168	0.286903325	5.573227419	126.8886139	0.039260091	50.99559441	1748.405941	0.326000132	16.90037129
268	37	70	4309785	1.415810589	16	5.71281278	133	53.23475177	10.88374428	54	-11	144	7.079765372	55.28639169	-0.578237003	3659745.197	0.456773804	222.64631	13.94604629	4.428339591	-0.269193743	0.979935497	0.544953287	0.284584035	0.460376725	1.163344976	0.33128236	0.782631139	0.778145688	0.989360252	0.943581546	-0.068128548	0.392975341	0.397566378	3.719800552	0.261010099	2.535422705	0.39675391	0.444254772	7.439601103	1.950986466	0.381222196	5.496534126	62.56312057	0.044371007	39.79606861	644.0510638	0.44489915	13.85815603
269	28	73	1205213	1.581696168	24	2.529346487	92	51.71182266	14.03845034	52	1	91	10.542272	54.4839878	-0.213280274	826524.2473	0.385049382	294.3923233	7.214264043	5.122503701	-0.267806788	1.380347942	0.69803445	0.329084273	0.573774888	1.253929728	0.363255437	0.733291632	0.725538512	0.961266864	0.889326339	-0.074323832	0.428444084	0.470061364	2.653845245	0.165070376	3.014509618	0.351090868	0.298715156	5.307690489	2.250993534	0.519595598	5.322283937	24.71428571	0.060872625	20.73377175	156.3300493	0.533208765	7.221674877
270	55	128	7923266	2.187774104	36	7.661149788	194	87.5	22.19742489	84	-137	331	15.29476765	92.20281107	-0.35610039	4503383.411	0.26187165	845.1083691	102.588654	51.18526739	1.983961713	3.952296005	1.340210872	0.494931996	0.769128167	1.542318896	0.723920081	0.682022567	0.663354478	0.993570506	0.950835539	-0.160612955	0.684351828	0.476205108	10.09626619	0.087353427	4.011930618	0.60265543	0.173151868	20.19253239	2.97673822	1.323126719	5.924307549	62.22961373	0.066769972	18.6293448	244.0643777	1.383659673	101.8133047
271	44	97	27764762	1.818572262	29	3.195684067	124	71.83159164	16.5462251	74	-31	155	12.13524782	74.69762465	-0.468356961	39532249.02	0.329534176	419.9575711	29.82834563	12.18431808	-0.985712336	2.035883599	0.87004032	0.40042439	0.641349865	1.374080918	0.446831142	0.714039695	0.701966969	0.983288823	0.922887828	-0.091534109	0.484415214	0.47177393	5.434771694	0.129456821	3.41958935	0.414344356	0.238036345	10.86954339	2.524238432	0.72648098	5.865392782	284.4581994	0.057166037	23.36438635	1639.762058	0.754115534	29.83299839
272	43	103	35826325	1.991444307	31	2.845436205	153	72.44421154	18.51103144	72	3	150	13.36418141	76.00379007	0.188170643	20927085.27	0.289549012	528.4123182	12.60627969	22.87994557	0.835707737	2.812555399	0.67788965	0.610114067	0.547084004	1.256341848	0.370874256	0.74713744	0.739505585	0.986791305	0.933393012	-0.187806601	0.701369067	0.442989028	3.474545577	0.120107734	3.522236131	0.614669458	0.214518919	6.949091153	2.766502195	0.872611262	6.273022954	316.8068365	0.051081399	28.50173566	1795.782973	0.931976879	12.65172525
273	38	81	44753951	1.611910542	22	3.183036163	128	59.03075497	13.41329532	58	-19	147	9.501016131	61.40827843	0.193243583	15985797.71	0.382613847	286.3466274	15.49797893	7.811984611	0.394040728	1.602901495	0.500451213	0.523661562	0.456033123	1.099141802	0.287532251	0.779307628	0.776425248	0.99009509	0.94361015	-0.157820647	0.608132954	0.417911754	3.901578194	0.182875024	2.911021224	0.531912327	0.341938989	7.803156388	2.350340082	0.525838177	5.915207651	595.6700371	0.050191274	29.39310678	4540.861139	0.54817118	15.63473205
274	47	108	29505595	2.054846689	32	9.037955312	160	76.5157964	19.24786752	75	-223	383	13.3849236	80.45722102	-0.460393075	42010896.01	0.28506302	618.6973152	160.6742925	33.76517851	0.834558361	3.096001691	0.920223859	0.541654375	0.616099928	1.376017378	0.528297314	0.729362932	0.718039561	0.996537382	0.964660392	-0.167231364	0.677086639	0.445610637	12.65424963	0.109596717	3.715079956	0.625789448	0.19175488	25.30849926	2.826558206	1.004056387	6.29703614	230.7231242	0.050619378	28.72391203	1299.317244	1.069721089	159.3446687
275	39	93	8631338	1.931487215	26	11.88175972	137	64.79384277	17.17322285	65	-168	305	11.25690851	68.88469064	-1.033900165	7491606.536	0.326126003	546.8585437	103.5371965	27.19588124	0.083908608	2.357054003	0.867693352	0.461454461	0.610530833	1.356713591	0.486190128	0.728372584	0.717765527	0.99505278	0.957517338	-0.126023965	0.58692511	0.45412325	10.15700341	0.138149571	3.473134	0.518271	0.291263692	20.31400681	2.621780689	0.806186839	6.032429816	89.45629467	0.049178832	30.55293568	593.2231996	0.954987078	103.2105553
276	45	108	14249949	2.058753558	38.25	2.515656382	157	76.17311151	20.58653877	76	-17	174	15.67095827	80.04593162	0.061304424	20289478.17	0.264939622	605.0082518	21.76537458	22.33521578	0.522317484	3.125298662	0.960925611	0.527434822	0.681704641	1.418006174	0.478127117	0.701157081	0.686816254	0.985737332	0.9272423	-0.147638617	0.633394664	0.478372114	4.606748724	0.092975988	3.757053979	0.555247693	0.164346901	9.213497449	2.79844981	1.021556068	6.023915148	140.1088129	0.062998567	20.40806312	589.2257194	1.051283052	21.96627698
277	32	89	29041782	1.922010859	30	3.660677332	161	59.15459937	17.88914039	57	-31	192	12.8799645	63.28673314	0.608920815	12432914.68	0.308206872	505.9439655	24.36764863	33.66140852	3.490722845	3.05192824	0.525777034	0.705982308	0.462164402	1.131291017	0.30561609	0.779227065	0.775273691	0.993648419	0.954356447	-0.260377039	0.784089698	0.40923127	4.871962138	0.138665262	3.340245012	0.72554956	0.231345995	9.743924276	2.750887462	0.894426319	6.261320809	351.2283823	0.048438613	32.14151887	2234.808026	0.887312915	24.76113639
278	41	79	3471607	1.464693265	19	3.63846618	106	60.10299003	11.74254147	60	-5	111	7.964110405	62.00424199	-0.206469814	4942971.686	0.448666865	232.1566134	16.09119681	4.041446028	-0.132360405	1.043658564	0.604265894	0.266456858	0.503060528	1.208827536	0.347415797	0.764564793	0.758590273	0.984137241	0.929904663	-0.059437328	0.359283697	0.421801702	3.997561209	0.237548337	2.708592292	0.297157732	0.436520106	7.995122418	2.039089539	0.411981115	5.43079032	43.04208195	0.04766565	34.80560062	405.1461794	0.454346224	15.94462901
279	39	82	3671116	1.581635779	23.5	2.599608696	99	61.44873208	13.51416218	63	9	90	10.09132571	63.6202557	-0.286591086	5227038.211	0.374992251	271.5902602	9.366969031	5.047324578	-0.257606253	1.419448451	0.595095498	0.410299651	0.507726325	1.170044266	0.323379695	0.76044713	0.754873755	0.966600035	0.901338328	-0.11754351	0.497122343	0.433651091	3.026656516	0.172586961	2.877802102	0.427169817	0.315924526	6.053313031	2.231174329	0.503635987	5.766701727	47.56229327	0.052439133	28.83018152	340.1179713	0.541042413	9.31753032
280	61	96	22055289	1.426978124	17	5.785298615	134	78.78452555	11.12455423	80	-14	148	7.222415211	80.24649798	-0.823012454	20612891.41	0.461441995	232.4989722	22.54003244	5.584646472	-0.637587966	1.110656871	0.471745144	0.401217161	0.408917352	1.096076977	0.299725608	0.80546428	0.801800046	0.990733831	0.949739041	-0.115557659	0.483947426	0.358952609	4.730775142	0.275226678	2.514883418	0.442503521	0.470906943	9.461550285	2.009463763	0.395600504	5.647578998	147.8887591	0.0431792	40.0027753	1580.438832	0.457601364	22.39007299
281	47	87	9053485	1.495404872	21	3.360569487	108	67.14383202	12.39404248	68	-4	112	8.777658257	68.93827358	-0.426232511	6532591.311	0.407774264	244.1913858	18.36970897	4.932656457	-0.513984407	1.275905439	0.55415458	0.394394928	0.473088742	1.166986251	0.326402716	0.776327409	0.77152823	0.985403609	0.933831914	-0.099462263	0.481305792	0.407953918	4.264874674	0.194406457	2.789289687	0.408155133	0.325122382	8.529749349	2.163247248	0.457515005	5.75328981	92.59685039	0.048607271	31.9364496	776.8099738	0.47621441	18.23989501
282	36	87	16059838	1.802497427	25	3.387718447	141	60.85473577	15.57587414	61	-32	173	10.74424468	64.03151748	-0.02488803	15315855.03	0.341847679	396.7363658	24.96160801	10.81746047	0.133986281	1.806767482	0.960224994	0.306312748	0.699942527	1.41636574	0.460397252	0.690654422	0.675964516	0.985663058	0.925051959	-0.056220825	0.377086179	0.497562986	4.97492651	0.1289334	3.459588957	0.327785477	0.261076062	9.949853019	2.461489885	0.691748119	5.721749909	229.0148073	0.05846689	21.99711006	1339.01736	0.715356019	25.29588971
283	47	97	71740056	1.771132651	26	4.484787231	141	70.84108206	15.64418677	70	-132	273	11.15554981	73.52398387	-0.173423314	32009139.67	0.344360626	387.3172965	88.85363322	14.25792001	0.200358403	2.20012552	0.484877857	0.638657427	0.428933943	1.100334029	0.297345114	0.794082782	0.791014	0.996678587	0.9673045	-0.228740941	0.733905223	0.386506214	9.403429299	0.165433357	3.104470958	0.659389093	0.301308746	18.8068586	2.559320022	0.671250844	6.208393762	612.2570266	0.046134958	34.63297901	4570.009871	0.696348996	88.21490468
284	57	99	19403495	1.553413214	21	3.506031125	123	78.8668451	12.99996474	80	4	119	9.219234318	80.57067907	-0.500218318	8556533.897	0.405255201	271.65507	14.22383742	5.702702718	-0.53610487	1.282639345	0.572306699	0.382601302	0.4976426	1.155079248	0.314590257	0.763267602	0.758634124	0.978631918	0.918811424	-0.101876195	0.465196629	0.435588095	3.747799184	0.207295258	2.802173385	0.396620082	0.377836562	7.495598368	2.179629018	0.463736511	5.543050261	149.3559719	0.049968542	29.6150173	1211.307795	0.517782779	14.00970224
285	25	67	16674032	1.605698013	22	3.322719362	119	45.97209837	13.28348134	46	-28	147	9.200124527	48.97046193	0.044188176	9774011.434	0.383188584	284.6723123	19.46023591	6.421418859	0.151932844	1.408351902	0.638685043	0.375518091	0.542058081	1.215119483	0.339878973	0.744758179	0.738629917	0.987459629	0.933574109	-0.081967719	0.446465332	0.46047967	4.389500218	0.16946926	2.997316834	0.39281084	0.27839613	8.779000436	2.277911202	0.511759236	5.738585297	364.6387171	0.052443365	26.67825013	2664.310226	0.543228332	19.55774486
286	53	112	32988263	1.941401302	31	2.900099826	165	80.38066018	18.32485746	78	8	157	13.16320242	83.54738583	0.48318203	16220978.63	0.303745015	519.1151486	14.93772794	26.38183792	2.450684745	3.038450386	0.542762572	0.69626134	0.46331383	1.153450002	0.32198001	0.780764927	0.776243607	0.989364853	0.943160763	-0.258960939	0.784477031	0.401225009	3.783326089	0.139547006	3.368054302	0.708450859	0.237249781	7.566652178	2.760007077	0.895303239	6.287941851	229.5184088	0.048565046	32.51680147	1435.498942	0.903161646	14.94583157
287	41	95	11332252	1.886593848	30	2.744969172	136	67.92579347	17.24359669	67	-2	138	12.52798613	71.17461387	0.089826688	4349155.728	0.308314727	451.9122404	18.3932319	15.95309551	0.342259266	2.502183745	0.669312515	0.577473626	0.555400962	1.241926503	0.355960648	0.740523802	0.733638344	0.98691018	0.932130176	-0.170048116	0.675623718	0.462549415	4.234955882	0.122097353	3.429264388	0.594804104	0.216616111	8.469911764	2.681595847	0.792874065	6.079594184	120.6101922	0.053916045	25.61685387	689.7000447	0.80508552	18.70362092
288	35	95	75097667	2.034017882	32	3.305791395	162	64.56981655	18.87201858	64	-79	241	13.36404234	68.80508894	0.034510922	20792001.57	0.285803473	564.8790537	51.04933342	24.30112619	0.434620534	2.830082998	1.017864341	0.470676164	0.720405842	1.453946879	0.490978191	0.685086159	0.669257049	0.991817729	0.941822503	-0.100081631	0.553421858	0.498625339	7.113103421	0.096617455	3.832573518	0.474766448	0.190913762	14.22620684	2.792029503	0.961986835	6.043540957	976.5522915	0.06156164	19.78989768	4533.700498	0.985170686	51.42444683
289	33.2	88.8	19530836	1.931853894	28	3.674454074	135	60.80804622	17.19033652	60	-71	206	11.76433611	64.64910637	0.004981059	10089660.39	0.312292676	481.8884694	36.76638532	22.1664196	0.205562284	2.583754812	0.710704814	0.56753579	0.570310391	1.264822475	0.375771275	0.736566844	0.728676591	0.991495021	0.944210596	-0.165530312	0.659200344	0.461865581	6.024718552	0.12645884	3.489851636	0.573442074	0.253462756	12.0494371	2.71315143	0.823614906	6.100114399	259.3017334	0.05548935	24.72615348	1459.343676	0.861004219	36.32120693
290	36	108	76451575	2.27575705	39	4.009482051	196	70.00893863	22.98348572	67	-135	331	16.23126944	75.78011368	0.288479608	30733215.32	0.242862243	841.3741408	88.00942331	63.68436642	4.487914417	4.43264794	1.101322789	0.601333481	0.730602197	1.49063548	0.559439469	0.685909123	0.66953221	0.994538819	0.952754726	-0.161104833	0.705419141	0.490647968	9.336823708	0.079579405	4.138659548	0.659155715	0.159290014	18.67364742	3.07474187	1.383492682	6.373328248	771.5059716	0.057951324	22.25869466	3233.225043	1.433207398	88.300984
291	34	98	11165580	2.090563448	33	3.00494782	164	64.7751938	19.69209917	64	-3	167	13.94283927	69.34410322	0.233508086	4675518.396	0.273411424	612.7789195	17.78856628	28.76541251	1.487863111	3.105192771	1.104801395	0.474198659	0.751873354	1.494864287	0.52715518	0.67688411	0.658931459	0.983675513	0.920225237	-0.105630379	0.566527129	0.496764329	4.157932565	0.090313137	3.930453797	0.484558655	0.185295933	8.315865129	2.844160254	1.052498541	5.979396217	156.2179156	0.067277311	17.51745021	634.8613264	1.074928724	17.99741602
292	38	81	9284931	1.654598574	23	3.80199146	118	59.12899263	13.63616543	59	-27	145	9.587608118	61.66184433	-0.308919376	3713947.569	0.380726382	305.9452774	24.57934841	8.43697524	-0.143526012	1.596085135	0.542801771	0.491488877	0.476477925	1.144113673	0.310629396	0.772393305	0.768382355	0.989313935	0.941347082	-0.145227744	0.588686125	0.4223495	4.931110844	0.184554766	2.949410864	0.541003762	0.354113786	9.862221689	2.348868414	0.534721727	5.887777011	118.4668305	0.048512216	31.43084608	929.7338247	0.587430182	24.42997543
293	32	68	10283486	1.36194926	19	2.924047852	93	49.68578811	10.97526724	50	2	91	7.948237021	51.54834163	0.01156186	6858891.614	0.435777631	188.5539841	6.533060762	3.05427519	0.026543777	1.045120053	0.468793519	0.380104736	0.437583884	1.068557328	0.273984473	0.786402617	0.784329022	0.97297646	0.913522739	-0.093441313	0.449134394	0.410342006	2.527631641	0.214574273	2.562054278	0.381512286	0.292573051	5.055263281	2.041815423	0.378478393	5.613421147	200.5183463	0.051813526	27.52355988	1686.459432	0.387935821	6.672868217
294	31	99	32445807	2.173052166	36	3.171888111	162	64.81349027	20.98325212	64	-73	235	14.94903914	69.97143891	-0.01985543	15723017.2	0.259796468	695.2137429	38.46956677	35.80220159	0.407447363	3.518844524	1.122702451	0.516331479	0.764302768	1.506871129	0.530431921	0.671837569	0.653386779	0.989168834	0.933148692	-0.114269357	0.606106226	0.502840404	6.153893736	0.082445801	4.061393471	0.523901838	0.164908691	12.30778747	2.949240231	1.160386744	6.12811499	415.8223932	0.062746702	18.90684138	1721.671194	1.192823511	38.58216388
295	54	139	49337908	2.473799293	43	3.02847224	189	97.40659811	26.00062138	98	-35	224	18.10564157	102.8075339	-0.166338586	21079428.11	0.210661809	1081.343675	44.29503611	69.87561862	-0.111143722	4.856761165	1.598313183	0.501541183	0.913270986	1.697706019	0.747430742	0.63617855	0.608949884	0.98492814	0.921822645	-0.10961297	0.610081392	0.495280099	6.593836695	0.062148871	4.512858186	0.524328239	0.121597947	13.18767339	3.177057776	1.613768587	6.237315032	317.5539846	0.068027846	17.06896083	983.3693231	1.818355057	42.98371894
296	38	100	6423883	2.065875528	34	2.719817197	140	68.77630489	19.80522621	69	-12	152	14.303904	72.95333938	0.044030024	2425109.891	0.271282061	592.0096125	19.24473657	23.10737984	0.258657712	2.970396928	1.178125068	0.432689251	0.783591012	1.525416729	0.549608625	0.66716316	0.647355222	0.97765939	0.9072964	-0.093357769	0.533982802	0.500438618	4.335403224	0.085118937	3.936309802	0.445454696	0.144127439	8.670806449	2.810331858	1.037130499	5.913959631	83.07622204	0.068828684	16.77829892	327.4374482	1.038034827	19.34962717
297	18	70	3219807	1.810175183	27	2.948556074	103	44.7852349	15.82759535	45	-17	120	11.13527321	49.00050221	-0.168737076	2125575.715	0.331660625	395.331952	11.4888766	12.825086	-0.280786729	2.056925883	0.871278229	0.405430238	0.660006395	1.363620074	0.424743582	0.703723424	0.691123986	0.977420852	0.909415352	-0.090270638	0.492900307	0.489171849	3.345508618	0.122608388	3.475149048	0.416618237	0.208607505	6.691017236	2.552474091	0.732051028	5.733633982	84.27665921	0.062846129	19.65175187	444.7568978	0.723480924	11.67114094
298	45	85	21069603	1.522897766	21	3.418838362	124	65.30182208	12.51387935	66	-19	143	8.725388757	67.20511866	-0.17933277	11062779.34	0.410078427	252.2000074	17.56010587	4.930819624	-0.040129585	1.262592909	0.596863899	0.35806666	0.518151391	1.180798916	0.32340346	0.753789991	0.748784518	0.984208015	0.92737153	-0.078915997	0.427281292	0.451590365	4.170562766	0.189115015	2.869316913	0.362386537	0.348201236	8.341125532	2.198499559	0.464864202	5.614538869	243.6653805	0.052232665	27.27125237	1913.015863	0.485475911	17.5982851
299	51	100	13951621	1.680922324	26	3.149482575	148	72.57368421	15.74209248	69	19	129	11.15266252	75.15603472	0.674041338	15695573.63	0.379451229	381.4899148	12.22826568	12.28430135	1.862464725	1.935590409	0.529144783	0.568790378	0.442685006	1.144711812	0.324923622	0.792200075	0.787274939	0.986118085	0.938260943	-0.190045824	0.653608187	0.375023947	3.446231055	0.203952118	2.96360585	0.590275541	0.386704596	6.89246211	2.378289133	0.616183798	5.983995277	109.9643725	0.044519989	37.84031799	937.2445344	0.650238653	12.38987854
300	39	82	36868924	1.622491797	22.5	4.328310166	123	59.53370143	13.46046981	59	-51	174	9.508708091	61.97509993	-0.28410545	29121944.69	0.383861792	296.6514061	35.56547692	6.889601991	-0.021538329	1.472308991	0.573908085	0.436917805	0.493285739	1.17428432	0.32574849	0.766175992	0.761399696	0.991298495	0.946070897	-0.113047407	0.518802013	0.428441349	5.94481398	0.181733375	2.938708197	0.45747149	0.346674182	11.88962796	2.295326007	0.511554269	5.870825441	471.6715283	0.049137569	31.02688278	3684.689343	0.567238264	35.43983748
301	49	102	37405359	1.863872362	30	8.692714748	141	74.73967946	17.21962114	74	-194	335	12.59633942	77.81765026	-0.61846943	53258802.17	0.322506484	469.5670074	133.295346	17.68222057	-0.068079187	2.24749843	0.753663105	0.49612252	0.556756849	1.29236344	0.436494505	0.747375228	0.739099618	0.996278952	0.963635755	-0.145363401	0.618411083	0.435943845	11.52917275	0.137775814	3.371924666	0.537017683	0.241716154	23.0583455	2.594479362	0.750290384	6.143263781	296.597863	0.048016491	32.3294929	1992.122551	0.815560102	133.2797475
302	46	96	29481698	1.767367473	26	5.286771101	145	72.56187548	15.68639095	75	-106	251	11.14758104	75.2675193	-0.723577837	41976870.79	0.34945891	399.9736887	72.25158274	11.16953503	-1.109914032	1.840319053	0.742849325	0.42159819	0.572331859	1.297823028	0.40742535	0.739150539	0.730286653	0.994025227	0.953355436	-0.103675238	0.51013765	0.448300308	8.483913676	0.156216314	3.220781356	0.438257187	0.292602645	16.96782735	2.43185909	0.645792094	5.924638856	256.2375096	0.049238568	31.27195467	1818.584166	0.723722986	71.67294389
303	36	84	25111367	1.76096131	25	3.370639427	136	60.65006447	15.10169169	61	-17	153	10.49089125	63.62082303	-0.038846622	14754653.39	0.351483735	369.1788024	15.83055396	10.190044	0.119794083	1.767825131	0.834182096	0.358119265	0.639406378	1.354838322	0.420370121	0.710934153	0.699744532	0.983841706	0.92271781	-0.067023708	0.429608372	0.486006386	3.949320276	0.138725127	3.353934573	0.364058361	0.278731128	7.898640551	2.449556423	0.650501807	5.818190125	334.8407479	0.053971752	25.22496208	2180.605093	0.675065711	16.27272727
304	26	88	13114135	2.090101727	32	5.576995251	152	56.43380855	19.50858484	56	-183	335	13.46629403	61.77034955	-0.094870734	7787978.268	0.280587801	630.8013359	116.6367814	30.09534714	1.045559451	2.933283308	1.241829854	0.40512203	0.807738888	1.549138299	0.579261972	0.658844369	0.638102859	0.994603101	0.951052234	-0.078081706	0.500094077	0.508971404	10.78025234	0.090293768	3.974740772	0.431932719	0.179248747	21.56050468	2.80678326	1.043778291	5.945013675	220.5955775	0.064182595	18.33269248	964.3802735	1.091002609	117.3441955
305	25	84	55968709	1.97791125	31.75	2.922669681	143	52.73485654	18.38930354	51	-36	179	13.08983217	57.48328521	0.287933349	21454771.42	0.294730871	523.362985	22.31727703	27.60234605	1.923148545	3.079495482	0.604828701	0.671661077	0.516137786	1.195665667	0.333000777	0.75635787	0.750796351	0.990825522	0.943628127	-0.22540495	0.757287835	0.441859477	4.658151583	0.121386498	3.499620893	0.683101048	0.221849358	9.316303166	2.817104263	0.921081046	6.321164295	867.0657693	0.051190564	28.24747339	4992.151494	0.924619752	22.34679419
306	50	78	7199475	1.064922674	14	3.449877757	103	63.64791183	8.761421935	63	15	88	6.20940263	64.62220657	0.014288047	4350378.563	0.594298588	124.9729017	9.674312556	1.655733689	0.131426464	0.635010967	0.312509739	0.33939875	0.303148139	0.906711546	0.218804391	0.849986197	0.849362091	0.98805489	0.949698205	-0.0958981	0.399546298	0.294956739	3.097360007	0.402975337	1.94934031	0.348018744	0.610805742	6.194720013	1.6139006	0.236880176	5.367837384	70.39559165	0.04083271	46.78762361	1024.570766	0.252477646	9.732018561
307	12	71	9657716	2.011140518	31.75	3.108922966	123	41.55858824	18.56774998	41	-53	176	13.0702147	47.66973636	-0.060034272	5016343.186	0.290677481	545.2875086	28.256767	23.06360899	0.001949934	2.791559485	0.826488319	0.543668134	0.638532836	1.331109637	0.406141977	0.710461194	0.699500068	0.987586394	0.931100972	-0.145873534	0.632588512	0.48896243	5.269226571	0.108399394	3.659541838	0.550461407	0.207243797	10.53845314	2.779186662	0.904511951	6.053723772	248.3590588	0.058437426	22.12341459	1235.379294	0.953507045	27.80541176
308	38	89	12155432	1.857723483	26	4.218690782	156	63.47349043	16.1323109	63	-43	199	10.97462828	66.89910633	0.229110027	7419086.914	0.33699389	446.6064401	26.87603224	19.73454999	1.402631123	2.266413036	0.808853592	0.474438382	0.614623025	1.338563984	0.423511053	0.722263134	0.711936384	0.990361229	0.940249693	-0.116794548	0.566072849	0.469859915	5.148826684	0.135298047	3.457397138	0.504651421	0.278403514	10.29765337	2.598525601	0.768816657	5.955745366	146.8343152	0.054062708	26.35967409	915.275405	0.792287996	26.40721649
309	47	100	49947508	1.874716599	29	3.327903624	147	74.29135743	17.06156822	75.5	-25	172	12.01901524	77.32317475	-0.378502092	71116666.66	0.322129737	459.6675648	21.09099068	16.48421495	-0.957390626	2.304895992	0.673340785	0.546196396	0.5188311	1.259625538	0.391818333	0.76414652	0.755941642	0.986988745	0.937216636	-0.170894144	0.644384461	0.403655535	4.5478349	0.148275744	3.332539407	0.556248542	0.276984874	9.095669801	2.595012988	0.744559194	6.262148311	368.6839837	0.044132629	37.71485865	2691.071822	0.801781938	20.89909026
310	23.7	74	9064421	1.811046806	27	2.94514731	121	48.44845361	16.05524123	48	-28	149	11.32646006	52.4257568	0.098691362	6263018.292	0.332886021	401.2073187	20.46593558	11.16331442	0.434687561	1.909732888	0.886261909	0.365637846	0.668912974	1.376313548	0.431340302	0.69996048	0.687261217	0.982849476	0.919343909	-0.07060996	0.438259912	0.495685937	4.49553784	0.125556597	3.444530487	0.371355338	0.207879459	8.991075681	2.501737073	0.698998699	5.788159	193.1540327	0.05856702	21.65361038	1097.858096	0.723373612	20.63098848
311	56	107	5404564	1.806939672	30	2.735052075	129	80.9562982	16.34916502	80	12	117	12.35980555	83.34710769	-0.189201233	7695170.227	0.323540685	392.8181416	15.31243073	10.2340279	-0.25920786	1.963578073	0.790624508	0.426703768	0.606054711	1.306622946	0.402661598	0.725430932	0.715429624	0.979554333	0.916606962	-0.123270609	0.549688845	0.466309957	3.875340837	0.130311383	3.301218863	0.465280343	0.229699251	7.750681674	2.489306258	0.688550645	5.694569511	47.85347044	0.061508317	20.48299972	251.714653	0.736614548	14.85218509
312	61	115	27693104	1.874498428	29	2.973097459	202	87.38425656	16.84210661	87	26	176	12.07891073	89.85427788	0.137113478	26476967.02	0.312572143	437.7829591	9.630758376	16.74901008	0.536861679	2.462579496	0.800585819	0.510915086	0.613101995	1.32285958	0.410534318	0.722506526	0.712021354	0.988010567	0.933903507	-0.138254308	0.604243767	0.468510247	3.035655865	0.115617455	3.525331113	0.527415825	0.219946215	6.071311729	2.673966885	0.815791329	6.079985659	194.8816327	0.056816803	23.7299479	1072.122449	0.795267703	9.909329446
313	47	92	12330951	1.700188012	23	4.059975053	135	69.63540791	14.09003545	70	-20	155	9.632845419	72.00992537	-0.321826197	5566388.769	0.370445088	336.3393182	19.15045282	10.78974244	-0.101315115	1.711190436	0.544583161	0.516219028	0.468743396	1.145569518	0.314803923	0.777890418	0.773212279	0.989297041	0.942447811	-0.162423828	0.606754954	0.405952134	4.342662954	0.184924999	2.979625048	0.526380036	0.318930499	8.685325907	2.37746101	0.563943399	5.969346651	110.5391085	0.046484066	34.4213059	880.9184188	0.634552362	19.21362489
314	53	109	47849767	1.963011164	30	4.264342924	187	81.50996255	18.02151082	83	-59	246	12.72587452	84.66702085	-0.490343583	65012191.06	0.301938016	524.6304251	47.28754699	24.16454214	-1.433519537	2.640123939	0.773800499	0.544707906	0.591008186	1.310348863	0.40919076	0.732420566	0.722624048	0.993754661	0.951891442	-0.158697656	0.636870297	0.454003798	6.842565949	0.120686758	3.527106844	0.601164828	0.235435563	13.6851319	2.706635518	0.85348111	6.175644312	349.3397753	0.052335547	27.47810482	2015.436255	0.922945195	46.90861423
315	32	92.2	35013525	2.049315983	33	3.651018235	145	62.35879423	19.27470486	62	-103	248	13.74229736	66.87515034	-0.162135542	15168956.84	0.281089313	583.6665151	65.58485435	29.03567108	0.026323304	3.133136989	0.719947915	0.626022949	0.565262313	1.275213347	0.393558918	0.740008423	0.732218	0.994204796	0.953843325	-0.197294766	0.72666225	0.455293051	8.061094675	0.110911592	3.631566987	0.636060403	0.206738205	16.12218935	2.852927677	0.963271226	6.296993306	423.0891557	0.054041277	25.99338821	2200.648231	1.018180846	65.16541065
316	35	98	33552203	2.112349779	34	3.459845612	148	66.08486204	19.99720631	66	-90	238	13.96016993	70.73936048	-0.117505755	14535866.33	0.271497213	636.8481303	52.83669156	32.97589761	0.196720041	3.349954408	0.786026691	0.619772271	0.581617482	1.306862053	0.438885962	0.736654565	0.728203551	0.99247011	0.948558334	-0.202665765	0.737221398	0.455240019	7.224642251	0.107673003	3.714536465	0.640053733	0.213017177	14.4492845	2.903920564	1.033995275	6.312637729	370.1358688	0.055202963	25.31269607	1820.388814	1.104150108	52.37658464
317	24	107	8660492	2.474044261	41.75	3.582673501	181	65.41656366	25.67696541	64	-102	283	17.76681123	73.16140275	0.054892344	10677872.84	0.212462241	1073.264052	66.47603375	70.40893246	2.045764395	4.432409837	2.58694294	0.261740622	1.211546588	1.953290407	1.089140602	0.566054356	0.52161377	0.985508937	0.91949938	-0.051889576	0.43258011	0.479814446	8.12489322	0.051366791	4.76082205	0.414509925	0.107823209	16.24978644	3.091150454	1.754838194	5.791314756	150.6983931	0.093138685	9.323720627	343.7639061	1.837547996	68.10197775
318	25	72	14593181	1.745786507	23	4.237082197	123	47.58384532	14.78397903	47	-80	203	9.969232317	51.35176877	-0.060193276	6549351.316	0.356833578	372.7818207	41.8245939	12.97960677	0.45315022	1.928035079	0.611856775	0.517867332	0.50558186	1.200790537	0.350625576	0.762878389	0.757483114	0.992685697	0.950363512	-0.151188966	0.617454422	0.429437906	6.441699316	0.161628972	3.157417435	0.530176181	0.283104067	12.88339863	2.484449231	0.634972963	6.004479458	281.4835562	0.050864394	29.2237217	1974.717022	0.674422589	41.86465486
319	44	97	67177556	1.927589069	29	5.952542376	159	69.8509088	17.25141019	70	-152	311	11.94757857	73.34124314	-0.44039571	34327837.72	0.315823849	499.7884852	108.1420271	25.54156059	-0.100878575	2.590376531	0.659059758	0.593553561	0.517863283	1.229802362	0.385559482	0.760058779	0.75413276	0.996708282	0.966027755	-0.193612726	0.706839826	0.429917291	10.37585788	0.138484855	3.395432268	0.624020214	0.244049626	20.75171577	2.700060323	0.812359072	6.204143693	624.801105	0.050028113	30.17382653	3944.324045	0.883347608	107.2263592
320	39	77	5594250	1.51125993	20	4.1756597	109	58.09226771	12.34370056	59	-12	121	8.298482267	60.29088035	-0.286714292	5842572.643	0.43502802	260.2786862	14.82119762	5.598852876	0.017733804	1.189817922	0.528821956	0.38289901	0.453039996	1.14354038	0.318414583	0.785373823	0.781058198	0.986070474	0.936598178	-0.106547504	0.485377609	0.393686664	3.828228085	0.237232699	2.693535176	0.446991783	0.426508917	7.65645617	2.108984718	0.429659969	5.613627933	76.09421702	0.049443936	31.55152013	669.5081222	0.488670356	15.21052632
321	33	76	16035141	1.602139033	21	3.279705485	121	54.61164258	13.23829189	54	-18	139	9.332266275	57.12984023	0.022931127	10232446.37	0.384952478	281.387139	14.20506676	6.528370637	0.105301034	1.458500248	0.655586709	0.379927163	0.55124473	1.225009566	0.345246983	0.741386677	0.734808972	0.982733618	0.923095749	-0.084751023	0.45234063	0.463526423	3.742220973	0.166601569	3.038206244	0.385255989	0.297262106	7.484441947	2.303129628	0.528521739	5.750745859	260.4451455	0.053011428	26.12934757	1891.271525	0.540151662	14.23753308
322	46	94	94727391	1.731197172	25	3.611458622	148	70.31625175	14.75788199	71	-38	186	10.40072113	72.79721466	-0.296110965	54929484.1	0.354020674	355.0592016	29.07507939	8.198207327	-0.366266652	1.572186777	0.83851188	0.303859921	0.645526859	1.351914986	0.416779579	0.707619789	0.696460165	0.987416096	0.930374302	-0.050804067	0.362999208	0.492960586	5.375090381	0.141953226	3.270237935	0.308476459	0.226433725	10.75018076	2.362538646	0.602674664	5.689940252	1000.632783	0.055979456	23.80280681	6328.119552	0.653123771	29.06276923
323	38	87	95330618	1.751485596	26	3.058771444	142	62.09867257	15.11212879	62	-16	158	10.728755	64.94743211	0.049122376	51960830.77	0.348497243	361.9238035	16.55416075	11.42973706	0.285304928	1.950066901	0.653894003	0.497704567	0.548850184	1.226984889	0.346625452	0.74263154	0.736070883	0.987180887	0.932837422	-0.128686621	0.579360722	0.461134231	4.028645669	0.145569233	3.250100662	0.501504575	0.287981887	8.057291338	2.514752122	0.650990226	5.969053546	1195.702655	0.052907197	26.40360013	7876.037699	0.664107273	16.68641593
324	56	95.2	4509382	1.502117822	21	3.92982767	119	77.03429355	12.37530036	78	-1	120	8.46039886	78.64927966	-0.634921756	3561853.614	0.417015247	251.4268075	21.91354568	4.043015023	-0.517568393	1.06150448	0.715973073	0.200749384	0.564167586	1.252814627	0.377143209	0.741936742	0.732887872	0.981384707	0.922047427	-0.073015534	0.40248801	0.441960941	4.671911242	0.214058269	2.750140626	0.321516598	0.375023138	9.343822484	2.023045335	0.444369388	5.235311174	42.19615912	0.057882248	25.42654406	304.0041152	0.48921329	21.66941015
325	57	105	41721451	1.740957896	26	3.13788602	146	81.56510767	15.28564771	82	-17	163	10.74459509	83.77998951	-0.221354345	24370581.21	0.349020762	366.2198525	23.63930431	10.80892783	-0.433201083	1.93444145	0.604766584	0.523056745	0.516366511	1.194581621	0.333176715	0.7560041	0.750634445	0.988131064	0.936663191	-0.146170769	0.610688698	0.444016114	4.827680889	0.151751177	3.180726655	0.529615763	0.293442537	9.655361777	2.49981103	0.634802009	6.001514426	298.3223419	0.050188819	29.03939415	2074.579408	0.657781482	23.47190444
326	43	101	130404734	1.987286579	31	6.029432579	176	72.57764528	18.18384239	73	-214	390	12.75390133	76.17395246	-0.400961679	89009050.94	0.295635464	534.956439	155.378169	22.7661667	-0.567998432	2.499775056	1.062520096	0.403309822	0.741157201	1.468883725	0.503274837	0.678083244	0.661058313	0.996371273	0.959743981	-0.078068556	0.479395398	0.502774411	12.45065137	0.100874759	3.764625481	0.583971255	0.167157268	24.90130274	2.696866799	0.890573788	5.978479463	1348.241702	0.059991177	20.63271921	6644.111418	0.94171523	155.3373231
327	29	93	22595337	2.161826273	32	5.761778982	205	60.10837344	20.4831843	58	-175	380	13.59789474	65.95027876	0.330051649	17935324.57	0.275558178	736.4227114	99.89276435	56.62824327	3.617580381	3.620232921	1.143739343	0.519961693	0.731028384	1.518158108	0.600333588	0.690192492	0.67349104	0.995631377	0.95827993	-0.126850764	0.628681492	0.477707071	9.963610304	0.096339539	4.004133242	0.566067331	0.205635519	19.92722061	2.931080729	1.190993066	6.240320665	292.0614052	0.056219712	23.86926668	1431.524735	1.249691891	99.89913378
328	35	78	56927735	1.583903736	22	3.007975222	115	56.91136504	13.2547832	57	-18	133	9.39966922	59.29779277	-0.122992072	25698091.31	0.389845881	277.3247566	14.97593574	6.395709474	-0.092913121	1.468976497	0.524285368	0.473313674	0.472395182	1.122086891	0.296891535	0.772358537	0.768990608	0.986047561	0.933437165	-0.128288319	0.552291898	0.427856629	3.83920494	0.186309783	2.889306298	0.474499805	0.348477797	7.67840988	2.298984986	0.498315466	5.860892581	787.7894997	0.048659018	30.76983003	6311.604818	0.527263701	14.94051884
329	33	104	66440000	2.22742715	35	3.340508517	200	66.26771287	21.75878152	64	-57	257	15.00611458	71.84421376	0.325038161	25082072.82	0.255276182	770.181282	39.15913035	54.35227106	3.022902108	4.078625716	1.095292366	0.57612023	0.74850547	1.493871879	0.526146118	0.677441988	0.660050835	0.992587188	0.944271037	-0.140648559	0.664296376	0.500077862	6.197806542	0.083182615	4.121580179	0.589333674	0.183318318	12.39561308	3.034860725	1.293479521	6.2816704	777.880982	0.060432022	20.47932157	3285.915009	1.310528468	39.40988191
330	34	83	87252851	1.731126044	26	3.19272563	146	57.46541672	15.05320951	56	-36	182	10.81216465	60.49612806	0.215002627	50966652.41	0.349216656	357.5073921	23.58738689	12.27749304	0.739403897	2.021503454	0.439657465	0.641484446	0.407476965	1.051999544	0.270384656	0.801551412	0.799478984	0.993281821	0.955080549	-0.23341631	0.728604731	0.380009298	4.815791987	0.173462263	2.983026484	0.649453956	0.306100014	9.631583973	2.491741214	0.61529023	6.141228109	1128.868126	0.047349865	32.99668233	8325.674301	0.650840033	23.86439327
331	57	85	11204459	1.186043607	14	4.188129847	107	70.9949262	8.718496395	71	7	100	6.01862254	71.88955692	-0.31764505	9422304.45	0.489821762	127.8288488	11.30286296	1.324492926	0.162816486	0.697783913	0.442587895	0.219993382	0.412375339	1.036841511	0.265103822	0.798664871	0.796833586	0.983242462	0.93197706	-0.066786493	0.298795985	0.387666605	3.352468446	0.275286699	2.186273934	0.299874447	0.419392415	6.704936892	1.702445926	0.285092952	5.305187825	119.5765683	0.055155244	26.50703966	1061.933579	0.306166685	11.51383764
332	34	79	15195147	1.655049666	23	3.364717506	120	55.5734438	13.93091165	54	-20	140	9.832304245	58.33015004	0.198160789	10371599.04	0.368708372	313.9987484	14.46271668	7.955840741	0.663767369	1.602284035	0.670380067	0.409587601	0.561804267	1.235563076	0.350173576	0.736579732	0.729927511	0.982371712	0.921650799	-0.09244795	0.488433418	0.47240596	3.772225561	0.15478004	3.110519001	0.426046545	0.265568039	7.544451123	2.360961507	0.568166026	5.781233208	247.6233766	0.055446345	24.36416963	1646.65159	0.586217726	14.67980296
333	38	95	6944466	1.953452734	29	3.191189037	145	66.83894059	17.72997255	67	-5	150	12.48898725	70.50521234	0.088653526	3476744.364	0.304555369	503.540989	17.87591745	15.03673895	0.253412055	2.193630542	1.195976861	0.294273693	0.800795874	1.529902144	0.546033121	0.659020555	0.63880073	0.977289761	0.905165934	-0.049299229	0.378441349	0.513638397	4.198375335	0.102199728	3.756377159	0.305767424	0.198557649	8.39675067	2.602861747	0.847401851	5.631017267	96.25125268	0.068898534	15.75294437	425.4638511	0.880628241	18.41016464
334	38	99	63964761	2.066432182	32	3.898620432	171	66.33510597	19.35461753	64	-140	311	13.5429918	70.7271337	0.149975361	44741364.16	0.283094036	601.9811583	85.27421711	27.83046716	1.628700209	2.985481055	0.965090621	0.510692325	0.685646021	1.431856096	0.489737967	0.698343386	0.684366	0.994417992	0.952309944	-0.121008587	0.608818135	0.486973358	9.207001939	0.101437036	3.807396148	0.534671371	0.213201604	18.41400388	2.81245958	0.987642919	6.172126675	711.2551028	0.055623297	23.9739113	3619.923438	1.049072583	85.21287245
335	42	101	50020663	2.028052249	31	6.110411562	179	70.29878587	18.64438044	70	-180	359	12.98802119	74.30373127	-0.295318101	30518511.5	0.292216472	579.1251862	128.7963693	21.51819075	0.431451268	2.448142939	1.246168943	0.324882259	0.80260542	1.553572272	0.59351873	0.661506398	0.641038199	0.995236436	0.954176975	-0.055052443	0.408785753	0.505573724	11.33559357	0.098436198	3.843520926	0.353599427	0.19381555	22.67118713	2.678636339	0.923577971	5.871836832	561.602649	0.061987047	19.60703532	2647.481236	1.010290728	129.3796909
336	40	107	60967811	2.196561061	36	3.331873569	195	73.21948544	21.30147917	72	-15	210	14.99277766	77.97280153	0.220120232	30664661.29	0.256595295	718.66473	20.63771826	42.56587498	2.023617773	3.641248669	1.130106056	0.526062235	0.754286057	1.513270379	0.551387631	0.677684345	0.659773407	0.986712167	0.927834565	-0.120960973	0.617190896	0.494543272	4.473233454	0.083910053	4.069339433	0.534071483	0.161586895	8.946466908	2.964027222	1.192838681	6.239900613	593.940367	0.059228198	21.11463658	2573.137615	1.242545126	21.03031512
337	67	98	47255549	1.183450571	15	10.45733016	138	83.38146974	9.915250653	85	-94	232	6.629867542	84.4438297	-1.117968764	34448994.84	0.56379767	178.2908774	62.26366607	4.430370148	-0.609915852	0.804444166	0.322561513	0.424325506	0.297227002	0.924064457	0.23333588	0.854978445	0.853754053	0.996835423	0.973159562	-0.131245962	0.489141438	0.279868382	7.8830876	0.406604019	2.052523441	0.469996901	0.617765541	15.7661752	1.706720185	0.28175142	5.38161401	278.9194206	0.042088339	52.4989399	3736.287159	0.327643002	61.8602686
338	23	81	4079735	1.988228766	30	3.218996761	130	52.2536	18.22376704	51	-20	150	12.71430073	57.12957203	0.178171413	3467177.133	0.295424	533.349287	14.02081155	20.1513852	0.985885239	2.579194476	0.966423509	0.454773613	0.679606975	1.431731301	0.496170996	0.702224909	0.68825567	0.981632802	0.918822733	-0.111332832	0.573683148	0.478832478	3.690097061	0.108220672	3.69059801	0.48371896	0.191165046	7.380194123	2.706694623	0.886404496	5.978708478	71.4512	0.05716096	23.62016256	369.28	0.93061184	13.9656
339	32	73	12940452	1.516264804	21	3.15340207	118	53.18177481	12.80703658	54	-18	136	9.070268354	55.56023655	-0.257468067	18424979.51	0.410753193	258.6387136	13.56760137	6.455947503	-0.378100698	1.480751787	0.442622304	0.540431627	0.40576104	1.055892709	0.273444287	0.803170491	0.800805606	0.988193675	0.942687968	-0.176191832	0.627001008	0.374381359	3.648011212	0.209383553	2.762814695	0.561125525	0.363944357	7.296022423	2.263610637	0.480843523	5.889510063	201.1965649	0.047995364	32.50849469	1721.877385	0.483443962	13.78888359
340	58	92	8634905	1.375254759	17	8.46046547	124	73.97171053	10.66212777	73	-37	161	7.106260824	75.37147042	-0.756585132	12294620.6	0.440682999	209.0445944	29.60562999	3.247440392	0.111668974	0.966999239	0.531990435	0.284003942	0.44710666	1.118835715	0.327618892	0.787565438	0.784462595	0.989729208	0.945176062	-0.081155632	0.397624225	0.398140507	5.431006184	0.234853575	2.485736872	0.331254097	0.35842009	10.86201237	1.946551548	0.374747419	5.589867996	73.375	0.048273026	32.74660492	669.8381579	0.428905817	30.275
341	37	79	23497550	1.58222492	21	11.27662022	118	57.71767241	13.05900116	57	-185	303	9.175733366	60.14344255	-0.501122983	33456472.56	0.391291619	285.9039734	118.2049961	9.368166159	0.182851525	1.516617972	0.602025477	0.43216273	0.503331896	1.180887991	0.343602879	0.762160383	0.757313625	0.996513244	0.964487683	-0.111683748	0.523108034	0.43562457	10.86168501	0.176682731	2.964619323	0.456643851	0.327489416	21.72337003	2.30871363	0.529660862	5.817265924	338.6591749	0.052133494	27.69699087	2541.830357	0.548302555	117.8916256
342	49	128.8	16191894	2.419508087	40.5	5.216206539	270	86.51301115	25.4926154	83	-80	350	17.17674967	92.7307273	0.718858598	13169468.01	0.227248075	1114.486687	65.8712358	130.8020926	10.05224202	5.30539852	1.742596796	0.504156966	0.908186608	1.693714151	0.877581052	0.643863077	0.618568111	0.992640764	0.946015534	-0.137165687	0.650599056	0.491918872	8.061022422	0.067615558	4.449060083	0.599026894	0.127215224	16.12204484	3.168405007	1.761998829	6.174746775	130.3255443	0.069211654	16.01062699	427.9081253	1.846402772	65.43919278
343	34	94	23292432	1.997239557	32	3.01043776	146	63.48244065	18.5774206	63	-23	169	13.35762975	67.60053007	0.156472828	33164419.78	0.291727614	539.8113946	17.64049066	26.22379167	0.94770363	2.991632096	0.686074966	0.627759324	0.548329089	1.248432901	0.369053716	0.74752844	0.739568049	0.986650434	0.933328764	-0.206321216	0.719105116	0.439450078	4.13075763	0.119373888	3.553727776	0.63511514	0.227316102	8.26151526	2.798900161	0.919426766	6.238834922	270.6966843	0.053109022	26.84791105	1486.935648	0.938010946	17.40278595
344	26	77	14264631	1.818693752	27	3.119450537	124	51.62645662	16.21002185	52	-33	157	11.47490804	55.48201892	-0.061533834	5854210.135	0.331519632	412.9634002	21.69873647	10.84209219	-0.017524568	1.90838576	0.844509737	0.386391394	0.646575905	1.354401749	0.419444683	0.708070747	0.696470071	0.983633952	0.92187184	-0.077858684	0.45917254	0.488532092	4.6295458	0.127654883	3.415309894	0.38977545	0.219876047	9.259091601	2.505570273	0.688223874	5.811607867	265.6551575	0.057327397	23.00799089	1536.261977	0.729891083	21.71277514
345	41	95	27197024	1.909168728	28	3.695455869	155	67.31872583	17.00654355	67	-34	189	11.78746594	70.76537149	0.095096625	22459663.96	0.32043991	475.9269537	28.13652609	19.65753057	0.834687215	2.43632791	0.877121203	0.474250118	0.64180334	1.356998991	0.439366544	0.714830436	0.70239496	0.989579188	0.9378916	-0.131278996	0.565086924	0.467190151	5.267476144	0.123128572	3.561080241	0.502853667	0.238562185	10.53495229	2.658490081	0.828362278	5.961336054	323.8131099	0.05962311	22.16950063	1740.309151	0.836350281	28.00441908
346	50	98	32663249	1.691422351	30	2.65614808	124	75.16648271	15.758353	77	-31	155	11.8126246	77.51575239	-0.311999025	46506852.58	0.35808283	358.6917463	31.87843778	9.256156506	-0.848796257	1.816822177	0.515486245	0.555000067	0.44436984	1.128600652	0.31105689	0.789136615	0.784920938	0.98987562	0.945423642	-0.185471358	0.648892409	0.387119191	5.617103181	0.184523675	2.972265967	0.576972708	0.34565181	11.23420636	2.39191601	0.583077105	6.055037388	238.1640912	0.043812379	38.54888702	1946.538263	0.629100088	31.28108904
347	47	82	16888548	1.361605763	17	4.697429215	108	64.02552323	10.95715772	64	-23	131	7.421517195	65.65441567	-0.540069416	9865038.744	0.488581125	211.2346727	17.41439092	4.404577758	-0.049918115	1.021300725	0.39767711	0.437269956	0.351891307	1.021441117	0.270146102	0.831447642	0.828632927	0.989455574	0.950536099	-0.143097629	0.527223222	0.314073405	4.154306655	0.309689533	2.369053306	0.468135378	0.516405518	8.30861331	1.93119038	0.354744459	5.662418931	156.3950995	0.039917075	48.83552619	1914.260847	0.405312284	17.10081674
348	64	105	22264229	1.542302169	21	4.48022312	134	84.95524899	12.85522888	86	-28	162	8.909498446	86.55246233	-0.49929999	15736171.23	0.41875291	273.9344038	35.69024563	6.38642859	-0.23718668	1.346522509	0.519830221	0.440936717	0.456024594	1.135136421	0.308151694	0.782261631	0.778353642	0.992100121	0.950030524	-0.117794864	0.52414869	0.403495043	5.956773513	0.214530794	2.803950528	0.451451719	0.404406995	11.91354703	2.216474902	0.466588182	5.779554879	141.3781965	0.047570053	32.92661521	1244.533647	0.511584456	35.47341857
349	47	94	22383695	1.708373602	25	6.129381371	131	70.29782711	14.79757966	70	-132	263	10.53167872	72.7093836	-0.214115544	17989422.78	0.35388444	344.8699669	87.28158999	9.54542047	0.251659879	1.711003926	0.789326562	0.368460175	0.612082801	1.310901102	0.407917087	0.720367225	0.710838625	0.994652972	0.953850251	-0.079189139	0.454275392	0.480762485	9.330118211	0.140411228	3.259015401	0.411408966	0.256127251	18.66023642	2.414880493	0.625082622	5.769090537	237.516769	0.056097489	23.61169639	1498.346717	0.641787114	87.65446386
350	38	103	81506081	2.14385729	34	11.68489929	165	69.80353352	20.33133504	70	-314	479	14.03349241	74.7091789	-0.783391236	34130173.36	0.270073936	708.9281201	267.0233328	42.77321002	-0.180527495	3.296629722	1.136042038	0.486951913	0.745031957	1.487743759	0.571989712	0.679386639	0.662634339	0.997225177	0.965316243	-0.112824097	0.592736115	0.500956276	16.32430392	0.09097517	3.970084159	0.532074778	0.179692827	32.64860784	2.8943089	1.10816794	6.137985989	896.8826269	0.061417697	19.96005478	3943.88968	1.218568805	267.38451
351	33	90.7	29419246	1.948749005	31	2.889973329	152	62.28779329	17.89482564	62	-28	180	12.93461693	66.09661413	-0.059419107	15363673.31	0.297832506	488.9932071	26.06997613	19.80131492	-0.18703346	2.636262033	0.852436876	0.511552652	0.647054707	1.361811488	0.426793324	0.70863281	0.696921152	0.989822704	0.937122521	-0.12417056	0.599759724	0.486268077	5.06199712	0.106432903	3.64876892	0.51675127	0.195723446	10.12399424	2.736080345	0.872174727	6.026508424	400.7383427	0.059509703	21.50999114	2005.604099	0.876190658	26.03682804
352	49	114	9428318	2.036108926	31	4.644928177	136	85.42760373	20.29649094	90	-55	191	13.88583905	89.34950734	-1.052483644	9116419.297	0.290953791	685.458984	50.95662049	29.68006146	-3.75154156	2.688036075	1.15905088	0.401867361	0.743000941	1.521600113	0.58303935	0.688207946	0.6693224	0.986432301	0.929293568	-0.101844492	0.522490233	0.464467897	7.111470355	0.117108922	3.632090189	0.430896269	0.197362455	14.22294071	2.652866767	0.961771739	5.769001195	66.46655377	0.056279893	27.27111813	343.6164268	1.146359842	49.32006774
353	21	85	36617699	2.094808086	35	3.14937474	164	54.55420616	20.23720893	56	-74	238	14.32837815	60.12895814	-0.357276377	31352396.17	0.27207473	639.3301976	34.28730054	30.22031527	-2.501921725	3.046778895	1.030989322	0.489377183	0.722642243	1.452083018	0.493774644	0.685460995	0.669203058	0.990034884	0.936572429	-0.116555315	0.574108057	0.494198363	5.812119114	0.095961731	3.842833097	0.518464753	0.1929687	11.62423823	2.808789396	1.019442054	6.07635355	617.0631912	0.06092646	20.52401722	2755.572867	1.090512374	33.59221959
354	45	107	111145281	2.088499881	31	4.747183051	238	74.82109472	19.61607848	72	-58	296	13.28393388	79.11311564	0.800459898	46452286.27	0.28635844	660.6888511	43.45745925	64.47872482	6.077228815	3.719635955	0.678369633	0.690744241	0.542348968	1.254305359	0.377745446	0.74921115	0.742135005	0.996052236	0.96188958	-0.229524901	0.77079416	0.442874917	6.534287204	0.119927976	3.642705465	0.715076378	0.234595189	13.06857441	2.905858545	1.099501397	6.425638995	873.3521793	0.049180774	30.18468855	5085.15317	1.142946438	43.5636896
355	24	74	4380151	1.74597642	28	2.858804484	100	51.11422709	15.85118674	54	-14	114	11.45852485	54.73572249	-0.413571109	4070333.648	0.351270022	383.3351054	13.72006038	8.714814055	-0.928963558	1.649313072	0.817486179	0.337683725	0.625862233	1.288898448	0.389522876	0.717610355	0.706204392	0.978791227	0.91394559	-0.119784289	0.529077108	0.471185212	3.675797175	0.162516324	3.149356701	0.447730326	0.312035439	7.351594349	2.334056035	0.616699813	5.466470452	87.71545828	0.059996893	23.42171491	513.5567715	0.678578714	13.35841313
356	50	116	52825399	2.153033936	35	3.04102665	179	81.94393961	20.7341499	81	-29	208	14.77196151	85.93642454	-0.034656525	50791327.74	0.260247055	670.2598238	34.73540376	30.91722019	0.554671201	3.309305729	1.135364948	0.488224334	0.762759522	1.509312394	0.540044239	0.674016032	0.655494769	0.989065565	0.933382151	-0.109302901	0.577550821	0.497346646	5.847376755	0.084310994	4.005280711	0.497876154	0.144376389	11.69475351	2.895947363	1.111167669	6.150971072	438.5034251	0.061303429	20.09727885	1861.547183	1.163972949	34.78386691
357	36	79	4039495	1.635476469	22.25	4.862199331	103	58.21599265	13.82922828	60	-48	151	9.441371429	60.93251299	-0.759921876	5592890.889	0.387602387	323.6693398	24.26325903	8.107258422	-0.717835829	1.482444079	0.622762183	0.406628825	0.519024174	1.21526521	0.348826786	0.757028981	0.750848122	0.98781433	0.936537481	-0.102579594	0.499233323	0.435227921	4.903898999	0.18619636	2.962594887	0.427685579	0.360422549	9.807797998	2.286635821	0.526301566	5.702894751	53.93014706	0.04956815	31.14886665	421.7113971	0.594182526	24.14522059
358	37	96	13380293	1.997483786	31	4.635104631	156	65.16278236	18.40163548	64	-98	254	13.04275436	69.26415729	0.095336462	8664033.718	0.295935564	551.3352803	51.64310979	24.34120103	1.643028907	2.658290846	0.998538186	0.453658052	0.703556361	1.432794657	0.49322545	0.691455455	0.676617831	0.992020569	0.94317889	-0.104127996	0.551538638	0.493848292	7.15736956	0.105209194	3.716346141	0.511842805	0.212561595	14.31473912	2.715995105	0.914207258	6.0023481	162.8974543	0.058407119	21.71596528	825.3642883	0.972858722	51.78128361
359	77	130	11303376	1.842353557	27	3.393621408	147	105.4239019	16.50132246	109	25	122	11.7405	107.451564	-0.741246341	10806990.56	0.323290636	431.6395104	14.80011352	9.90070964	-0.887136606	1.817324264	1.356006633	0.16038038	0.851946107	1.575540239	0.598870131	0.647960454	0.623914231	0.953295531	0.869267337	-0.049152918	0.357793471	0.502411757	3.831240645	0.112478981	3.536115282	0.269412888	0.213931315	7.66248129	2.420867144	0.793332724	5.104674779	78.91828396	0.080611117	12.11963595	316.5015322	0.814276518	14.85188968
360	23	96	20661522	2.305112984	39	3.225894274	154	58.8882402	23.01997738	59	-73	227	16.17246573	65.63591861	-0.088514577	22762479.99	0.237384017	840.2489776	35.63420858	39.93911265	-0.132418209	3.644232966	1.694721049	0.363347825	0.971339785	1.723079439	0.735346242	0.616028389	0.584893259	0.983921649	0.916887836	-0.060556359	0.446843347	0.504150422	5.928464402	0.065824678	4.371193373	0.376808436	0.12802156	11.8569288	2.971963922	1.334738504	5.926289976	374.4357798	0.078072515	12.9810855	1138.493745	1.436051276	36.01417848
361	41	106	7070697	2.133187819	37	2.899927119	148	72.35083333	20.64042361	72	-28	176	14.76884749	76.76097641	-0.026470285	7789677.786	0.263494444	657.604416	30.67334244	21.90678465	-0.124975503	2.794499242	1.948001669	0.190603139	1.04835083	1.767158441	0.802179079	0.598246965	0.562895383	0.972194447	0.892782436	-0.050908556	0.385100994	0.500837623	5.519119212	0.07040189	4.213198361	0.27408522	0.123112321	11.03823842	2.762464939	1.185625228	5.278267288	125.6466667	0.104705556	7.395975	316.1933333	1.13819375	30.4875
362	52	129	95887965	2.282878687	44	2.369573016	171	89.84250139	23.99210927	90	-14	185	18.09409058	94.39208019	0.025599863	42036212.26	0.228258271	838.1897454	28.25434145	53.73501521	-0.026834717	4.796240556	0.797729918	0.714858338	0.61654875	1.325468864	0.408069944	0.719883123	0.709711709	0.988037925	0.933455474	-0.237521585	0.800955739	0.476351331	5.220538898	0.079947089	4.0019179	0.721708637	0.141063923	10.4410778	3.142866142	1.398492619	6.459423448	616.3742799	0.057273209	23.26694315	2456.515518	1.4210151	27.57888868
363	38	84	12464240	1.674144901	24	3.365918529	123	61.32195602	14.32205199	62	-13	136	10.00709815	63.95826503	-0.296909611	7645653.748	0.372270917	330.2773748	16.16491044	6.945742425	-0.270313814	1.446771927	0.78285652	0.29724381	0.618356362	1.312953794	0.394123426	0.716963297	0.707253096	0.979607175	0.914539523	-0.056149745	0.36917384	0.486330609	3.999860693	0.157567389	3.15283037	0.331944118	0.308799801	7.999721386	2.298676622	0.557407112	5.608607254	166.6376764	0.054689096	25.03179151	1134.309485	0.603000213	16.36757466
364	34	95	27287653	2.043581533	33	3.086864025	182	63.70829086	19.35170926	63	-16	198	13.82591152	68.088374	0.200138549	12678769.77	0.27929996	577.2803492	17.41787773	29.23291876	0.936514166	3.203840647	0.754756156	0.618488163	0.595747022	1.303050364	0.393065668	0.727194369	0.717978144	0.990960804	0.941843945	-0.182929684	0.710307762	0.469808982	4.099451533	0.103753227	3.692280639	0.625904725	0.193833907	8.198903066	2.866023753	0.989649201	6.275039569	317.2470268	0.053898577	26.31737836	1643.959565	1.005093607	17.52021747
365	44	101	174083052	1.957932016	30	3.723038387	161	72.13687664	17.93722957	72	-132	293	12.79267427	75.57371382	-0.0328755	65892756.79	0.300821911	507.657249	89.94848375	24.8295797	0.435174399	2.869510696	0.521458655	0.692051812	0.450199119	1.128618589	0.314776392	0.785309723	0.781761084	0.996958285	0.968169245	-0.259936437	0.787543436	0.399865496	9.453106645	0.138674145	3.348585066	0.699920337	0.233496427	18.90621329	2.766627441	0.847742338	6.361381564	1469.649606	0.048216851	32.00812036	9169.051837	0.891833239	89.36597769
366	41	98	64918813	1.976870697	29	3.640637222	165	68.82506675	17.71330859	68	-63	228	12.30374909	72.47590033	0.066326044	31033958.32	0.304283998	515.8663156	40.31302736	24.14578766	0.834246466	2.683722243	0.758640321	0.558648859	0.598003018	1.304100853	0.394632688	0.725988118	0.71691493	0.992607494	0.946825897	-0.151420047	0.649144589	0.473261889	6.311229751	0.119532148	3.57357805	0.572605136	0.236811496	12.6224595	2.742495791	0.860590641	6.1511826	671.9385873	0.054368362	25.01698023	3760.645926	0.916349098	40.24961566
367	52	99	42158654	1.726857034	24	3.505912612	162	76.04366177	14.70038825	77	4	158	10.20122364	78.33095007	-0.119477032	19253026.67	0.358384818	353.0992434	13.45226982	13.06356187	-0.286662574	1.921616289	0.562151088	0.546950504	0.4977006	1.15151905	0.309476696	0.761693865	0.757594749	0.988911789	0.938675985	-0.161376822	0.633784666	0.443172485	3.621038237	0.163522225	3.117144264	0.563715483	0.297717328	7.242076474	2.485703271	0.620941844	5.889682842	367.7096493	0.053516177	26.08777843	2462.462087	0.648553744	13.36181051
368	39	112	41407707	2.227131702	42	2.475986087	165	75.41131546	22.90404245	76	-13	178	17.04899306	80.33566873	-0.055251432	22689225.93	0.239396978	766.95317	21.85473261	43.40408123	-0.315785405	4.179747134	0.943105446	0.631896134	0.689725577	1.405350292	0.455052925	0.694506829	0.680384112	0.985919819	0.92610799	-0.179019501	0.721310437	0.494391996	4.587530591	0.078663762	4.031913775	0.637369352	0.140964674	9.175061182	3.056544799	1.280713145	6.272359703	406.2936409	0.063325069	19.14773608	1535.97101	1.304190015	21.87951995
369	67	101	207043089	1.362365556	17	5.346123305	143	84.32647942	10.916553	85	-60	203	7.342581277	85.52612384	-0.440436785	89697557.73	0.485055513	203.7627276	48.27282885	4.671459863	-0.176890062	1.049974068	0.38736965	0.459310191	0.364920865	0.998972871	0.251816495	0.82112881	0.819764537	0.995298953	0.963708871	-0.138676993	0.534190937	0.346576958	6.935917133	0.294451738	2.424578281	0.484136232	0.505497464	13.87183427	1.998381984	0.359335929	5.613728872	1227.843031	0.043379015	41.18937759	13729.49631	0.396602512	47.95371842
370	29	73	21798572	1.641218514	23	3.21839035	121	51.29540245	13.85616222	51	-24	145	9.701230996	54.21255587	0.021068399	11569265.46	0.373064502	307.7829005	13.07752325	7.067857134	0.100793606	1.508920677	0.693831101	0.369587742	0.569115263	1.253801146	0.362260931	0.735523317	0.727906888	0.981807544	0.920891077	-0.081169277	0.437120509	0.46659778	3.587996691	0.158407982	3.100874288	0.372676711	0.250514017	7.175993382	2.329137644	0.550687944	5.771145793	390.5353917	0.052654091	26.6270285	2767.019415	0.570210414	13.30578401
371	39	93	17049080	1.872550831	29	2.809957862	129	65.4337116	16.78182477	65	0	129	11.90853199	68.69363427	0.123124513	7651547.29	0.316637057	437.2447755	10.74986949	15.56823828	0.510960876	2.324201046	0.751507012	0.510995176	0.597797662	1.290755982	0.383932073	0.725750707	0.716455485	0.980387282	0.917298455	-0.134295431	0.595718075	0.472333792	3.218142536	0.123842523	3.459824108	0.516743057	0.244413693	6.436285072	2.639183336	0.768927015	6.015856784	202.6169388	0.056079972	24.85303348	1144.009687	0.788622198	10.65375035
372	43	107	16472957	2.145716575	34	3.5426405	164	73.1246345	20.23480462	71	-36	200	13.85266682	77.59392771	0.110450977	9606941.754	0.273708417	673.6054458	31.43040296	35.84839873	1.604397335	3.336647413	1.040901465	0.524185716	0.712011423	1.472215174	0.52467142	0.692103142	0.676271383	0.98773587	0.931656773	-0.128332379	0.624902524	0.483276721	5.554740016	0.098616882	3.920903477	0.541434839	0.206149591	11.10948003	2.890303263	1.09438722	6.051690333	163.5336257	0.059771062	22.22771911	748.8662281	1.168656462	30.80665205
373	20	74	11720052	1.869400064	28	3.088158073	126	47.47049369	16.55051282	48	-25	151	11.61018655	51.87650265	-0.223103676	6287125.826	0.319354794	437.7237562	12.09524253	14.73429036	-0.572357494	2.207398861	0.88644726	0.426977425	0.668520606	1.3734986	0.430239822	0.700253649	0.687506451	0.982847707	0.919400777	-0.091434507	0.503567917	0.494720116	3.43001295	0.116489732	3.541619385	0.429974698	0.186460121	6.8600259	2.606206643	0.77346153	5.843507605	274.6950631	0.063075789	19.28408636	1390.790126	0.789079103	12.5010333
374	47	99	52721164	1.811425355	28	2.893027422	146	72.73005936	16.05947906	72	1	145	11.53731373	75.43445957	0.004924517	21768919.04	0.32969048	400.6961553	12.73622156	13.43925945	0.005926012	2.17475748	0.567854823	0.584754542	0.499088474	1.158653932	0.313526789	0.761737861	0.757330927	0.98494506	0.929921046	-0.180708235	0.672240129	0.440597752	3.511910726	0.144697185	3.226403524	0.586671868	0.234164359	7.023821452	2.586305726	0.685653076	6.036166608	486.0875337	0.052464925	27.06853033	3054.582299	0.722217305	12.5004857
375	35	97	87624637	2.040694031	32	8.007599112	150	62.00853783	19.46951475	58	-280	430	13.57246659	66.93121221	-0.142184213	37065919.39	0.286276289	634.7284036	226.465516	42.43605212	2.761270814	3.392693189	0.669494166	0.669834078	0.502596546	1.21829678	0.411642903	0.7684272	0.762967572	0.998181617	0.975234724	-0.248978985	0.78579453	0.416257358	15.0261303	0.126712999	3.49958187	0.739856641	0.233506775	30.0522606	2.82570177	1.015546839	6.400320003	966.2022495	0.049396843	30.81334403	5599.564213	1.101380303	226.0937117
376	60	136	123796418	2.389451159	37	4.612598097	286	97.46099771	23.9127301	97	-89	375	16.01718813	102.3962985	0.349976347	105363717.7	0.232971981	986.3558727	73.20415182	99.29914124	4.61726464	4.637503497	1.866710245	0.427296945	0.991965027	1.758019741	0.833960929	0.619109066	0.587121021	0.99290839	0.944357685	-0.09214872	0.509248322	0.48607954	8.515286227	0.066074383	4.521164496	0.458629177	0.129062215	17.03057245	3.109387314	1.626053435	6.126837083	865.479546	0.07330224	15.05490473	2750.700178	1.667534556	72.46421614
377	24	76	14857663	1.837915081	27	3.090337092	118	49.93156863	16.31420461	50	-32	150	11.52024988	53.97469087	-0.132019293	7675491.921	0.32547451	420.1057093	21.17534662	11.59075686	-0.126063097	1.97902084	0.88146914	0.383456525	0.666447228	1.370331966	0.428493674	0.700858735	0.688243554	0.982939021	0.919621122	-0.077715602	0.455342114	0.494628256	4.57173795	0.121826849	3.468363423	0.386980749	0.204670161	9.1434759	2.531831367	0.715122495	5.805709985	302.1282353	0.05924083	21.18151096	1659.92	0.749852211	21.10941176
378	39	84	23605462	1.678543302	24	3.446066733	127	61.01713502	14.33717194	61	-69	196	10.22465029	63.59875452	-0.007115067	13347319.05	0.363525465	321.7108099	36.34109149	8.748497751	0.160343703	1.728161825	0.657192678	0.44878322	0.554020899	1.225833233	0.345236311	0.739645162	0.733276492	0.992085356	0.945525521	-0.109091152	0.533001576	0.468630689	6.006079958	0.150595091	3.158340338	0.456075933	0.289280617	12.01215992	2.424831711	0.596338626	5.809222174	323.1689513	0.055375077	24.43557795	2121.534613	0.604831906	36.18454421
379	17	64	8070040	1.711338195	26	2.929093769	103	40.46496815	14.82314776	40	-29	132	10.6458775	44.46326429	0.044123785	5404603.166	0.35344101	339.568224	17.44077583	8.102964703	0.198787971	1.654617155	0.792236281	0.351883542	0.624486056	1.315465269	0.394502857	0.714568633	0.704506588	0.98458858	0.924230229	-0.071388728	0.422301565	0.48835593	4.150310523	0.140254486	3.26185339	0.361117181	0.268308496	8.300621045	2.399107106	0.611713359	5.746884541	230.8549731	0.056554379	23.11714723	1442.746203	0.628575976	17.76923077
380	42	88	24890573	1.690299422	26	3.031041915	130	64.92769764	14.56482472	65	-28	158	10.51006945	67.41337601	-0.120039686	9906038.63	0.358350149	328.9573431	26.89460307	9.89906646	-0.201489516	1.856939573	0.584872839	0.521112374	0.503902321	1.179210222	0.325915271	0.761071597	0.756121634	0.991126524	0.944898558	-0.146991301	0.608425594	0.43734424	5.15522857	0.154132957	3.12871775	0.525166946	0.286424234	10.31045714	2.470347016	0.610453103	5.992806531	279.1504473	0.050967765	28.67668227	1962.683768	0.612038478	26.7624612
381	63	120	73420673	1.960034343	30	4.802177991	174	91.0512882	17.60648961	91	-134	308	12.3732952	93.79852521	-0.152015918	29401430.39	0.306059957	507.8262491	104.7346948	25.79504439	0.393901266	2.771176936	0.703440565	0.594863817	0.566230048	1.26520214	0.377047206	0.737771968	0.730343254	0.995904403	0.960191459	-0.176031484	0.690447162	0.463058297	10.20869057	0.12288181	3.537294696	0.606196776	0.244696251	20.41738115	2.766169733	0.868654375	6.174553879	456.3588975	0.054686507	25.20922644	2554.070342	0.902066277	104.2075494
382	37	98	28423321	2.081114557	32	3.866696903	151	66.65950266	19.19565756	66	-77	228	13.27007606	71.05312975	-0.258374687	16576331.09	0.281931041	605.0579514	53.57412415	31.28684244	-0.689083199	3.042299679	0.921205935	0.533489762	0.675854123	1.399793648	0.455903756	0.699513452	0.686353806	0.992581115	0.945210818	-0.132466917	0.623159877	0.491989561	7.283043287	0.101121396	3.796262589	0.538018628	0.198091979	14.56608657	2.837246493	0.990876404	6.11720457	331.6301954	0.05890412	21.45739817	1587.271758	1.066576227	52.78898757
383	45	111	33364619	2.101777185	37	2.694086672	161	76.35181237	20.67512547	75	-21	182	15.37878146	80.41930602	0.116148492	13860347.78	0.266074628	637.6655283	21.72022254	31.0319113	1.201651639	3.478248198	0.800165279	0.625653008	0.620942591	1.328044005	0.407325408	0.717570806	0.70732526	0.98799189	0.932950648	-0.184924712	0.719240579	0.480513246	4.588094761	0.09819462	3.772900561	0.63931858	0.199357382	9.176189522	2.908114162	1.069603369	6.193534968	296.0629967	0.057387671	22.99676633	1372.679008	1.097410093	22.01841442
384	22	81	45133753	1.977059874	30	3.345456629	142	49.00753981	18.16902455	47	-94	236	12.71922706	54.16290801	0.364387336	17083727.42	0.302964186	531.8816461	42.71825424	27.12879912	2.205062095	2.873483567	0.685060015	0.61444274	0.560982736	1.252356383	0.363728892	0.739133959	0.731845838	0.993303557	0.949925745	-0.184464836	0.700805555	0.461880518	6.49392685	0.125060223	3.526130533	0.635355656	0.246018486	12.9878537	2.7645134	0.889635896	6.169559902	824.4456939	0.05358763	25.93960147	4661.103997	0.930412486	42.97491063
385	34	101	12699803	2.096568651	35	3.88321089	143	63.36766334	20.72990528	60	-118	261	14.99413901	68.46900073	0.232799551	5666426.689	0.272535759	672.5433028	66.31870188	39.82190478	2.892737084	3.765152538	0.75916427	0.664649178	0.543420904	1.299676093	0.457176417	0.756255914	0.748151266	0.993983124	0.955985805	-0.239218196	0.786039386	0.41825416	8.097344869	0.113314838	3.668980267	0.699484219	0.214239821	16.19468974	2.914848248	1.131079202	6.386666848	135.0930233	0.049868226	30.05905748	738.2993725	1.155840675	65.96160945
386	30	74	21002074	1.659126948	23.25	3.440738327	119	51.8898111	13.93843031	52	-39	158	9.734448108	54.82197081	-0.191749389	12741242.05	0.372380987	312.8959866	21.72700168	7.94232495	-0.197908225	1.564838841	0.697908721	0.383104188	0.573884305	1.258237941	0.362675477	0.733121451	0.72545419	0.986350401	0.929966628	-0.081652085	0.453728647	0.471054064	4.637887007	0.157419065	3.134189042	0.412037089	0.271810105	9.275774013	2.35647041	0.56568689	5.757045583	376.5870063	0.053890528	25.46680719	2602.19834	0.587754717	21.69275902
387	22	83	27519179	2.032933381	33	3.381398514	132	51.67055359	19.0818356	51	-114	246	13.58134844	56.93297673	-0.015078666	19682095.91	0.283225523	571.5177313	58.40116519	24.92984531	0.447530305	2.96578977	0.770985375	0.586858867	0.599196208	1.312502439	0.405415424	0.726546433	0.717205515	0.993780643	0.951135644	-0.166720706	0.681750961	0.469769419	7.60607402	0.108862741	3.653251482	0.594384573	0.190115701	15.21214804	2.816652707	0.934193786	6.270117499	444.8984688	0.052402647	26.91269657	2404.584688	0.989798516	58.62096584
388	31	107	33869452	2.337518118	41	2.92660622	170	68.33563445	24.15750304	68	-71	241	17.26754411	74.61213756	0.007604134	28999322.9	0.228049635	897.2121358	39.95698213	48.43489423	0.459738592	4.225110695	1.861568592	0.389887041	1.01728256	1.771835405	0.801592639	0.606855978	0.573041148	0.982450271	0.913523616	-0.068958717	0.47835037	0.497532714	6.274237065	0.057831354	4.530090072	0.404278354	0.109108772	12.54847413	3.073951289	1.521669822	5.976662065	491.7685733	0.080829812	12.10965862	1387.453978	1.503029551	40.65598291
389	50	99	10733290	1.803652882	26	3.670525606	150	74.12527473	15.59491849	74	-16	166	10.68667885	76.79460976	-0.033232823	4378127.924	0.340533752	402.8557348	21.04414102	13.24561921	0.195810649	1.967980955	0.662842533	0.493941253	0.525694267	1.24849412	0.380218669	0.757562996	0.750636744	0.990069481	0.943049425	-0.146722496	0.612736572	0.427184199	4.551606963	0.154488453	3.217602443	0.535503657	0.253223319	9.103213926	2.498281811	0.657705872	6.020535282	92.87032967	0.051027654	29.0496184	619.7714286	0.7213694	20.9021978
390	51	114	47267931	2.077712672	33	3.013145966	174	82.85675932	19.52592748	83	-17	191	13.84778044	86.39982112	0.021544228	34210395.86	0.275418524	599.6865257	23.94874512	23.98977438	0.060189979	2.856668594	1.30122118	0.374109777	0.837530214	1.573135152	0.583601262	0.650268814	0.62722297	0.980863145	0.911885425	-0.068313562	0.447000994	0.507023036	4.85384847	0.084418371	4.007822604	0.377882676	0.164158307	9.70769694	2.79785674	1.039472444	5.90762311	431.5922299	0.068160491	16.13246985	1743.950095	1.043671203	24.38392293
391	46	84	33834498	1.487259819	20	3.788318353	114	65.36673774	12.05606562	66	-24	138	8.428281526	67.14805786	-0.357257164	18344357.93	0.423277415	236.051271	17.60160428	6.075689709	-0.477705516	1.273309249	0.529557239	0.41238799	0.476507245	1.12415409	0.297706439	0.770407751	0.76704583	0.985916965	0.932866085	-0.103335174	0.486912605	0.431752237	4.173185901	0.205600895	2.774104683	0.444812793	0.369747595	8.346371803	2.180978114	0.450716622	5.655100855	385.4989339	0.051372459	28.08579639	3176.273721	0.465457069	17.5614339
392	46	95	35106792	1.765325833	25	3.990115243	154	70.45117128	15.12672614	71	-77	231	10.5199149	73.0770022	-0.008179563	15119233.66	0.349054304	376.8807158	54.93818075	14.29963655	0.324827694	1.952159892	0.658119096	0.49504751	0.551913137	1.226377656	0.347479817	0.740992529	0.734591793	0.994655641	0.954678906	-0.129537283	0.580612858	0.465581598	7.390141103	0.148177548	3.238243342	0.513940135	0.260087802	14.78028221	2.506302814	0.652569747	5.891981791	371.0322483	0.056439344	23.72072168	2294.682994	0.684464498	54.52175236
393	30	86	51388408	1.954186368	30	3.358360898	177	58.10353154	17.69901318	58	-47	224	12.34166553	62.27186435	0.028633201	30431102.39	0.304322493	501.7647113	24.59373796	21.51222364	0.288993823	2.541063893	0.876998545	0.486675843	0.662159275	1.371420155	0.430651115	0.702591333	0.690306588	0.99146896	0.941400072	-0.112378873	0.569683765	0.493660601	4.917006802	0.111284494	3.646299438	0.49423146	0.223412373	9.834013604	2.71172224	0.854515609	5.983792003	793.3883187	0.059869327	20.83118468	4032.881678	0.88183779	24.36175672
394	32	85	8748190	1.831310125	28	2.884845954	125	57.76853836	16.35665802	58	-18	143	11.90601355	61.23528367	-0.035940511	4543923.563	0.324161489	412.5559412	15.21127211	12.89750541	0.012706119	2.173050036	0.789992506	0.467020003	0.62209075	1.311925084	0.393776017	0.71589644	0.705738827	0.984627609	0.924535744	-0.114066054	0.553591655	0.48497402	3.85557614	0.121436583	3.450033491	0.473510191	0.228300662	7.711152279	2.594289312	0.740760635	5.849425553	137.4612087	0.058920364	21.6269404	756.2687527	0.742392873	15.49549936
395	35	90	46458839	1.914453145	30	3.272840416	127	62.66102176	17.26169509	63	-45	172	12.30415333	66.29742836	-0.249638137	22084005.24	0.308806792	468.9453587	26.21364076	18.22666263	-0.509579497	2.505058499	0.681524407	0.572272269	0.5657786	1.24365701	0.354880934	0.735780246	0.72867778	0.989689994	0.938406561	-0.163392353	0.661364245	0.470317239	5.075194288	0.123443918	3.451874741	0.616947478	0.236277637	10.15038858	2.695056034	0.796645726	6.035599539	605.9551561	0.057327829	23.18494037	3264.087796	0.84001365	26.07994324
396	40	100	78325640	2.014097337	32	3.078607088	150	70.53458366	18.69916886	71	-47	197	13.28501803	74.31353569	-0.219732344	32538079.06	0.287822598	547.3740948	29.67686835	24.49869848	-0.732520026	2.91602381	0.755735754	0.588020917	0.604008749	1.296836039	0.38404054	0.722314452	0.713158398	0.990932479	0.940960686	-0.163603522	0.675097732	0.480329525	5.397827929	0.108673743	3.640098664	0.590223951	0.184393866	10.79565586	2.807945232	0.917939891	6.164524457	806.9314672	0.056894273	22.99756886	4082.187901	0.96085411	29.51244448
397	36	91	23658849	1.901725152	28	4.475728161	134	61.60552945	17.04394133	60	-84	218	11.92411591	65.38486461	-0.070330362	8955189.865	0.318910049	479.9392611	49.68030545	20.80756263	0.802182448	2.589807503	0.581984644	0.632639042	0.473843171	1.174488878	0.35222382	0.777940481	0.77330414	0.994359436	0.957689184	-0.224790391	0.742167187	0.404993494	7.01271501	0.147084142	3.3128505	0.685516724	0.295936039	14.02543002	2.68478417	0.792948037	6.312166786	259.7322009	0.0469339	33.73231379	1764.848211	0.842601422	49.65052403
398	22	84	7763024	2.046247993	34	2.847922229	145	53.42983621	19.52009071	55	-25	170	14.11748461	58.62155697	-0.136948612	4208949.425	0.278757676	581.7395436	14.24018138	24.04810048	-0.878914824	2.944062073	0.960933138	0.507772333	0.698069426	1.407850782	0.458818819	0.691508135	0.677109023	0.981534265	0.916279607	-0.126119379	0.598470473	0.497922639	3.70730371	0.097216764	3.791723324	0.516788317	0.193757115	7.41460742	2.808028946	0.976248803	5.953610168	146.2775564	0.064753234	18.37186633	629.7135901	1.006869379	14.34440018
399	32	79	58515696	1.722376415	24	4.103590046	126	55.17634758	14.82059604	55	-130	256	10.29779644	58.30020213	-0.067103147	27032794.37	0.356066326	354.4842361	76.73783908	11.63966778	0.130861016	1.922657513	0.529665341	0.567533715	0.471758709	1.130747437	0.303075077	0.773427582	0.769872222	0.996366304	0.964025573	-0.175036899	0.655425393	0.424070369	8.740112874	0.162909549	3.088346457	0.57814238	0.295934511	17.48022575	2.491862768	0.613080713	6.034425416	870.6981877	0.050574941	28.97238692	6130.037872	0.643834804	76.76986524
400	36	92	37108178	1.90126312	29	2.829125394	136	62.47266314	17.33954277	61	-21	157	12.56584166	66.0537771	0.097267152	14224867.63	0.308845418	460.26783	16.83626542	17.81652672	0.616707981	2.559992799	0.656007312	0.592012175	0.541593782	1.235462525	0.356581021	0.74726549	0.740591214	0.987188512	0.933854842	-0.178489971	0.685425471	0.450615637	4.044775913	0.125355359	3.435909299	0.604682959	0.243373059	8.089551825	2.700846419	0.804000028	6.183956783	444.6378601	0.052279584	27.27131353	2626.730276	0.819595818	16.95249853
401	22	71	44888479	1.747707224	27	2.891278784	119	45.41335711	15.40591304	44	-35	154	11.14805148	49.24922861	0.289495925	20565895.14	0.344680817	363.1135148	19.36180628	14.49949185	0.956733416	2.222987556	0.445956415	0.665776648	0.416648153	1.051709838	0.268848022	0.796529026	0.79460675	0.991148651	0.948324986	-0.248087288	0.753527233	0.391301938	4.349428034	0.163763995	3.060748277	0.678301644	0.295089788	8.698856067	2.565603079	0.667235993	6.192012763	883.3186902	0.047728897	32.33009512	6379.007889	0.66678041	19.47500946
402	21	83	4890517	2.009732224	33	2.702538919	123	53.76325088	19.22861317	56	-18	141	13.78753665	58.78941877	-0.240034631	2156615.315	0.285412978	565.7086142	14.20246448	22.66305005	-1.509701449	2.87622004	0.830529343	0.550850605	0.625614144	1.347686472	0.429974732	0.718622438	0.707594433	0.97859998	0.914153047	-0.150594897	0.645916288	0.471397607	3.700115245	0.108479892	3.651055482	0.563185056	0.22570846	7.40023049	2.772167175	0.926687346	6.052492968	84.28056537	0.059562237	21.47182959	403.859364	0.972830726	14.4155477
403	37	93	26300321	1.927011175	32	2.571184431	135	65.73037605	18.00787697	67	-5	140	13.2064384	69.28983236	-0.150680093	9926834.266	0.296925096	480.5985333	18.0634272	19.24714403	-0.728974429	2.785439869	0.668552591	0.613303269	0.549901184	1.242868667	0.358861145	0.7440606	0.736907084	0.986932518	0.932884628	-0.188519696	0.703660405	0.453244654	4.187363616	0.116260394	3.493674311	0.625857446	0.189595709	8.374727231	2.748270983	0.863498115	6.173545362	290.2343921	0.052981817	27.03258985	1626.555677	0.859037331	18.10624315
404	13	69	13941997	2.000178248	29	11.66515639	144	40.86225895	18.04514049	42	-268	412	12.03967849	47.53185015	-1.084922777	8006607.042	0.305997565	589.5525717	173.7681681	44.34990827	-2.477078546	2.795256707	1.019139623	0.46573729	0.702200053	1.446307703	0.516081511	0.693663671	0.678938422	0.996536273	0.961876922	-0.104444901	0.554504326	0.489561768	13.16525942	0.111376381	3.750665555	0.522567427	0.226466851	26.33051885	2.745205521	0.953599082	6.037415194	352.3540755	0.057098376	23.06604898	1888.310971	1.028641582	173.9568952
405	22	74	12335952	1.815233239	27	2.938320227	118	47.9295867	15.96314863	48	-15	133	11.39471871	51.93806131	0.10484988	7157509.991	0.329041256	400.3169313	12.0795711	12.58437556	0.269114334	2.084706045	0.80183751	0.444216191	0.631621462	1.319807222	0.395396515	0.711460573	0.701199063	0.979103177	0.912755249	-0.099697069	0.523002642	0.492969691	3.429107997	0.12311602	3.440185542	0.448899617	0.20462123	6.858215994	2.568239535	0.721635889	5.894428772	270.249508	0.059096765	21.59742083	1504.705664	0.726271569	12.51760332
406	65	118	11560416	1.846282341	28	3.005652465	148	92.78716745	16.68095689	95	23	125	11.73345925	95.10893186	-0.429646046	4744399.242	0.323106086	436.250477	19.39800771	13.15882298	-1.054651092	2.085983435	0.731029509	0.479560184	0.576188816	1.280918812	0.385894001	0.736542557	0.727376764	0.980960126	0.920396184	-0.135443147	0.578758861	0.451660754	4.365511779	0.141773371	3.300082806	0.495895288	0.241794814	8.731023558	2.529838408	0.704253236	5.852872901	64.13771518	0.050186006	32.12038078	412.9295775	0.780346835	18.66040689
407	48	105	39604937	1.933373619	32	3.904807735	157	73.19252531	18.49464689	69	-67	224	13.12836259	76.79259076	0.496498232	15949039.65	0.318944811	539.9562336	42.73251255	30.21938822	3.160577727	3.027421609	0.616278795	0.661589933	0.481431456	1.195676538	0.374035683	0.777629257	0.772096683	0.994049324	0.957187068	-0.247769993	0.766329072	0.397764799	6.490726568	0.150251694	3.374312389	0.696920375	0.308504801	12.98145314	2.730392361	0.910925101	6.214381009	333.7876712	0.049700368	31.00621701	2142.033353	0.925748419	42.63549732
408	48	104	35546766	1.981257176	28	5.446866354	190	75.69537593	17.57609593	75	-115	305	11.72608899	79.20667136	0.032112958	52540579.74	0.306572892	543.9068512	74.93580859	29.70468825	1.339154344	2.682522136	0.682419582	0.592509965	0.525865707	1.256601187	0.399712392	0.758976024	0.751867758	0.996055644	0.963144014	-0.191265383	0.702472835	0.422485628	8.627588006	0.136619217	3.439727384	0.627515188	0.237177958	17.25517601	2.708152103	0.84123543	6.304871457	257.4387575	0.045435714	35.26666043	1737.042005	0.946971264	74.13007413
409	30	85	15363870	1.8885655	30	2.701701084	114	58.39718451	17.329018	60	-18	132	12.68937836	62.14667854	-0.260364897	6735348.909	0.306865993	451.9784938	16.10239503	14.20476312	-0.947973682	2.278093381	0.761873207	0.497805922	0.607801221	1.299917195	0.385570337	0.72093999	0.711503116	0.980097252	0.915882515	-0.124403191	0.58376181	0.480878854	3.9651441	0.120581914	3.445419241	0.508867285	0.226789996	7.930288201	2.613161837	0.759991647	5.92016742	224.4137758	0.056413719	23.49250263	1220.712921	0.814745808	15.7355455
410	42	124	130232320	2.365466202	47	3.074992287	198	77.7298885	26.37847151	71	-104	302	19.28064113	84.1642333	0.603924207	47128138.75	0.22517218	1041.682601	75.94351263	111.5816146	10.10091599	6.263434639	0.685595367	0.802294054	0.528553607	1.255759868	0.398569113	0.757622767	0.750549471	0.996034902	0.96295452	-0.321577445	0.876394011	0.42543509	8.63417544	0.093873266	3.942413898	0.819007667	0.206888518	17.26835088	3.221500509	1.737257501	6.711604185	910.3298885	0.049514816	30.49757119	4139.790536	1.759696575	76.22763122
411	41	107	37878199	2.094269793	35	3.215793742	154	69.49182226	20.51780166	65	-59	213	14.76523313	74.04352129	0.239826736	14520043.71	0.276087682	653.3296842	41.01969486	38.48529917	3.074085597	3.789905552	0.679244022	0.696291125	0.530158806	1.25525721	0.391933402	0.756221931	0.749299454	0.993421685	0.952875592	-0.247078556	0.792746692	0.429517646	6.343651948	0.115354401	3.645521579	0.727945001	0.251070024	12.6873039	2.91460659	1.117287394	6.382892618	353.4929802	0.051164131	28.91060511	1907.489796	1.13221012	40.88478796
412	22	71	8012773	1.724710405	28	2.682987015	113	46.27207711	15.24832209	46	-14	127	11.20506603	49.91526713	0.06501657	4116944.819	0.348168981	350.4287726	11.73984965	9.972704027	0.195725875	1.925045945	0.699161201	0.467815123	0.57468177	1.256304077	0.362059719	0.732736302	0.725102535	0.981659552	0.920093423	-0.115754946	0.552804766	0.472052414	3.381309168	0.137201086	3.27901056	0.47415284	0.24438623	6.762618335	2.502718062	0.656051787	5.845256059	184.4689055	0.057359734	22.9997169	1119.711443	0.641400816	12.02363184
413	36	86	44687492	1.824570651	26	3.671682422	165	61.34191622	15.81662206	61	-55	220	11.01940263	64.5677801	0.108798274	21362524.98	0.33567014	406.1675415	36.69682889	16.14382684	0.484772425	2.116203237	0.759077036	0.471639329	0.601922146	1.301143433	0.390028485	0.723819756	0.714637144	0.992595547	0.946448885	-0.11268672	0.554509441	0.476926768	6.02969106	0.133712402	3.405396741	0.494895323	0.269201743	12.05938212	2.57161114	0.718820068	5.924245076	608.8283422	0.056798987	23.35941383	3598.048232	0.740756529	36.46142364
414	44	94	30591306	1.758715134	28	2.639543216	131	68.79131886	15.79707637	68	0	131	11.58621448	71.46371647	-0.017058252	12785393.05	0.337585514	374.8172201	11.3073594	10.56062878	0.014248523	2.002407154	0.649671718	0.510347916	0.542855268	1.22637799	0.348546414	0.745744487	0.739240754	0.982923528	0.924326207	-0.136772485	0.595676698	0.455253481	3.311953314	0.139351631	3.254753468	0.515392065	0.248144396	6.623906628	2.526709555	0.663019718	5.964288461	321.7141903	0.053708546	25.91765697	2022.137229	0.673846533	11.39482471
415	22	69	5436859	1.71329277	25	2.990184668	116	44.96733449	14.92759526	44	-16	132	10.6454024	48.66179146	0.188785497	3318395.386	0.358021146	345.9087762	11.71862705	9.165559222	0.598215658	1.745636501	0.772672143	0.386998794	0.614537355	1.306725441	0.388339693	0.718286284	0.708544801	0.97981866	0.91499465	-0.081513048	0.465631927	0.483732873	3.387432843	0.142325786	3.277440605	0.400979253	0.264352809	6.774865686	2.429460942	0.629577161	5.627003444	140.0810105	0.061010893	20.50106457	822.0165505	0.632994323	11.70252613
416	34	76	56388906	1.597081782	22	4.409864729	120	53.98299994	13.11214852	54	-132	252	9.097871415	56.52770994	-0.030064704	25307077.03	0.384064914	281.2177084	75.80120266	8.329131926	0.260066512	1.563300825	0.5354709	0.489388044	0.479150832	1.129916205	0.301258251	0.769528249	0.7660086	0.99563694	0.960428003	-0.136189248	0.572395024	0.432212009	8.6916158	0.175896175	2.938668327	0.53635418	0.293901198	17.3832316	2.338570119	0.524692931	5.870818299	922.3875446	0.052268802	27.52839905	6777.593529	0.541631516	75.88898963
417	50	93	126915867	1.63189609	22	4.105343716	156	71.71773847	13.53482634	72	-57	213	9.318391113	73.81352145	-0.336204147	62397170.47	0.379773337	305.0019374	41.42009854	9.018933535	-0.381189371	1.594698453	0.574755539	0.469767788	0.497353287	1.169748368	0.322458336	0.76358584	0.758995823	0.994363949	0.95536244	-0.123880849	0.550864154	0.435180599	6.415997986	0.173042988	3.000241537	0.50282268	0.26983373	12.83199597	2.353810752	0.542363498	5.888830191	1180.693054	0.050686574	29.01619065	8846.440113	0.571590768	41.39125955
418	20	65	2745232	1.639039257	25	2.560411028	91	43.1715415	14.24729522	44	-1	92	10.29087412	46.58480303	-0.081124078	1410494.052	0.35751035	306.3618779	10.91366486	6.294820478	-0.208563437	1.560048073	0.793911767	0.326008436	0.628453715	1.303562228	0.38717343	0.712585447	0.702318948	0.970884575	0.899142618	-0.072210217	0.405309938	0.490893829	3.274460102	0.137785025	3.18240757	0.338264422	0.216795731	6.548920204	2.336646686	0.58848996	5.521952393	85.66403162	0.067718602	16.61933791	452.2505929	0.579496008	11.14071146
419	55	122	15245432	2.150425834	36	2.878129313	156	89.39727582	20.66568148	90	-4	160	14.78627221	93.01798247	-0.228396064	11004703.03	0.259563415	660.4721379	27.29655601	28.79015762	-1.43377299	3.056921201	1.468138224	0.351482664	0.892312689	1.647168954	0.658495091	0.637202954	0.610668808	0.978590949	0.906930748	-0.060612979	0.437965282	0.502262885	5.186375431	0.078065154	4.125870189	0.364826575	0.141586295	10.37275086	2.836070946	1.131264856	5.836250168	128.15437	0.072732333	15.01356548	457.3507378	1.166294429	27.06526674
420	40	93	9727783	1.863845498	28	3.104085742	145	66.92412747	16.72797567	68	-7	152	11.89568278	70.14611169	-0.108671801	3589175.795	0.317573952	441.6381483	18.7092608	13.17199665	-0.115329332	2.1440458	0.731137957	0.490275311	0.570752559	1.293547452	0.398791853	0.739026843	0.730509644	0.985857365	0.930801769	-0.131723996	0.593968543	0.451331242	4.284299968	0.132603903	3.372996799	0.506779058	0.23061995	8.568599935	2.575922057	0.718795939	5.988079623	105.3823976	0.053304197	26.89523348	627.8437026	0.780092459	18.29539707
421	42	99	11468823	1.962996036	29	3.528919366	150	69.94488931	17.63849271	69	-18	168	12.2102708	73.49950734	0.240182131	6317512.669	0.30497219	509.8900386	19.56955243	24.88426756	1.314289947	2.751208561	0.80465362	0.547165473	0.612821561	1.335070723	0.420420188	0.722916443	0.712594177	0.9879653	0.933972347	-0.149078126	0.643249441	0.468697408	4.368358914	0.117870796	3.608404109	0.568094137	0.232670838	8.736717827	2.749971277	0.888965545	6.077758662	118.1304757	0.055643182	24.8525223	647.4559585	0.902319858	19.5836081
422	27	84	18947074	1.957024689	29	4.117356288	193	55.41871921	17.82670888	54	-35	228	12.53777429	59.915113	0.428218201	13488688.42	0.304607657	518.5863264	23.33615167	28.64348863	1.879693359	2.727130642	0.905001567	0.501832517	0.668467628	1.387336726	0.44904736	0.701803786	0.689152025	0.991224367	0.940971203	-0.119830165	0.588241859	0.491593021	4.783329083	0.108222106	3.681865949	0.528993592	0.197326929	9.566658165	2.741859523	0.908033052	6.003445672	306.530504	0.058077019	21.74570357	1607.719212	0.903393059	23.39844638
423	40	73	4379817	1.350989537	17	4.332838777	94	55.95068285	10.7707383	57	-15	109	7.533802055	57.646146	-0.60344687	1863841.496	0.474609757	192.599237	14.56699449	3.03993431	-0.323566561	0.897246438	0.47635873	0.304780291	0.42731659	1.093866755	0.290682282	0.794304845	0.791245919	0.982097151	0.929933199	-0.071401569	0.378167914	0.386393248	3.802832304	0.275764254	2.44128776	0.344008195	0.471911191	7.605664608	1.908546681	0.343401292	5.412848948	59.02276176	0.044782065	38.16386395	625.5356601	0.392503932	14.40667678
424	30	102	30169680	2.299882526	37	4.30692901	191	65.02443134	22.60793758	64	-132	323	15.44280527	71.29761301	0.07361515	15248725.59	0.244539461	855.1729499	85.806781	69.48384427	2.720379303	4.384636368	1.120049047	0.59206073	0.744314815	1.497705322	0.553186844	0.681181407	0.663952878	0.994423085	0.951878027	-0.156624551	0.690771214	0.493080632	9.21901212	0.080931122	4.166812128	0.619543614	0.168745113	18.43802424	3.088954118	1.376171354	6.301493049	367.2170177	0.061873129	20.11196113	1451.341702	1.461806867	84.63251896
425	51	129	58341146	2.318178884	45	2.542081763	184	91.11433071	24.56087187	92	-33	217	18.34079451	95.85187555	-0.149494964	29164341.49	0.225603026	885.7607868	40.61284392	55.89373924	-1.877709391	4.704606896	0.953407145	0.662366115	0.687887398	1.413808197	0.465996592	0.696846959	0.682473134	0.990758768	0.939426096	-0.197144085	0.750241893	0.487311684	6.298692547	0.076615826	4.108257506	0.669057041	0.153345358	12.59738509	3.133903859	1.41450351	6.375434417	367.7077165	0.057906727	22.70098084	1432.579213	1.48670447	39.40708661
426	47	102	133524513	1.909492257	29	3.201443079	149	75.82066685	17.25531203	77	-26	175	12.24996316	78.85405418	-0.301635317	64916861.18	0.311605951	469.1883388	31.89764373	17.2460408	-0.900721665	2.389877429	0.754888305	0.519554847	0.598729606	1.302454639	0.390083741	0.725378196	0.716213211	0.988636467	0.935177686	-0.131327669	0.603679022	0.47394668	5.611475207	0.12335633	3.490323518	0.525472207	0.235433965	11.22295041	2.658724884	0.786191434	6.084863885	1132.286393	0.052728248	26.5929114	6691.42619	0.835795677	31.66326721
427	52	111	104080599	2.046313768	30	4.275656477	220	80.63117379	18.68552405	79	-29	249	12.70230099	84.20476269	0.391091705	42195395.43	0.291872601	589.055874	34.28149115	45.72788385	3.249436481	3.327478492	0.728006131	0.641120713	0.577429726	1.287471603	0.387797908	0.734646647	0.726220902	0.994109969	0.952825564	-0.194781891	0.727144044	0.461207453	5.799250216	0.114017085	3.672171979	0.675943299	0.212664261	11.59850043	2.87103638	1.013871156	6.286538722	785.621432	0.053520092	26.00223988	4284.397915	1.02777314	34.04230533
428	30	79	6242597	1.732094619	25	3.085098597	123	53.68516598	15.07234455	53	-18	141	10.78853188	56.9022101	0.146965331	2656551.937	0.349667921	355.7644687	13.94299044	11.12022143	0.738319706	1.909143406	0.59247902	0.525841542	0.513794749	1.177847983	0.322445839	0.755997626	0.750971052	0.98432262	0.927995396	-0.149440237	0.613152926	0.447014762	3.689674158	0.15199311	3.146136759	0.540250744	0.241810014	7.379348315	2.480491966	0.625405607	5.885419802	107.3775934	0.055693772	24.81599297	674.159751	0.651898857	14.06846473
429	43	108	8271778	2.029723887	40	2.131161307	130	77.25972994	20.83831804	81	5	125	16.2778063	81.05626166	-0.24548395	11777590.16	0.262199219	601.0516825	14.0549806	24.35079852	-1.513391959	3.38419331	0.845815354	0.600146046	0.633545297	1.367194314	0.435698182	0.716564651	0.704401541	0.978160955	0.913185092	-0.173651905	0.695228925	0.466714001	3.663308248	0.09388944	3.673787091	0.619738714	0.167352169	7.326616495	2.8085195	1.057502166	6.063383818	73.61159651	0.058468305	22.93183881	330.1088165	1.068973762	14.0381255
430	23	67	4584198	1.684738581	22	4.820877984	120	44.67515275	13.94195519	44.5	-51	171	9.405414596	48.31265915	-0.299133202	2129973.986	0.374894226	338.2437614	28.77515752	8.379199769	-0.201695761	1.498907699	0.792168203	0.306835547	0.603533111	1.322716525	0.422154351	0.725662435	0.71664111	0.988208064	0.934929591	-0.065627114	0.40686631	0.473166594	5.347748963	0.161574274	3.149819249	0.358622885	0.280593551	10.69549793	2.314535246	0.572768975	5.686192363	103.9154786	0.052910121	26.93158316	736.2922607	0.626160917	28.81771894
431	38	92	15579230	1.889049468	28	3.135483793	135	62.31558405	17.00709303	60	-5	140	11.79679269	65.90332191	0.469986541	6870113.327	0.316347039	460.0158235	16.80290959	20.60122323	2.004991256	2.595074625	0.798372378	0.530492242	0.623822833	1.308045481	0.39426945	0.715674387	0.70552721	0.984496713	0.924395832	-0.144390083	0.614704649	0.485198453	4.043962899	0.118478722	3.529975047	0.555792116	0.231272125	8.087925797	2.682858033	0.848361751	5.943917306	216.4257039	0.060336132	20.60338805	1134.736827	0.829044169	16.89155283
432	31	84	15822692	1.819468581	29	2.88098129	124	55.87983024	16.43986775	54	-31	155	12.06814948	59.44928558	0.185531788	7018579.286	0.324571736	411.6621284	23.36397611	14.02938008	0.856296039	2.31062518	0.6270503	0.573482109	0.532005791	1.203061365	0.336086704	0.749433603	0.743498095	0.987692631	0.934805775	-0.171210819	0.659728274	0.452635451	4.789885497	0.13239714	3.309863987	0.581703245	0.212413015	9.579770993	2.612649366	0.73441887	6.036721243	237.2229171	0.052987026	26.84394699	1453.107661	0.740727743	23.34197007
433	27	73	12482976	1.696124029	25	3.235513769	109	50.01364256	14.51155275	51	-27	136	10.13804771	53.27598099	-0.222708559	5091827.929	0.360831363	336.9657075	21.18494851	8.616488038	-0.453653841	1.617569293	0.718717889	0.384571638	0.585066348	1.271864089	0.370087096	0.72899784	0.720828787	0.985961961	0.928698088	-0.082606288	0.45920178	0.475127753	4.578217239	0.152224205	3.171290724	0.393981114	0.253059695	9.156434478	2.376012688	0.584071796	5.717970746	242.73397	0.055191899	24.44123492	1586.936335	0.619303991	21.05184175
434	43	135	22475290	2.53885567	53	3.113783172	206	86.78060227	29.2960158	85	-127	333	21.93795703	93.75345646	0.042441342	16691853.56	0.192255908	1258.837668	102.6406153	99.47892714	2.279647258	6.472058736	1.683527253	0.587633614	0.929587152	1.704436305	0.795298454	0.632681424	0.6049102	0.992783648	0.944490091	-0.152358326	0.710426588	0.496692506	10.07182946	0.051127221	4.663063314	0.622420673	0.096937445	20.14365892	3.340798942	2.038896497	6.343599251	182.6081345	0.071414992	15.39630504	491.5983575	2.100779582	101.8818928
435	43	87	19718999	1.612927667	24	2.814040793	129	65.36241611	13.8128385	65	13	116	9.982205221	67.5538802	0.117736075	8644588.791	0.375425827	291.2812905	10.20422414	7.002349675	0.083478564	1.60141123	0.542657226	0.493585865	0.482641976	1.139105715	0.304886834	0.768545511	0.764677166	0.98558756	0.932116255	-0.137809527	0.577589785	0.431389774	3.152697399	0.170511444	2.96912889	0.497375562	0.31813746	6.305394798	2.357790264	0.536017114	5.853540485	229.0722055	0.053013702	27.00462861	1622.214997	0.549532187	10.38162462
436	30	98	18102013	2.146213424	37	3.190450105	165	61.34780452	21.63288668	58	-5	170	15.50143243	67.01268777	0.580049182	8076796.908	0.263926229	727.1472037	16.83846408	56.91140348	5.18032306	4.195774007	0.724165894	0.705865982	0.577096349	1.277386112	0.380057737	0.734663745	0.726123765	0.989096998	0.937480081	-0.237788721	0.786683534	0.460438868	3.996312348	0.100480148	3.793145933	0.727750163	0.183802235	7.992624696	3.008014942	1.229984975	6.366504712	220.631357	0.054733653	26.22561935	1063.886629	1.22153078	17.04341355
437	51	94	46037775	1.596332719	22.75	3.017604739	130	72.47138735	13.38607623	73	5	125	9.485172626	74.39567783	-0.161908086	22508184.03	0.380880296	282.6148942	12.18258463	6.416512384	-0.335802323	1.462687095	0.616993676	0.406088314	0.530674083	1.19731044	0.3307516	0.748751112	0.74329039	0.983697523	0.925716474	-0.093507906	0.480227178	0.457931246	3.459906301	0.166691496	2.998658856	0.414715744	0.245404303	6.919812602	2.302856658	0.519920193	5.715952132	451.8600625	0.054323162	25.33334083	3168.162299	0.537150145	12.23226737
438	34	80	47458615	1.690147289	24	3.329187878	145	56.25244936	14.40834662	55	-44	189	10.1158288	59.12724051	0.195109946	22944316.98	0.361333466	331.6925124	23.28416414	9.584586274	0.596246784	1.742346118	0.611765995	0.47981839	0.523351987	1.197727045	0.333089594	0.752564123	0.747134877	0.990723939	0.94281948	-0.123642554	0.561353511	0.450456634	4.79597918	0.157378745	3.113244763	0.489487393	0.282807524	9.591958359	2.423625006	0.588528028	5.900187046	722.9780479	0.053258051	26.3111895	4905.101805	0.613334451	23.33760589
439	30	82	33116193	1.816474831	27	3.00855295	124	55.9714835	16.02175641	56	-21	145	11.37284677	59.47202014	-0.077431204	13179700.09	0.330714181	404.114214	14.64098024	13.9438494	-0.065069639	2.165821442	0.677580624	0.523091635	0.561036516	1.245941611	0.357108984	0.738305042	0.731122745	0.982206504	0.921903988	-0.138230312	0.607459601	0.464640033	3.77741464	0.134058241	3.351105823	0.524415704	0.25325021	7.55482928	2.592939542	0.710850517	6.0315077	506.2784364	0.054072246	25.5334743	3096.476877	0.727525244	14.83712485
440	16	65	8637049	1.777193416	26	3.069764729	111	40.1292329	15.52300329	40	-48	159	10.91317765	44.60543703	0.096462987	6320823.778	0.340895628	379.2896799	17.41381693	9.741454258	0.466136071	1.795935379	0.942663854	0.311560781	0.691596834	1.409311793	0.455311491	0.693553759	0.679251979	0.981831526	0.91695291	-0.056694984	0.378963601	0.495055773	4.147337591	0.126376196	3.440061527	0.320012513	0.251912439	8.294675182	2.455204194	0.684649808	5.73994497	257.7445289	0.05937446	21.63552178	1479.82792	0.690278817	17.74084312
441	48	111	211856898	2.17934959	30	9.312896072	224	79.27721219	20.14576876	80	-329	553	12.75622407	84.09257439	-0.640910126	74197273.06	0.281521434	786.6846942	316.4480197	80.80546216	0.543019743	3.668888637	0.788496227	0.644447965	0.574869945	1.320260763	0.450134658	0.741278574	0.732399391	0.998524785	0.976388033	-0.211946287	0.750433847	0.442458024	17.76872702	0.122420088	3.701037237	0.739485604	0.250131932	35.53745403	2.9098291	1.114346216	6.403018041	1460.037284	0.048734513	31.3821615	8434.100638	1.339834545	314.387296
442	21	74	20398930	1.856924546	28	3.107408672	114	47.74266366	16.43779496	48	-39	153	11.60726865	52.04480313	-0.118611996	11295811	0.321066498	429.2995993	20.45507418	13.53732909	-0.146671271	2.12080439	0.841321824	0.431800594	0.649425877	1.346735232	0.412166622	0.705852195	0.694436337	0.983675097	0.921438626	-0.092574796	0.508095649	0.494622689	4.487189108	0.120234915	3.489631914	0.458754722	0.193184173	8.974378217	2.582970183	0.740531553	5.855411344	453.4604966	0.060212521	20.78835067	2417.951799	0.770208055	20.35121498
443	16	90	26038036	2.240031037	39	3.071325673	150	48.91128933	23.00198692	45	-89	239	16.41413554	56.67970771	0.554835611	11080547.88	0.247166809	820.2750422	42.91039294	70.80051738	6.217402802	4.92159139	0.733952644	0.740130269	0.567829891	1.286921791	0.402101057	0.740464262	0.732213331	0.994090351	0.953703294	-0.264214722	0.822666623	0.450349557	6.470189317	0.095571174	3.89229404	0.753567012	0.206019059	12.94037863	3.113919819	1.413886009	6.517950466	434.5508945	0.053615163	26.28755472	2003.286983	1.39523291	43.36101172
444	23	75	15755806	1.86685839	27	4.165020307	129	48.6339381	16.35897547	49	-103	232	11.45791569	52.93889741	-0.210620001	8678964.182	0.325468844	437.2669236	56.56887543	17.15412558	-0.481952429	2.133283652	0.883448537	0.413817657	0.660725152	1.377914933	0.438961704	0.703960825	0.691757655	0.992873966	0.946334803	-0.086717051	0.492404134	0.49119633	7.500421735	0.123301163	3.509459787	0.434612745	0.197156233	15.00084347	2.576430645	0.754183047	5.900213469	319.9718961	0.056914247	23.29160976	1829.785841	0.791520354	56.57025969
445	29	70	14169826	1.566002842	20	3.897737836	122	49.45848514	12.77378989	49	-30	152	8.85513784	52.12608433	0.196505468	10322561.27	0.395606412	270.9869151	20.53772947	6.427910137	0.403199126	1.32060952	0.630196558	0.353054471	0.540680167	1.202950862	0.333278549	0.744033085	0.738593781	0.987624659	0.933639597	-0.078177141	0.436240162	0.467387133	4.512770977	0.177359302	2.925497214	0.402486446	0.252238765	9.025541955	2.218670491	0.48770152	5.652326791	289.8951103	0.055588708	24.68550779	2063.08744	0.519570418	20.71524449
446	40	89	21326207	1.747383826	26	3.178533931	129	65.54489841	15.09503727	67	-20	149	10.58926534	68.260011	-0.340039535	8435006.892	0.347850861	363.2953951	18.02603038	9.690289692	-0.579087947	1.773756001	0.697478712	0.435430423	0.568410813	1.255624944	0.364319656	0.736561216	0.72869792	0.986376407	0.930716346	-0.108361547	0.516105237	0.462485266	4.213863991	0.148530785	3.200170515	0.444357541	0.264011749	8.427727982	2.436176435	0.617808678	5.83497595	248.1828709	0.054223918	25.71140482	1592.113393	0.668740058	17.81778458
447	45	106	46268708	1.976047157	33	2.570110457	150	75.35782276	18.68298262	75	-1	151	13.70343357	78.7595784	-0.067603266	18757832.38	0.2866875	524.2697374	21.61020634	20.62278564	-0.325085331	2.822454979	0.644291974	0.627537712	0.535554289	1.230119321	0.35191622	0.749786564	0.743092934	0.99025134	0.941688533	-0.196575527	0.716978368	0.445664559	4.589703905	0.116892501	3.490592592	0.63129443	0.206962278	9.179407811	2.767346028	0.866686738	6.271549942	384.649819	0.051568551	27.95491625	2138.402065	0.916905485	21.41319212
448	50	91	27620042	1.553545817	22	3.325941092	121	70.77692895	12.92640274	71	-11	132	9.151374082	72.62938193	-0.289135098	11824261.53	0.393805286	265.6534479	19.53321149	6.500982497	-0.282304508	1.471601435	0.493119455	0.497868816	0.441860917	1.104369606	0.293801328	0.787299678	0.784195395	0.986903935	0.93777744	-0.14639237	0.582893294	0.399965363	4.391859512	0.190570724	2.835621518	0.502092819	0.295269227	8.783719023	2.282408391	0.491180222	5.888365229	252.328495	0.04819108	31.9220041	2061.964477	0.509178501	19.45893812
449	26	111	13570104	2.457541071	52	2.596680494	152	65.95734406	27.74318507	62	-68	220	20.82694093	73.89726949	0.076241595	7010336.93	0.205275921	1110.435203	40.17621472	76.38977269	1.692328123	5.780998397	1.244510933	0.644808338	0.784128817	1.516425003	0.5895905	0.671435127	0.651622323	0.988188593	0.931981248	-0.201203057	0.753123842	0.489930898	6.248318858	0.066154754	4.346223035	0.669787799	0.126076674	12.49663772	3.24348463	1.756377333	6.362648555	165.8490946	0.066740078	17.78536167	510.110664	1.865178354	39.83259557
450	46	100	18977263	1.886603585	31	2.703655478	137	71.83944412	17.35733128	70	15	122	12.67472813	74.90830784	0.315252568	6956920.526	0.313315773	450.3488522	12.51860276	19.41186993	1.095935151	2.6009183	0.559564968	0.645499737	0.487130665	1.14929971	0.31248252	0.76814151	0.763678098	0.985197938	0.931685968	-0.223268028	0.732603321	0.42720298	3.465241793	0.138220062	3.318009798	0.651314144	0.251055493	6.930483586	2.693684281	0.790120817	6.110427448	183.4955648	0.054256524	25.84598009	1059.633944	0.814256503	12.33648729
451	40	93	5013318	1.854207166	29.25	2.638315552	126	66.89648438	16.57287598	68	9	117	12.03491073	69.97012476	-0.107222755	2547833.597	0.314167023	420.6787376	10.84587951	14.29501442	-0.567888225	2.284105728	0.786394716	0.487450511	0.625615707	1.305654214	0.386803824	0.713125875	0.703270047	0.979463187	0.913456297	-0.123679646	0.583327816	0.49308249	3.235896326	0.11747425	3.471405283	0.502462994	0.196957076	6.471792651	2.619224704	0.767625111	5.704245729	70.12695313	0.068483353	16.62160873	321.7070313	0.771262169	10.81347656
452	34	84	32814420	1.760651109	26	2.959307573	135	58.31616464	15.47081938	57	-7	142	11.15938798	61.42181768	0.243830811	15072446.81	0.339909863	371.8646295	15.02529735	11.47863424	0.715478251	1.992497802	0.666704784	0.498381314	0.558017973	1.23395625	0.349436659	0.738690886	0.731856652	0.986930863	0.931743394	-0.127857688	0.579541244	0.466811242	3.833248424	0.138460517	3.266979137	0.502559156	0.246449073	7.666496849	2.522019023	0.664800647	5.931193271	476.6366981	0.054798425	24.78915031	2956.535985	0.678947465	15.47286733
453	46	82	21812378	1.376345554	19	3.180424485	118	63.72148438	11.22847626	64	-5	123	7.992157247	65.27043801	-0.017665868	8047924.09	0.465051041	199.8025072	16.83813038	3.6448675	0.024640133	1.053716962	0.475659102	0.377419636	0.432971279	1.087387415	0.284899436	0.790487218	0.787783143	0.987328137	0.938902491	-0.093179265	0.447718934	0.396958465	4.085776698	0.246263144	2.582411922	0.379708357	0.442729102	8.171553397	2.046183926	0.382344016	5.633800887	233.1101563	0.045529327	34.89926208	2381.061328	0.39466671	16.97324219
454	-2	62	4844850	2.06751497	33	3.222036779	108	31.28571429	19.4325603	32	-106	214	13.95832841	39.66110496	-0.210079465	2839962.122	0.278124684	594.2073284	47.30618402	23.16848026	-0.58955719	2.856580199	1.06924446	0.454730453	0.735005442	1.467577429	0.509381276	0.682768346	0.665524537	0.989684283	0.935631723	-0.107781584	0.548803927	0.491114171	6.845368894	0.095681337	3.835330897	0.469635757	0.19884292	13.69073779	2.787576156	0.981456165	5.959342282	203.4512987	0.066055616	18.37439324	856.624026	1.040490702	46.87954545
455	36	81	4153632	1.675191416	23	3.423954276	110	58.30313901	14.16588791	59	-10	120	9.806286221	61.03466632	-0.277064071	1963240.125	0.378397313	325.9744745	15.44972519	7.432506498	-0.192839356	1.524792243	0.69880279	0.370983767	0.571045113	1.261901253	0.367130428	0.735164666	0.727253211	0.981677213	0.92067467	-0.082770024	0.45421873	0.464977873	3.904204181	0.169455555	3.102815469	0.381557566	0.334251515	7.808408362	2.333150168	0.555898758	5.61103886	60.29686099	0.054077902	26.77329043	421.9130045	0.604066038	15.37309417
456	41	97	67534802	2.015652364	28	5.952316725	215	68.83425589	18.15888941	68	-106	321	11.85757141	73.07809653	0.515088855	30486291.23	0.30898829	602.2534082	69.5196463	60.76711479	4.747754377	3.172534278	0.802965035	0.59532056	0.61355345	1.331063638	0.420113709	0.721543676	0.711644872	0.995970851	0.959862338	-0.163210691	0.676549803	0.47489655	8.302232958	0.122448195	3.643036531	0.714088137	0.247443485	16.60446592	2.786028693	0.993874828	6.202248449	669.3371817	0.052928767	26.32697727	3907.465918	1.041793409	69.47469556
457	37	76	17178528	1.513340989	21	3.299950786	114	56.45065921	12.36910705	57	-5	119	8.70735181	58.57975499	-0.165609345	7354203.433	0.414778015	244.9107696	14.48388851	4.971109047	-0.188820935	1.249141879	0.610585731	0.343223775	0.52204592	1.196008118	0.332679101	0.753325127	0.747825117	0.983888196	0.926983426	-0.074235099	0.409934105	0.448390567	3.784738398	0.19221823	2.874951391	0.348763743	0.353892808	7.569476796	2.187658287	0.464931902	5.641070187	254.8957251	0.050918043	28.67148906	2076.378746	0.47917074	14.73032361
458	35	85	6983674	1.795043356	28	2.907501274	117	59.99086236	15.86555908	60	-6	123	11.36715384	63.15371546	-0.093193086	4412989.099	0.333871059	389.4882089	15.98001908	9.518588717	-0.099795815	1.838142269	0.917177688	0.333985918	0.679948974	1.394054052	0.446012168	0.697410579	0.683721942	0.976338998	0.906997241	-0.065782483	0.415623596	0.492522238	3.968583659	0.123356118	3.436049613	0.3455024	0.241657444	7.937167318	2.473677308	0.688829989	5.726829568	102.8903484	0.058760907	21.93432292	584.6082239	0.706395073	16.10451171
459	25	88	12848863	2.053545891	33	2.826869826	130	57.43440145	19.45380844	58	-23	153	13.99329479	62.32317914	-0.090433808	7189891.299	0.276565258	585.4681878	15.66593877	22.60603024	-0.468237805	2.871970489	1.060323879	0.460356621	0.747253654	1.45596054	0.486582119	0.674991838	0.657606521	0.979668027	0.910820936	-0.103188198	0.546107274	0.506418408	3.9003443	0.091917511	3.853137689	0.465924879	0.179406894	7.800688601	2.794063385	0.983073592	5.884944873	224.5888755	0.067892647	16.70359496	914.8778718	1.013628151	15.58857316
460	20	104	38393823	2.474382628	44	4.108482655	182	62.50208605	26.31431113	63	-189	371	18.59019489	70.75106755	-0.173233526	22851548.13	0.209588587	1099.202799	123.274	92.19420858	-0.287184628	5.378421833	1.891478619	0.479842934	1.017671809	1.778814592	0.83598886	0.6072634	0.573702005	0.9928281	0.942838124	-0.092389605	0.575277555	0.498488148	11.06354911	0.052128886	4.712828856	0.510712556	0.102063221	22.12709822	3.253181688	1.817475113	6.213363162	594.0709257	0.077453836	13.11003667	1607.544459	1.842328855	123.3016949
461	42	114	98758741	2.218301089	38	3.402382656	170	74.65585922	22.51616709	71	-103	273	15.91613047	79.78585049	0.329902043	38819120.15	0.253161525	792.2846224	73.62475104	59.20857311	4.575489586	4.508537685	0.730477983	0.720904304	0.541997485	1.27793281	0.428270981	0.753910827	0.746405772	0.99508927	0.959269021	-0.266764593	0.820825421	0.428517863	8.525263801	0.105649038	3.809508096	0.755692225	0.234556187	17.0505276	3.054857427	1.309753917	6.558273163	768.7698853	0.049553299	30.92365731	3927.547892	1.345755381	73.80959134
462	53	99	38872848	1.69659993	23	3.501485329	142	75.67014484	14.13691244	75	-17	159	9.865709184	77.80756875	-0.068351524	27802396.39	0.361241067	328.0469346	21.3289015	8.971032548	0.196437783	1.671071148	0.700471477	0.409132843	0.573416793	1.261644864	0.36560308	0.733677596	0.725990878	0.986314228	0.930061063	-0.092140702	0.486231462	0.469659486	4.591957435	0.150407416	3.180862887	0.417762564	0.23125686	9.18391487	2.400676321	0.592885656	5.795299653	356.0982713	0.055458382	24.21306689	2319.52889	0.618526497	21.28624825
463	42	101	13753408	1.979944635	32	2.955332299	143	71.69490132	18.22238844	72	-18	161	13.11316385	75.20095884	-0.110842747	5852795.345	0.291531634	515.0253358	20.77695742	20.52877923	-0.45916389	2.688699295	0.883718946	0.507702849	0.668473603	1.344082989	0.414791598	0.699551141	0.68724402	0.982910104	0.91935965	-0.137632253	0.600541369	0.499530217	4.508284348	0.105480097	3.650390771	0.528066742	0.191567267	9.016568696	2.742558395	0.89310456	5.849844428	161.2138158	0.066288576	18.14252876	709.0049342	0.916767659	20.17269737
464	50	106	35145932	1.927013213	30	3.011844916	156	77.92729306	17.44627453	78	-4	160	12.38321444	80.94558156	0.028225037	14600341.78	0.305286688	479.5241693	21.99701884	16.06652754	0.163023785	2.370808197	0.906238406	0.446697157	0.680702068	1.380370441	0.433286794	0.695314997	0.682175381	0.986419527	0.926825224	-0.097940563	0.526270332	0.50133137	4.650897501	0.109137476	3.619330303	0.450433288	0.191842261	9.301795002	2.66249055	0.819261651	5.910216706	326.3314691	0.060837336	20.1987701	1637.557793	0.846809641	22.34880686
465	28	74	14429344	1.733881227	24	4.911429742	111	51.1080298	14.6392553	52	-84	195	9.837331177	54.64618283	-0.698186769	6288398.651	0.364632102	374.1745878	44.08895417	15.50064144	-1.571354587	1.830390948	0.718955908	0.436675124	0.575514742	1.27117097	0.377472446	0.734773207	0.726509591	0.991384561	0.943726061	-0.107013659	0.512467426	0.462466213	6.618988415	0.162249882	3.184355857	0.494313114	0.296216378	13.23797683	2.41807117	0.637336714	5.810914685	246.9437086	0.0511059	28.33993009	1761.902318	0.687170682	43.81063742
466	53	114	31457091	2.016448375	36	2.545572934	155	83.59082172	19.90183928	84	-15	170	15.02198048	86.93771901	-0.140170145	44789490.9	0.276028672	570.7415111	24.95130072	22.59416996	-0.70466917	3.071187369	0.856501111	0.564360707	0.620340728	1.382072395	0.460385833	0.725576752	0.713330312	0.987251246	0.933607359	-0.157858205	0.661704925	0.447011204	4.939370068	0.10285972	3.688687724	0.5766886	0.159721068	9.878740136	2.800311372	0.98192212	6.272589786	208.1580971	0.050013959	29.5273841	1148.831331	0.993558109	24.67083133
467	28	104	147427294	2.29060422	45	2.75274289	174	65.85842205	24.51249526	65	-189	363	18.59770078	72.09246875	0.088172654	51632508.98	0.227399568	859.9922944	126.9293106	65.98971313	0.808746556	5.259011403	0.610597372	0.792032611	0.508162386	1.197837526	0.346430582	0.761218293	0.755753238	0.99732036	0.968604374	-0.319547814	0.871507805	0.432453451	11.21455565	0.089946173	3.856550624	0.799702071	0.152424614	22.42911131	3.185267206	1.467402194	6.64531073	1494.192625	0.052675479	27.14236976	6450.416132	1.458135085	125.8719241
468	20	80	25663551	2.026933124	31	3.486933431	156	49.03721253	18.68621465	48	-110	266	13.09478297	54.45967213	0.158414267	19299353.75	0.289245622	561.2076757	56.94116874	29.03817682	0.981369505	3.008004186	0.810061339	0.575368959	0.623013421	1.332168982	0.413542792	0.717265987	0.706929316	0.994485898	0.953079676	-0.158154087	0.666940832	0.480163572	7.509417091	0.107500266	3.700208022	0.582281636	0.192064668	15.01883418	2.827274642	0.954516381	6.245537136	474.4584537	0.054831672	24.70115617	2502.842367	0.981564449	56.84479371
469	34	88	4605506	1.805478894	26	3.21783373	125	62.24581006	16.01835149	63.5	-15	140	11.38320643	65.4842014	-0.34076801	1867121.718	0.338434436	413.6397636	17.47265425	9.304592676	-0.317482777	1.706989204	0.957387066	0.283911049	0.685689675	1.392755962	0.463575093	0.697712239	0.6838656	0.981717267	0.917892285	-0.082390644	0.446674568	0.489372969	4.157255994	0.136819827	3.340659366	0.349479988	0.258243932	8.314511988	2.403920148	0.666094068	5.386095765	72.36685289	0.067380682	16.98654502	363.4785847	0.725255662	16.79236499
470	41	100	22992822	2.018927451	29	10.34060435	164	68.70949721	18.66055731	67	-187	351	12.46074307	73.1583669	-0.4203683	23242621.95	0.304007734	631.1516416	129.7885496	45.5675929	2.146236901	3.026651415	0.932239108	0.529000537	0.610546996	1.359228291	0.544411548	0.731940862	0.720955443	0.996057835	0.962885248	-0.167735136	0.665472938	0.443119066	11.3693946	0.127499695	3.618544442	0.624000138	0.268197886	22.7387892	2.762515759	0.989722631	6.202042079	220.8794227	0.051415136	28.96565056	1306.017225	1.078171923	128.0128026
471	36	98	5591498	2.062652084	31.5	3.306325653	134	68.67364415	19.38092397	71	-19	153	13.41477456	72.9394911	-0.445128172	3161620.297	0.282597064	604.0999619	19.97822083	22.82104744	-1.49768161	2.766322652	1.030295385	0.456715521	0.716732228	1.438481998	0.494790038	0.688061395	0.672311524	0.980426974	0.914548891	-0.121775826	0.58087954	0.492733229	4.420738457	0.104573696	3.742479655	0.4917887	0.186804274	8.841476914	2.740782723	0.949154509	5.873960561	66.80780209	0.063565939	19.82487794	297.0095147	1.050835551	19.34253092
472	38	80	7575584	1.537520173	22	3.163627653	113	58.56292683	13.02483664	58	13	100	9.389732477	60.78985795	0.438597439	10786329.56	0.393498156	265.7904305	8.019788035	5.257658474	0.592672714	1.317185502	0.46672645	0.457083356	0.430249201	1.047914838	0.268200386	0.790941596	0.788523125	0.982341052	0.929159353	-0.157370331	0.534760879	0.398457647	2.793676886	0.20441758	2.634395816	0.473845245	0.335802839	5.587353772	2.120916201	0.445977988	5.700271165	111.4614634	0.054371446	26.20991695	806.6712195	0.516146104	8.698536585
473	45	98	71866462	1.841512957	29	2.965522218	143	70.8842568	16.54505508	70	-45	188	11.89474657	73.80594602	0.093796657	23535399.99	0.323725859	422.739806	29.49328637	15.80217861	0.54128333	2.372950159	0.543675315	0.626853607	0.479054853	1.143715358	0.309424813	0.770858286	0.766913348	0.991735444	0.947479932	-0.208723591	0.717355365	0.425992767	5.388473867	0.144345708	3.252746789	0.645093927	0.265012946	10.77694773	2.639104921	0.729156368	6.180499464	654.7538088	0.04962888	29.70900663	4270.915258	0.754808159	29.46858182
474	53	89	48603739	1.383630476	19	3.321544929	120	70.5948625	11.04510276	71	1	119	7.886263079	71.97590359	-0.046019482	27339603.19	0.44101006	196.8960853	11.42898371	3.181108829	0.141095839	1.020852843	0.494874789	0.346767788	0.451377003	1.099127398	0.287323076	0.781506806	0.778661277	0.981319814	0.925802281	-0.079802011	0.412857341	0.413829493	3.361169761	0.222009869	2.5827667	0.354863064	0.359226337	6.722339522	2.02516592	0.378931908	5.630138502	452.854402	0.048268429	31.97868817	4137.556385	0.399570237	11.56736304
475	23	76	15598675	1.861379799	27.75	3.007734149	120	50.10799095	16.49637397	51	-23	143	11.68719796	54.22008973	-0.124106483	6878688.164	0.32037155	429.007373	13.10443375	15.52434885	-0.430834613	2.278525655	0.749960337	0.50496759	0.599423407	1.293414777	0.382748071	0.724505113	0.71533605	0.980407781	0.917014488	-0.127155206	0.588787055	0.475903716	3.566808364	0.125546602	3.454919573	0.510503525	0.22390783	7.133616728	2.629199536	0.757121498	5.951073014	302.8492273	0.057076748	22.89904537	1699.891444	0.774717838	13.15567282
476	45	94	21750752	1.766743147	26	3.723772261	128	69.72674699	15.46827116	70	-57	185	10.97440591	72.39575305	-0.308344216	9479114.195	0.342275976	379.3258147	40.92363264	11.36209429	-0.204984732	1.933831892	0.599690743	0.526323982	0.502236818	1.196434277	0.342179769	0.763938789	0.75851974	0.992796576	0.95063892	-0.153726429	0.622309174	0.427406331	6.371024325	0.154915589	3.162185231	0.540560803	0.260738788	12.74204865	2.494179185	0.633380659	6.022011511	203.9007229	0.049132704	30.90233497	1420.445301	0.68750466	40.54771084
477	64	105	7666126	1.522643244	22	3.164162649	135	84.72093023	12.69294213	85	21	114	9.293865164	86.18826293	-0.121012542	7534561.521	0.410505303	250.7806472	15.70748031	4.456388379	-0.088717506	1.20401429	0.651485065	0.296984427	0.543871451	1.231473423	0.351251987	0.745579286	0.738793789	0.982863903	0.924204648	-0.059836967	0.374724159	0.453457769	3.945794348	0.190960597	2.893235015	0.31108787	0.363905114	7.891588697	2.161554803	0.463874839	5.510695489	55.46899225	0.053749023	26.86919356	423.6414729	0.484743067	15.75678295
478	49	102	8404834	1.821261511	26	3.048407979	130	78.2189441	16.01958836	81	13	117	11.28607618	80.78051891	-0.548718439	5027818.484	0.332588683	407.28902	14.3902561	13.69309087	-1.650029888	2.00842788	0.827688904	0.415918706	0.631647108	1.348442257	0.420801102	0.715126471	0.703767894	0.978556631	0.913182939	-0.092335022	0.497135711	0.476299501	3.754284263	0.140602307	3.352424041	0.438610478	0.291964141	7.508568525	2.490505578	0.709029196	5.668033666	75.52173913	0.058634891	23.34802621	428.3742236	0.770620346	14.0636646
479	49	105	22956469	1.926025749	31	2.989154945	146	74.90398936	18.01655033	72	-19	165	13.06059274	78.13733988	0.375677072	21210634.02	0.310942027	494.8362607	21.67794746	25.27359645	2.390900995	2.954092997	0.594833362	0.666325264	0.483281296	1.198412654	0.35070831	0.776012383	0.76949006	0.988399987	0.941107242	-0.238634113	0.758398626	0.39436906	4.592139842	0.138976072	3.400355789	0.692408876	0.271122241	9.184279684	2.7336501	0.88723159	6.332756291	171.1521277	0.045519183	35.36665459	1169.142021	0.871993832	21.28989362
480	14	79	8673695	2.142883835	34	3.624472323	148	44.40899358	20.58959678	43	-105	253	14.3764024	51.51036331	0.087731052	6910295.59	0.266192486	681.1588179	54.45239197	31.91361511	1.730044036	3.251516112	1.012506064	0.524582494	0.698328732	1.442010936	0.510717131	0.695566262	0.681078344	0.991926712	0.943719178	-0.137518545	0.633759431	0.487363064	7.341147515	0.096921352	3.871678244	0.554268534	0.204874234	14.68229503	2.869821944	1.066005544	6.07312472	202.4181707	0.061920517	20.26108832	870.1832365	1.162865638	54.44080759
481	31	101	26450500	2.247392703	38	3.747287146	160	64.9186639	22.22776896	64	-110	270	15.81614943	70.65127167	-0.045212596	12289800.07	0.244791582	777.1692667	67.87931718	46.74560317	1.299444458	4.007308904	1.003311582	0.598896635	0.690540143	1.433821924	0.513519052	0.6983787	0.68449272	0.99325208	0.948508881	-0.171860339	0.707298605	0.486453977	8.193166469	0.084903449	4.020625684	0.619817464	0.160989317	16.38633294	3.030498344	1.252655122	6.298962473	321.840536	0.060736089	20.85885949	1297.150594	1.34952893	67.18626156
482	33	77	18524214	1.670041201	23	3.51341694	120	55.19978186	14.08086005	56	-33	153	9.810464165	58.02953256	-0.256762524	9673938.357	0.370279258	320.4107325	22.96587235	7.689554422	-0.144652464	1.544816641	0.667104631	0.396877327	0.551800079	1.237568422	0.355164411	0.742571964	0.735614996	0.986953665	0.932601198	-0.092646907	0.472284825	0.457840226	4.769316037	0.163788339	3.083490287	0.403624899	0.3037966	9.538632073	2.342866686	0.552980318	5.814781561	285.9241956	0.051976767	27.43105696	2036.906199	0.59892262	22.88638429
483	1	72	66531443	2.221559742	36	3.569871912	155	33.48144823	22.30528731	29	-122	277	15.3560363	43.89819141	0.67256934	29338969.46	0.25697962	806.043834	48.23390591	81.07076252	7.755722988	4.803924823	0.697196952	0.746352125	0.547910466	1.267155329	0.389590746	0.748080356	0.740588054	0.995258402	0.958644333	-0.268101721	0.824842401	0.441478902	6.870735864	0.10407712	3.836948172	0.766266632	0.205882378	13.74147173	3.082771113	1.375280444	6.565301546	1738.745054	0.050361913	29.29986246	8872.221376	1.378157083	48.40338885
484	47	89	15185376	1.588423943	22	3.17243655	121	67.73004168	13.28526738	68	6	115	9.349747895	69.77584226	-0.050355419	6657099.134	0.391077923	281.3096169	11.01224272	6.252958826	0.154409644	1.426999402	0.590224037	0.415313929	0.50869593	1.180768095	0.325606247	0.758918421	0.753804846	0.9779912	0.917135517	-0.102513314	0.493672287	0.440396473	3.286792217	0.180717833	2.944609821	0.425878645	0.326157993	6.573584434	2.279112258	0.50430586	5.738163737	154.217698	0.049444597	30.14655123	1219.772042	0.53057654	10.97306829
485	39	84	22816038	1.668999559	24	3.146629514	123	61.56175729	14.22177465	62	-12	135	10.11295062	64.09397078	-0.25868997	12174286.39	0.36668502	318.1871295	16.70468337	7.580355826	-0.363369856	1.595230736	0.604995456	0.449560501	0.518250031	1.191307673	0.329925374	0.755035083	0.749549527	0.984022953	0.927499141	-0.114192461	0.527191341	0.445157239	4.05670789	0.166004749	3.0380251	0.452447239	0.315980995	8.11341578	2.357407232	0.550056548	5.862138158	284.1771696	0.051166217	28.25907355	2036.568599	0.597968627	16.49729924
486	18	72	62220988	1.844348582	28	2.877397845	113	44.70210944	16.53933601	44	-65	178	11.99449305	49.20991236	-0.002348098	39357385.97	0.322271039	423.3368859	28.6720364	14.28896863	0.19099883	2.271866884	0.679407377	0.539355694	0.562177477	1.247728236	0.357831103	0.737851583	0.730626441	0.989723936	0.938823737	-0.145197666	0.624669209	0.465194108	5.317317962	0.129186635	3.386482244	0.542278827	0.24233666	10.63463592	2.624965925	0.737818565	6.087971925	1351.24208	0.052589791	26.6295364	8280.432085	0.756728309	28.9155834
487	48	158	40182806	2.792411696	60	3.079447515	205	107.5046729	34.83103952	113	-101	306	24.99453836	115.8108438	-0.568914166	56948839	0.165633395	1854.896841	101.7603557	194.1708139	-9.826605761	8.350000168	1.976368523	0.616717255	1.006081381	1.786913739	0.908630106	0.618592891	0.586921913	0.99033595	0.93668182	-0.176387703	0.754328202	0.48652041	10.00821839	0.047351433	4.88944814	0.663219239	0.09829283	20.01643677	3.526039405	2.581592173	6.446658078	208.9873164	0.069755446	17.69117658	496.2376502	3.025076938	99.40687583
488	50	107	6734648	1.898469204	33	2.367962055	127	78.35686275	17.87886198	80	12	115	13.49676154	81.25636023	-0.093694255	9588981.234	0.299452134	462.7981392	14.37240069	13.5255375	-0.701784126	2.395267483	0.843991777	0.478315339	0.64647056	1.333244039	0.409860845	0.707993018	0.696516842	0.978118209	0.911093661	-0.129273253	0.584780319	0.489618598	3.739474011	0.110418624	3.493451128	0.497467	0.190974848	7.478948022	2.61121193	0.809814815	5.791280652	67.83137255	0.066501346	17.835198	305.4411765	0.831675317	14.24019608
489	56	99	11031486	1.650567302	22	4.57369974	133	77.17045455	13.79016012	77	-42	175	9.552018497	79.17000551	-0.402662248	15706940.03	0.37262655	312.610718	32.23214827	7.571868539	-0.122558143	1.577500984	0.602118122	0.447143993	0.511409408	1.190095803	0.334029605	0.758556839	0.753311512	0.990887084	0.94416264	-0.119693934	0.538062069	0.439747721	5.655811151	0.168722168	3.010582619	0.459838276	0.284395772	11.3116223	2.347253593	0.544904777	5.826804344	88.55795455	0.05031702	30.08568053	655.8227273	0.589423747	31.98125
490	34	88	14569781	1.86515138	29	2.745013871	128	59.78914002	17.01351852	58	-9	137	12.29940149	63.37133741	0.270040226	6274681.075	0.313299019	441.1851412	16.38369068	17.56227907	1.144730585	2.559465735	0.610199947	0.616778673	0.519758422	1.175441634	0.324766075	0.754833789	0.749164941	0.98801699	0.93627431	-0.205711518	0.702350963	0.444027634	3.986984211	0.128854232	3.346606245	0.627719552	0.231178951	7.973968421	2.680639077	0.79241642	6.089894255	195.4432194	0.053870788	25.63767445	1136.648842	0.789126575	16.09343991
491	52	112	21045739	2.066207704	31	11.50689939	167	82.30571227	19.18017938	83	-222	389	12.9914038	86.1447821	-0.987429474	18211814.6	0.288549796	646.6932114	164.2682614	39.82099627	-1.488927851	2.891957804	1.132349667	0.436823108	0.733368109	1.502541498	0.585324742	0.686968169	0.670413951	0.995689253	0.958090629	-0.097839844	0.547307892	0.486230757	12.79953298	0.102239604	3.846619817	0.463156201	0.202132762	25.59906595	2.784144404	1.006076868	6.058460312	168.1558533	0.059293319	21.69799585	818.3272214	1.106684955	165.083921
492	35	84	37135750	1.786221275	25	4.385117173	154	59.36248683	15.37678062	59	-104	258	10.73280579	62.55513901	-0.039388527	15147737.93	0.346755489	389.2405738	63.00396699	15.94650683	0.516981607	2.071464271	0.638349471	0.528474624	0.535587994	1.21645928	0.346078025	0.748345863	0.742348557	0.995634952	0.959355503	-0.147181478	0.619094807	0.454065616	7.914894689	0.148428678	3.259474656	0.594790472	0.292644952	15.82978938	2.548015005	0.677453436	5.978059766	515.1719705	0.054285771	25.60445387	3290.709589	0.706962617	62.98883035
493	48	90	9764980	1.644177379	20	4.853382005	119	70.47675676	13.23165172	73	-31	150	8.586265383	72.65237482	-0.868656179	13903653.16	0.374806136	311.3943246	29.00928491	6.105265144	-0.503134859	1.300404598	0.792655857	0.23631044	0.593705145	1.322150411	0.421072967	0.733462152	0.722894889	0.984736409	0.928451468	-0.073321553	0.341548713	0.445442388	5.374218641	0.172932854	2.994157298	0.285528913	0.255872316	10.74843728	2.17790219	0.523265114	5.594385789	103.8356757	0.056127392	24.35926837	693.3913514	0.602391234	29.21621622
494	42	102	45576678	1.980462949	32	3.593826528	163	68.47408431	18.86736772	64	-87	250	13.3399478	72.45384585	0.490979943	19745245.91	0.299371783	560.8595564	53.37991861	33.95865079	3.757228517	3.281844086	0.642364271	0.671976804	0.526256453	1.218839988	0.357467533	0.75425991	0.748127099	0.994807775	0.956863085	-0.231617752	0.760218231	0.44074199	7.260850864	0.127737081	3.486809795	0.707050153	0.269038792	14.52170173	2.792901902	0.981052089	6.250100154	456.3077632	0.052557909	27.21526621	2599.145819	0.985290869	53.63718037
495	40	92.3	2218848	1.783275373	27	2.775992647	112	68.34703196	15.94510123	70	6	106	11.30439695	71.17487628	-0.490272108	3159258.188	0.329079877	394.5462355	11.57674361	5.600420793	-0.504285668	1.36106237	1.263241316	0.037193664	0.83036457	1.501316882	0.533063115	0.653056477	0.627882636	0.955419591	0.871623379	-0.077193722	0.429640151	0.486933397	3.398274128	0.134595224	3.273037889	0.319128338	0.220457525	6.796548257	2.194558577	0.656075922	4.995550597	40.46575342	0.092387565	12.47742958	144.1369863	0.724380226	11.38356164
496	53	114	253034618	2.102183954	29	4.767377406	221	83.34082172	19.17187064	83	-98	319	12.55017705	87.17539811	0.233410572	247420721.3	0.289819702	653.857471	62.89654989	46.31702437	2.329900585	3.344927308	0.78581825	0.615029418	0.557959989	1.305552347	0.446672965	0.753251926	0.743020896	0.995462366	0.961182674	-0.216310505	0.710016588	0.407386174	7.890294224	0.131707448	3.631014997	0.635642621	0.272045428	15.78058845	2.833793541	1.03268639	6.502791221	1521.305802	0.045690347	35.67317271	9649.836797	1.129726191	62.799105
497	18	103	254150437	2.313983005	47	2.781145019	178	53.53503956	26.50837137	45	-217	395	19.61394797	62.42832325	0.626983986	232130994.5	0.232688606	1031.295083	136.7001495	93.07518648	9.176365858	6.033637339	0.795000735	0.766440099	0.562642894	1.336398617	0.464767197	0.75148318	0.741126965	0.997292187	0.969395665	-0.286371085	0.841362197	0.409801442	11.63573719	0.09841167	3.930705418	0.779439097	0.2285812	23.27147437	3.146327454	1.707159518	6.755352968	2903.956419	0.044531013	37.03840839	15174.08937	1.745683002	137.6337331
498	54	102	5925739	1.740418142	26	3.579491265	121	79.54813137	15.48480484	82	3	118	10.75385006	81.92018185	-0.702264395	8437233.85	0.354493907	383.0109903	14.28948051	10.71260205	-0.986000424	1.766459303	0.922402619	0.32316829	0.684754448	1.344421807	0.414284559	0.695633582	0.681364874	0.966632906	0.891417439	-0.101498655	0.491177873	0.491737371	3.752102124	0.144773905	3.279232567	0.395355616	0.271510253	7.504204247	2.39061548	0.67221548	5.31072449	65.86296716	0.074589997	15.35522753	313.01812	0.687040602	14.21744054
499	56	98	10455938	1.576781777	22	2.921120602	130	76.4301578	13.15715583	76	19	111	9.398314208	78.17294887	-0.085287649	5083461.159	0.384559837	269.440914	13.18295903	7.106823111	0.06822662	1.605542581	0.451263506	0.561035813	0.415964649	1.059002711	0.27408247	0.797801544	0.795547561	0.987954305	0.941202088	-0.188681993	0.653470963	0.386015738	3.590864542	0.189053102	2.835639325	0.568320003	0.289330952	7.181729085	2.333433933	0.514201522	5.928744104	81.56808884	0.047672758	34.16775832	657.9818819	0.521650912	13.29047341
500	25	79	49585009	1.868740745	28	2.939869099	135	52.00627178	16.76715172	52	-34	169	12.01847164	56.04706889	0.037331554	21978850.46	0.317963612	436.6216268	21.85308974	16.16081321	0.208161416	2.363689451	0.697963361	0.543892773	0.571313161	1.260516629	0.365446113	0.734681401	0.727001064	0.989456071	0.937909161	-0.146759325	0.629593099	0.467718222	4.629967613	0.125878923	3.435191204	0.546119082	0.220518336	9.259935227	2.656685661	0.765413203	6.036767613	876.1249921	0.055503642	24.13738967	5019.055622	0.781253944	21.96515679
501	40	119	62123885	2.425173901	44	3.522304935	209	80.38476351	25.46038018	81	-133	342	18.17495087	86.46790248	-0.033026778	27641413.73	0.216768214	1014.987954	98.1945401	84.0923938	0.901898384	5.30217611	1.041436939	0.67108671	0.699437782	1.463707863	0.540148795	0.697828528	0.682719171	0.995478814	0.957482271	-0.205351949	0.77466351	0.477278272	9.855392141	0.073812244	4.255823718	0.683000579	0.141237845	19.71078428	3.234716215	1.585903262	6.574325713	465.5697437	0.056031983	24.90337843	1801.127091	1.712766757	96.47803586
502	39	119	22415944	2.334952875	48	2.426459898	157	77.88875	25.74131797	77	-68	225	19.65355788	83.69577349	-0.036822124	13998509.89	0.218116602	938.3251234	47.0853948	60.76338208	-0.843037594	5.283698865	0.876043502	0.715610732	0.628210703	1.364236638	0.466148801	0.720872661	0.709592091	0.991583958	0.944662161	-0.249613187	0.81351149	0.463576403	6.781043556	0.077851584	4.057451633	0.736311101	0.136799256	13.56208711	3.176228119	1.539935592	6.503598374	177.9125	0.055597656	25.33936094	697.973125	1.573786621	45.6509375
503	34	104	15507622	2.228152784	37	3.144098454	154	68.48191078	21.92339412	68	-46	200	15.50430113	73.80382488	-0.131357288	9636726.967	0.247912104	757.2324617	28.86745353	32.66346855	0.042710279	3.3574968	1.507826765	0.382680241	0.898657229	1.623552354	0.652982529	0.636091955	0.609558431	0.982522337	0.915342179	-0.090311108	0.525223503	0.503626624	5.329463715	0.07539879	4.171888155	0.428840273	0.140861489	10.65892743	2.90447564	1.216330891	5.875109344	216.1626273	0.075926458	13.53077408	705.8057604	1.292160334	29.01440112
504	39	79	6604007	1.531227952	22	3.022749907	116	59.18693182	12.59296423	59	7	109	8.938365404	61.25582996	-0.00492952	3970531.232	0.407813791	249.1838065	8.634676179	4.755153677	0.097549583	1.241991871	0.66700184	0.301398855	0.556632374	1.238017077	0.351869384	0.739702993	0.73272076	0.975275007	0.909828944	-0.05938206	0.369530565	0.463607664	2.913905677	0.183687128	2.935701204	0.309734464	0.349021923	5.827811355	2.18798022	0.477248428	5.515766156	96.00681818	0.054549329	25.48259814	717.7522727	0.489442149	8.794318182
505	27	106	30705823	2.342004809	44	3.939197131	152	66.2318064	24.98489728	66	-185	337	18.87624634	72.85488709	-0.137146079	43719814.39	0.221172212	921.1823937	125.3167706	62.95672977	0.909833153	5.10238639	1.0566983	0.657098126	0.675587271	1.437891114	0.573539832	0.710609922	0.696330035	0.995470171	0.95906703	-0.225571935	0.778599347	0.457349678	11.14919613	0.076887355	4.125730025	0.723198629	0.134176994	22.29839225	3.159205159	1.539771172	6.552869087	322.0734659	0.055673892	25.42480803	1279.481245	1.577026868	126.4214347
506	22	69	2795180	1.707274403	25	2.999316862	108	46.34016028	14.76012367	47	-11	119	10.54116857	49.89017324	-0.035061908	1962530.834	0.35537443	341.6189303	12.17279436	8.583377918	0.089811799	1.667615598	0.740160659	0.386502332	0.589704341	1.286670384	0.383291617	0.729113889	0.720178441	0.98069127	0.918389879	-0.092879263	0.484836291	0.468432685	3.455421817	0.149421697	3.201435795	0.407868695	0.232200228	6.910843635	2.398262858	0.601944064	5.676311937	63.94033838	0.056937078	24.58798109	399.0854853	0.625628306	11.9554764
507	32	80	29969873	1.750778267	26	3.092500957	119	56.24120899	15.2245711	56	-23	142	10.8943512	59.36853903	-0.219349527	11853776.22	0.342145917	361.5498389	15.08471977	10.97174811	-0.246683487	1.985401759	0.492028866	0.602226859	0.448732469	1.094489122	0.286242919	0.782734026	0.779960187	0.986886567	0.936662888	-0.201121618	0.690674685	0.411919202	3.835510196	0.160594623	3.052242541	0.604554673	0.295759148	7.671020391	2.502257331	0.619357656	6.084880823	415.6371869	0.04888124	31.20119585	2909.266729	0.667839311	14.88933318
508	43	92	18181435	1.839015285	26	10.91746851	151	65.71822479	16.02784303	64	-168	319	10.82888138	69.09802097	-0.595713292	25887238.51	0.339996982	455.6514326	104.4539906	20.59399419	0.412032145	2.10336849	0.78410631	0.454810323	0.551931992	1.3000882	0.466718764	0.753277487	0.744652064	0.996134924	0.964090141	-0.141877159	0.586572034	0.420122819	10.20411627	0.156665368	3.293578902	0.508809777	0.315050386	20.40823254	2.515978834	0.7218687	6.103115427	177.9212185	0.046723009	33.83943136	1294.708508	0.814463745	103.8518908
509	40	88	12411561	1.735550438	27	2.791070232	121	63.21340821	15.41499539	62	-14	135	11.19224087	66.00350193	0.228539433	11000911.09	0.338765358	360.5272895	16.79825991	9.106833511	0.587682623	1.870370483	0.688584778	0.461212342	0.562776539	1.256589378	0.366258321	0.73841734	0.731118374	0.981996074	0.921791976	-0.114481361	0.548848172	0.463152812	4.062346987	0.138449883	3.219945008	0.471322897	0.260286169	8.124693974	2.461649797	0.639738815	5.896735158	157.2590383	0.055197978	24.87474437	965.1425061	0.662264358	17.03790804
510	49	84	9403067	1.423904696	18	4.669902155	122	66.64005949	11.24039271	67	-5	127	7.605044225	68.27816114	-0.616922776	9715278.209	0.45071798	221.0097586	17.98355062	3.595382155	-0.119820338	0.970109631	0.576560469	0.254562765	0.483929254	1.183942536	0.337540073	0.77269358	0.767289291	0.984852882	0.932483909	-0.05761785	0.336862007	0.410181982	4.229072974	0.240527342	2.609324997	0.288710265	0.417003645	8.458145948	1.974400535	0.386667525	5.533665448	91.83093704	0.045528476	36.50158433	909.0981656	0.436494064	17.979177
511	28	79	11516860	1.804720102	27	3.693217188	119	53.01677852	15.9364612	52	-63	182	11.24028724	56.7503166	0.031648239	9793265.289	0.336270826	409.819629	32.36506	13.0893337	0.450502473	2.004374296	0.821571491	0.418444256	0.641278343	1.331069212	0.402139831	0.708131127	0.697349082	0.987643436	0.930718243	-0.091698776	0.499786066	0.495309618	5.662979423	0.127899976	3.415729724	0.468535462	0.20750278	11.32595885	2.53111846	0.706486447	5.830532796	208.2505593	0.058235615	21.73157991	1202.504474	0.724613256	32.60794183
512	41	77	17884607	1.391134245	19	3.053228975	120	59.338125	11.39152734	60	9	111	8.003743675	61.04064049	-0.127526742	9864218.853	0.45707526	204.9467132	8.718876634	3.393678039	-0.094988168	1.020309302	0.505098122	0.337163867	0.454722633	1.113982743	0.294978993	0.780991609	0.777676233	0.98097981	0.92540924	-0.075510265	0.402842947	0.411050087	2.930853996	0.241465086	2.602931186	0.344420314	0.437107492	5.861707991	2.030134701	0.381351856	5.569809846	219.4704167	0.045723003	34.65493333	2193.96125	0.402760417	8.740416667
513	53	88	10211122	1.457189243	17	4.79892733	121	71.12306101	11.0528046	72	-9	130	7.269252158	72.66219243	-0.573810683	14538882.69	0.421927218	221.304401	19.36201669	4.134231402	-0.219024592	1.061517846	0.512907045	0.33931733	0.444471205	1.125385621	0.309151055	0.788503632	0.784546585	0.986472995	0.937692144	-0.098391733	0.438940936	0.390458985	4.384582838	0.223360866	2.579446483	0.374712214	0.33768275	8.769165677	2.005627547	0.393606223	5.797359647	86.40641158	0.044677565	38.31861994	816.0072389	0.454478932	19.42244054
514	49	112	17332561	2.049404495	36	2.69011756	148	81.16991297	20.00399308	82	-36	184	14.6861062	84.75253707	-0.172952528	31620630.79	0.271273213	594.4377686	34.71816842	23.99293307	-1.039646979	3.067213023	1.117196582	0.467743022	0.758100365	1.49590089	0.526016883	0.675205782	0.656624599	0.983469612	0.919616205	-0.103907739	0.555157579	0.495068025	5.850599492	0.085689025	3.901077197	0.475871874	0.153909398	11.70119898	2.825129031	1.046102401	5.931380924	168.3949441	0.06978655	16.71609662	654.5822627	1.026975893	34.3485288
515	35	82	4229163	1.707127623	23	3.461270606	130	58.38352524	14.39187191	58	-7	137	10.05401057	61.20406124	0.118686141	3210483.478	0.370619649	337.3010926	15.02541764	8.79118267	0.364004723	1.555413828	0.962374002	0.235668685	0.704074098	1.420748622	0.461414394	0.688161435	0.673681715	0.981474014	0.915480321	-0.039782714	0.333173774	0.504210128	3.857081681	0.143975311	3.340420762	0.276436687	0.281978415	7.714163361	2.345413168	0.629446958	5.488819642	67.03542958	0.059375934	21.87355655	418.4295837	0.629543534	15.50221435
516	63	110	20423267	1.683858296	24	5.083545816	164	85.713371	14.53563635	85	-68	232	10.16485894	87.70621007	-0.12794561	9059287.682	0.365839389	345.5973165	48.99809599	10.44367846	0.23078187	1.801806875	0.501877426	0.563846342	0.444761279	1.109905781	0.300367745	0.786348567	0.783199184	0.995077956	0.95998675	-0.184675453	0.663207732	0.401332085	6.976599722	0.178092663	2.981208958	0.585165996	0.340671406	13.95319944	2.423022958	0.575921075	5.994638433	131.7480226	0.049622607	30.92643734	971.3035782	0.618271889	48.87758945
517	43	103	22780642	2.004200462	31	2.982102966	142	72.41004821	18.46793979	72	-14	156	13.03769016	76.0290847	-0.044884067	32435718.79	0.289101535	537.2066384	20.59016269	18.49297562	0.542993898	2.587471153	1.076735754	0.413653347	0.738908313	1.476844801	0.513598775	0.681523032	0.664029479	0.979494922	0.912142495	-0.092663933	0.514051812	0.491534928	4.495778524	0.098348254	3.779765042	0.441939576	0.176816966	8.991557048	2.714870421	0.916051727	5.888053917	251.3227607	0.063771317	18.56357278	1139.34915	0.945155713	20.43846739
518	48	96.6	19177763	1.76835823	25	4.04142543	158	71.95674891	15.1604015	71	9	149	10.30557425	74.61125765	0.524829532	15549743.2	0.349352399	389.0660539	11.9490018	12.86346808	1.009944238	1.88807628	0.718559185	0.443006018	0.570723579	1.245797662	0.36707394	0.738506738	0.729393162	0.986000367	0.930686397	-0.134500882	0.515882365	0.448445393	3.414175018	0.151033149	3.215523001	0.465061123	0.264482562	6.828350037	2.447496478	0.651658866	5.899308163	193.5776488	0.056190899	24.85372705	1203.519013	0.705983177	12.18519594
519	42	90	37141670	1.71670565	28	2.509543306	129	64.29243009	15.34461996	62	-13	142	11.42462129	66.91081839	0.217424417	52883354.36	0.341514198	343.5410517	17.18499639	9.504834656	0.514807951	1.930885654	0.593537773	0.529077296	0.49780728	1.185045197	0.335008452	0.76635654	0.760635671	0.988379888	0.939079622	-0.161833045	0.616326425	0.420369317	4.104947913	0.149979744	3.124206824	0.538981039	0.278065213	8.209895826	2.462602699	0.631105857	6.065447419	420.1330762	0.050642849	29.40269846	2833.201784	0.643827476	17.38608968
520	46	102	5508023	1.947827086	32	3.185368189	151	72.60755509	17.90636957	71	3	148	12.64887839	76.02412358	0.241206662	3759555.997	0.307712212	507.8103102	12.73248556	18.39112606	1.25759466	2.406909202	1.161391618	0.351605157	0.772224014	1.518183065	0.548742579	0.671858237	0.652283633	0.97800556	0.908633154	-0.077515883	0.484004805	0.493137512	3.524210015	0.104748877	3.755832078	0.402376255	0.199858092	7.048420029	2.647005489	0.892075205	5.646868583	62.48163694	0.065563103	17.88501325	293.2497377	0.882770376	12.54144806
521	41	92	22954652	1.809408807	30	3.534174299	129	64.74865027	16.22684821	63	-86	215	12.08974184	67.74963024	-0.089301183	32683479.12	0.327644809	397.6246857	51.29636433	12.18295211	0.28531957	2.083537449	0.686290225	0.503284395	0.532779903	1.254748538	0.386498564	0.756818074	0.748687293	0.993331641	0.952690972	-0.15816777	0.607437924	0.419005456	7.137712709	0.143464369	3.264939372	0.534119529	0.272194169	14.27542542	2.520036059	0.692456919	6.179562881	236.4193161	0.047274408	33.27054549	1638.55169	0.729305928	51.25834833
522	49	97	4591778	1.744577818	24.75	3.875509269	120	74.28534704	15.21338743	76	-12	132	10.43092519	76.82465931	-0.616503569	4770058.321	0.352033095	383.7154922	21.32447504	7.303583705	-0.736824393	1.416023448	0.854037825	0.222999593	0.645206177	1.323032576	0.411116993	0.710642199	0.698233986	0.977887641	0.911480986	-0.092185169	0.441618056	0.476887492	4.60236529	0.161477216	3.084826846	0.339059978	0.279262664	9.20473058	2.209917967	0.567515318	5.206522436	62.20822622	0.07995916	14.15887418	273.8817481	0.681742785	20.8277635
523	61	113	5125999	1.763144662	24	3.791718276	142	90.96088435	16.12939632	95	22	120	10.32955048	93.36854596	-0.949455436	7298541.545	0.348893979	443.8028917	18.61380156	8.536798006	-1.17272266	1.491948912	0.968905912	0.208310741	0.680300538	1.416991086	0.484142777	0.703353975	0.688642811	0.975338661	0.907746713	-0.070482836	0.402765182	0.470709146	4.299038718	0.159094202	3.110730806	0.316230858	0.235328659	8.598077437	2.24787445	0.615213706	5.307613613	36.47619048	0.062034338	20.81444074	205.1496599	0.773797955	18.16326531
524	35	84	13388880	1.777696894	25	3.482228969	131	59.04134143	15.32335664	59	-47	178	10.57790306	62.21524899	-0.034232298	19063463.91	0.346692486	384.8572096	24.58797237	11.74467214	-0.01132481	1.889664067	0.819029612	0.395157691	0.632830923	1.325276599	0.403658819	0.71332614	0.702180015	0.987689889	0.931722529	-0.093784504	0.473595535	0.481933116	4.93153756	0.139666522	3.359961389	0.405056947	0.282955106	9.86307512	2.487050034	0.67717342	5.737862574	211.5111304	0.061148057	20.8630704	1199.209309	0.69089715	24.59872796
525	52	102	34810709	1.801531341	27	3.59613849	186	76.63249865	15.94846737	76	-61	247	11.35153698	79.19008712	0.151106126	19888172.44	0.335388292	398.5300481	43.85265461	13.97972482	0.739693362	2.101775064	0.712745638	0.493434051	0.569637462	1.274727958	0.382790425	0.73707461	0.729170009	0.994241592	0.953421232	-0.126345817	0.584735027	0.460686878	6.595859027	0.136270547	3.344738477	0.504040627	0.220399485	13.19171805	2.561125392	0.703630175	5.992280246	294.7384255	0.053096456	26.64553254	1861.740407	0.72044491	44.08899297
526	49	107	67528260	1.956067784	31	2.948926338	164	75.70905053	18.20939587	73	8	156	12.82700228	79.05153332	0.401812807	29662787.8	0.301683667	517.2845877	13.25571379	24.65946875	2.208747776	2.858368136	0.700875751	0.605912243	0.564362947	1.272699758	0.376059135	0.739510058	0.731443485	0.986341262	0.931314611	-0.177483817	0.691815369	0.454745893	3.56598829	0.122291398	3.533421422	0.622833524	0.242883125	7.131976579	2.754272776	0.889810972	6.207591465	569.3466593	0.052688012	26.9604862	3259.993707	0.907088038	13.49953729
527	35	115	22180772	2.322073851	50	2.392104116	176	71.85777532	26.66532108	67	-42	218	20.95818591	78.34192788	0.234622419	24292382.12	0.222695421	973.917791	30.38364305	59.43031395	3.260990933	5.2616449	1.075790725	0.660590081	0.707718003	1.498832934	0.55788626	0.699900052	0.682434954	0.989667105	0.938337639	-0.197508677	0.751488148	0.453699094	5.416372882	0.078606486	4.107186537	0.67855284	0.15483302	10.83274576	3.104103943	1.584358906	6.473187061	189.8904261	0.052543007	29.11224443	804.8212507	1.628800744	30.71831765
528	40	86	4987672	1.585427056	26	2.378010471	105	63.12618026	14.17460627	63	19	86	10.54671589	65.43136495	-0.075335904	4581913.741	0.36855864	296.3488854	9.980930688	6.702241266	-0.47665466	1.560886789	0.657773343	0.410670252	0.538206223	1.203368124	0.344428399	0.750721906	0.742853601	0.975666351	0.913138454	-0.129084533	0.507682053	0.434556223	3.123125875	0.159911578	3.002846673	0.510000487	0.280352362	6.246251749	2.300220763	0.554665033	5.457713419	75.91330472	0.065161635	17.98315239	429.3708155	0.539346092	9.767381974
529	44	93	17500739	1.763223473	26	3.249358656	134	66.96807329	15.33300042	66	-16	150	10.8088708	69.70378151	-0.00060808	25381625.98	0.350436752	373.8943166	18.73579787	11.89696556	0.511120557	2.008316159	0.624485095	0.526374516	0.507092218	1.226335777	0.362131007	0.764518032	0.758159168	0.987846187	0.938193009	-0.154506699	0.630991226	0.418313522	4.288298536	0.155946346	3.213235396	0.550750215	0.302371794	8.576597073	2.511792644	0.658200314	6.027140425	181.7940033	0.050470295	30.08183343	1262.273182	0.678396711	18.39450305
530	51	119	18473879	2.327337597	35	6.699169823	264	87.39886846	23.417232	87	-80	344	14.76709984	93.32730246	0.994755704	21327864.41	0.254321472	1071.423176	67.38420745	226.0016317	19.47211324	5.352978222	1.449566897	0.576985841	0.837705108	1.613627312	0.718234532	0.660592949	0.637000092	0.993797828	0.949735092	-0.16594155	0.712378587	0.478292155	8.149001163	0.091598318	4.13646913	0.7946517	0.195805202	16.29800233	2.981516115	1.70063628	6.039300936	137.5214521	0.064838026	19.97201288	539.4158416	1.79105601	65.93446488
531	38	100	47345470	2.018734055	34	2.657224426	147	66.25395164	19.46792909	63	-14	161	14.26465951	70.39945989	0.348070331	51852760.08	0.280550565	566.497845	17.81218954	25.09325015	1.929699766	3.050753007	0.96067831	0.521736036	0.673853113	1.431340181	0.491766683	0.706068627	0.691545877	0.981669008	0.919586044	-0.131799451	0.609624268	0.466827246	4.158058326	0.099444384	3.77061646	0.530087922	0.196396563	8.316116651	2.804213325	1.002857829	6.223782676	525.7597613	0.055036089	25.65422104	2680.09955	0.993402408	18.37443735
532	68	109	30811952	1.597158119	20	4.395765729	172	89.3463912	12.8698691	90	1	171	8.652793311	90.92428821	-0.255182071	26537929.69	0.403553457	284.4485669	17.42138739	7.947394972	-0.166398895	1.449808797	0.576845398	0.429454981	0.483095644	1.18897244	0.339712128	0.773025012	0.767789785	0.988725503	0.940879091	-0.110161854	0.517454084	0.410738495	4.1476149	0.199256228	2.919316935	0.445349296	0.374256859	8.295229801	2.269857721	0.506663549	5.851445032	173.2817279	0.046493622	34.0737131	1504.043735	0.5474582	17.23074859
533	46.5	94	9338617	1.713439221	27	2.846561027	125	69.17455947	15.31049142	68	2	123	10.95490972	71.71060063	-0.009593741	10227653.6	0.357096247	357.2905642	10.95835455	7.60035229	0.215955157	1.596574895	0.880357356	0.294580341	0.656983408	1.338869401	0.416434746	0.706688274	0.693831979	0.977268699	0.910036013	-0.085759065	0.414617252	0.480786546	3.282806362	0.146344455	3.249279953	0.342914014	0.270087833	6.565612724	2.352111448	0.619233063	5.453143217	127.4218062	0.070166193	16.27311684	648.4867841	0.631624607	11.53689427
534	46	103	54381638	1.926740286	31	3.240833037	149	72.78228468	17.86701163	71	-67	216	12.93977995	76.08936875	0.120105747	50420390.07	0.305566847	492.3310734	42.22389621	17.13023247	0.897686168	2.49940083	0.821720339	0.504906166	0.629813277	1.345381106	0.41801952	0.715050594	0.704182721	0.990185362	0.93872475	-0.124203607	0.593494702	0.480330465	6.465621202	0.114614225	3.565501574	0.518809375	0.224730543	12.9312424	2.679649234	0.830280292	6.088084348	511.9153625	0.054499666	25.05402059	2870.189396	0.861558929	42.29277121
535	60	110	38293985	1.78706396	25	3.972798555	154	85.50705077	15.53105981	87	-36	190	10.60584351	87.83131702	-0.287693798	54020369.16	0.352855467	402.8845192	36.46265408	13.38657917	-0.289259248	1.911746223	0.684882242	0.470274841	0.525833714	1.269267356	0.401127772	0.760443523	0.752658885	0.991857486	0.948799164	-0.132915777	0.576565661	0.414103471	6.01292615	0.168285944	3.215313996	0.484093358	0.340982874	12.0258523	2.470353872	0.649157116	6.128082816	214.7038678	0.043252189	39.06930204	1751.574537	0.71149959	35.95165189
536	46.3	97	9042761	1.848230363	26	4.427141523	142	72.79860229	16.23604104	74	-30	172	11.03995368	75.79632727	-0.618220422	12875337.44	0.33365409	445.4467325	30.39402234	13.45915265	-0.989963716	1.879912198	0.874069898	0.362410208	0.650312042	1.36631903	0.440201197	0.708516913	0.697016933	0.986968887	0.930137483	-0.081959124	0.454747658	0.487286459	5.490207007	0.138030359	3.368527394	0.384268874	0.23142979	10.98041401	2.466626653	0.688495524	5.775585189	89.02033037	0.056556754	23.71129811	525.1715375	0.795698929	30.13024142
537	42	95	21445637	1.860239937	31	2.931900121	127	66.23337826	17.01981483	64	-44	171	12.66791435	69.40518201	0.063388003	30534901.12	0.315609892	430.2188949	27.99231089	14.47832096	0.282297819	2.406955972	0.71721437	0.54244791	0.563029173	1.272724767	0.387526856	0.741955866	0.733669319	0.989252083	0.939095103	-0.162061855	0.641920164	0.447515484	5.250587676	0.125011241	3.419139417	0.564816971	0.228626577	10.50117535	2.640991407	0.781042585	6.070658373	239.695867	0.053840042	26.05760073	1405.095238	0.77951317	27.59478886
538	39.2	87	4547738	1.922140022	26	5.348851567	155	63.60319043	16.44547315	63	-44	199	10.66542289	67.33599033	-0.179265104	4980682.786	0.333803177	488.7697605	25.79446666	19.89948132	0.393187487	2.064634175	1.28693755	0.2316692	0.792368876	1.574487785	0.638271699	0.672099101	0.651504093	0.985064616	0.924971242	-0.066971469	0.429740172	0.480854833	5.059474	0.122933754	3.632843766	0.379187259	0.25757828	10.118948	2.515359027	0.837892931	5.464981751	72.42971087	0.072213072	15.15639323	334.8045862	0.899711633	26.50149551
539	31	86	45160607	1.879727353	29	2.681904816	128	59.19158429	17.12091035	60	-13	141	12.36655684	62.85470218	-0.063990423	49593662.06	0.31047578	447.0699353	15.56185464	16.14911046	-0.437572675	2.40265054	0.788157867	0.506423376	0.60826084	1.319928363	0.405266237	0.724200654	0.713824348	0.984721085	0.926410006	-0.134338004	0.59484189	0.466205194	3.893353273	0.118413725	3.506744316	0.519164874	0.233658461	7.786706547	2.657021347	0.797702102	6.148933519	610.8535561	0.053438331	26.50147113	3549.04864	0.797180216	15.92275391
540	42	80	5449111	1.51148268	20	4.316911082	122	60.02909865	12.33743939	59	17	105	8.346029861	62.18810609	0.801048026	7758597.498	0.425656116	263.8678545	8.707879579	8.118436951	1.132354983	1.356718918	0.521094921	0.440293381	0.45218542	1.140538399	0.313825685	0.784910016	0.78079824	0.980571244	0.926242024	-0.120414485	0.524351828	0.396443633	2.915281244	0.229145194	2.730837687	0.515107995	0.420013311	5.830562488	2.147366887	0.46945346	5.718096192	64.69056068	0.045912392	35.75867094	599.7494677	0.511621277	9.061745919
541	64	122	176059384	1.996956351	29	6.064307653	186	94.02987145	18.04750865	95	-181	367	12.34597401	96.90890788	-0.52639435	73723791.21	0.298915818	549.719703	152.6968399	29.42464875	-0.903561105	2.792202221	0.771809386	0.566158545	0.580696202	1.313997874	0.428401218	0.73647274	0.727550071	0.997040913	0.966435213	-0.164021468	0.671777016	0.452624262	12.33658682	0.121166593	3.578100351	0.589985252	0.205890941	24.67317363	2.763687645	0.891002902	6.269119222	951.5655305	0.050758283	28.64157848	5603.774844	0.96325299	151.787646
542	50.8	98	7011409	1.743282909	25	3.168831072	130	74.77777778	14.97238715	76	9	121	10.47252002	77.11622261	-0.260683337	9983041.33	0.351338558	355.1957403	13.31069357	7.587667724	-0.319377511	1.542802428	0.889539677	0.267148598	0.657831087	1.38137185	0.445830216	0.706980354	0.694184878	0.97711151	0.910029779	-0.059296135	0.368357377	0.480300281	3.625780479	0.145122794	3.266235059	0.298151047	0.256524714	7.251560959	2.337489655	0.608085526	5.542164984	70.27565734	0.059606156	23.97191306	414.2281595	0.660366133	12.99660729
543	43	89	23045099	1.726381201	24	3.668962678	127	64.6153695	14.6564307	63	-26	153	10.024157	67.30010437	0.137645916	27432339.26	0.363747726	354.1580735	26.74766322	11.93139857	0.854372189	1.872766757	0.556272122	0.540402663	0.47914116	1.162365906	0.321084725	0.77285045	0.768107296	0.991560937	0.947607809	-0.161677132	0.626144686	0.41550576	5.139877247	0.177680833	3.070456764	0.557030489	0.352906171	10.27975449	2.444287809	0.60725972	6.003984537	241.8789308	0.047539098	33.23635833	1850.748428	0.651031005	26.6875
544	49	105	14383641	1.927439192	29	3.247628396	175	76.05437147	17.26607612	75	1	174	12.30019895	79.09789608	0.289987543	20479832.6	0.30490345	472.2097449	13.62236499	19.33648053	1.039147578	2.53582662	0.758556008	0.537891022	0.583404343	1.319147733	0.410569279	0.7355323	0.7257206	0.988627531	0.93707412	-0.148546177	0.63568283	0.447983961	3.630097315	0.121166379	3.512337624	0.562529841	0.210045359	7.260194629	2.684047538	0.823595657	6.177020781	115.9551979	0.050437233	30.25630979	700.9730318	0.857131938	13.62244454
545	60.9	111	9747077	1.790190067	28	3.565005857	135	87.04672131	16.14499059	89	-5	140	11.33390814	89.38348492	-0.605720749	10703869.48	0.332895727	412.275686	26.18014519	8.115515475	-0.692423948	1.61050016	1.257245329	0.141304265	0.790628823	1.535479887	0.5898214	0.672033046	0.650432654	0.976457295	0.907279005	-0.062460873	0.374925863	0.474386496	5.107761094	0.1252481	3.41509699	0.277564928	0.219201917	10.21552219	2.343850467	0.716936372	5.238658981	89.96065574	0.073738242	14.12047837	406.1327869	0.734294544	25.61967213
546	49	109	100530867	2.014489978	32	2.936327468	162	78.38207108	18.72795694	78	-22	184	13.29329704	81.79523825	0.089715203	41250543.28	0.287395012	546.7119346	22.70727303	24.07907082	0.779054073	2.945303843	0.795482066	0.574659186	0.612799725	1.332526937	0.412871353	0.722042233	0.711773	0.988071521	0.933890322	-0.157282604	0.666100591	0.47122059	4.70845949	0.106997076	3.677840089	0.585132065	0.186628613	9.41691898	2.810570438	0.935196477	6.225681221	811.5187009	0.054007633	25.6665904	4318.397444	0.958249536	22.64088913
547	39	102	11310469	2.103227057	34	6.316436515	136	70.02817598	20.35544036	72	-146	282	14.31176714	74.7725799	-0.840010157	9858346.714	0.272624824	686.9932743	87.84204707	30.07010265	-1.124269158	3.062207099	0.888942428	0.548659211	0.611409378	1.361678835	0.49745481	0.730618218	0.719975542	0.994055374	0.95438202	-0.178224279	0.68072459	0.448013155	9.343328856	0.110177278	3.654073274	0.588195558	0.190983384	18.68665771	2.810644634	0.987787382	6.25337751	105.4102818	0.052105923	29.26525725	551.5200198	1.16901945	88.10182897
548	56	102.8	2748660	1.709391611	24	3.117853397	128	79.44794189	14.57780722	82	17	111	9.915151515	81.58033519	-0.346623249	3108368.9	0.360727917	343.3756193	14.77865707	7.089144197	-0.545212896	1.52998919	0.741047896	0.348379205	0.564407411	1.296261835	0.410545792	0.744440818	0.735282077	0.980918981	0.92238553	-0.103519338	0.504661703	0.434995529	3.818504622	0.172613256	3.078088631	0.414860713	0.337598494	7.637009244	2.295302906	0.567759272	5.600417634	22.28329298	0.053954705	30.73286471	148.9806295	0.637126324	14.39709443
549	44	122	38725184	2.449513652	41	5.097843458	280	84.26804997	25.23429338	84	-33	313	17.1027732	90.54985771	0.61695664	17010610.3	0.221993686	1098.172485	37.03594025	179.1230114	9.332937315	5.89530727	1.06457692	0.693320878	0.716075255	1.476596888	0.535000795	0.69223581	0.675947855	0.994686315	0.953661276	-0.210945695	0.77930317	0.478882751	5.985558922	0.076578584	4.287666507	0.739001059	0.163985577	11.97111784	3.26111941	1.739971047	6.513225365	280.9513021	0.059485772	22.42789205	1048.47618	1.864994908	36.63328393
550	28	99	5900779	2.172241338	37.75	2.878897522	151	68.04083485	21.84008452	72	-25	176	15.93141018	73.17519315	-0.293278309	6462533.327	0.260079842	725.0536864	19.13751507	26.87019949	-0.824234838	2.983144304	1.654382827	0.287806487	0.921513718	1.707805078	0.758610798	0.642168191	0.611452521	0.976141948	0.905264329	-0.078604232	0.452461095	0.454214472	4.336304934	0.089025449	4.052738681	0.374176499	0.199311536	8.672609869	2.780401757	1.159381783	5.85809419	73.99818512	0.067148988	20.42959674	286.6079855	1.248434623	19.39201452
551	55	117	50021531	2.071280011	32	3.431915526	185	84.16277283	19.39051852	82	-41	226	13.60154554	87.68422353	0.326696553	71222062.69	0.281497115	605.150726	35.88072587	32.76906794	2.760495683	3.239256538	1.025953229	0.522276952	0.695851324	1.454028082	0.519493419	0.700462733	0.684365316	0.990140087	0.939137014	-0.139391721	0.623064186	0.4646294	5.943611096	0.098575019	3.860211947	0.556311658	0.180265301	11.88722219	2.845997025	1.066302442	6.140915585	394.2490009	0.060597756	21.41663365	1831.420227	1.059874169	35.68982478
552	36	89	59387955	1.85774659	28	2.929425262	133	61.33448592	16.70838543	60	-44	177	12.02143867	64.7364584	0.156595687	26087038.33	0.317268361	428.8898833	25.34327669	15.89495642	0.942482892	2.386518788	0.657918635	0.567339497	0.547090754	1.237413519	0.35343708	0.744339954	0.73752931	0.990045553	0.940429181	-0.161421501	0.655750367	0.455593939	4.991096963	0.127871266	3.384944894	0.580619892	0.241266398	9.982193926	2.644315514	0.761109356	6.14522919	749.4936843	0.052889259	26.61019383	4496.00995	0.776561301	25.52035848
553	55	106	28279655	1.871220704	27.5	3.703462372	138	80.14639476	16.45474448	81	-28	166	11.35655014	82.85928044	-0.451928479	30340778.23	0.321187863	442.2157621	33.92733943	16.21213859	-0.600351067	2.22912153	0.634663322	0.555368964	0.500351781	1.238046136	0.376197348	0.770659843	0.76319212	0.990465136	0.945858879	-0.176899066	0.661274162	0.397019413	5.790396197	0.150680642	3.273800842	0.570017385	0.294019996	11.58079239	2.573477254	0.715946213	6.296705527	173.8720563	0.042212201	41.80598758	1322.972809	0.800394857	33.60305899
554	54	110	17595114	1.991033965	32	3.59878405	174	82.22949461	18.17687763	82	-36	210	12.81557799	85.37434989	0.158773524	16444408.15	0.297079862	527.0898343	34.74354924	21.02026557	0.723909392	2.629234666	0.966815419	0.462141015	0.676239102	1.413559248	0.496057854	0.70310671	0.689563124	0.988658998	0.934859776	-0.122774339	0.586365508	0.480485343	5.858968026	0.107622182	3.690428268	0.49765387	0.203724179	11.71793605	2.723242185	0.899012521	6.003436541	140.6478873	0.058263416	22.21582127	717.1507871	0.937081331	34.73487987
SZ1	37	116	21849950	2.400736269	41	3.384195695	215	75.9235276	24.79093251	76	-54	269	17.55367558	82.0827219	0.102226507	18596595.93	0.221405929	973.1911917	44.50331652	58.37698456	1.359224023	4.265226923	2.119838765	0.336137604	1.092070679	1.823452504	0.87733791	0.590616805	0.552571896	0.985955622	0.92129665	-0.066895556	0.427166933	0.490852778	6.630683464	0.056316861	4.596898595	0.34468624	0.105892268	13.26136693	3.077143738	1.596266422	5.939851031	277.0955905	0.085444215	11.48370137	718.0194265	1.652356474	44.63305581
SZ2	55	116	26944213	2.020915556	34	3.457084598	195	83.66291186	19.4752129	81	-35	230	14.09642445	87.10787422	0.440709652	38363928.28	0.287266901	588.2989314	35.41726027	33.30055211	3.159536634	3.25917633	0.86404505	0.5819282	0.626546262	1.36875009	0.459875882	0.720980666	0.709663898	0.991675329	0.94475328	-0.169316572	0.685968865	0.463424532	5.90069622	0.106698098	3.720378636	0.617370997	0.196102814	11.80139244	2.832726227	1.030805345	6.18661806	196.2182484	0.055257181	25.46700693	1020.084765	1.013177181	35.44241059
SZ3	33	85	12054517	1.892856113	27	3.570280095	147	58.9977154	16.68836365	59	-37	184	11.52751084	62.72353498	-0.097866272	8345052.822	0.318305224	453.5114178	24.12807157	14.89448925	0.029498313	2.177550539	0.958351313	0.389191868	0.693551243	1.417371414	0.466887737	0.693814904	0.679510093	0.985725857	0.925791046	-0.080429021	0.471292861	0.493948636	4.880906315	0.114710042	3.590492372	0.396304351	0.226980173	9.76181263	2.599352549	0.783975463	5.896151462	182.7173629	0.059633604	21.35476416	975.2872063	0.81246879	24.66090078
SZ4	69	130	96306974	2.058704101	32	3.099515869	176	100.4469076	19.2657818	102	-9	185	13.52440569	103.3183489	-0.223611513	44491423.72	0.280175296	585.0999854	31.82919271	24.10464982	-0.767219025	2.817107594	1.001109077	0.474859264	0.717218397	1.435277217	0.475454926	0.684989295	0.66958648	0.988111655	0.930788157	-0.10560222	0.555793524	0.502561522	5.60131844	0.097580582	3.808027329	0.500825752	0.18487067	11.20263688	2.78556269	0.954554168	5.971968697	577.1168255	0.063967726	18.61707624	2527.741521	1.023224492	31.70760364
SZ5	49	93	4800790	1.57302369	25	2.587908919	115	70.24104235	13.66493013	69	20	95	10.06604448	72.19822815	0.065402913	5257825.344	0.389772482	278.7801179	11.49598096	5.342087552	0.154460139	1.40710041	0.621141418	0.387475791	0.520622357	1.201770117	0.339767546	0.755876626	0.749726457	0.976988254	0.915581893	-0.104998696	0.484994194	0.437907425	3.361453219	0.17686036	2.944070706	0.409775919	0.306343617	6.722906438	2.252213228	0.507060457	5.650478822	49.91422367	0.054195683	26.10952076	358.980456	0.519555174	11.54397394
SZ6	32	88	7952187	1.917580289	30	2.917974993	129	58.83869372	17.42604239	58	-20	149	12.50454339	62.72781144	0.174454453	10702253.62	0.306066607	472.7864494	15.70080846	17.13275125	1.098753545	2.458849873	0.903247281	0.462311094	0.655649167	1.408057137	0.46831486	0.709880699	0.696755193	0.982670221	0.921359153	-0.105752847	0.560499544	0.471371885	3.913019632	0.111812906	3.613688902	0.477613149	0.206547064	7.826039265	2.667564014	0.840524289	6.007103799	114.1815933	0.056497572	24.10697963	618.5606136	0.846794457	15.74616526
SZ7	26	95	78485481	2.127697947	38	2.48193565	150	58.51574721	21.35714925	56	-6	156	16.0097413	63.97245316	0.288444694	25878795.76	0.256982521	668.3820912	15.99987394	40.72627335	2.096398224	4.117887034	0.625639429	0.736351963	0.530435708	1.206048635	0.337585054	0.750215348	0.744295535	0.990516611	0.942109847	-0.268039085	0.818062899	0.451183248	3.889308841	0.099837739	3.710194726	0.745145075	0.1826308	7.778617682	3.011445825	1.185881616	6.433838301	1042.075086	0.054337005	25.58961647	4928.410783	1.16042322	16.09583898
SZ8	43	77	6458390	1.357571359	18	4.277052708	105	59.57101449	10.82542323	59	-18	123	7.419541901	61.18818679	-0.302938496	11070596.55	0.477969838	195.2884352	15.50526952	2.90759613	-0.023313083	0.931827986	0.495105943	0.304871674	0.433997137	1.10976031	0.302815143	0.792363478	0.789079548	0.986932368	0.939051354	-0.076988158	0.393922123	0.388066925	3.923778336	0.268396981	2.502531473	0.33223974	0.47142079	7.847556672	1.950645775	0.356733482	5.524452921	78.04927536	0.045245957	36.93559034	824.497971	0.388172569	15.64115942
SZ9	64	117	18556642	1.796762593	27	2.982702262	146	91.68186135	16.0649634	93	15	131	11.47582393	93.86863687	-0.33856996	9225159.233	0.333569623	405.7572873	18.77046758	11.59172671	-0.869363042	1.952416338	0.722350857	0.459465527	0.57798154	1.270662482	0.375156859	0.734079752	0.725425791	0.981139526	0.919961353	-0.12071299	0.541866808	0.460874839	4.296785396	0.141207629	3.273867741	0.469090695	0.226142623	8.593570791	2.493926484	0.668691799	5.772403569	120.4425451	0.057190192	23.74284209	702.4976258	0.719565994	18.2711301
SZ10	30	91	25176231	1.98835661	36	2.310287405	123	58.93641157	19.62980544	56	-15	138	14.79973662	63.42243055	0.185375596	26867298.03	0.280570626	548.9040888	15.88368741	24.10451402	0.854239959	3.251994653	0.697519582	0.648351757	0.555867284	1.258869813	0.373898617	0.744648095	0.736229357	0.981800349	0.923070914	-0.213875422	0.73420716	0.441605081	3.904460512	0.111601069	3.565672753	0.656374556	0.207366683	7.808921023	2.823353276	0.987378559	6.194686945	343.5221281	0.054884507	26.78764769	1756.091548	0.964238415	16.01501837
SZ11	40	89	5242201	1.733203893	25	3.673927394	111	63.48952221	15.06402745	63	-38	149	10.66293968	66.28825897	-0.336687087	5744895.888	0.356591854	363.2138466	26.57481156	7.646401003	-0.347740015	1.609952255	0.713615573	0.382379265	0.553064744	1.282716943	0.399543428	0.747674822	0.73929713	0.986225211	0.933005298	-0.100985592	0.493346803	0.435105772	5.133226899	0.162891398	3.123415013	0.416298983	0.310040183	10.2664538	2.351629618	0.580891957	5.820002598	60.52724225	0.050735325	30.92020019	425.4140821	0.65966672	26.16512992
SZ12	30	101	29449724	2.160321226	42	2.185973353	136	65.80260007	22.44188991	65	-2	138	17.36073711	70.97594915	0.018954029	36666140.92	0.245921519	707.6031817	18.37573892	38.07952767	-0.430865941	4.200317867	0.911314559	0.645851494	0.658092648	1.398247813	0.462030582	0.709700742	0.696166448	0.982510911	0.921137314	-0.192854691	0.734556035	0.468400201	4.189681311	0.083353724	3.94483503	0.65861272	0.153282005	8.379362623	3.015247833	1.277908107	6.330815308	336.1953472	0.057508612	23.513874	1437.657202	1.216956274	18.44953815
SZ13	39	96	29492687	1.931083445	32	2.774986461	155	64.343922	18.29351636	61	-16	171	13.40133515	68.10245351	0.43672103	32300391.63	0.295417517	497.8038752	17.30447802	21.58620486	2.259510852	2.830887526	0.652670386	0.624375354	0.533341593	1.229459112	0.356468776	0.752239211	0.745245431	0.990149273	0.942041653	-0.203452534	0.710834213	0.438049614	4.093878027	0.123735009	3.419482909	0.643682591	0.220348475	8.187756054	2.702996297	0.870889478	6.255820069	323.4837239	0.050870219	28.49388493	1878.559994	0.894395787	17.62981601
SZ14	46	85	4124988	1.516682781	21	4.369359191	115	65.31798246	12.34329794	65	-8	123	8.547701382	67.25335053	-0.352076109	5873273.93	0.426705813	256.5743258	17.90788911	5.123413704	-0.090010496	1.210050581	0.622860022	0.320153253	0.517343002	1.214708793	0.349129941	0.75815513	0.751880201	0.983651196	0.927941921	-0.07561026	0.409350579	0.432189035	4.214346081	0.205600324	2.835100061	0.357891899	0.374533196	8.428692162	2.147948548	0.458227651	5.516627221	47.34429825	0.051912608	28.95809768	389.1557018	0.489684326	17.61403509
SZ15	63	117	11355073	1.875695548	29	3.421216947	159	92.12539432	17.11965364	94	14	145	11.97088564	94.63141598	-0.447044343	14139782.67	0.319681756	468.0166106	18.48534119	14.33387295	-0.537384001	2.217594784	0.91844169	0.417189725	0.661922067	1.397428676	0.464608578	0.708001707	0.694552151	0.982392946	0.920692589	-0.109280739	0.541602168	0.47229067	4.261444096	0.120891442	3.509401686	0.451673645	0.196828166	8.522888192	2.591635996	0.784009119	5.773779025	77.28864353	0.060953189	20.71435928	405.3564669	0.812687832	18.60804416
SZ16	49	100	7875307	1.796398591	26	3.402629158	139	72.73101952	15.6538099	71	-1	140	10.69205868	75.46101741	0.170371581	8648362.808	0.346017047	404.5639474	19.92380015	12.06809012	1.173726488	1.970058102	0.803565201	0.420532664	0.591762586	1.345747189	0.442197099	0.735686917	0.725160265	0.984586602	0.9288434	-0.113288402	0.543536799	0.440708431	4.430789858	0.153480311	3.31253355	0.470871444	0.310591282	8.861579717	2.462260389	0.693405826	5.861512587	69.3340564	0.050133085	30.89073864	478.5415763	0.726608455	20.18727404
SZ17	56	122	14364796	2.12272121	39	2.734692676	146	89.03473054	21.41131916	89	-17	163	15.98191257	92.74521147	-0.281833037	15732324.98	0.258381441	674.4910094	27.11194324	23.92597171	-0.981907177	2.959106918	1.48046366	0.340914833	0.888134872	1.574165638	0.604211322	0.641710221	0.614404321	0.972371626	0.896758865	-0.106123918	0.490589398	0.486740414	5.171261406	0.082792167	3.972817722	0.398341516	0.1360031	10.34252281	2.786259167	1.109892644	5.817219923	124.5413174	0.074575639	14.13597619	431.497006	1.146423321	27.05269461
SZ18	35	93	10773374	1.948927318	32	2.816323846	142	63.09991674	18.15786456	62	-4	146	13.18951443	66.97139832	0.208330023	5656654.246	0.296667501	503.5687011	16.98202061	21.03053443	1.083580997	2.751278565	0.756325022	0.568129803	0.598513521	1.284115245	0.381949438	0.726026191	0.716518005	0.985277116	0.927343506	-0.167919083	0.656435901	0.470007111	4.059934079	0.113193763	3.558906346	0.574247391	0.211469122	8.119868158	2.747196219	0.876900897	6.120573186	132.3522065	0.055100835	25.04005128	712.5953372	0.880794592	17.22231474
SZ19	38	113	9819528	2.358847885	39	4.865876424	204	74.15394737	23.97075485	73	-108	312	16.49228262	80.37546758	0.132287083	8010805.584	0.233976801	961.4078792	75.2879771	81.19822236	5.088132637	4.583207492	1.932635812	0.411565196	1.011207322	1.769908887	0.878382045	0.611780431	0.579241134	0.990570703	0.936145646	-0.098494029	0.580642863	0.496245818	8.638327953	0.06333721	4.497955975	0.491284094	0.122466538	17.27665591	3.084908461	1.628960826	5.841729725	128.0592105	0.084249481	11.82208968	355.6447368	1.632624221	73.60328947
SZ20	46	86	10183263	1.541828269	21	3.370120306	125	66.16453965	12.76736878	66	1	124	8.84594416	68.12792608	-0.018542513	5175267.079	0.412034894	263.6680042	10.53824807	5.934303281	0.276772201	1.34339588	0.547584691	0.420361904	0.482519599	1.148471302	0.310663075	0.769424135	0.76524671	0.985476318	0.932222875	-0.108009524	0.505380382	0.427101092	3.215442406	0.200763024	2.846309704	0.441735159	0.371754195	6.430884812	2.228340697	0.472745143	5.732331496	105.4412033	0.048058889	32.63361334	904.0045579	0.498102682	10.57019143
SZ21	42	75	6821020	1.336807338	17	3.642584125	107	58.24436287	10.52455544	58	3	104	7.171316615	59.80662774	-0.013426986	9711960.117	0.482218383	184.426915	8.254972727	2.716784572	-0.025442275	0.886055339	0.524185245	0.256484969	0.462696973	1.139190154	0.30782609	0.778768477	0.77480034	0.980345997	0.924338481	-0.050194158	0.324629431	0.410132733	2.857345296	0.258138125	2.525678042	0.275878604	0.452764574	5.714690592	1.928371311	0.352560146	5.464569087	88.91400105	0.046625066	34.87120038	919.5904562	0.374623451	8.500262192
SZ22	34	85	5782094	1.847770544	27	3.759891233	130	59.58738862	15.93842384	59	-47	177	11.17590632	62.95278211	-0.105136982	4387477.913	0.324540408	412.395893	24.59972806	11.34413634	-0.176656288	1.939158497	0.933369931	0.350632268	0.68556751	1.391744331	0.451151549	0.69520718	0.681608785	0.986095543	0.926489608	-0.075725034	0.444480387	0.497305792	4.934367829	0.121441257	3.475786911	0.386323036	0.235239558	9.868735659	2.509863755	0.718132107	5.799122737	87.44825223	0.059937116	21.50382044	473.5044551	0.766563896	24.88348184
SZ23	29	94	7820919	2.062931766	33	2.823074502	141	62.11364934	19.816715	63	-17	158	14.34092442	66.83220975	-0.132680465	4654918.239	0.27510265	608.4388257	16.85421842	24.18829298	-0.690981987	2.854638721	1.261158757	0.387543088	0.83385871	1.541379221	0.548686926	0.648353865	0.625684628	0.976019922	0.901501614	-0.075845247	0.472208808	0.515193241	4.056533	0.083960511	3.970171005	0.397035257	0.154897357	8.113065999	2.792998085	1.028949369	5.780946809	132.8263849	0.075857444	13.95796544	481.7047401	1.026830063	17.05425471
SZ24	40	92	59785829	1.836932517	29	3.328376532	138	64.84320854	16.43086053	64	-96	234	11.73668199	68.00384301	0.120948606	34922452.74	0.324071119	419.8809703	51.41096795	15.17311309	0.874509141	2.310550263	0.699057342	0.535747183	0.572934944	1.264318342	0.366974315	0.733639667	0.726085795	0.993163978	0.948856826	-0.141473867	0.626126157	0.470792519	7.141986554	0.125693417	3.407283549	0.551926884	0.242779464	14.28397311	2.62697659	0.752401901	6.07134437	699.7725866	0.054128449	25.22052593	4189.591429	0.755702033	51.32201423
SZ25	42	101	6572760	1.954612361	33	2.974663406	131	72.07484769	18.65724689	73	-33	164	13.74666193	75.63344336	-0.224262897	4592988.845	0.294401383	525.6340845	30.70806605	15.02780147	-0.642370007	2.366156311	1.066620271	0.380373307	0.747802665	1.449567893	0.485081935	0.67547985	0.657897869	0.984133131	0.920360546	-0.087248638	0.473247099	0.503721213	5.512000108	0.100842832	3.680859433	0.398821719	0.182537862	11.02400022	2.636054836	0.858194145	5.698127646	78.75282855	0.068540321	16.2652793	338.2671889	0.896368053	30.16362054
SZ26	28	87	25704353	2.014735271	31	3.187706073	136	56.34705115	18.5310115	56	-38	174	12.9421113	61.03055575	0.060387749	16563434.65	0.290400739	549.7385614	23.53407254	23.17888502	0.529480084	2.777657996	0.925933522	0.499778208	0.684185496	1.3949769	0.446332864	0.695771597	0.682027593	0.986154272	0.926605506	-0.119018918	0.584262704	0.495195766	4.803216631	0.1029096	3.742188787	0.504696913	0.191320166	9.606433262	2.77383461	0.925897879	6.053012663	407.7795972	0.059089929	21.16385351	2004.055499	0.95863898	23.78379945
SZ27	48	97	7442541	1.700320322	24.75	3.311036604	144	69.61888112	14.78836129	67	6	138	10.33562523	72.14273439	0.435913154	3035825.602	0.378313854	357.7855176	11.32484741	11.88085982	1.627713641	1.879811261	0.55057701	0.544903782	0.463896985	1.159755728	0.330265739	0.781196939	0.776592528	0.985584011	0.935210421	-0.176369593	0.646876658	0.399451789	3.315451093	0.195911735	3.004060454	0.591937427	0.384154271	6.630902186	2.390245553	0.607597068	5.864960128	70.31608392	0.049172087	32.25142354	540.9888112	0.649718324	11.54895105
SZ28	47	102	18713951	1.896644565	29	2.771572069	135	73.51612903	17.32717739	73	-8	143	12.55196743	76.55671409	0.076015468	7264520.14	0.308922617	456.309245	21.09958227	16.75493217	0.456250086	2.513668647	0.698223515	0.565342625	0.572989228	1.255451319	0.363157047	0.733387166	0.725989103	0.986366637	0.930081669	-0.16082388	0.657956051	0.472485564	4.543648863	0.119575509	3.465142236	0.582544243	0.200851755	9.087297725	2.693113653	0.80297304	6.011097607	185.1190103	0.057976514	22.87448693	986.3899154	0.816572896	20.7143752
SZ29	28	79	12912419	1.777869949	26	3.178693742	134	52.51610542	15.72786675	50	-24	158	11.0353737	56.13294501	0.464793908	5138930.366	0.340555011	392.9661877	13.56597174	15.26739419	1.650469362	2.21822304	0.620000305	0.563116157	0.526430296	1.205847851	0.337341188	0.752008397	0.746134951	0.987829078	0.935483237	-0.162292082	0.646782344	0.448016192	3.628550133	0.144877063	3.259031099	0.58107172	0.251095467	7.257100267	2.564867579	0.709555836	6.007247048	217.1322596	0.052984934	26.62861123	1395.594436	0.713382785	13.78818936
SZ30	35	77	2580889	1.591641332	24	3.304134986	113	54.87770701	13.34985111	54	-23	136	9.623578386	57.33896309	-0.114648166	1803503.306	0.380281553	276.1939616	14.29519657	4.58632135	0.052110046	1.244916561	0.87656444	0.176298333	0.675689248	1.345936541	0.408388829	0.694434194	0.682242895	0.977214268	0.907002861	-0.040279046	0.305986097	0.511260381	3.768688774	0.151146477	3.107803003	0.23020888	0.258771904	7.537377547	2.186513432	0.53037025	5.252534001	55.47898089	0.070673861	16.7251637	298.5210191	0.534343787	14.38980892
SZ31	16	78	31859409	2.04584128	32	3.390034192	147	45.73297989	19.27636671	44	-96	243	13.71199757	51.77925638	0.256413128	12995509.13	0.283331396	589.5859417	41.24037663	34.19248828	2.504164668	3.349559127	0.673287484	0.665248099	0.543899066	1.23817879	0.369223994	0.747228972	0.740573598	0.993451489	0.951495103	-0.224394954	0.760543193	0.450333628	6.369542793	0.113303401	3.614617818	0.690285995	0.225276428	12.73908559	2.877074679	1.005711653	6.342108397	640.5538164	0.053905059	26.03219542	3366.82698	1.017725908	41.31986872
SZ32	47	81	12437280	1.327264159	18	3.297041192	114	64.39679777	10.69367828	65	9	105	7.537073893	65.79530324	-0.208190119	4413520.706	0.480649503	182.074365	9.881530138	2.900725083	-0.082157516	0.937696729	0.439533398	0.361123616	0.413997518	1.042190507	0.264680012	0.79723873	0.795554829	0.983300565	0.93160709	-0.090807029	0.430141068	0.39182826	3.123612725	0.265521718	2.43824014	0.368429763	0.46042206	6.247225449	1.953991653	0.344307532	5.55335607	133.8562478	0.046591106	34.28167188	1380.906022	0.369063774	9.967629655
SZ33	36	78	20195323	1.563885827	21	3.025649305	115	57.13673719	12.97568038	58	5	110	9.152799558	59.424475	-0.140554587	8087250.623	0.398038051	266.6614918	8.040045928	7.487065604	-0.350010854	1.555908514	0.510817587	0.505781816	0.462295354	1.110288534	0.292524842	0.776833007	0.773704547	0.980753626	0.924098469	-0.146704713	0.589325795	0.420842863	2.789032557	0.187154099	2.906037703	0.515767119	0.350628977	5.578065114	2.332280755	0.516681525	5.854895761	286.2386781	0.050050477	29.33679537	2276.379612	0.513522366	8.379786676
SZ34	37	86	46569314	1.737553024	25	3.060343776	131	60.95776865	15.06552389	60	-30	161	10.82433476	63.81075155	0.077838075	18648759.1	0.349267672	355.9624554	25.36755037	10.71107309	0.413553707	1.91085631	0.591341914	0.527056889	0.51436289	1.177565959	0.321834707	0.755410566	0.750515284	0.991013677	0.943698101	-0.147860683	0.612773386	0.449244127	5.003744548	0.151940114	3.160335067	0.535185051	0.294765953	10.0074891	2.494065153	0.625549556	5.966006986	599.5268864	0.052419943	26.98750781	3994.574364	0.652626935	25.24770482
SZ35	51	114	20756641	2.054307545	34	2.80508642	161	80.58484124	19.62454521	79	10	151	14.07888071	84.18192472	0.259897958	14063055.02	0.278216994	592.6798112	14.5322997	24.1432307	1.897190363	2.830150039	1.131002622	0.427671357	0.762658565	1.494346307	0.527985525	0.674132571	0.65527035	0.978498351	0.909579894	-0.099874284	0.522454679	0.494700523	3.755981707	0.094242501	3.853923983	0.464838482	0.159390751	7.511963413	2.760018452	0.990288165	5.95956585	189.7804712	0.064793606	18.9851509	814.897576	1.027334407	15.09047456
SZ36	54	102	11727238	1.73314657	25	3.342905889	142	77.97032967	14.94946021	78	3	139	10.29517129	80.27164731	-0.236736272	6459858.578	0.352005193	364.1650537	13.71574625	9.5209084	-0.390286098	1.745577832	0.787192765	0.378186899	0.622427492	1.315373421	0.393220786	0.715213334	0.705246701	0.979472492	0.913974253	-0.078936303	0.458425188	0.487908428	3.670956925	0.138153999	3.292000086	0.392773149	0.244711201	7.34191385	2.434155599	0.633192649	5.694305011	109.8076923	0.060333897	20.57337157	640.6494505	0.652192972	13.90659341
SZ37	42	94	36698188	1.802035989	27	2.966121559	130	68.33402289	15.76061826	69	-13	143	11.23780181	71.14155571	-0.156635169	15152925.75	0.334073124	391.582264	18.70267286	14.01157736	-0.604240528	2.118118362	0.716535032	0.494376093	0.587872019	1.264392386	0.364219246	0.726995541	0.718923384	0.985984173	0.92828573	-0.123622836	0.576721588	0.480081538	4.283946202	0.131709622	3.368645228	0.502305887	0.23811952	8.567892405	2.575276145	0.708663349	5.897361464	422.0630258	0.058207561	22.04812682	2422.364226	0.714547792	18.78085781
SZ38	44	74	8426495	1.201790248	16	3.147829681	101	59.07164437	9.66235043	59	14	87	6.797178446	60.30599215	0.080228539	4282454.668	0.52661205	147.3535205	8.443301408	1.941655832	-0.039215591	0.753257375	0.414047249	0.28994412	0.388175991	1.02745011	0.260871753	0.810212998	0.80849913	0.984282445	0.935919207	-0.066082909	0.348511001	0.365641426	2.891102851	0.313558042	2.250702245	0.308875882	0.519327732	5.782205702	1.789211165	0.291826156	5.39857712	100.4984894	0.043374402	39.10488854	1220.160121	0.307983494	8.612429866
SZ39	61	118	195488812	1.941148411	29	3.383130245	177	90.72462603	17.44427763	92	-18	195	12.10819672	93.42980024	-0.390902498	83190726.9	0.30989847	498.1698044	27.44858557	22.71299904	-1.601522033	2.547068853	0.780437908	0.52991582	0.612807809	1.314142109	0.396514081	0.720196011	0.710329359	0.990652431	0.940218322	-0.136184431	0.611790608	0.478563002	5.196789858	0.122411795	3.542713255	0.549205558	0.231785559	10.39357972	2.691744069	0.83187669	6.045444289	1257.113507	0.056133669	23.62612573	6940.176245	0.882527025	27.36767136
SZ40	27	80	19750640	1.859070717	28	3.056154812	130	52.54713314	16.70694341	51	-18	148	11.80639907	56.55972302	0.2722321	13164180.08	0.32030882	437.8010664	13.56560943	15.73534985	1.044791662	2.281382771	0.837127012	0.46310761	0.643389686	1.347236789	0.414895364	0.708983213	0.697649119	0.983770837	0.922212602	-0.10546743	0.542977143	0.488879823	3.633794733	0.118302295	3.523610095	0.473485287	0.194526856	7.267589467	2.62174261	0.779627446	5.972164273	352.3903466	0.057076506	23.03489287	1977.586654	0.777528895	13.91140266
SZ41	47	103	36725398	1.910788267	30	2.93625512	143	73.58473625	17.44613038	73	-10	153	12.45353133	76.73533324	0.156035834	17260001.22	0.309762793	473.5979585	20.97177504	19.56586138	0.824505301	2.592812274	0.684192487	0.582646873	0.562192288	1.251319625	0.361257589	0.738507465	0.731086491	0.98662661	0.93139561	-0.168938741	0.671942132	0.462212629	4.527053133	0.122795283	3.478026962	0.592467115	0.213121642	9.054106266	2.714941149	0.81925119	6.138483034	334.6998557	0.053663597	25.84624555	1931.99054	0.832386615	20.7683181
SZ42	54	98	7992795	1.574486933	25	2.532000445	126	75.72535741	13.81450097	76	17	109	10.31312234	77.55090078	0.07187797	3735036.421	0.384337698	279.8124571	12.98875357	5.834566381	0.231225583	1.520155324	0.552760063	0.466571702	0.480515258	1.1576885	0.317004662	0.771532825	0.766966851	0.985372368	0.932633128	-0.131746692	0.560360932	0.419665439	3.570272877	0.176074486	2.928233572	0.487254532	0.266581024	7.140545754	2.304065996	0.518228847	5.802285801	63.90443943	0.048084605	32.64093065	510.7848006	0.521233512	13.13468774
SZ43	44	110	8671635	2.160840133	36	3.551850898	154	77.09028309	20.77437189	78	-49	203	14.75283481	81.4540534	-0.144592587	5642364.923	0.262359293	691.8510686	33.62499143	29.16428065	0.091313978	3.068751129	1.103348211	0.467048844	0.754047821	1.492734543	0.521799784	0.675899766	0.657733312	0.986948734	0.927671699	-0.110364849	0.574012907	0.497184326	5.755852805	0.090367897	3.912498807	0.501372614	0.17332796	11.51170561	2.837515305	1.043024835	5.95872548	81.28768171	0.062194095	20.53457312	342.903596	1.182183628	32.5661821
SZ44	53	92	10610702	1.501735348	20	3.500632354	127	73.35031847	12.35323272	74	15	112	8.458272733	75.04670167	-0.043008115	2429608.87	0.405305489	251.7382112	12.19253915	5.796767388	0.029574292	1.32235767	0.416675444	0.516062008	0.396538693	1.009546343	0.253157158	0.805086778	0.803744328	0.988820137	0.9437112	-0.186495301	0.621742284	0.378919036	3.459200347	0.213463406	2.613628132	0.609300063	0.292737638	6.918400694	2.168859398	0.434758278	5.773582689	97.36624204	0.051680596	28.25513431	763.5955414	0.470748194	12.39596603
SZ45	30	78	6726531	1.730619066	23	3.317667358	121	54.47532083	14.65636216	55	-10	131	10.21008158	57.6203449	-0.005721526	4504838.977	0.356463701	352.5435667	14.17595207	8.786546355	-0.058428052	1.650616482	0.8209981	0.335127447	0.637098487	1.33887059	0.408156452	0.710827243	0.699840718	0.97865277	0.912209212	-0.065742603	0.412806415	0.488213344	3.73743599	0.14387088	3.282738945	0.348316972	0.273491912	7.47487198	2.397067065	0.617903646	5.658984666	119.8775913	0.059169591	22.01011334	722.195459	0.647084447	14.49753208
SZ46	47	80	4502806	1.32359076	17	3.150884026	103	63.78403756	10.03074346	64	17	86	7.279479842	65.02297174	-0.260793573	6411221.824	0.479427803	159.5834072	9.509845043	2.138962434	-0.071530816	0.830306169	0.601665846	0.161150294	0.509300679	1.200724006	0.338442878	0.760394913	0.754586177	0.977641048	0.9172908	-0.030928885	0.245278645	0.43177672	3.074508418	0.242819039	2.564353752	0.197010357	0.43446991	6.149016836	1.887018986	0.357993004	5.300429993	53.93333333	0.050641628	29.96475479	510.5906103	0.368219709	9.732394366
SZ47	46	98	24540642	1.846900588	27	3.292014894	136	71.72659261	16.15048434	72	-7	143	11.35946251	74.58893927	-0.194183825	34941656.29	0.327085	418.8057744	19.76462922	12.62068146	-0.342840084	2.007505461	0.851156372	0.403357697	0.633445516	1.370832916	0.444042375	0.716120134	0.704808191	0.983643303	0.923722002	-0.087042187	0.493905864	0.473772794	4.413091339	0.129207818	3.446659326	0.412767351	0.217845155	8.826182678	2.537539226	0.714665458	5.970441698	231.607572	0.052506817	26.98236992	1442.771934	0.762532982	20.03604625
SZ48	40	86	3492119	1.727786553	24	3.269751593	115	63.98856417	14.64022578	66	-8	123	10.21165542	66.61271748	-0.355512821	2110159.371	0.351885548	342.7177854	17.28059709	7.905217754	-0.5563329	1.544679007	0.877748551	0.275576268	0.665431835	1.366612651	0.426316472	0.70109848	0.688496801	0.977258838	0.908654196	-0.055175359	0.373808026	0.494365436	4.136872588	0.141869767	3.260341411	0.322077128	0.263252343	8.273745176	2.335649062	0.60560689	5.478465468	50.53240152	0.064208896	19.56371081	276.9339263	0.65022305	17.24523507
SZ49	40	106	27639013	2.171581754	33	4.677380188	224	70.83702003	20.92843648	68	-63	287	14.13353807	75.94564246	0.594088701	16144664.07	0.270881352	749.8572021	42.08358548	58.55212283	5.036149719	3.712405636	1.061049056	0.553725161	0.727902884	1.470670023	0.519737053	0.684777485	0.668610095	0.992832266	0.945770423	-0.138336816	0.644883715	0.495334554	6.435819321	0.093617393	3.970239235	0.596180975	0.196485014	12.87163864	2.931447532	1.193363673	6.127014876	301.8171953	0.062983555	19.38726481	1298.063439	1.264015037	41.72391486
SZ50	35	103	25083487	2.165803536	35	3.42153347	183	67.28771417	21.00955452	65	-28	211	14.48980689	72.39483922	0.464805017	17362344.53	0.263934421	713.3762678	28.05681221	45.36921568	4.262230421	3.641336714	1.143052145	0.521455337	0.772445222	1.518775424	0.541057837	0.669153215	0.650391839	0.98898726	0.932489689	-0.118052749	0.620749325	0.50541242	5.23753873	0.084667943	4.049358873	0.572891335	0.177008495	10.47507746	2.923931695	1.196097215	6.075164064	306.6247388	0.064067016	18.23801137	1263.190138	1.217182455	28.37421646
SZ51	21	64	3197966	1.608100033	22.5	2.844489457	86	41.88010204	13.49505089	42	-14	100	9.55513131	45.16103556	-0.043724631	2060713.252	0.38513087	285.5761857	10.5420749	6.702010137	0.182623328	1.526844348	0.635566997	0.412783564	0.540179982	1.211497927	0.339099862	0.745288489	0.739437862	0.976385853	0.912203538	-0.098111224	0.499498252	0.461545057	3.21234248	0.166492265	3.047964843	0.426371502	0.312535846	6.42468496	2.336174229	0.540602836	5.71374046	85.2002551	0.054336897	26.38478108	603.8852041	0.544823446	10.75382653
SZ52	30	74	10399922	1.648712276	23	3.376279053	128	52.22928821	13.86318723	52	-30	158	9.796144444	55.08008914	-0.05167523	6734178.009	0.373765741	305.917672	21.66127905	7.229259223	0.106642565	1.474252782	0.746496904	0.327968017	0.592849812	1.295094414	0.386877841	0.727978091	0.718930939	0.988758342	0.935805602	-0.067620926	0.398865929	0.469725414	4.634574798	0.157836285	3.129247018	0.346169613	0.26293538	9.269149596	2.309824577	0.555187422	5.729937399	181.2841307	0.052883352	26.56964949	1281.268961	0.57796959	21.80834306
SZ53	29	75.4	10920043	1.699225429	24	3.199640653	119	52.44868533	14.48699427	52	-7	126	10.09715882	55.56414607	0.093657099	7208934.637	0.359700102	336.509736	13.2607572	7.566962	0.316382946	1.554800856	0.847156072	0.294539812	0.652412443	1.346665021	0.413193501	0.704662849	0.69322141	0.978018727	0.910198582	-0.054402567	0.356987849	0.49668273	3.61715423	0.141694623	3.259871998	0.326347126	0.227627578	7.234308459	2.352324641	0.600489232	5.661323178	204.6906983	0.057871275	22.40658337	1272.259259	0.619966525	13.72858355
SZ54	35	88	7060658	1.830218736	26	3.101684169	124	62.85696594	16.29545534	64	-18	142	11.3592406	66.12052978	-0.24199083	4725510.42	0.330951126	420.9262905	17.21818018	12.34074265	-0.557002248	2.032506081	0.658743931	0.505323706	0.538638338	1.232290877	0.360338879	0.749287895	0.742591449	0.982801325	0.925125695	-0.147723901	0.606640819	0.446167884	4.107769812	0.149579731	3.241105276	0.523978084	0.289976495	8.215539624	2.523626791	0.672812503	5.968957372	84.30154799	0.052199101	28.45334126	534.4860681	0.74950589	16.99814241
SZ55	40	96	4225592	1.90706086	31	2.689297146	128	68.30656934	17.81829968	70	-3	131	13.06225148	71.69813715	-0.039429731	2776155.785	0.304103693	474.8354556	19.29835175	14.01805367	0.038241203	2.229452587	1.004637836	0.378300297	0.714792339	1.410628064	0.470048375	0.685710671	0.671064549	0.980841839	0.914488368	-0.099150571	0.505679072	0.506642316	4.357978369	0.110303285	3.590473208	0.420156049	0.173070823	8.715956737	2.596785645	0.808522606	5.615359839	61.06326034	0.074286205	16.01611996	249.973236	0.829908656	19.02189781
SZ56	57	128	66406778	2.301967419	33	7.139766631	285	90.96433103	23.44533003	86	-1	286	14.26707593	96.75896733	1.515188485	34867459.61	0.260302327	1087.788239	28.5904952	269.7846591	24.1335949	6.20728227	0.87261391	0.75311761	0.638313892	1.377496029	0.45641051	0.715312837	0.703834074	0.994941541	0.955485601	-0.237126712	0.804147316	0.473495626	5.220738236	0.099066968	4.020822823	0.81333113	0.213407035	10.44147647	3.131839741	1.769974045	6.408388314	396.4273227	0.055889937	23.9961731	1846.324404	1.828683903	28.41082758
SZ57	40	86	12139726	1.637957124	25	2.566724716	119	62.60292072	14.26512493	62	6	113	10.75068766	64.96957135	0.143665053	5935195.324	0.359810992	301.9195186	9.39255057	6.614855073	0.302642033	1.596009048	0.626155554	0.435884907	0.533736231	1.203989488	0.335321884	0.748237526	0.742359361	0.976694875	0.913222516	-0.107633803	0.514817313	0.455578113	3.024893643	0.153618681	3.049750136	0.441714901	0.28656261	6.049787287	2.351483348	0.555541151	5.747016451	166.6571627	0.057947553	23.17315039	1034.816412	0.575447181	9.688456189
SZ58	28	77.2	3675774	1.836513129	24	4.829690148	129	53.17980514	15.59654993	54	-71	200	10.28784762	57.05943012	-0.156865041	2334152.386	0.343835637	427.6868907	33.04947712	17.48741845	0.353797732	2.110687279	0.872814827	0.416430669	0.632692889	1.367818691	0.464446359	0.717757953	0.706582271	0.989722898	0.938785194	-0.103728312	0.536377499	0.470946372	5.721857008	0.142929576	3.431114724	0.448029436	0.283370904	11.44371402	2.54817967	0.745875526	5.83508539	60.66341895	0.053731992	27.38548658	388.190434	0.777141172	32.81133747
SZ59	56	94	10969915	1.430231132	20	3.13843444	121	75.52054054	11.96527977	76	24	97	8.500979556	77.00444003	-0.284751023	4447321.65	0.422735427	226.3317402	13.02461103	3.207027866	-0.162007398	1.077354482	0.509911396	0.358212418	0.451897896	1.12037359	0.300834697	0.78348428	0.779852402	0.980881442	0.926048123	-0.08857958	0.433451214	0.403362034	3.58923444	0.214445612	2.632352559	0.368355286	0.339538363	7.17846888	2.056125547	0.39681647	5.591521482	88.54486486	0.047862089	32.73646282	782.0605405	0.428442367	12.9027027
SZ60	47	94	5527344	1.680746746	26	3.236886066	120	69.97156398	14.79867029	70	-19	139	10.65257948	72.38223971	-0.099477314	7869987.844	0.360932594	343.1688596	19.13809618	7.936731076	-0.016593201	1.620623185	0.723327701	0.381875472	0.569020235	1.286933509	0.390588671	0.739619352	0.730904913	0.981198111	0.921390715	-0.09396998	0.478799534	0.448892606	4.348939863	0.153323966	3.15828815	0.416568946	0.271752741	8.697879726	2.36746003	0.585987722	5.772621701	57.40379147	0.054411177	26.24542665	380.7838863	0.605885762	19.3535545
SZ61	43	89	8768143	1.742558527	26	25.81782079	126	65.9282245	15.1025804	66	-217	343	10.79274214	68.78854167	-1.637869247	12484328.61	0.345559148	385.3326788	148.1453322	16.82123072	-0.173615486	1.933867273	0.780038384	0.426027715	0.559111073	1.27086333	0.462799362	0.744545537	0.737336386	0.996722422	0.965745656	-0.124975918	0.578362068	0.450136927	12.15962975	0.141858804	3.237014905	0.544191358	0.268173674	24.31925951	2.477588171	0.678476414	5.960519818	96.92552617	0.052307354	27.1883607	640.3211009	0.723513365	148.5434431
SZ62	42	96	22659651	1.873288344	28	3.03836672	147	69.39605568	16.75054344	69	-6	153	11.89063618	72.50834179	0.048979992	13236089.63	0.319198971	441.6470842	19.26806689	14.09900376	0.281202627	2.16469646	0.939034664	0.394932795	0.696987863	1.403349496	0.446861978	0.689591276	0.675662876	0.981872416	0.916161848	-0.075583097	0.47080451	0.50616614	4.354459836	0.113123458	3.585807258	0.399056329	0.20600622	8.708919672	2.598624636	0.775932781	5.794373875	267.187935	0.06199256	19.20906757	1375.747564	0.786681596	19.23480278
SZ63	35	84	5089302	1.715274161	25	2.8594148	122	58.63791822	14.92684291	59	3	119	10.90186412	61.51315029	0.072924729	2474313.548	0.349333481	345.4622053	8.705161811	8.89924652	0.000572804	1.760666798	0.693854254	0.434423798	0.56703315	1.253885017	0.36406288	0.736840742	0.729165535	0.974427574	0.908458344	-0.10819078	0.521232091	0.463426943	2.90487565	0.146589828	3.20281437	0.446673427	0.282320371	5.809751301	2.435202065	0.613630263	5.850650201	73.67806691	0.054779232	26.21412639	469.8535316	0.633470516	8.788847584
SZ64	52	99	17414163	1.675552055	27	2.502659598	135	75.34148863	14.91957637	75	11	124	11.21880605	77.46447798	0.01384694	14293558.6	0.358071455	324.4054393	13.03121329	9.127871637	0.24099959	1.871846282	0.481140088	0.590901582	0.432973547	1.08715329	0.286382104	0.791444572	0.788329881	0.98719878	0.939002162	-0.205097204	0.681824385	0.39173838	3.561386708	0.173576541	2.977523357	0.601584916	0.270308046	7.122773416	2.43694068	0.588246593	6.069162941	133.854583	0.046124942	34.48964117	1039.123363	0.600364491	13.0854583
SZ65	41	100	12932600	1.949475527	34	2.864331912	127	70.24652924	18.58083984	70	-41	168	14.02030368	73.76126084	-0.213068592	18413799.61	0.291303614	506.1487311	29.30969647	17.41013653	-0.000242221	2.642148376	0.799436569	0.535515999	0.604673458	1.34722648	0.426311958	0.728085325	0.717086712	0.988025435	0.934927618	-0.146041837	0.638231102	0.453135999	5.371101427	0.110841822	3.556963201	0.55665056	0.205194923	10.74220285	2.701200159	0.860396236	6.14516026	126.5204039	0.053226926	27.13888161	692.4286916	0.899328139	29.28397139
SZ66	21	54	2113764	1.300035687	17	3.499343938	76	38.23684211	10.35762588	39	-18	94	7.195136457	40.44799436	-0.375390413	1213891.936	0.496052152	173.9841535	9.432755572	2.537942575	-0.070454449	0.86252633	0.480928465	0.283470139	0.444044333	1.083402503	0.280744817	0.784103606	0.781666247	0.981799169	0.926869263	-0.061423336	0.349635896	0.411974559	3.055706165	0.269528513	2.443936718	0.302735535	0.469786061	6.11141233	1.908222097	0.335863699	5.364733233	59.86996904	0.046338985	34.21986456	640.8993808	0.355598036	9.565789474
SZ67	26	63	5794371	1.424352299	19	3.2357297	95	44.3673546	11.3162692	44	-20	115	8.012783849	46.6288326	0.000912874	2896566.594	0.434987486	205.7858761	11.061816	3.38245488	0.100422155	1.029534745	0.592316454	0.269049391	0.516352326	1.17794739	0.321587196	0.754250538	0.74942025	0.977854631	0.915733235	-0.0522773	0.331268687	0.452093587	3.30944007	0.205782661	2.716563196	0.281864577	0.347321965	6.61888014	2.04855458	0.4054628	5.490626211	143.6288931	0.053894519	26.1325931	1159.241651	0.422449866	11.22964353
SZ68	29	69	3637512	1.491984218	20.25	3.065078431	98	49.11953353	12.21783441	49	-8	106	8.63815319	51.49026911	-0.043637471	2276012.061	0.405484747	238.5192394	12.56106462	3.914759097	0.028099624	1.160504254	0.594581654	0.323138506	0.516377344	1.179441345	0.322627188	0.754651901	0.749631759	0.977779873	0.915785297	-0.068866001	0.393176354	0.449775874	3.524126104	0.186233829	2.801923797	0.335557513	0.259388088	7.048252207	2.132573381	0.438771477	5.59804698	75.01457726	0.054675348	26.33749968	556.3250729	0.464028594	12.60204082
SZ69	44	99	25040471	1.931165798	30	3.240592314	152	70.46279373	17.57504312	69	-29	181	12.48072088	73.81272465	0.206629609	11902878	0.306793625	483.3130195	29.14988031	20.97486893	1.088700831	2.64449757	0.70919098	0.576532971	0.574334977	1.264632991	0.370509906	0.73420118	0.726280543	0.991489124	0.943771737	-0.167514448	0.665917613	0.466529851	5.354056917	0.120497253	3.503973143	0.584674707	0.22387277	10.70811383	2.72540357	0.838422137	6.148157065	248.7584856	0.054124997	25.86835736	1410.023499	0.860366101	29.44190601
SZ70	36	89	51949391	1.862929915	27	3.016858078	143	62.42316017	16.50656342	63	-19	162	11.69799733	65.76314413	-0.060320584	30344986.14	0.321376273	428.1401995	16.41994682	12.97676009	-0.191131791	2.054308596	0.967219468	0.359228258	0.706596605	1.425170097	0.462642329	0.687432365	0.672697162	0.981372527	0.915203235	-0.06198693	0.426296973	0.503643056	4.018470248	0.115771096	3.573036911	0.36037236	0.232613149	8.036940497	2.561489201	0.755382016	5.795332636	737.6523477	0.061409619	19.84837108	3860.371795	0.775452341	16.88553114
SZ71	36	91	23983618	1.914822191	31	2.904055777	143	62.7533517	17.46469966	62	-9	152	12.57901805	66.3679506	0.225306538	12322729.21	0.305629228	466.7217174	16.83220566	18.8375584	0.990373598	2.549857132	0.781411535	0.530530777	0.610134954	1.314483179	0.401516966	0.721499663	0.711864957	0.984866064	0.926040181	-0.139173072	0.620723076	0.477600795	4.04844308	0.114286233	3.548819621	0.539908414	0.21245044	8.096886161	2.700883001	0.832817167	6.043039891	317.6960514	0.058346382	22.13512097	1664.151148	0.842001988	17.06758494
SZ72	50	107	69050867	1.979801735	30	4.241763201	149	79.63102244	18.11835709	82	-73	222	12.35596441	82.99317461	-0.623571169	30271128.41	0.304336466	546.767297	46.56547202	30.75768037	-2.367121711	2.811145126	0.732637316	0.585817411	0.570648061	1.291681659	0.399348929	0.738950048	0.730625181	0.991265061	0.944354005	-0.170506818	0.675476604	0.452889266	6.785669702	0.127484755	3.530882923	0.591898377	0.263759548	13.5713394	2.750177505	0.885945611	6.168717901	519.2599501	0.051796504	27.95321219	3050.973067	0.952756304	45.93436409
SZ73	28	87	11304483	2.037566356	32	2.941379546	130	56.88795706	19.01475733	56	-29	159	13.53645852	61.58066359	0.016880611	4554885.929	0.281137014	555.9384695	23.60776342	25.45002803	0.940403921	3.060225273	0.619114127	0.663122204	0.516367964	1.208244473	0.34467524	0.758120732	0.752058175	0.990639382	0.943746885	-0.22797492	0.75691281	0.433977857	4.795553036	0.121431653	3.502693873	0.674208386	0.206438915	9.591106073	2.813574632	0.91983485	6.306752309	147.597786	0.049512843	30.73833732	838.0694398	0.994679599	23.86816505
SZ74	37	85	17662709	1.712721856	26	3.039424204	141	61.15861272	14.80952419	61	-8	149	10.63306584	63.9051121	0.061587549	11326222.93	0.355293501	343.4874432	15.96658374	8.129253723	0.282525261	1.632941548	0.801741265	0.341193672	0.62543456	1.325542716	0.402304063	0.715311112	0.704875644	0.984428204	0.92422321	-0.068501859	0.411203713	0.483707903	3.969726566	0.142530683	3.257954905	0.346528404	0.277884847	7.939453133	2.387696297	0.608670703	5.730542093	240.9727168	0.055716235	23.96456702	1536.644393	0.630527662	16.38913295
SZ75	47	117.6	6351753	2.208559254	38	3.076286179	170	80.78057143	21.69335641	78	-9	179	15.35446953	85.20062374	0.158336209	10076584.72	0.249852082	733.6455654	23.60877321	32.01012801	0.895827338	3.373285534	0.883693457	0.575582916	0.655284791	1.358520243	0.431612914	0.707994498	0.695159371	0.986785171	0.929668731	-0.1877777	0.700088816	0.478113668	4.794204814	0.100152729	3.766095363	0.604141091	0.174722558	9.588409628	2.875280733	1.064244748	6.118626049	51.79542857	0.059194776	22.65573355	218.6205714	1.26820049	23.79542857
SZ76	29	74	6045489	1.649253163	24	3.127822178	111	50.90023981	14.01875403	50	-27	138	10.07596678	53.84714577	-0.006032333	3634733.108	0.370696479	308.6806954	21.20753135	7.019412455	0.161739927	1.53640219	0.733324798	0.354447357	0.594289992	1.277803236	0.372989636	0.725232027	0.71673898	0.98568555	0.927617773	-0.074337154	0.430483135	0.480009872	4.583298304	0.150612482	3.15087939	0.363452966	0.226884678	9.166596609	2.342813352	0.567431747	5.647374998	121.0057554	0.058036334	22.07055443	772.9021583	0.579186493	21.30023981
SZ77	48	98.3	7643469	1.797872641	28	2.819098903	129	74.39673913	16.17323792	75	1	128	11.59434448	77.03486446	-0.141199097	2641700.496	0.332038936	399.4955484	13.14721093	11.71650179	-0.309444098	2.065197501	0.659329062	0.516926239	0.532347402	1.231713345	0.365776979	0.752859145	0.746336857	0.982876999	0.926110108	-0.158219563	0.632270124	0.440042672	3.57700631	0.145310467	3.251468496	0.541339941	0.26831836	7.15401262	2.530617206	0.681131641	5.9231419	69.78416149	0.05418025	26.02240461	427.6661491	0.714111507	12.87189441
SZ78	18	97	36229471	2.346236572	40	4.562255719	214	53.21981789	25.14246592	47	-93	307	17.12298001	62.29796139	0.978034243	22112714.23	0.241941183	1048.686977	45.68470706	161.3996218	14.94385865	5.994881811	1.010516231	0.710004778	0.692279882	1.447821956	0.518411903	0.699111955	0.684595298	0.99417359	0.95200127	-0.219036537	0.785772019	0.479811289	6.666180806	0.088038987	4.167068927	0.745173249	0.211574809	13.33236161	3.193859126	1.751349511	6.426248236	523.1321907	0.05603987	24.241872	2258.520943	1.745038826	45.96647027
SZ79	34	88	10766569	1.863599362	27	3.156357859	134	59.99135988	16.61766431	59	-13	147	11.55501909	63.59670842	0.322996064	7039439.622	0.323706325	445.5780621	15.97529028	16.59702623	1.288433297	2.302401387	0.803075169	0.482266185	0.621207216	1.330978127	0.410439128	0.717688159	0.707442995	0.984452234	0.924803964	-0.117678564	0.573143067	0.480163622	3.949726881	0.125167994	3.486471372	0.500468943	0.24827129	7.899453763	2.620365564	0.776369139	5.938320251	151.6303531	0.056961064	23.3755191	861.7062359	0.789615627	16.15589782
[truncated: 59 more columns]
