# Supplementary material for: Development and validation of a predictive model combining clinical, radiomics, and deep transfer learning features for lymph node metastasis in early gastric cancer
Source: Front Med (Lausanne). 2022 Oct 3;9:986437. doi: 10.3389/fmed.2022.986437 (PMC9573999; doi:10.3389/fmed.2022.986437)
Supplement: Supplementary Table 1 — Intraclass correlation coefficients (ICC) analysis. [file Table_1.XLSX]

## Sheet: ICC_inter
Radiomics features	ICC
original_firstorder_10Percentile	0.973598
original_firstorder_90Percentile	0.999108
original_firstorder_Energy	0.999303
original_firstorder_Entropy	0.975329
original_firstorder_InterquartileRange	0.991263
original_firstorder_Kurtosis	0.991299
original_firstorder_Maximum	1
original_firstorder_Mean	0.994539
original_firstorder_MeanAbsoluteDeviation	0.981381
original_firstorder_Median	0.996689
original_firstorder_Minimum	0.957716
original_firstorder_Range	0.968167
original_firstorder_RobustMeanAbsoluteDeviation	0.990876
original_firstorder_RootMeanSquared	0.997789
original_firstorder_Skewness	0.96451
original_firstorder_TotalEnergy	0.99879
original_firstorder_Uniformity	0.98814
original_firstorder_Variance	0.963965
original_glcm_Autocorrelation	0.977952
original_glcm_ClusterProminence	0.973295
original_glcm_ClusterShade	0.981245
original_glcm_ClusterTendency	0.976668
original_glcm_Contrast	0.970711
original_glcm_Correlation	0.992171
original_glcm_DifferenceAverage	0.985244
original_glcm_DifferenceEntropy	0.98276
original_glcm_DifferenceVariance	0.962134
original_glcm_Id	0.99192
original_glcm_Idm	0.990326
original_glcm_Idmn	0.884676
original_glcm_Idn	0.920352
original_glcm_Imc1	0.995514
original_glcm_Imc2	0.990798
original_glcm_InverseVariance	0.995907
original_glcm_JointAverage	0.947422
original_glcm_JointEnergy	0.995306
original_glcm_JointEntropy	0.983719
original_glcm_MCC	0.991865
original_glcm_MaximumProbability	0.997123
original_glcm_SumAverage	0.947422
original_glcm_SumEntropy	0.98223
original_glcm_SumSquares	0.971596
original_gldm_DependenceEntropy	0.98483
original_gldm_DependenceNonUniformity	0.999761
original_gldm_DependenceNonUniformityNormalized	0.997168
original_gldm_DependenceVariance	0.99721
original_gldm_GrayLevelNonUniformity	0.999707
original_gldm_GrayLevelVariance	0.960565
original_gldm_HighGrayLevelEmphasis	0.977946
original_gldm_LargeDependenceEmphasis	0.998962
original_gldm_LargeDependenceHighGrayLevelEmphasis	0.975567
original_gldm_LargeDependenceLowGrayLevelEmphasis	0.905946
original_gldm_LowGrayLevelEmphasis	0.668394
original_gldm_SmallDependenceEmphasis	0.991466
original_gldm_SmallDependenceHighGrayLevelEmphasis	0.981837
original_gldm_SmallDependenceLowGrayLevelEmphasis	0.587618
original_glrlm_GrayLevelNonUniformity	0.999667
original_glrlm_GrayLevelNonUniformityNormalized	0.975152
original_glrlm_GrayLevelVariance	0.953457
original_glrlm_HighGrayLevelRunEmphasis	0.97774
original_glrlm_LongRunEmphasis	0.998485
original_glrlm_LongRunHighGrayLevelEmphasis	0.969157
original_glrlm_LongRunLowGrayLevelEmphasis	0.879236
original_glrlm_LowGrayLevelRunEmphasis	0.678809
original_glrlm_RunEntropy	0.973807
original_glrlm_RunLengthNonUniformity	0.999548
original_glrlm_RunLengthNonUniformityNormalized	0.997979
original_glrlm_RunPercentage	0.998458
original_glrlm_RunVariance	0.998761
original_glrlm_ShortRunEmphasis	0.997352
original_glrlm_ShortRunHighGrayLevelEmphasis	0.978635
original_glrlm_ShortRunLowGrayLevelEmphasis	0.628961
original_glszm_GrayLevelNonUniformity	0.996524
original_glszm_GrayLevelNonUniformityNormalized	0.912379
original_glszm_GrayLevelVariance	0.971254
original_glszm_HighGrayLevelZoneEmphasis	0.980054
original_glszm_LargeAreaEmphasis	0.998214
original_glszm_LargeAreaHighGrayLevelEmphasis	0.996175
original_glszm_LargeAreaLowGrayLevelEmphasis	0.967663
original_glszm_LowGrayLevelZoneEmphasis	0.703842
original_glszm_SizeZoneNonUniformity	0.996575
original_glszm_SizeZoneNonUniformityNormalized	0.876774
original_glszm_SmallAreaEmphasis	0.853613
original_glszm_SmallAreaHighGrayLevelEmphasis	0.981448
original_glszm_SmallAreaLowGrayLevelEmphasis	0.701747
original_glszm_ZoneEntropy	0.941447
original_glszm_ZonePercentage	0.985661
original_glszm_ZoneVariance	0.998296
original_ngtdm_Busyness	0.927984
original_ngtdm_Coarseness	0.99574
original_ngtdm_Complexity	0.983103
original_ngtdm_Contrast	0.897891
original_ngtdm_Strength	0.968897
original_shape_Elongation	0.994354
original_shape_Flatness	0.994743
original_shape_LeastAxisLength	0.998233
original_shape_MajorAxisLength	0.999885
original_shape_Maximum2DDiameterColumn	0.998593
original_shape_Maximum2DDiameterRow	0.999693
original_shape_Maximum2DDiameterSlice	0.996942
original_shape_Maximum3DDiameter	0.999514
original_shape_MeshVolume	0.999214
original_shape_MinorAxisLength	0.998059
original_shape_Sphericity	0.995901
original_shape_SurfaceArea	0.999608
original_shape_SurfaceVolumeRatio	0.995719
original_shape_VoxelVolume	0.999201
	108

## Sheet: ICC_intra
Radiomics features	ICC
original_firstorder_10Percentile	0.992269
original_firstorder_90Percentile	0.999436
original_firstorder_Energy	0.999772
original_firstorder_Entropy	0.994224
original_firstorder_InterquartileRange	0.99729
original_firstorder_Kurtosis	0.997678
original_firstorder_Maximum	1
original_firstorder_Mean	0.997905
original_firstorder_MeanAbsoluteDeviation	0.99493
original_firstorder_Median	0.99832
original_firstorder_Minimum	0.976897
original_firstorder_Range	0.982555
original_firstorder_RobustMeanAbsoluteDeviation	0.997547
original_firstorder_RootMeanSquared	0.999037
original_firstorder_Skewness	0.988082
original_firstorder_TotalEnergy	0.999593
original_firstorder_Uniformity	0.996911
original_firstorder_Variance	0.989737
original_glcm_Autocorrelation	0.989426
original_glcm_ClusterProminence	0.993793
original_glcm_ClusterShade	0.995359
original_glcm_ClusterTendency	0.995937
original_glcm_Contrast	0.988527
original_glcm_Correlation	0.997969
original_glcm_DifferenceAverage	0.995271
original_glcm_DifferenceEntropy	0.991978
original_glcm_DifferenceVariance	0.979257
original_glcm_Id	0.997653
original_glcm_Idm	0.997211
original_glcm_Idmn	0.952633
original_glcm_Idn	0.960519
original_glcm_Imc1	0.997996
original_glcm_Imc2	0.997796
original_glcm_InverseVariance	0.997769
original_glcm_JointAverage	0.972536
original_glcm_JointEnergy	0.998888
original_glcm_JointEntropy	0.996626
original_glcm_MCC	0.995707
original_glcm_MaximumProbability	0.999309
original_glcm_SumAverage	0.972536
original_glcm_SumEntropy	0.997465
original_glcm_SumSquares	0.994067
original_gldm_DependenceEntropy	0.997391
original_gldm_DependenceNonUniformity	0.999883
original_gldm_DependenceNonUniformityNormalized	0.999173
original_gldm_DependenceVariance	0.998574
original_gldm_GrayLevelNonUniformity	0.999872
original_gldm_GrayLevelVariance	0.990027
original_gldm_HighGrayLevelEmphasis	0.989588
original_gldm_LargeDependenceEmphasis	0.99944
original_gldm_LargeDependenceHighGrayLevelEmphasis	0.988021
original_gldm_LargeDependenceLowGrayLevelEmphasis	0.950185
original_gldm_LowGrayLevelEmphasis	0.882511
original_gldm_SmallDependenceEmphasis	0.994091
original_gldm_SmallDependenceHighGrayLevelEmphasis	0.992656
original_gldm_SmallDependenceLowGrayLevelEmphasis	0.900597
original_glrlm_GrayLevelNonUniformity	0.999866
original_glrlm_GrayLevelNonUniformityNormalized	0.992228
original_glrlm_GrayLevelVariance	0.986677
original_glrlm_HighGrayLevelRunEmphasis	0.989605
original_glrlm_LongRunEmphasis	0.999181
original_glrlm_LongRunHighGrayLevelEmphasis	0.985735
original_glrlm_LongRunLowGrayLevelEmphasis	0.951097
original_glrlm_LowGrayLevelRunEmphasis	0.88569
original_glrlm_RunEntropy	0.993793
original_glrlm_RunLengthNonUniformity	0.999798
original_glrlm_RunLengthNonUniformityNormalized	0.998952
original_glrlm_RunPercentage	0.999193
original_glrlm_RunVariance	0.999247
original_glrlm_ShortRunEmphasis	0.998554
original_glrlm_ShortRunHighGrayLevelEmphasis	0.990156
original_glrlm_ShortRunLowGrayLevelEmphasis	0.873526
original_glszm_GrayLevelNonUniformity	0.998987
original_glszm_GrayLevelNonUniformityNormalized	0.967591
original_glszm_GrayLevelVariance	0.991285
original_glszm_HighGrayLevelZoneEmphasis	0.990086
original_glszm_LargeAreaEmphasis	0.998895
original_glszm_LargeAreaHighGrayLevelEmphasis	0.996375
original_glszm_LargeAreaLowGrayLevelEmphasis	0.971066
original_glszm_LowGrayLevelZoneEmphasis	0.868385
original_glszm_SizeZoneNonUniformity	0.997138
original_glszm_SizeZoneNonUniformityNormalized	0.927605
original_glszm_SmallAreaEmphasis	0.909274
original_glszm_SmallAreaHighGrayLevelEmphasis	0.991565
original_glszm_SmallAreaLowGrayLevelEmphasis	0.836914
original_glszm_ZoneEntropy	0.971624
original_glszm_ZonePercentage	0.990738
original_glszm_ZoneVariance	0.998958
original_ngtdm_Busyness	0.943757
original_ngtdm_Coarseness	0.999572
original_ngtdm_Complexity	0.9933
original_ngtdm_Contrast	0.958458
original_ngtdm_Strength	0.990392
original_shape_Elongation	0.997549
original_shape_Flatness	0.998405
original_shape_LeastAxisLength	0.999584
original_shape_MajorAxisLength	0.999943
original_shape_Maximum2DDiameterColumn	0.999258
original_shape_Maximum2DDiameterRow	0.999787
original_shape_Maximum2DDiameterSlice	0.998726
original_shape_Maximum3DDiameter	0.999716
original_shape_MeshVolume	0.999634
original_shape_MinorAxisLength	0.99935
original_shape_Sphericity	0.997688
original_shape_SurfaceArea	0.999815
original_shape_SurfaceVolumeRatio	0.998141
original_shape_VoxelVolume	0.999626
	108
