# Supplementary material for: Development and validation of a predictive model combining clinical, radiomics, and deep transfer learning features for lymph node metastasis in early gastric cancer
Source: Front Med (Lausanne). 2022 Oct 3;9:986437. doi: 10.3389/fmed.2022.986437 (PMC9573999; doi:10.3389/fmed.2022.986437)
Supplement: Supplementary Table 2 — Various models selected features. [file Table_2.XLSX]

## Sheet: Clinical
ID	Gender	Age	Tumor_size	pT_stage	Lauren_histolodical_type	Grade_of_differentiation	Vascular_invasion	Ulcer	label	group
0	1.27569	-0.204563	0.216151	-1.15305	-0.77326	0.508321	-0.407023	-0.761675	1	train
1	1.27569	1.23483	0.607166	-1.15305	-0.77326	0.508321	-0.407023	-0.761675	0	train
2	-0.782475	0.605098	0.607166	-1.15305	-0.77326	1.926	-0.407023	1.31053	0	train
3	-0.782475	0.245249	-0.487678	0.8657	-0.77326	0.508321	-0.407023	-0.761675	0	test
4	1.27569	0.785023	-0.644084	0.8657	-0.77326	1.926	-0.407023	-0.761675	0	test
5	1.27569	-0.114601	-0.956896	0.8657	1.63099	-0.909359	-0.407023	-0.761675	0	train
6	-0.782475	0.515136	-0.174865	-1.15305	-0.77326	0.508321	-0.407023	-0.761675	0	train
7	-0.782475	-0.0246383	1.23279	-1.15305	1.63099	1.926	-0.407023	1.31053	0	train
8	1.27569	1.23483	-0.956896	0.8657	-0.77326	1.926	-0.407023	-0.761675	0	train
9	1.27569	0.964947	-0.956896	-1.15305	-0.77326	0.508321	-0.407023	1.31053	0	test
10	-0.782475	0.425173	-0.565881	-1.15305	-0.77326	0.508321	-0.407023	-0.761675	0	test
11	-0.782475	1.23483	-0.174865	0.8657	-0.77326	-0.909359	-0.407023	-0.761675	0	train
12	-0.782475	0.515136	1.3892	-1.15305	-0.77326	0.508321	-0.407023	1.31053	0	train
13	-0.782475	0.785023	1.3892	0.8657	1.63099	-0.909359	-0.407023	-0.761675	0	test
14	-0.782475	0.785023	-0.956896	0.8657	-0.77326	1.926	-0.407023	-0.761675	0	test
15	-0.782475	-0.384488	-0.80049	0.8657	-0.77326	1.926	-0.407023	-0.761675	0	train
16	-0.782475	1.05491	-1.0351	-1.15305	-0.77326	1.926	-0.407023	-0.761675	0	train
17	-0.782475	0.065324	-0.956896	0.8657	-0.77326	0.508321	-0.407023	-0.761675	0	train
18	-0.782475	-0.204563	0.216151	0.8657	-0.77326	0.508321	-0.407023	-0.761675	0	train
19	-0.782475	0.69506	0.216151	-1.15305	-0.77326	1.926	-0.407023	1.31053	0	test
20	1.27569	-1.10419	-0.956896	0.8657	-0.77326	-0.909359	-0.407023	-0.761675	0	train
21	-0.782475	0.874985	-0.565881	-1.15305	-0.77326	0.508321	-0.407023	1.31053	0	train
22	1.27569	0.425173	-0.956896	0.8657	-0.77326	0.508321	-0.407023	1.31053	0	train
23	1.27569	-1.01422	1.78021	-1.15305	0.428867	-0.909359	-0.407023	1.31053	0	train
24	-0.782475	0.155286	0.607166	0.8657	1.63099	0.508321	2.45244	-0.761675	0	test
25	-0.782475	0.335211	-0.174865	0.8657	-0.77326	1.926	-0.407023	-0.761675	0	train
26	1.27569	2.94412	0.294354	0.8657	1.63099	-0.909359	-0.407023	1.31053	0	train
27	1.27569	-1.28411	-1.58252	-1.15305	0.428867	-0.909359	-0.407023	-0.761675	0	test
28	1.27569	-0.47445	-0.174865	-1.15305	0.428867	-0.909359	-0.407023	1.31053	0	test
29	-0.782475	0.425173	-0.878693	-1.15305	-0.77326	0.508321	-0.407023	1.31053	0	train
30	-0.782475	-0.294525	-0.80049	-1.15305	-0.77326	-0.909359	-0.407023	1.31053	0	train
31	1.27569	1.41476	0.216151	0.8657	-0.77326	1.926	-0.407023	-0.761675	0	train
32	-0.782475	1.14487	-0.174865	-1.15305	1.63099	1.926	-0.407023	-0.761675	0	test
33	1.27569	1.3248	-0.956896	0.8657	1.63099	-0.909359	-0.407023	1.31053	0	test
34	-0.782475	-0.294525	-0.0966619	-1.15305	-0.77326	0.508321	-0.407023	1.31053	0	test
35	-0.782475	0.605098	-0.174865	-1.15305	-0.77326	1.926	-0.407023	1.31053	0	train
36	-0.782475	-0.294525	2.56224	-1.15305	0.428867	-0.909359	-0.407023	1.31053	0	train
37	1.27569	-0.924262	-0.722287	-1.15305	-0.77326	0.508321	-0.407023	-0.761675	0	test
38	1.27569	-1.10419	-0.956896	-1.15305	0.428867	-0.909359	-0.407023	-0.761675	0	train
39	-0.782475	-0.384488	0.216151	0.8657	1.63099	0.508321	-0.407023	-0.761675	0	test
40	-0.782475	-0.294525	-0.956896	-1.15305	-0.77326	-0.909359	-0.407023	1.31053	0	test
41	-0.782475	-0.204563	-1.0351	-1.15305	1.63099	0.508321	-0.407023	-0.761675	0	train
42	-0.782475	-1.46404	0.841776	-1.15305	-0.77326	0.508321	-0.407023	-0.761675	0	train
43	-0.782475	-1.46404	-0.565881	-1.15305	-0.77326	0.508321	-0.407023	-0.761675	0	test
44	-0.782475	1.23483	-0.956896	0.8657	1.63099	0.508321	-0.407023	-0.761675	0	train
45	-0.782475	0.335211	-0.956896	0.8657	-0.77326	0.508321	-0.407023	1.31053	0	test
46	1.27569	2.13446	0.607166	0.8657	-0.77326	0.508321	-0.407023	-0.761675	0	train
47	-0.782475	-1.01422	-0.174865	0.8657	1.63099	0.508321	-0.407023	-0.761675	0	train
48	-0.782475	-0.924262	-0.722287	-1.15305	-0.77326	1.926	-0.407023	-0.761675	0	test
49	-0.782475	-0.47445	-0.565881	0.8657	1.63099	0.508321	-0.407023	-0.761675	0	train
50	1.27569	-0.204563	-0.174865	0.8657	-0.77326	0.508321	-0.407023	-0.761675	0	test
51	-0.782475	-0.204563	-0.565881	-1.15305	-0.77326	0.508321	-0.407023	-0.761675	0	train
52	-0.782475	0.69506	-0.722287	0.8657	-0.77326	0.508321	-0.407023	-0.761675	0	test
53	-0.782475	0.69506	-0.565881	0.8657	-0.77326	0.508321	-0.407023	-0.761675	0	train
54	-0.782475	-0.47445	0.216151	0.8657	1.63099	-0.909359	-0.407023	1.31053	0	test
55	-0.782475	-0.564412	-0.565881	0.8657	1.63099	-0.909359	-0.407023	-0.761675	0	train
56	-0.782475	0.605098	-0.80049	0.8657	-0.77326	-0.909359	-0.407023	-0.761675	0	train
57	-0.782475	-0.654375	-0.956896	0.8657	-0.77326	0.508321	-0.407023	-0.761675	0	train
58	-0.782475	0.245249	-0.174865	0.8657	-0.77326	0.508321	-0.407023	-0.761675	0	test
59	-0.782475	0.335211	0.607166	-1.15305	-0.77326	0.508321	-0.407023	-0.761675	0	test
60	1.27569	-0.744337	-0.956896	-1.15305	1.63099	0.508321	-0.407023	1.31053	0	train
61	-0.782475	0.515136	-0.174865	0.8657	0.428867	1.926	-0.407023	-0.761675	0	test
62	-0.782475	-0.204563	-0.174865	-1.15305	-0.77326	0.508321	-0.407023	-0.761675	0	train
63	1.27569	-1.10419	-0.80049	-1.15305	1.63099	-0.909359	-0.407023	-0.761675	0	train
64	-0.782475	0.605098	1.3892	0.8657	-0.77326	0.508321	2.45244	-0.761675	0	train
65	-0.782475	-0.384488	1.78021	0.8657	1.63099	-0.909359	-0.407023	-0.761675	0	test
66	-0.782475	-0.564412	0.216151	0.8657	0.428867	-0.909359	-0.407023	-0.761675	0	test
67	-0.782475	-0.114601	-0.174865	-1.15305	0.428867	-0.909359	-0.407023	1.31053	0	train
68	-0.782475	0.245249	-0.565881	-1.15305	-0.77326	0.508321	-0.407023	-0.761675	0	test
69	1.27569	2.13446	-0.565881	0.8657	-0.77326	0.508321	-0.407023	-0.761675	0	train
70	-0.782475	-0.924262	0.607166	-1.15305	-0.77326	0.508321	-0.407023	-0.761675	0	train
71	-0.782475	-0.834299	-0.956896	-1.15305	-0.77326	0.508321	-0.407023	1.31053	0	test
72	-0.782475	-1.01422	0.0597444	-1.15305	-0.77326	1.926	-0.407023	-0.761675	0	train
73	-0.782475	-0.384488	-0.174865	-1.15305	0.428867	-0.909359	-0.407023	1.31053	0	train
74	1.27569	-0.47445	0.607166	0.8657	-0.77326	1.926	-0.407023	1.31053	0	train
75	1.27569	1.59468	0.607166	0.8657	0.428867	-0.909359	-0.407023	-0.761675	0	train
76	1.27569	-0.744337	-1.1133	-1.15305	0.428867	-0.909359	-0.407023	-0.761675	0	train
77	1.27569	0.155286	-0.565881	-1.15305	-0.77326	1.926	-0.407023	1.31053	0	train
78	1.27569	-0.924262	-0.565881	0.8657	0.428867	-0.909359	-0.407023	-0.761675	0	train
79	-0.782475	0.155286	-0.174865	0.8657	-0.77326	0.508321	-0.407023	-0.761675	0	test
80	1.27569	-3.26328	0.607166	-1.15305	0.428867	-0.909359	-0.407023	1.31053	0	test
81	-0.782475	0.065324	-0.565881	0.8657	-0.77326	0.508321	-0.407023	-0.761675	0	train
82	-0.782475	0.065324	-0.565881	-1.15305	-0.77326	0.508321	-0.407023	-0.761675	0	test
83	-0.782475	-2.00381	0.998182	-1.15305	0.428867	-0.909359	-0.407023	-0.761675	0	train
84	1.27569	-1.28411	-0.956896	-1.15305	0.428867	-0.909359	-0.407023	1.31053	0	train
85	-0.782475	-0.384488	-0.174865	0.8657	-0.77326	1.926	-0.407023	-0.761675	0	test
86	1.27569	-0.47445	-0.0184588	0.8657	1.63099	0.508321	-0.407023	-0.761675	0	train
87	-0.782475	1.23483	-0.565881	0.8657	-0.77326	1.926	-0.407023	1.31053	0	test
88	1.27569	0.874985	-0.956896	-1.15305	0.428867	-0.909359	-0.407023	-0.761675	0	train
89	-0.782475	0.245249	-0.565881	-1.15305	-0.77326	1.926	-0.407023	-0.761675	0	train
90	1.27569	0.69506	-0.956896	0.8657	-0.77326	0.508321	-0.407023	-0.761675	0	train
91	1.27569	-1.01422	-0.174865	-1.15305	-0.77326	1.926	-0.407023	-0.761675	0	train
92	1.27569	1.50472	-0.565881	0.8657	-0.77326	0.508321	-0.407023	-0.761675	0	test
93	-0.782475	1.77461	-0.565881	-1.15305	-0.77326	0.508321	-0.407023	-0.761675	0	train
94	-0.782475	0.69506	-1.34791	-1.15305	-0.77326	0.508321	-0.407023	1.31053	0	test
95	-0.782475	-0.204563	0.607166	-1.15305	1.63099	1.926	-0.407023	-0.761675	0	train
96	-0.782475	1.86457	-0.174865	-1.15305	-0.77326	0.508321	-0.407023	1.31053	0	test
97	-0.782475	0.515136	0.607166	0.8657	-0.77326	0.508321	-0.407023	-0.761675	0	test
98	1.27569	0.785023	0.998182	0.8657	1.63099	0.508321	-0.407023	1.31053	0	train
99	-0.782475	-0.564412	2.32764	0.8657	-0.77326	0.508321	-0.407023	-0.761675	0	test
100	-0.782475	-1.37407	-0.174865	0.8657	-0.77326	0.508321	-0.407023	-0.761675	0	train
101	-0.782475	0.515136	-0.956896	0.8657	-0.77326	1.926	-0.407023	-0.761675	0	train
102	-0.782475	1.23483	-0.956896	-1.15305	-0.77326	0.508321	-0.407023	-0.761675	0	test
103	-0.782475	0.065324	-0.956896	0.8657	1.63099	-0.909359	-0.407023	-0.761675	0	train
104	1.27569	-0.47445	-0.565881	-1.15305	-0.77326	0.508321	-0.407023	-0.761675	0	test
105	-0.782475	0.155286	-0.174865	-1.15305	-0.77326	0.508321	-0.407023	1.31053	0	test
106	1.27569	-0.294525	-0.80049	-1.15305	1.63099	0.508321	-0.407023	-0.761675	0	train
107	1.27569	-1.19415	-0.956896	-1.15305	-0.77326	0.508321	-0.407023	-0.761675	0	train
108	-0.782475	1.59468	-0.174865	0.8657	-0.77326	0.508321	-0.407023	-0.761675	0	test
109	-0.782475	0.245249	-0.565881	0.8657	-0.77326	0.508321	-0.407023	-0.761675	0	train
110	-0.782475	-0.294525	-0.956896	0.8657	-0.77326	0.508321	-0.407023	-0.761675	0	train
111	-0.782475	0.69506	-0.565881	-1.15305	-0.77326	0.508321	-0.407023	1.31053	0	train
112	-0.782475	1.23483	-1.34791	-1.15305	0.428867	-0.909359	-0.407023	-0.761675	0	train
113	-0.782475	0.335211	-0.565881	0.8657	-0.77326	0.508321	-0.407023	1.31053	0	train
114	-0.782475	1.23483	-0.956896	0.8657	-0.77326	1.926	-0.407023	1.31053	0	test
115	-0.782475	1.77461	0.45076	0.8657	-0.77326	0.508321	-0.407023	1.31053	0	train
116	-0.782475	0.155286	-0.174865	-1.15305	-0.77326	0.508321	-0.407023	-0.761675	0	train
117	-0.782475	-0.0246383	-1.0351	-1.15305	-0.77326	1.926	-0.407023	1.31053	0	train
118	-0.782475	-1.82388	-0.956896	-1.15305	-0.77326	-0.909359	-0.407023	-0.761675	0	test
119	-0.782475	-0.114601	-0.565881	0.8657	-0.77326	0.508321	-0.407023	-0.761675	0	test
120	-0.782475	-0.924262	1.3892	0.8657	0.428867	-0.909359	-0.407023	-0.761675	0	train
121	1.27569	-1.91385	-0.565881	0.8657	0.428867	-0.909359	-0.407023	-0.761675	0	train
122	-0.782475	1.86457	2.56224	-1.15305	-0.77326	1.926	-0.407023	1.31053	0	train
123	1.27569	-1.64396	-0.565881	0.8657	1.63099	-0.909359	-0.407023	-0.761675	0	train
124	-0.782475	0.515136	-0.956896	-1.15305	1.63099	-0.909359	-0.407023	-0.761675	0	test
125	1.27569	-0.924262	-1.1133	-1.15305	1.63099	0.508321	-0.407023	-0.761675	0	test
126	1.27569	0.245249	-0.174865	-1.15305	-0.77326	1.926	-0.407023	-0.761675	0	train
127	1.27569	0.515136	0.607166	0.8657	1.63099	-0.909359	-0.407023	1.31053	0	train
128	-0.782475	-1.01422	0.607166	0.8657	-0.77326	-0.909359	-0.407023	-0.761675	0	test
129	1.27569	0.515136	-0.174865	-1.15305	0.428867	0.508321	-0.407023	1.31053	0	test
130	-0.782475	0.785023	0.607166	-1.15305	-0.77326	0.508321	-0.407023	1.31053	0	test
131	1.27569	-1.01422	1.3892	-1.15305	1.63099	-0.909359	-0.407023	1.31053	0	train
132	-0.782475	1.41476	0.216151	-1.15305	-0.77326	0.508321	-0.407023	-0.761675	0	train
133	-0.782475	0.874985	-0.174865	0.8657	-0.77326	1.926	-0.407023	-0.761675	0	train
134	1.27569	-0.384488	-1.26971	-1.15305	1.63099	-0.909359	-0.407023	1.31053	0	train
135	-0.782475	0.245249	-0.0184588	-1.15305	-0.77326	0.508321	-0.407023	1.31053	0	test
136	-0.782475	0.785023	-0.174865	-1.15305	-0.77326	1.926	-0.407023	1.31053	0	test
137	-0.782475	0.155286	-0.331271	0.8657	-0.77326	-0.909359	-0.407023	-0.761675	0	train
138	1.27569	-0.204563	-0.878693	-1.15305	0.428867	-0.909359	-0.407023	1.31053	0	train
139	1.27569	-0.294525	1.3892	-1.15305	0.428867	-0.909359	-0.407023	1.31053	0	train
140	-0.782475	-0.204563	0.998182	0.8657	1.63099	-0.909359	-0.407023	-0.761675	0	train
141	-0.782475	0.785023	0.0597444	0.8657	-0.77326	-0.909359	-0.407023	-0.761675	0	train
142	-0.782475	1.05491	2.95326	-1.15305	-0.77326	-0.909359	-0.407023	1.31053	0	train
143	-0.782475	1.86457	-0.174865	0.8657	-0.77326	0.508321	-0.407023	-0.761675	0	train
144	1.27569	-1.37407	-1.0351	0.8657	0.428867	-0.909359	-0.407023	-0.761675	0	test
145	-0.782475	0.155286	0.607166	0.8657	0.428867	-0.909359	-0.407023	-0.761675	0	train
146	-0.782475	-0.654375	0.216151	0.8657	-0.77326	0.508321	-0.407023	-0.761675	0	test
147	-0.782475	0.425173	0.607166	0.8657	-0.77326	0.508321	-0.407023	-0.761675	0	train
148	1.27569	-0.924262	-0.80049	-1.15305	0.428867	-0.909359	-0.407023	-0.761675	0	train
149	1.27569	-0.654375	-0.644084	-1.15305	0.428867	-0.909359	-0.407023	1.31053	0	test
150	-0.782475	-0.0246383	-0.956896	0.8657	-0.77326	1.926	-0.407023	1.31053	0	test
151	1.27569	-0.384488	-1.19151	0.8657	-0.77326	0.508321	-0.407023	-0.761675	0	test
152	1.27569	1.05491	2.95326	-1.15305	0.428867	-0.909359	-0.407023	1.31053	0	test
153	-0.782475	1.14487	2.17123	-1.15305	-0.77326	1.926	-0.407023	1.31053	0	train
154	-0.782475	-0.0246383	0.607166	-1.15305	1.63099	-0.909359	-0.407023	-0.761675	0	train
155	1.27569	-1.28411	-1.26971	-1.15305	0.428867	-0.909359	-0.407023	-0.761675	0	train
156	-0.782475	0.69506	-1.26971	0.8657	-0.77326	0.508321	-0.407023	-0.761675	0	train
157	1.27569	-1.01422	-1.34791	-1.15305	1.63099	-0.909359	-0.407023	1.31053	0	test
158	-0.782475	-0.924262	-0.565881	-1.15305	0.428867	-0.909359	-0.407023	-0.761675	0	train
159	-0.782475	0.605098	-0.878693	-1.15305	-0.77326	1.926	-0.407023	1.31053	0	train
160	1.27569	0.605098	0.216151	0.8657	-0.77326	-0.909359	2.45244	1.31053	0	test
161	-0.782475	-1.10419	-0.956896	-1.15305	-0.77326	0.508321	-0.407023	-0.761675	0	train
162	-0.782475	0.874985	-0.331271	-1.15305	0.428867	-0.909359	-0.407023	1.31053	0	train
163	-0.782475	-0.834299	0.216151	-1.15305	-0.77326	0.508321	-0.407023	-0.761675	0	test
164	1.27569	-1.28411	0.998182	-1.15305	0.428867	-0.909359	-0.407023	-0.761675	0	test
165	1.27569	-2.09377	-0.565881	-1.15305	0.428867	-0.909359	-0.407023	1.31053	0	train
166	1.27569	-0.47445	-0.174865	-1.15305	-0.77326	1.926	-0.407023	1.31053	0	test
167	-0.782475	0.605098	-1.1133	-1.15305	-0.77326	0.508321	-0.407023	1.31053	0	train
168	-0.782475	-1.19415	-0.174865	0.8657	-0.77326	-0.909359	-0.407023	-0.761675	0	test
169	-0.782475	1.14487	-0.487678	0.8657	-0.77326	-0.909359	-0.407023	-0.761675	0	test
170	-0.782475	0.874985	-0.956896	-1.15305	1.63099	-0.909359	-0.407023	-0.761675	0	test
171	-0.782475	0.245249	-0.565881	-1.15305	-0.77326	0.508321	-0.407023	-0.761675	0	train
172	1.27569	-0.744337	0.607166	0.8657	1.63099	-0.909359	-0.407023	-0.761675	0	test
173	1.27569	0.065324	-0.174865	0.8657	-0.77326	-0.909359	-0.407023	-0.761675	0	train
174	1.27569	-1.01422	-0.565881	-1.15305	1.63099	-0.909359	-0.407023	1.31053	0	test
175	1.27569	0.874985	-1.19151	-1.15305	-0.77326	-0.909359	-0.407023	-0.761675	0	test
176	-0.782475	-0.744337	0.216151	0.8657	-0.77326	0.508321	-0.407023	-0.761675	0	train
177	-0.782475	-0.47445	0.216151	-1.15305	0.428867	-0.909359	-0.407023	1.31053	0	train
178	-0.782475	0.964947	-0.174865	0.8657	-0.77326	0.508321	-0.407023	1.31053	0	train
179	-0.782475	-0.114601	-0.174865	0.8657	-0.77326	-0.909359	-0.407023	-0.761675	0	train
180	1.27569	0.69506	3.57889	0.8657	-0.77326	0.508321	-0.407023	1.31053	0	train
181	1.27569	0.155286	-0.956896	0.8657	-0.77326	-0.909359	-0.407023	-0.761675	0	train
182	1.27569	1.23483	-0.331271	0.8657	1.63099	-0.909359	2.45244	-0.761675	0	train
183	1.27569	-0.204563	0.216151	0.8657	0.428867	-0.909359	-0.407023	1.31053	0	train
184	1.27569	0.605098	-0.80049	0.8657	-0.77326	-0.909359	-0.407023	-0.761675	0	train
185	-0.782475	-0.204563	-0.487678	-1.15305	-0.77326	0.508321	-0.407023	1.31053	0	train
186	-0.782475	0.874985	-0.331271	0.8657	1.63099	-0.909359	-0.407023	1.31053	0	train
187	-0.782475	0.425173	1.78021	0.8657	-0.77326	1.926	-0.407023	-0.761675	0	test
188	-0.782475	0.605098	-0.956896	0.8657	1.63099	-0.909359	-0.407023	-0.761675	0	test
189	-0.782475	0.155286	0.137948	0.8657	-0.77326	0.508321	-0.407023	1.31053	0	train
190	-0.782475	-0.924262	-0.174865	0.8657	1.63099	-0.909359	-0.407023	-0.761675	0	test
191	-0.782475	1.3248	0.998182	0.8657	-0.77326	0.508321	-0.407023	1.31053	0	train
192	-0.782475	0.155286	-0.174865	0.8657	-0.77326	0.508321	-0.407023	-0.761675	0	test
193	-0.782475	1.05491	0.607166	-1.15305	-0.77326	0.508321	-0.407023	-0.761675	0	train
194	1.27569	-0.564412	-0.722287	-1.15305	-0.77326	-0.909359	-0.407023	-0.761675	0	train
195	1.27569	-0.564412	-1.26971	0.8657	-0.77326	0.508321	-0.407023	-0.761675	0	train
196	-0.782475	0.065324	-0.565881	0.8657	-0.77326	-0.909359	-0.407023	-0.761675	0	train
197	-0.782475	-0.384488	-0.956896	0.8657	-0.77326	0.508321	-0.407023	1.31053	0	train
198	-0.782475	-0.654375	-0.565881	-1.15305	1.63099	0.508321	-0.407023	1.31053	0	test
199	1.27569	-2.18373	4.51732	-1.15305	0.428867	-0.909359	-0.407023	1.31053	0	train
200	1.27569	-1.10419	-1.19151	-1.15305	1.63099	-0.909359	-0.407023	-0.761675	0	train
201	-0.782475	0.245249	-0.956896	0.8657	1.63099	-0.909359	-0.407023	-0.761675	0	train
202	-0.782475	-2.18373	-0.174865	-1.15305	0.428867	-0.909359	-0.407023	1.31053	0	test
203	-0.782475	-0.114601	-0.722287	0.8657	1.63099	-0.909359	-0.407023	-0.761675	0	train
204	1.27569	0.785023	-0.722287	-1.15305	-0.77326	-0.909359	-0.407023	1.31053	0	train
205	-0.782475	-1.19415	0.216151	0.8657	0.428867	-0.909359	2.45244	-0.761675	0	test
206	-0.782475	-0.654375	-0.331271	-1.15305	1.63099	-0.909359	-0.407023	-0.761675	0	train
207	-0.782475	-1.91385	-0.0184588	-1.15305	0.428867	-0.909359	-0.407023	1.31053	0	test
208	-0.782475	-0.294525	-0.0184588	0.8657	0.428867	-0.909359	-0.407023	-0.761675	0	test
209	1.27569	-1.01422	-0.878693	-1.15305	1.63099	-0.909359	-0.407023	1.31053	0	train
210	-0.782475	-0.204563	-0.174865	-1.15305	1.63099	1.926	-0.407023	-0.761675	0	train
211	-0.782475	1.23483	-0.174865	0.8657	1.63099	-0.909359	-0.407023	1.31053	0	test
212	-0.782475	-0.834299	-0.956896	-1.15305	0.428867	-0.909359	-0.407023	-0.761675	0	train
213	-0.782475	0.605098	-0.644084	-1.15305	-0.77326	-0.909359	-0.407023	-0.761675	0	train
214	-0.782475	1.68465	-0.174865	0.8657	-0.77326	1.926	-0.407023	-0.761675	0	train
215	-0.782475	-1.01422	-0.565881	-1.15305	-0.77326	-0.909359	-0.407023	-0.761675	0	train
216	-0.782475	0.964947	-0.174865	-1.15305	0.428867	1.926	-0.407023	-0.761675	0	test
217	1.27569	1.95453	0.607166	-1.15305	-0.77326	-0.909359	-0.407023	-0.761675	0	train
218	1.27569	1.14487	-0.174865	-1.15305	0.428867	-0.909359	-0.407023	-0.761675	0	train
219	1.27569	0.425173	1.3892	-1.15305	-0.77326	-0.909359	-0.407023	1.31053	0	test
220	-0.782475	1.23483	-0.956896	-1.15305	-0.77326	0.508321	-0.407023	-0.761675	0	test
221	1.27569	-0.744337	-1.34791	-1.15305	1.63099	1.926	-0.407023	1.31053	0	train
222	-0.782475	0.69506	-0.878693	0.8657	-0.77326	0.508321	-0.407023	1.31053	0	test
223	-0.782475	0.785023	-0.487678	0.8657	-0.77326	0.508321	-0.407023	1.31053	0	train
224	1.27569	0.065324	-0.565881	0.8657	1.63099	-0.909359	-0.407023	-0.761675	0	train
225	-0.782475	-0.204563	-0.956896	-1.15305	-0.77326	-0.909359	-0.407023	-0.761675	0	train
226	-0.782475	0.515136	0.998182	0.8657	-0.77326	0.508321	-0.407023	-0.761675	0	test
227	-0.782475	0.065324	-0.565881	0.8657	-0.77326	0.508321	-0.407023	-0.761675	0	train
228	1.27569	0.425173	-0.0184588	0.8657	-0.77326	0.508321	-0.407023	1.31053	0	train
229	-0.782475	-2.36366	-0.174865	-1.15305	0.428867	-0.909359	-0.407023	-0.761675	0	test
230	-0.782475	-1.10419	-0.0184588	-1.15305	1.63099	-0.909359	-0.407023	-0.761675	0	train
231	-0.782475	1.3248	-0.565881	0.8657	-0.77326	-0.909359	-0.407023	-0.761675	0	train
232	-0.782475	-0.564412	-0.80049	-1.15305	0.428867	-0.909359	-0.407023	-0.761675	0	train
233	1.27569	-2.2737	-1.19151	-1.15305	0.428867	-0.909359	-0.407023	-0.761675	0	test
234	-0.782475	-0.564412	-0.722287	0.8657	-0.77326	-0.909359	-0.407023	-0.761675	0	train
235	1.27569	0.245249	-0.956896	-1.15305	0.428867	-0.909359	-0.407023	1.31053	0	train
236	1.27569	-0.744337	-0.253068	0.8657	1.63099	-0.909359	-0.407023	-0.761675	0	train
237	1.27569	-0.654375	-0.956896	-1.15305	0.428867	-0.909359	-0.407023	1.31053	0	train
238	-0.782475	-0.0246383	-0.80049	-1.15305	-0.77326	1.926	-0.407023	-0.761675	0	test
239	1.27569	-0.744337	-0.80049	-1.15305	-0.77326	0.508321	-0.407023	1.31053	0	test
240	1.27569	0.69506	-1.19151	-1.15305	-0.77326	1.926	-0.407023	-0.761675	0	train
241	1.27569	0.964947	-0.722287	0.8657	-0.77326	0.508321	-0.407023	-0.761675	0	test
242	-0.782475	-0.654375	0.216151	-1.15305	-0.77326	1.926	-0.407023	-0.761675	0	train
243	-0.782475	0.335211	-0.80049	-1.15305	-0.77326	0.508321	-0.407023	-0.761675	0	train
244	1.27569	1.77461	-1.50432	-1.15305	-0.77326	-0.909359	-0.407023	1.31053	0	train
245	-0.782475	0.245249	0.216151	-1.15305	-0.77326	0.508321	-0.407023	-0.761675	0	train
246	1.27569	0.515136	-0.565881	-1.15305	1.63099	-0.909359	-0.407023	-0.761675	0	train
247	-0.782475	0.785023	-1.1133	-1.15305	-0.77326	1.926	-0.407023	1.31053	0	train
248	-0.782475	1.95453	-0.0184588	0.8657	-0.77326	0.508321	-0.407023	-0.761675	0	test
249	-0.782475	0.964947	-1.26971	0.8657	-0.77326	0.508321	-0.407023	-0.761675	0	test
250	-0.782475	0.065324	-0.0184588	-1.15305	-0.77326	-0.909359	-0.407023	1.31053	0	train
251	-0.782475	-0.384488	-0.956896	0.8657	-0.77326	-0.909359	-0.407023	-0.761675	0	train
252	-0.782475	0.605098	-0.956896	-1.15305	-0.77326	1.926	-0.407023	1.31053	0	train
253	1.27569	-2.54358	-0.174865	0.8657	0.428867	-0.909359	-0.407023	1.31053	0	test
254	-0.782475	-1.46404	-0.174865	-1.15305	1.63099	-0.909359	-0.407023	-0.761675	0	train
255	-0.782475	0.425173	0.607166	-1.15305	0.428867	-0.909359	-0.407023	1.31053	0	test
256	1.27569	-1.82388	-0.331271	-1.15305	-0.77326	-0.909359	-0.407023	-0.761675	0	train
257	-0.782475	-0.564412	-1.34791	-1.15305	-0.77326	0.508321	-0.407023	1.31053	0	test
258	1.27569	1.41476	-0.0184588	0.8657	-0.77326	-0.909359	2.45244	-0.761675	0	train
259	-0.782475	-1.01422	-0.956896	0.8657	0.428867	-0.909359	-0.407023	-0.761675	0	train
260	-0.782475	1.59468	-1.34791	0.8657	-0.77326	-0.909359	-0.407023	1.31053	0	train
261	-0.782475	0.964947	1.78021	-1.15305	-0.77326	1.926	-0.407023	-0.761675	0	train
262	-0.782475	0.785023	2.56224	0.8657	-0.77326	1.926	-0.407023	1.31053	0	train
263	-0.782475	0.425173	0.607166	0.8657	0.428867	-0.909359	-0.407023	-0.761675	0	train
264	-0.782475	0.155286	-0.80049	0.8657	-0.77326	1.926	-0.407023	1.31053	0	train
265	-0.782475	0.335211	-0.565881	0.8657	1.63099	0.508321	-0.407023	-0.761675	0	test
266	-0.782475	1.41476	-0.956896	-1.15305	-0.77326	-0.909359	-0.407023	-0.761675	0	train
267	1.27569	-1.19415	0.45076	-1.15305	1.63099	-0.909359	-0.407023	-0.761675	0	test
268	-0.782475	-1.46404	-0.565881	-1.15305	-0.77326	0.508321	-0.407023	1.31053	0	test
269	-0.782475	-0.564412	-1.34791	-1.15305	0.428867	-0.909359	-0.407023	-0.761675	0	train
270	-0.782475	-0.204563	-0.878693	-1.15305	-0.77326	0.508321	-0.407023	1.31053	0	train
271	-0.782475	-1.01422	-0.565881	-1.15305	-0.77326	-0.909359	-0.407023	1.31053	0	train
272	1.27569	1.05491	-1.19151	-1.15305	1.63099	-0.909359	-0.407023	-0.761675	0	test
273	-0.782475	0.245249	-0.956896	0.8657	-0.77326	-0.909359	-0.407023	-0.761675	0	train
274	-0.782475	1.95453	-0.644084	0.8657	-0.77326	0.508321	-0.407023	-0.761675	0	train
275	1.27569	-0.834299	-0.174865	0.8657	-0.77326	-0.909359	-0.407023	-0.761675	0	train
276	-0.782475	-1.554	-0.174865	-1.15305	-0.77326	0.508321	-0.407023	1.31053	0	train
277	1.27569	-2.81347	0.216151	-1.15305	0.428867	-0.909359	-0.407023	-0.761675	0	train
278	-0.782475	-1.10419	0.998182	-1.15305	1.63099	-0.909359	-0.407023	1.31053	0	train
279	-0.782475	0.874985	0.607166	-1.15305	-0.77326	0.508321	-0.407023	1.31053	0	train
280	1.27569	0.245249	-1.50432	-1.15305	-0.77326	-0.909359	-0.407023	-0.761675	0	test
281	-0.782475	0.874985	-0.644084	-1.15305	-0.77326	1.926	-0.407023	-0.761675	0	train
282	-0.782475	-0.654375	0.216151	0.8657	-0.77326	1.926	-0.407023	-0.761675	0	train
283	1.27569	0.245249	0.216151	0.8657	-0.77326	-0.909359	-0.407023	1.31053	0	test
284	1.27569	-2.45362	-0.956896	-1.15305	0.428867	-0.909359	-0.407023	1.31053	0	train
285	-0.782475	-0.564412	-0.174865	0.8657	-0.77326	1.926	-0.407023	-0.761675	0	train
286	-0.782475	-0.0246383	-0.174865	0.8657	-0.77326	1.926	-0.407023	1.31053	0	train
287	-0.782475	0.69506	-0.565881	0.8657	-0.77326	0.508321	-0.407023	1.31053	0	train
288	-0.782475	0.245249	0.607166	0.8657	-0.77326	0.508321	-0.407023	-0.761675	0	train
289	1.27569	-0.204563	0.841776	0.8657	-0.77326	-0.909359	-0.407023	1.31053	0	train
290	-0.782475	0.69506	-0.878693	-1.15305	-0.77326	0.508321	-0.407023	-0.761675	0	train
291	-0.782475	0.335211	-0.956896	-1.15305	-0.77326	1.926	-0.407023	1.31053	0	train
292	1.27569	-0.564412	-0.565881	0.8657	-0.77326	0.508321	-0.407023	-0.761675	0	test
293	-0.782475	-1.19415	-0.174865	-1.15305	-0.77326	0.508321	-0.407023	-0.761675	0	train
294	-0.782475	1.41476	-0.722287	0.8657	-0.77326	0.508321	-0.407023	-0.761675	0	train
295	-0.782475	0.785023	1.3892	0.8657	-0.77326	-0.909359	-0.407023	1.31053	0	test
296	-0.782475	0.425173	-0.80049	-1.15305	0.428867	-0.909359	-0.407023	-0.761675	0	train
297	1.27569	1.68465	-0.409474	-1.15305	-0.77326	0.508321	-0.407023	-0.761675	0	test
298	-0.782475	-0.0246383	2.56224	-1.15305	-0.77326	1.926	-0.407023	1.31053	0	train
299	-0.782475	-0.47445	-0.80049	0.8657	-0.77326	0.508321	-0.407023	-0.761675	0	train
300	-0.782475	-0.924262	-0.174865	-1.15305	-0.77326	0.508321	-0.407023	1.31053	0	train
301	-0.782475	0.425173	0.607166	0.8657	-0.77326	0.508321	-0.407023	-0.761675	0	train
302	-0.782475	0.785023	-0.331271	-1.15305	1.63099	-0.909359	-0.407023	1.31053	0	train
303	-0.782475	0.964947	0.607166	0.8657	-0.77326	-0.909359	-0.407023	-0.761675	0	train
304	-0.782475	1.14487	-0.174865	-1.15305	-0.77326	0.508321	-0.407023	1.31053	0	train
305	-0.782475	1.05491	2.56224	0.8657	-0.77326	-0.909359	-0.407023	-0.761675	0	test
306	1.27569	0.785023	-0.565881	-1.15305	-0.77326	1.926	-0.407023	-0.761675	0	train
307	-0.782475	0.515136	-0.565881	0.8657	-0.77326	-0.909359	-0.407023	-0.761675	0	train
308	-0.782475	1.86457	1.78021	0.8657	-0.77326	0.508321	-0.407023	-0.761675	0	train
309	1.27569	2.04449	1.3892	0.8657	-0.77326	0.508321	-0.407023	-0.761675	0	train
310	1.27569	-2.18373	-0.174865	-1.15305	-0.77326	0.508321	-0.407023	-0.761675	0	train
311	1.27569	-1.37407	-0.565881	-1.15305	0.428867	-0.909359	-0.407023	1.31053	0	train
312	-0.782475	0.245249	0.998182	-1.15305	-0.77326	-0.909359	-0.407023	1.31053	0	train
313	-0.782475	0.515136	1.3892	-1.15305	-0.77326	1.926	-0.407023	-0.761675	0	train
314	-0.782475	-0.204563	-0.331271	0.8657	-0.77326	-0.909359	-0.407023	-0.761675	0	train
315	-0.782475	-0.384488	0.607166	0.8657	-0.77326	-0.909359	-0.407023	1.31053	0	train
316	-0.782475	-0.564412	-0.956896	0.8657	-0.77326	-0.909359	-0.407023	1.31053	0	train
317	-0.782475	0.69506	1.3892	0.8657	-0.77326	0.508321	2.45244	1.31053	0	train
318	1.27569	1.41476	-0.80049	-1.15305	-0.77326	0.508321	-0.407023	-0.761675	0	train
319	-0.782475	0.785023	0.216151	-1.15305	1.63099	-0.909359	-0.407023	1.31053	0	test
320	-0.782475	-0.114601	0.216151	-1.15305	-0.77326	-0.909359	-0.407023	1.31053	0	train
321	1.27569	-0.0246383	0.372557	0.8657	1.63099	-0.909359	-0.407023	1.31053	0	train
322	-0.782475	1.59468	0.998182	0.8657	-0.77326	0.508321	-0.407023	1.31053	0	train
323	1.27569	0.964947	-0.722287	0.8657	-0.77326	0.508321	-0.407023	-0.761675	0	test
324	-0.782475	-0.294525	0.607166	0.8657	-0.77326	0.508321	-0.407023	1.31053	0	test
325	-0.782475	1.50472	0.607166	-1.15305	-0.77326	1.926	-0.407023	-0.761675	0	train
326	1.27569	1.41476	3.73529	-1.15305	-0.77326	1.926	-0.407023	1.31053	0	train
327	-0.782475	1.23483	-0.174865	0.8657	-0.77326	1.926	-0.407023	-0.761675	0	train
328	-0.782475	0.605098	0.216151	0.8657	1.63099	-0.909359	-0.407023	-0.761675	0	train
329	-0.782475	0.874985	-0.174865	0.8657	1.63099	0.508321	-0.407023	-0.761675	0	test
330	-0.782475	1.05491	-0.174865	0.8657	-0.77326	1.926	-0.407023	1.31053	0	test
331	-0.782475	0.245249	0.216151	-1.15305	-0.77326	1.926	-0.407023	-0.761675	0	train
332	-0.782475	0.964947	0.216151	-1.15305	1.63099	-0.909359	-0.407023	-0.761675	0	train
333	1.27569	-0.294525	-0.565881	-1.15305	0.428867	-0.909359	-0.407023	-0.761675	0	train
334	-0.782475	0.425173	3.34428	-1.15305	-0.77326	1.926	-0.407023	-0.761675	0	train
335	-0.782475	-0.384488	0.607166	-1.15305	-0.77326	0.508321	-0.407023	-0.761675	0	train
336	-0.782475	-0.47445	0.998182	-1.15305	-0.77326	1.926	-0.407023	-0.761675	0	test
337	1.27569	1.23483	-0.174865	-1.15305	-0.77326	1.926	-0.407023	1.31053	0	train
338	-0.782475	1.23483	-0.956896	-1.15305	-0.77326	1.926	-0.407023	1.31053	0	test
339	-0.782475	0.69506	-0.174865	-1.15305	-0.77326	0.508321	-0.407023	-0.761675	0	test
340	-0.782475	-1.10419	-0.956896	0.8657	-0.77326	0.508321	-0.407023	1.31053	0	test
341	-0.782475	1.59468	-0.0184588	0.8657	-0.77326	0.508321	-0.407023	-0.761675	0	train
342	-0.782475	-0.384488	-0.174865	-1.15305	-0.77326	1.926	-0.407023	1.31053	0	train
343	1.27569	-0.384488	0.0597444	-1.15305	-0.77326	0.508321	-0.407023	-0.761675	0	train
344	-0.782475	1.3248	-0.956896	0.8657	-0.77326	1.926	-0.407023	-0.761675	0	train
345	-0.782475	0.425173	2.17123	-1.15305	0.428867	-0.909359	-0.407023	1.31053	0	test
346	-0.782475	-0.204563	2.95326	-1.15305	-0.77326	1.926	-0.407023	1.31053	0	train
347	-0.782475	1.77461	2.95326	-1.15305	-0.77326	0.508321	-0.407023	1.31053	0	test
348	-0.782475	0.964947	-0.956896	-1.15305	-0.77326	1.926	2.45244	-0.761675	0	test
349	-0.782475	1.41476	0.607166	-1.15305	-0.77326	0.508321	-0.407023	-0.761675	0	train
350	-0.782475	0.605098	0.607166	0.8657	1.63099	0.508321	-0.407023	-0.761675	0	train
351	1.27569	-0.204563	0.216151	0.8657	-0.77326	-0.909359	2.45244	-0.761675	0	train
352	1.27569	-0.294525	0.216151	-1.15305	0.428867	-0.909359	-0.407023	1.31053	0	train
353	1.27569	1.50472	-0.565881	-1.15305	1.63099	-0.909359	-0.407023	-0.761675	0	train
354	-0.782475	2.13446	0.998182	0.8657	-0.77326	-0.909359	-0.407023	-0.761675	0	train
355	-0.782475	-0.114601	-0.331271	0.8657	-0.77326	-0.909359	-0.407023	-0.761675	0	train
356	1.27569	-0.834299	-0.565881	0.8657	1.63099	0.508321	-0.407023	-0.761675	0	train
357	1.27569	-0.744337	-0.565881	0.8657	-0.77326	0.508321	-0.407023	-0.761675	0	test
358	-0.782475	1.41476	-0.409474	0.8657	-0.77326	0.508321	-0.407023	-0.761675	0	train
359	1.27569	-0.834299	0.216151	-1.15305	1.63099	0.508321	-0.407023	1.31053	1	train
360	-0.782475	0.155286	-0.174865	0.8657	-0.77326	0.508321	2.45244	-0.761675	1	train
361	1.27569	0.065324	-0.565881	0.8657	0.428867	-0.909359	-0.407023	-0.761675	1	train
362	-0.782475	1.50472	2.17123	0.8657	-0.77326	0.508321	2.45244	-0.761675	1	test
363	1.27569	-1.82388	0.216151	0.8657	1.63099	-0.909359	-0.407023	-0.761675	1	train
364	1.27569	1.23483	-0.174865	0.8657	-0.77326	0.508321	2.45244	-0.761675	1	train
365	1.27569	0.874985	2.95326	0.8657	-0.77326	1.926	-0.407023	1.31053	1	train
366	1.27569	0.785023	-0.331271	0.8657	-0.77326	-0.909359	-0.407023	-0.761675	1	train
367	1.27569	-0.294525	-0.565881	-1.15305	1.63099	-0.909359	-0.407023	-0.761675	1	train
368	1.27569	-0.384488	-0.0184588	0.8657	1.63099	0.508321	2.45244	1.31053	1	train
369	-0.782475	0.425173	0.216151	0.8657	-0.77326	0.508321	-0.407023	-0.761675	1	train
370	-0.782475	0.69506	-0.565881	0.8657	-0.77326	0.508321	2.45244	-0.761675	1	train
371	1.27569	1.50472	-0.565881	0.8657	-0.77326	0.508321	2.45244	1.31053	1	test
372	1.27569	-0.204563	2.17123	0.8657	1.63099	-0.909359	-0.407023	-0.761675	1	train
373	-0.782475	-0.744337	0.216151	0.8657	-0.77326	0.508321	2.45244	-0.761675	1	train
374	1.27569	-0.294525	0.607166	0.8657	-0.77326	-0.909359	2.45244	-0.761675	1	train
375	-0.782475	0.065324	0.45076	0.8657	-0.77326	-0.909359	-0.407023	1.31053	1	test
376	1.27569	-0.294525	-0.878693	0.8657	-0.77326	0.508321	2.45244	1.31053	1	train
377	-0.782475	-0.204563	-0.565881	0.8657	-0.77326	0.508321	-0.407023	1.31053	1	train
378	-0.782475	0.425173	-0.174865	-1.15305	1.63099	-0.909359	2.45244	-0.761675	1	train
379	-0.782475	-0.204563	-0.174865	0.8657	0.428867	-0.909359	-0.407023	-0.761675	1	train
380	-0.782475	0.245249	0.216151	0.8657	-0.77326	0.508321	2.45244	-0.761675	1	train
381	1.27569	-0.114601	1.78021	-1.15305	1.63099	-0.909359	-0.407023	1.31053	1	train
382	-0.782475	-2.00381	0.607166	-1.15305	1.63099	0.508321	-0.407023	-0.761675	1	test
383	1.27569	-0.294525	1.3892	-1.15305	0.428867	-0.909359	-0.407023	-0.761675	1	train
384	1.27569	0.155286	0.216151	0.8657	-0.77326	-0.909359	2.45244	-0.761675	1	train
385	1.27569	-1.64396	0.216151	0.8657	0.428867	-0.909359	-0.407023	-0.761675	1	train
386	-0.782475	0.065324	2.17123	0.8657	0.428867	0.508321	-0.407023	1.31053	1	train
387	-0.782475	0.155286	0.216151	0.8657	0.428867	0.508321	-0.407023	-0.761675	1	test
388	-0.782475	0.065324	0.607166	0.8657	-0.77326	-0.909359	-0.407023	1.31053	1	train
389	-0.782475	0.425173	0.998182	0.8657	0.428867	-0.909359	-0.407023	-0.761675	1	train
390	1.27569	-1.46404	0.216151	-1.15305	0.428867	-0.909359	-0.407023	-0.761675	1	test
391	-0.782475	-0.834299	0.216151	-1.15305	0.428867	-0.909359	-0.407023	-0.761675	1	train
392	1.27569	0.69506	-0.174865	0.8657	1.63099	0.508321	-0.407023	-0.761675	1	train
393	-0.782475	0.065324	-0.878693	0.8657	-0.77326	0.508321	2.45244	-0.761675	1	train
394	-0.782475	-2.54358	-0.174865	0.8657	-0.77326	0.508321	2.45244	-0.761675	1	train
395	1.27569	-1.554	2.17123	0.8657	-0.77326	0.508321	2.45244	1.31053	1	test
396	1.27569	-0.0246383	0.998182	0.8657	-0.77326	0.508321	2.45244	1.31053	1	train
397	-0.782475	-1.10419	-0.174865	0.8657	1.63099	0.508321	-0.407023	1.31053	1	test
398	-0.782475	-0.924262	-0.956896	-1.15305	0.428867	-0.909359	-0.407023	-0.761675	1	test
399	1.27569	-1.37407	0.607166	0.8657	0.428867	1.926	-0.407023	-0.761675	1	test
400	-0.782475	-0.834299	-0.0966619	0.8657	-0.77326	0.508321	-0.407023	-0.761675	1	train
401	1.27569	0.425173	0.607166	-1.15305	0.428867	-0.909359	-0.407023	-0.761675	1	train
402	-0.782475	0.155286	-0.565881	0.8657	-0.77326	0.508321	-0.407023	-0.761675	1	train
403	-0.782475	0.425173	2.56224	0.8657	-0.77326	-0.909359	-0.407023	-0.761675	1	train
404	-0.782475	0.785023	0.607166	-1.15305	0.428867	-0.909359	-0.407023	-0.761675	1	test
405	-0.782475	0.245249	0.45076	0.8657	1.63099	-0.909359	-0.407023	-0.761675	1	train
406	1.27569	-1.82388	0.216151	0.8657	0.428867	-0.909359	-0.407023	1.31053	1	test
407	-0.782475	1.05491	-1.1133	0.8657	-0.77326	-0.909359	2.45244	-0.761675	1	test
408	1.27569	0.515136	-1.1133	-1.15305	-0.77326	0.508321	-0.407023	-0.761675	1	train
409	-0.782475	1.41476	-0.331271	0.8657	-0.77326	-0.909359	2.45244	1.31053	1	train
410	1.27569	0.065324	-0.956896	0.8657	1.63099	-0.909359	-0.407023	-0.761675	1	train
411	-0.782475	-0.294525	-0.956896	-1.15305	-0.77326	0.508321	2.45244	-0.761675	1	train
412	-0.782475	-0.294525	-0.174865	0.8657	-0.77326	-0.909359	-0.407023	-0.761675	1	train
413	-0.782475	0.874985	0.216151	0.8657	-0.77326	-0.909359	2.45244	-0.761675	1	test
414	-0.782475	-0.294525	0.216151	0.8657	-0.77326	0.508321	-0.407023	1.31053	1	train
415	-0.782475	-0.564412	-0.565881	0.8657	1.63099	-0.909359	-0.407023	1.31053	1	train
416	-0.782475	-0.384488	-0.565881	0.8657	1.63099	-0.909359	-0.407023	-0.761675	1	train
417	-0.782475	0.605098	1.78021	0.8657	-0.77326	0.508321	2.45244	-0.761675	1	train
418	-0.782475	-1.73392	1.3892	-1.15305	-0.77326	-0.909359	2.45244	1.31053	1	train
419	-0.782475	0.515136	0.216151	0.8657	-0.77326	-0.909359	2.45244	1.31053	1	train
420	-0.782475	-0.294525	0.607166	0.8657	-0.77326	0.508321	-0.407023	1.31053	1	train
421	-0.782475	-2.54358	2.56224	-1.15305	-0.77326	-0.909359	-0.407023	1.31053	1	train
422	-0.782475	-0.47445	1.78021	0.8657	1.63099	-0.909359	-0.407023	-0.761675	1	train
423	1.27569	-0.0246383	0.998182	0.8657	0.428867	-0.909359	-0.407023	-0.761675	1	train
424	-0.782475	-1.91385	0.998182	0.8657	0.428867	-0.909359	-0.407023	-0.761675	1	train
425	1.27569	-1.01422	-0.331271	0.8657	1.63099	-0.909359	2.45244	-0.761675	1	train
426	-0.782475	-0.0246383	0.607166	0.8657	-0.77326	0.508321	2.45244	-0.761675	1	test
427	1.27569	1.05491	1.3892	0.8657	1.63099	-0.909359	-0.407023	1.31053	1	test
428	-0.782475	-0.564412	-0.565881	0.8657	-0.77326	-0.909359	2.45244	1.31053	1	test
429	1.27569	-1.64396	0.216151	-1.15305	1.63099	0.508321	-0.407023	1.31053	1	test
430	-0.782475	0.245249	-0.956896	0.8657	-0.77326	-0.909359	-0.407023	-0.761675	1	train
431	1.27569	-0.114601	-1.1133	0.8657	1.63099	-0.909359	-0.407023	1.31053	1	train
432	-0.782475	0.155286	-0.565881	0.8657	-0.77326	-0.909359	-0.407023	-0.761675	1	train
433	-0.782475	1.05491	0.607166	-1.15305	-0.77326	0.508321	-0.407023	1.31053	1	train
434	1.27569	1.14487	-0.565881	0.8657	-0.77326	0.508321	2.45244	1.31053	1	test
435	-0.782475	0.155286	-0.174865	0.8657	-0.77326	0.508321	-0.407023	-0.761675	1	train
436	1.27569	-0.924262	0.998182	0.8657	-0.77326	0.508321	2.45244	1.31053	1	train
437	-0.782475	1.14487	6.08139	0.8657	-0.77326	0.508321	2.45244	1.31053	1	train
438	1.27569	-0.204563	0.998182	-1.15305	-0.77326	-0.909359	-0.407023	1.31053	1	train
439	-0.782475	1.3248	0.216151	0.8657	-0.77326	-0.909359	2.45244	1.31053	1	train
440	1.27569	-0.744337	1.3892	0.8657	0.428867	-0.909359	2.45244	-0.761675	1	test
441	1.27569	0.605098	-0.80049	0.8657	1.63099	-0.909359	-0.407023	-0.761675	1	train
442	-0.782475	1.14487	-0.174865	0.8657	-0.77326	0.508321	-0.407023	1.31053	1	train
443	1.27569	-0.924262	-0.174865	0.8657	1.63099	0.508321	-0.407023	-0.761675	1	train
444	-0.782475	-1.28411	-0.565881	0.8657	-0.77326	0.508321	-0.407023	-0.761675	1	test
445	-0.782475	-0.294525	-0.565881	0.8657	0.428867	-0.909359	2.45244	-0.761675	1	train
446	1.27569	-1.19415	-0.722287	0.8657	1.63099	-0.909359	2.45244	1.31053	1	test
447	-0.782475	-0.294525	2.17123	0.8657	0.428867	0.508321	-0.407023	-0.761675	1	train
448	-0.782475	1.05491	-0.565881	0.8657	-0.77326	1.926	-0.407023	1.31053	1	train
449	-0.782475	-0.654375	-0.565881	0.8657	1.63099	-0.909359	2.45244	1.31053	1	train
450	1.27569	0.335211	0.216151	0.8657	-0.77326	0.508321	-0.407023	-0.761675	1	train
451	-0.782475	0.605098	-0.565881	0.8657	1.63099	-0.909359	-0.407023	-0.761675	1	train
452	1.27569	-0.744337	-0.80049	0.8657	-0.77326	-0.909359	2.45244	-0.761675	1	test
453	1.27569	0.964947	-0.174865	0.8657	-0.77326	-0.909359	-0.407023	-0.761675	1	train
454	-0.782475	0.065324	-0.956896	0.8657	-0.77326	0.508321	2.45244	-0.761675	1	test
455	1.27569	-0.834299	-0.956896	0.8657	-0.77326	1.926	-0.407023	1.31053	1	test
456	-0.782475	-0.114601	-0.174865	0.8657	1.63099	-0.909359	-0.407023	1.31053	1	train
457	-0.782475	0.335211	-0.174865	0.8657	-0.77326	0.508321	2.45244	1.31053	1	train
458	-0.782475	0.515136	1.78021	0.8657	-0.77326	0.508321	-0.407023	1.31053	1	train
459	-0.782475	0.335211	0.216151	0.8657	-0.77326	0.508321	-0.407023	-0.761675	1	train
460	-0.782475	0.69506	1.3892	0.8657	-0.77326	-0.909359	-0.407023	1.31053	1	train
461	-0.782475	0.155286	1.3892	0.8657	-0.77326	-0.909359	-0.407023	-0.761675	1	train
462	1.27569	1.77461	1.78021	0.8657	1.63099	-0.909359	2.45244	1.31053	1	train
463	1.27569	-1.37407	0.216151	-1.15305	-0.77326	0.508321	-0.407023	-0.761675	1	train
464	1.27569	-0.744337	1.3892	0.8657	1.63099	-0.909359	-0.407023	1.31053	1	test
465	1.27569	0.69506	-0.174865	0.8657	-0.77326	-0.909359	-0.407023	1.31053	1	test
466	-0.782475	0.065324	0.841776	0.8657	1.63099	-0.909359	2.45244	1.31053	1	test
467	1.27569	-0.204563	2.56224	0.8657	1.63099	-0.909359	-0.407023	-0.761675	1	train
468	1.27569	0.245249	0.216151	0.8657	-0.77326	0.508321	-0.407023	-0.761675	1	train
469	-0.782475	-0.654375	-0.174865	0.8657	0.428867	-0.909359	2.45244	1.31053	1	test
470	-0.782475	0.964947	-0.565881	-1.15305	-0.77326	-0.909359	-0.407023	1.31053	1	train
471	1.27569	-0.294525	-0.565881	0.8657	1.63099	-0.909359	-0.407023	-0.761675	1	train
472	1.27569	0.425173	-0.174865	-1.15305	-0.77326	1.926	-0.407023	-0.761675	1	train
473	-0.782475	0.605098	0.998182	-1.15305	-0.77326	-0.909359	2.45244	-0.761675	1	train
474	1.27569	-0.654375	0.607166	0.8657	-0.77326	0.508321	-0.407023	-0.761675	1	train
475	1.27569	-0.47445	-0.174865	0.8657	0.428867	-0.909359	2.45244	-0.761675	1	test
476	1.27569	-1.28411	-1.42612	0.8657	1.63099	-0.909359	-0.407023	-0.761675	1	train
477	-0.782475	-0.47445	-0.80049	-1.15305	0.428867	-0.909359	-0.407023	-0.761675	1	train
478	1.27569	-1.28411	-0.80049	0.8657	0.428867	-0.909359	2.45244	1.31053	1	train
479	-0.782475	0.335211	-0.565881	0.8657	-0.77326	1.926	2.45244	-0.761675	1	train
480	1.27569	0.515136	0.216151	0.8657	0.428867	-0.909359	-0.407023	-0.761675	1	train
481	-0.782475	0.245249	-0.174865	0.8657	-0.77326	-0.909359	2.45244	-0.761675	1	test
482	1.27569	-1.46404	-0.80049	-1.15305	-0.77326	0.508321	-0.407023	-0.761675	1	train
483	1.27569	-1.82388	2.17123	0.8657	0.428867	-0.909359	-0.407023	-0.761675	1	train
484	-0.782475	-0.0246383	0.216151	-1.15305	-0.77326	-0.909359	-0.407023	-0.761675	1	train
485	-0.782475	0.605098	-0.174865	0.8657	0.428867	-0.909359	-0.407023	-0.761675	1	train
486	-0.782475	0.425173	-0.644084	0.8657	-0.77326	0.508321	-0.407023	-0.761675	1	train
487	1.27569	-0.924262	-0.565881	-1.15305	0.428867	-0.909359	-0.407023	-0.761675	1	train
488	-0.782475	-0.744337	0.216151	0.8657	1.63099	-0.909359	2.45244	-0.761675	1	train
489	-0.782475	-1.10419	-0.565881	-1.15305	0.428867	-0.909359	-0.407023	1.31053	1	train
490	1.27569	-1.10419	-0.174865	0.8657	1.63099	-0.909359	2.45244	1.31053	1	test
491	1.27569	-2.81347	1.3892	-1.15305	0.428867	-0.909359	-0.407023	1.31053	1	train
492	-0.782475	0.964947	-0.174865	0.8657	1.63099	-0.909359	2.45244	-0.761675	1	train
493	-0.782475	-0.834299	0.607166	0.8657	1.63099	-0.909359	2.45244	-0.761675	1	test
494	-0.782475	-0.744337	0.216151	0.8657	0.428867	0.508321	-0.407023	-0.761675	1	train
495	1.27569	-1.19415	1.78021	0.8657	0.428867	-0.909359	-0.407023	1.31053	1	test
496	1.27569	-0.384488	0.998182	0.8657	0.428867	-0.909359	-0.407023	-0.761675	1	train
497	-0.782475	0.874985	0.998182	0.8657	-0.77326	-0.909359	-0.407023	-0.761675	1	test
498	1.27569	-1.91385	-0.331271	0.8657	1.63099	-0.909359	2.45244	1.31053	1	train
499	1.27569	-2.99339	-0.565881	-1.15305	1.63099	-0.909359	-0.407023	-0.761675	1	train
500	-0.782475	-0.47445	-0.565881	0.8657	1.63099	-0.909359	-0.407023	-0.761675	1	train
501	1.27569	-0.294525	-0.174865	0.8657	1.63099	-0.909359	-0.407023	-0.761675	1	train
502	1.27569	-1.28411	2.17123	-1.15305	1.63099	-0.909359	-0.407023	1.31053	1	train
503	1.27569	-1.28411	0.216151	-1.15305	-0.77326	-0.909359	-0.407023	-0.761675	1	train
504	1.27569	-0.204563	0.216151	-1.15305	0.428867	-0.909359	-0.407023	1.31053	1	train
505	1.27569	0.515136	2.95326	0.8657	1.63099	-0.909359	2.45244	-0.761675	1	train
506	1.27569	2.04449	-0.174865	-1.15305	1.63099	-0.909359	-0.407023	1.31053	1	train
507	1.27569	0.785023	-0.0184588	0.8657	-0.77326	0.508321	-0.407023	-0.761675	1	train
508	-0.782475	-0.114601	0.607166	0.8657	0.428867	-0.909359	-0.407023	-0.761675	1	train
509	1.27569	0.605098	0.607166	-1.15305	1.63099	-0.909359	2.45244	-0.761675	1	train
510	1.27569	-1.46404	1.3892	0.8657	0.428867	-0.909359	2.45244	-0.761675	1	train
511	1.27569	-0.47445	0.216151	0.8657	-0.77326	-0.909359	2.45244	1.31053	1	train
512	-0.782475	1.95453	-0.956896	-1.15305	1.63099	-0.909359	-0.407023	-0.761675	1	test
513	1.27569	-1.73392	1.3892	-1.15305	0.428867	-0.909359	-0.407023	1.31053	1	train
514	-0.782475	1.05491	0.216151	0.8657	-0.77326	0.508321	-0.407023	-0.761675	1	train
515	1.27569	-0.384488	-0.878693	0.8657	1.63099	-0.909359	-0.407023	1.31053	1	train
516	-0.782475	-0.294525	1.3892	-1.15305	0.428867	-0.909359	-0.407023	1.31053	1	train
517	-0.782475	0.874985	-0.0966619	0.8657	1.63099	0.508321	-0.407023	-0.761675	1	test
518	1.27569	1.3248	-0.956896	-1.15305	-0.77326	0.508321	-0.407023	1.31053	1	train
519	-0.782475	0.69506	-0.565881	-1.15305	1.63099	-0.909359	-0.407023	-0.761675	1	train
520	1.27569	0.155286	-1.1133	0.8657	1.63099	-0.909359	-0.407023	-0.761675	1	train
521	-0.782475	0.874985	-0.80049	0.8657	-0.77326	-0.909359	2.45244	-0.761675	1	test
522	1.27569	-2.54358	1.3892	-1.15305	-0.77326	0.508321	-0.407023	-0.761675	1	train
523	1.27569	-1.28411	0.216151	0.8657	-0.77326	0.508321	-0.407023	1.31053	1	test
524	-0.782475	1.14487	0.216151	0.8657	-0.77326	0.508321	-0.407023	-0.761675	1	train
525	1.27569	-0.384488	0.216151	0.8657	-0.77326	0.508321	-0.407023	-0.761675	1	train
526	1.27569	-1.73392	1.3892	0.8657	-0.77326	0.508321	2.45244	-0.761675	1	train
527	-0.782475	-0.114601	0.998182	0.8657	0.428867	-0.909359	-0.407023	-0.761675	1	test
528	-0.782475	0.065324	-0.956896	0.8657	1.63099	0.508321	2.45244	-0.761675	1	train
529	-0.782475	0.515136	-0.174865	0.8657	1.63099	-0.909359	2.45244	-0.761675	1	train
530	1.27569	-2.54358	-0.80049	0.8657	0.428867	-0.909359	2.45244	-0.761675	1	test
531	-0.782475	-0.564412	1.78021	0.8657	-0.77326	0.508321	2.45244	-0.761675	1	train
532	-0.782475	0.605098	-0.878693	0.8657	1.63099	-0.909359	2.45244	1.31053	1	test
533	-0.782475	1.3248	-0.565881	-1.15305	-0.77326	1.926	-0.407023	-0.761675	1	train
534	1.27569	-0.564412	0.216151	0.8657	1.63099	-0.909359	2.45244	1.31053	1	train
535	-0.782475	0.065324	-0.174865	0.8657	1.63099	0.508321	2.45244	-0.761675	1	train
536	-0.782475	0.785023	-0.565881	0.8657	-0.77326	0.508321	-0.407023	-0.761675	1	train
537	-0.782475	-1.10419	0.216151	-1.15305	1.63099	-0.909359	-0.407023	1.31053	1	test
538	1.27569	-0.294525	-0.565881	0.8657	1.63099	-0.909359	2.45244	-0.761675	1	test
539	-0.782475	-1.64396	1.78021	0.8657	1.63099	-0.909359	-0.407023	-0.761675	1	train
540	-0.782475	0.515136	-0.0184588	0.8657	1.63099	-0.909359	2.45244	1.31053	1	train
541	1.27569	-0.654375	-0.956896	-1.15305	1.63099	0.508321	-0.407023	1.31053	1	test
542	-0.782475	-0.294525	-0.0184588	0.8657	1.63099	0.508321	2.45244	1.31053	1	train
543	-0.782475	0.065324	0.216151	0.8657	-0.77326	-0.909359	2.45244	1.31053	1	train
544	1.27569	-1.19415	-0.80049	-1.15305	0.428867	-0.909359	-0.407023	-0.761675	1	test
545	1.27569	-0.114601	-0.174865	0.8657	0.428867	-0.909359	-0.407023	1.31053	1	train
546	1.27569	0.155286	0.216151	0.8657	-0.77326	0.508321	-0.407023	1.31053	1	train
547	-0.782475	-0.564412	-0.722287	0.8657	0.428867	-0.909359	-0.407023	1.31053	1	test
548	1.27569	-0.654375	-1.34791	-1.15305	1.63099	0.508321	-0.407023	-0.761675	1	train
549	1.27569	0.69506	-1.1133	-1.15305	-0.77326	0.508321	-0.407023	-0.761675	1	train
550	1.27569	-1.19415	-0.565881	-1.15305	1.63099	-0.909359	-0.407023	1.31053	1	train
551	1.27569	0.785023	0.998182	0.8657	-0.77326	-0.909359	2.45244	-0.761675	1	train
552	1.27569	1.59468	0.607166	0.8657	1.63099	-0.909359	-0.407023	-0.761675	1	test
553	1.27569	-1.91385	-0.174865	0.8657	1.63099	0.508321	2.45244	-0.761675	1	test
554	-0.782475	1.14487	-0.174865	0.8657	-0.77326	-0.909359	2.45244	1.31053	1	train
SZ1	1.35037	0.60947	5.15641	0.714835	2.18447	0.295086	-0.405999	1.41809
SZ2	1.35037	-1.02176	1.28627	-1.38355	2.18447	0.295086	-0.405999	1.41809
SZ3	-0.732402	0.952887	0.426236	0.714835	2.18447	0.295086	2.43599	-0.697423
SZ4	-0.732402	-0.506634	0.0822229	0.714835	-0.717527	0.295086	-0.405999	-0.697423
SZ5	1.35037	1.1246	0.426236	0.714835	2.18447	0.295086	2.43599	-0.697423
SZ6	1.35037	0.867033	0.426236	0.714835	0.733472	0.295086	-0.405999	-0.697423
SZ7	-0.732402	0.867033	1.02826	0.714835	-0.717527	0.295086	-0.405999	-0.697423
SZ8	-0.732402	1.1246	-1.12182	0.714835	-0.717527	0.295086	2.43599	-0.697423
SZ9	1.35037	-0.678342	-0.00378036	-1.38355	-0.717527	0.295086	-0.405999	-0.697423
SZ10	-0.732402	-0.163217	0.426236	0.714835	-0.717527	0.295086	2.43599	-0.697423
SZ11	1.35037	-0.334926	-1.12182	0.714835	0.733472	-1.19674	2.43599	-0.697423
SZ12	1.35037	-0.850051	0.856252	0.714835	2.18447	0.295086	2.43599	-0.697423
SZ13	1.35037	0.00849107	-0.00378036	0.714835	-0.717527	0.295086	2.43599	-0.697423
SZ14	-0.732402	0.867033	0.856252	0.714835	-0.717527	0.295086	2.43599	-0.697423
SZ15	1.35037	-2.48128	1.28627	0.714835	0.733472	-1.19674	2.43599	-0.697423
SZ16	1.35037	0.266054	-1.29383	0.714835	2.18447	-1.19674	-0.405999	1.41809
SZ17	1.35037	-0.850051	-0.00378036	0.714835	-0.717527	-1.19674	2.43599	-0.697423
SZ18	1.35037	-0.764197	0.254229	0.714835	2.18447	-1.19674	-0.405999	-0.697423
SZ19	-0.732402	1.46801	0.426236	0.714835	-0.717527	0.295086	-0.405999	-0.697423
SZ20	-0.732402	0.695325	-0.605803	0.714835	-0.717527	0.295086	-0.405999	1.41809
SZ21	-0.732402	0.695325	-0.433797	0.714835	-0.717527	-1.19674	-0.405999	-0.697423
SZ22	1.35037	-0.249071	1.71628	-1.38355	2.18447	0.295086	-0.405999	1.41809
SZ23	-0.732402	0.867033	1.02826	0.714835	-0.717527	1.78691	-0.405999	-0.697423
SZ24	-0.732402	0.351908	-0.863813	0.714835	-0.717527	1.78691	-0.405999	-0.697423
SZ25	1.35037	-0.249071	0.426236	0.714835	0.733472	-1.19674	-0.405999	-0.697423
SZ26	-0.732402	1.21045	-0.00378036	0.714835	-0.717527	1.78691	-0.405999	-0.697423
SZ27	-0.732402	0.266054	-1.03582	0.714835	-0.717527	0.295086	-0.405999	1.41809
SZ28	-0.732402	0.60947	-0.433797	0.714835	2.18447	-1.19674	-0.405999	-0.697423
SZ29	1.35037	0.00849107	-0.433797	0.714835	-0.717527	0.295086	-0.405999	-0.697423
SZ30	1.35037	-1.62274	-1.29383	-1.38355	-0.717527	0.295086	-0.405999	1.41809
SZ31	-0.732402	0.695325	1.20026	0.714835	0.733472	-1.19674	2.43599	1.41809
SZ32	-0.732402	0.523616	-0.00378036	0.714835	-0.717527	0.295086	-0.405999	-0.697423
SZ33	-0.732402	-2.39543	1.28627	0.714835	0.733472	-1.19674	-0.405999	1.41809
SZ34	-0.732402	1.38216	1.28627	0.714835	0.733472	-1.19674	-0.405999	-0.697423
SZ35	-0.732402	-1.36518	0.426236	0.714835	0.733472	-1.19674	-0.405999	1.41809
SZ36	-0.732402	0.266054	-0.26179	0.714835	-0.717527	0.295086	-0.405999	-0.697423
SZ37	-0.732402	0.523616	-0.00378036	0.714835	-0.717527	1.78691	-0.405999	1.41809
SZ38	-0.732402	0.781179	-0.26179	0.714835	-0.717527	0.295086	-0.405999	-0.697423
SZ39	-0.732402	0.60947	-0.777809	0.714835	-0.717527	0.295086	-0.405999	1.41809
SZ40	-0.732402	0.0943453	-0.00378036	0.714835	-0.717527	0.295086	-0.405999	-0.697423
SZ41	-0.732402	0.867033	-0.433797	0.714835	-0.717527	0.295086	-0.405999	1.41809
SZ42	1.35037	-2.22372	3.43635	-1.38355	0.733472	-1.19674	-0.405999	-0.697423
SZ43	-0.732402	0.351908	-0.691806	-1.38355	-0.717527	0.295086	-0.405999	1.41809
SZ44	1.35037	-0.249071	0.426236	0.714835	-0.717527	0.295086	-0.405999	-0.697423
SZ45	-0.732402	0.437762	-0.691806	0.714835	-0.717527	-1.19674	-0.405999	1.41809
SZ46	-0.732402	-0.334926	2.57632	0.714835	-0.717527	0.295086	-0.405999	-0.697423
SZ47	-0.732402	0.437762	-0.00378036	-1.38355	-0.717527	0.295086	-0.405999	1.41809
SZ48	1.35037	0.180199	-0.00378036	-1.38355	0.733472	-1.19674	-0.405999	-0.697423
SZ49	-0.732402	0.266054	-0.00378036	0.714835	-0.717527	1.78691	-0.405999	-0.697423
SZ50	-0.732402	0.952887	0.168226	0.714835	-0.717527	0.295086	-0.405999	-0.697423
SZ51	-0.732402	1.89728	-0.00378036	0.714835	-0.717527	1.78691	-0.405999	-0.697423
SZ52	-0.732402	1.21045	-0.863813	-1.38355	0.733472	-1.19674	-0.405999	1.41809
SZ53	1.35037	0.0943453	-0.863813	-1.38355	0.733472	-1.19674	-0.405999	-0.697423
SZ54	1.35037	0.781179	-0.605803	-1.38355	0.733472	1.78691	-0.405999	1.41809
SZ55	1.35037	-1.70859	-0.863813	0.714835	0.733472	-1.19674	-0.405999	1.41809
SZ56	-0.732402	-0.506634	-0.00378036	0.714835	-0.717527	0.295086	-0.405999	1.41809
SZ57	-0.732402	-0.678342	-0.863813	0.714835	2.18447	-1.19674	-0.405999	-0.697423
SZ58	1.35037	1.1246	-0.00378036	0.714835	0.733472	-1.19674	2.43599	-0.697423
SZ59	1.35037	-2.99641	-0.863813	-1.38355	0.733472	-1.19674	-0.405999	-0.697423
SZ60	-0.732402	0.60947	-0.863813	0.714835	-0.717527	0.295086	-0.405999	-0.697423
SZ61	-0.732402	0.523616	-1.03582	-1.38355	-0.717527	0.295086	-0.405999	-0.697423
SZ62	-0.732402	0.867033	-0.691806	-1.38355	-0.717527	0.295086	-0.405999	-0.697423
SZ63	-0.732402	-2.30957	-0.433797	-1.38355	-0.717527	0.295086	-0.405999	-0.697423
SZ64	-0.732402	-0.678342	-0.00378036	0.714835	-0.717527	0.295086	-0.405999	-0.697423
SZ65	-0.732402	-1.62274	-0.863813	-1.38355	0.733472	-1.19674	-0.405999	-0.697423
SZ66	-0.732402	0.0943453	-0.00378036	0.714835	-0.717527	0.295086	-0.405999	-0.697423
SZ67	-0.732402	0.952887	-1.29383	-1.38355	0.733472	-1.19674	-0.405999	-0.697423
SZ68	-0.732402	-0.42078	-0.863813	0.714835	-0.717527	0.295086	-0.405999	-0.697423
SZ69	1.35037	-1.10761	-0.00378036	-1.38355	0.733472	-1.19674	-0.405999	1.41809
SZ70	1.35037	2.15485	-0.00378036	0.714835	-0.717527	0.295086	2.43599	1.41809
SZ71	1.35037	0.60947	-0.00378036	-1.38355	-0.717527	1.78691	-0.405999	-0.697423
SZ72	-0.732402	0.180199	0.426236	0.714835	-0.717527	0.295086	-0.405999	-0.697423
SZ73	1.35037	0.180199	0.856252	-1.38355	-0.717527	0.295086	-0.405999	-0.697423
SZ74	-0.732402	-1.45103	-0.605803	-1.38355	0.733472	-1.19674	-0.405999	-0.697423
SZ75	1.35037	-0.334926	-0.691806	-1.38355	0.733472	-1.19674	-0.405999	1.41809
SZ76	-0.732402	-0.334926	-0.00378036	0.714835	-0.717527	0.295086	-0.405999	1.41809
SZ77	1.35037	0.351908	0.856252	-1.38355	0.733472	-1.19674	-0.405999	1.41809
SZ78	-0.732402	-0.42078	0.856252	0.714835	0.733472	-1.19674	-0.405999	-0.697423
SZ79	1.35037	-0.678342	0.426236	0.714835	-0.717527	0.295086	-0.405999	-0.697423

## Sheet: Radiomics
ID	original_firstorder_Energy	original_firstorder_Kurtosis	original_firstorder_RootMeanSquared	original_glcm_ClusterShade	original_glcm_MaximumProbability	original_glszm_GrayLevelNonUniformityNormalized	original_glszm_SmallAreaEmphasis	original_glszm_SmallAreaHighGrayLevelEmphasis	original_glszm_ZoneEntropy	original_ngtdm_Strength	original_shape_Flatness	original_shape_Maximum2DDiameterColumn	original_shape_Maximum2DDiameterRow	label	group
0	-0.492982	0.0374234	0.312933	-0.257903	0.86568	2.3181	-0.655186	-0.496284	-1.46025	-0.568997	2.37328	-0.85337	-0.15413	1	train
1	0.201094	-0.137212	1.20399	0.502085	-1.00418	-0.820423	0.787942	0.186319	0.318729	0.127388	-0.0496573	-0.352545	0.409902	0	train
2	-0.482769	-0.0785281	-1.18971	-0.313565	0.566728	1.75467	0.61764	-0.380961	-1.06925	-0.450264	0.314894	-0.755656	-0.04015	0	train
3	-0.512126	-0.227368	0.236823	-0.380362	-0.344098	-0.271109	1.28436	-0.257857	-0.452571	-0.144681	0.0332123	-0.836813	-0.641181	0	test
4	-0.381435	-0.0565974	0.573874	-0.402496	0.491667	0.626492	0.274474	-0.436473	-0.620607	-0.299418	0.130014	0.123457	-0.731057	0	test
5	-0.448384	-0.247806	0.226165	-0.0187957	-0.133308	0.555609	-1.50805	-0.565379	-0.0298083	-0.430323	-0.684714	-1.19172	-0.403869	0	train
6	-0.588288	-0.0409954	-0.821176	-0.174343	-0.0604023	-0.388262	0.285824	0.0319714	-0.0506242	0.263896	1.40068	-0.875357	-0.47109	0	train
7	-0.214506	-0.174457	-0.710165	-0.253364	-0.781715	-0.0296536	0.0583276	0.0452514	0.548732	-0.408756	-0.609095	-0.883257	1.56492	0	train
8	0.448124	-0.0611923	0.588855	-0.0238225	0.723243	-0.36381	-1.08775	-0.441942	1.22825	-0.591884	0.844776	-0.51597	1.02529	0	train
9	0.634913	0.00196608	-0.518624	-0.380209	1.79021	0.0546026	-0.0960504	-0.239365	0.336076	-0.682057	-0.22456	0.474906	1.10614	0	test
10	-0.281613	0.0236095	-0.683886	0.932907	0.0918306	0.121358	0.00946273	-0.521638	0.00691177	-0.309114	0.139682	0.204648	-0.36537	0	test
11	-0.0255057	0.687268	1.69095	4.3764	-0.250872	-1.27676	-1.76131	-0.359868	1.67574	0.856085	1.15905	-0.223775	-0.313455	0	train
12	-0.530828	-0.0104557	-0.351222	-0.15068	3.37021	1.37167	0.50728	-0.485522	-1.60786	-0.527245	-0.428664	-0.24024	-0.166165	0	train
13	-0.37638	-0.200888	-1.25969	0.474949	-1.17216	-0.808416	0.297528	-0.293	0.350292	-0.466525	-0.68302	0.135927	0.601511	0	test
14	0.203222	-0.1667	-0.748388	-0.287676	0.688721	0.70442	-1.03637	-0.51423	0.501976	-0.738252	-0.141605	-0.250551	0.734456	0	test
15	0.119773	-0.236811	-0.523281	-0.212471	1.9587	-0.0890996	-0.571188	-0.47528	0.0631234	-0.766141	0.52676	-1.01041	0.142462	0	train
16	-0.650848	0.127408	2.17601	-0.924352	-1.38941	-1.55846	-0.323101	-0.00677332	0.554677	4.47644	-0.0537987	-0.808784	-1.43751	0	train
17	-0.381278	-0.190141	-1.31105	-0.346847	-0.346377	0.915166	-0.677061	-0.33446	0.680251	-0.544762	-1.05818	0.0903677	-0.214921	0	train
18	0.788865	0.422623	-2.00363	-0.856362	-0.00328294	-0.642052	0.193979	2.15449	1.49731	-0.162537	0.13661	3.01746	1.73134	0	train
19	-0.443345	-0.143185	0.0345783	-0.274088	-0.537793	-0.367428	0.780672	-0.171888	-0.0433125	-0.220173	-0.834963	0.230601	-0.00136721	0	test
20	-0.635169	-0.252105	0.929317	-0.573298	-0.0415217	0.41453	1.92522	-0.238014	-2.496	0.723891	0.184787	-0.555712	-0.614736	0	train
21	-0.567424	-0.126104	-0.618409	0.513642	-0.909294	-0.264856	-2.73177	-0.571968	0.845982	-0.180406	-0.984595	1.06376	-0.442427	0	train
22	-0.796985	-0.227662	-0.953652	-0.383887	-1.61309	-1.20772	-1.75582	-0.333342	0.204101	1.91818	-1.34758	-0.104448	-0.92077	0	train
23	0.713554	-0.0739039	-0.500464	-0.120631	0.648938	-0.533513	0.140315	-0.150413	1.12041	-0.672094	0.183333	1.29139	0.971206	0	train
24	1.47894	0.26637	1.44995	-0.775099	-1.02502	-1.62559	0.909529	2.65018	1.62748	0.285641	-1.66159	1.46478	0.739437	0	test
25	-0.431415	-0.244982	0.122239	1.3381	-0.892231	-1.72184	0.501563	0.46671	0.327187	1.29813	0.530627	-0.128668	0.692048	0	train
26	0.392227	-0.134336	2.38339	1.42365	-1.44567	-0.59623	1.644	-0.261033	-0.821713	0.278106	1.45525	0.379277	0.432447	0	train
27	-0.496145	-0.138512	1.55112	-1.02227	-0.318801	0.0104365	-0.188363	-0.370832	-0.000881241	0.279055	-1.06625	-1.41333	-1.66917	0	test
28	-0.819214	-0.286057	-1.08019	-0.298067	1.26089	1.39922	-2.04141	-0.66807	-3.17153	-0.0612697	0.479427	-1.78395	-1.54591	0	test
29	-0.716823	-0.103339	-0.00994043	-0.248146	0.932756	2.36487	1.77905	-0.408502	-2.09192	0.352476	1.9133	-0.95712	-0.942598	0	train
30	-0.142278	1.87328	-0.568654	-1.38941	-0.57884	-1.10887	1.25012	3.96247	1.00147	3.34499	-2.15807	0.166694	9.48524	0	train
31	-0.302461	-0.0995693	0.837741	-0.566473	0.574913	0.881653	-0.0190928	-0.428305	-1.01854	-0.25291	-1.05408	-0.222417	-1.27434	0	train
32	-0.124744	-0.0988485	-0.899919	-0.255081	2.09152	0.679941	0.725547	-0.430964	-0.85204	-0.685011	1.06094	0.269142	-0.221455	0	test
33	-0.442782	-0.219419	-1.05074	-0.240502	1.06255	1.86051	-0.330963	-0.40067	-0.972966	-0.664571	-0.0207104	-1.02798	-0.128027	0	test
34	-0.511271	-0.281862	1.30605	-0.160312	-0.459444	-0.280466	0.208315	-0.408215	-0.548605	-0.188303	0.592669	-0.0784905	0.0223603	0	test
35	-0.747548	0.603895	-0.740199	-0.371451	0.270129	0.0376992	-0.435987	-0.0466448	-1.05348	2.39141	-0.436973	-0.681176	-1.17028	0	train
36	-0.382801	0.336464	0.113279	1.97788	-0.510919	-0.543201	0.296605	-0.142524	0.190968	0.874126	-0.352587	0.0361325	-0.286649	0	train
37	-0.312208	-0.214741	-0.343036	-0.264021	1.15749	-0.106105	0.430243	-0.287539	-0.823085	-0.585256	-1.20096	-1.39702	1.07309	0	test
38	-0.117006	-0.0363576	0.709583	-0.548453	0.0972255	0.309639	-1.82854	-0.473051	0.48937	-0.395919	-0.0325893	-0.37512	-0.529414	0	train
39	-0.408245	-0.215522	-1.65933	-0.184469	-0.305874	-0.165864	0.143694	-0.259621	0.548104	-0.626572	0.525383	-0.038754	0.705854	0	test
40	-0.653144	-0.0030598	0.713892	-0.170705	-0.00272313	0.545985	-1.04492	-0.321318	-0.696208	0.557061	-0.118773	-0.906814	-0.582595	0	test
41	-0.302504	-0.240312	0.0962375	0.070261	-0.0107916	-0.138926	0.937187	-0.373912	-0.526617	-0.412287	0.748051	-0.300814	-0.879279	0	train
42	-0.0477574	-0.199103	0.633481	-0.0825043	0.220934	-0.103663	1.45311	-0.224164	-0.179745	-0.465764	2.41495	0.296867	0.928367	0	train
43	-0.566019	-0.270675	-0.449869	-0.158314	-0.968651	-0.711243	-0.322594	-0.320872	0.575048	-0.230915	0.43151	-1.05576	-0.445374	0	test
44	-0.422707	-0.254602	0.801732	-0.00751189	-0.683944	-0.352893	0.09064	-0.0265118	0.0552153	0.306673	-0.223865	0.0200289	-0.496169	0	train
45	-0.228133	-0.172915	-0.893689	-0.333684	-0.235643	0.102578	0.881244	-0.19904	-0.180506	-0.595938	0.93172	0.141492	0.754833	0	test
46	-0.312846	0.0923784	-1.12042	-0.270219	0.840178	1.15377	0.680032	-0.190443	-0.692743	-0.564444	0.667276	1.12062	1.91362	0	train
47	0.478528	-0.295992	0.0319963	-1.62755	-1.29037	-1.44634	0.00859112	0.56105	1.43831	0.0042898	-0.529728	1.89639	1.19412	0	train
48	-0.49852	-0.16481	-1.08555	-0.302663	0.523352	1.36653	-0.289798	-0.384971	-0.46683	-0.597643	-0.385808	-0.414288	-0.559652	0	test
49	-0.646987	-0.211066	-2.1741	-0.175147	0.892018	0.0307428	-0.517149	-0.570699	-0.432078	-0.672414	-0.434156	-0.11899	-0.995144	0	train
50	0.526565	-0.326389	-0.277349	0.260719	-1.10736	-1.42846	0.345769	-0.244051	1.32209	-0.588945	0.692522	0.3196	0.489866	0	test
51	-0.690024	-0.215926	-1.45735	-0.227167	-0.148072	2.89933	-0.513948	-0.490874	-1.32831	-0.332187	-1.23265	-0.112077	-1.38343	0	train
52	-0.333831	-0.162699	-1.18358	-0.291134	0.306294	0.903754	-0.594351	-0.332819	-0.0578131	-0.54175	1.08654	-0.606592	0.131418	0	test
53	-0.367716	-0.171679	-1.23145	-0.289136	-0.22878	1.68806	-0.479709	-0.39723	-0.142539	-0.55533	-0.327427	-0.23658	0.102646	0	train
54	-0.237972	0.0602411	-0.545215	-0.156864	0.632265	-0.547527	0.514616	0.0587731	0.135567	-0.0845146	0.241584	-0.666187	-0.109225	0	test
55	-0.535794	-0.231598	0.757653	-0.103993	-1.88267	-1.45015	0.569541	-0.14329	0.771653	0.467463	-0.698846	-0.239363	0.284358	0	train
56	0.00500238	0.101991	2.67586	7.24088	-1.95364	-2.29294	-1.56269	0.206709	2.84269	1.83838	-1.01173	0.0994755	-1.02439	0	train
57	-0.307657	-0.1279	-0.934403	-0.415578	-0.35394	0.0698138	-0.28444	-0.319472	0.252199	-0.561957	-0.484201	0.106324	1.06719	0	train
58	-0.557537	-0.168392	-1.16722	-0.0763706	-0.236727	1.64692	0.841867	-0.455365	-1.04302	-0.354583	-0.351439	-0.138431	-0.220335	0	test
59	-0.216687	-0.168832	-0.637709	-0.197226	0.583936	0.296977	-0.861737	-0.219786	0.248944	-0.413815	-0.570966	0.0334016	0.150512	0	test
60	-0.717713	0.149516	-1.22218	-0.197071	-0.14017	1.27378	0.786659	-0.211415	-1.11298	0.443944	0.723264	-1.27529	-0.404704	0	train
61	0.147107	-0.202345	0.424743	0.158667	0.581442	0.0659921	1.21442	-0.218161	-0.579561	-0.338916	-0.277732	0.988978	-0.000938715	0	test
62	-0.490811	21.4061	0.180175	-1.09002	0.248602	-0.477608	-0.269588	7.2619	0.345195	8.92853	0.454077	0.22514	-0.090763	0	train
63	-0.452223	-0.0186088	-0.997991	-0.402007	0.118969	0.0148511	0.535044	-0.278316	0.0865514	-0.481378	-0.700341	-0.960976	2.3436	0	train
64	1.90173	-0.00337784	1.3581	0.372584	-1.02801	-1.3052	0.871879	2.72765	1.37263	0.317456	2.69835	1.23271	1.10963	0	train
65	-0.118536	-0.191812	-0.121475	-0.260746	1.31907	1.00854	-0.2539	-0.518357	-0.287164	-0.736139	-0.361935	-0.0851116	0.15805	0	test
66	0.140007	0.584408	0.532065	-1.49302	0.727454	-0.359479	0.478289	0.248522	0.553815	-0.0116851	-0.177326	2.54341	0.461243	0	test
67	-0.572019	-0.0344758	0.0149368	-0.307471	1.97408	1.91843	0.340993	-0.594311	-1.45305	-0.500098	-0.696031	0.379277	-0.614736	0	train
68	-0.415868	-0.0924099	-0.391181	-0.242291	-0.0292013	1.33379	0.284202	-0.369629	-0.618713	-0.0802133	-0.905054	-1.26969	0.339646	0	test
69	-0.184572	-0.0732324	0.227964	-0.129792	-1.10005	-1.41385	0.423009	0.279099	1.15707	0.45531	-0.592473	0.579454	0.871641	0	train
70	-0.521571	-0.147841	-1.55741	-0.358195	-0.52188	0.20785	-1.29857	-0.248457	0.999217	-0.284948	-0.577531	0.987552	-0.233627	0	train
71	0.0517893	0.622322	-1.03356	0.351747	0.00735437	-0.235668	0.510182	0.981563	0.835369	0.123842	0.942747	0.749479	-0.273848	0	test
72	-0.141823	-0.211532	0.182171	1.34551	-0.865072	-1.24454	0.972911	-0.102985	-0.0728194	-0.0509415	-0.196002	-0.337939	-0.575523	0	train
73	-0.31304	-0.120163	0.642604	0.280798	-0.85812	-0.951462	-1.34387	-0.163719	1.20226	0.263087	-1.49683	1.20259	0.661885	0	train
74	-0.0557199	-0.109343	0.357179	-0.444291	-0.844654	-0.773342	1.38194	-0.141324	0.215108	-0.593342	1.33162	-0.512584	0.393315	0	train
75	-0.187867	-0.185119	0.137911	-0.0584847	-0.488494	-0.430567	-0.713348	-0.159784	0.49759	-0.309553	-0.22732	-0.988091	0.539393	0	train
76	0.086504	0.0536147	0.263364	-0.187201	0.296222	-0.605107	-0.0367129	0.181522	0.714488	0.00123773	0.270164	-0.370378	-0.462175	0	train
77	-0.704141	-0.0223709	-0.46935	-0.307731	2.42379	1.72295	0.304768	-0.551208	-1.95967	0.0500951	-0.987506	-0.0529536	0.169204	0	train
78	-0.587773	-0.145801	0.0306985	-0.354891	-0.133903	0.895681	-0.559564	-0.451691	-0.68009	-0.26032	-1.15652	-0.991625	-0.474994	0	train
79	0.874939	-0.175236	-0.0883397	0.0200731	-0.357041	-0.713911	0.548845	0.0983924	0.940563	-0.556554	0.816988	0.66006	0.516571	0	test
80	0.246656	-0.091948	0.859742	-0.152563	0.191753	1.27221	-0.862163	-0.384472	0.0275247	-0.534804	-0.964032	0.971148	-0.289751	0	test
81	-0.0407014	-0.254283	1.13753	2.43611	0.10011	-0.201996	1.40063	-0.505525	-0.784116	-0.386837	-0.332325	0.236421	0.684727	0	train
82	-0.0890703	-0.125687	-0.929449	-0.152681	0.111916	0.625169	-0.387059	-0.0108808	0.107767	-0.461403	1.03712	0.145103	-0.0457655	0	test
83	-0.214578	1.79456	-1.82568	0.175396	0.707998	-1.19828	0.890367	4.57352	0.90114	1.47158	-0.529505	2.20493	-0.0514263	0	train
84	-0.725638	0.36861	-1.3635	0.438432	-0.45152	-1.30235	-0.716724	0.0323575	0.562966	1.94182	-0.545553	-0.500012	-1.07865	0	train
85	-0.311773	-0.0666319	-0.125005	-0.505564	0.481615	-0.0996592	1.07274	-0.206237	-0.550452	-0.299017	-0.33213	-0.16463	-0.609479	0	test
86	-0.39166	-0.154872	-0.132508	1.22166	-1.28502	-1.2506	0.303436	-0.338718	0.395135	0.0999793	-1.73865	-0.114258	0.131522	0	train
87	1.30604	1.87627	3.12393	13.4494	-1.84915	-2.41785	0.813501	8.43109	2.68886	6.74775	-1.75643	-0.776702	4.24039	0	test
88	-0.430867	-0.148396	-0.344085	-0.251253	1.1341	-0.247514	-0.429467	-0.460055	0.237175	-0.494888	-0.949754	-0.466155	-0.161257	0	train
89	-0.694416	-0.158177	-0.677259	-0.275397	-0.0649218	0.000814672	-0.32513	-0.429765	-0.417097	0.13365	-1.36487	0.0717809	-1.39691	0	train
90	0.566972	-0.12861	1.62792	0.204295	0.112445	0.189508	-0.609243	-0.540238	0.212151	-0.5553	-0.520931	-0.0119766	0.116165	0	train
91	-0.614273	0.404345	0.208291	-0.040201	0.881379	-0.550186	-0.0253395	0.143573	-0.0337399	1.23588	-0.107548	-0.515319	0.455613	0	train
92	-0.426189	-0.340073	-0.0260975	-0.373674	-0.852467	0.532401	0.527632	-0.438977	-0.636747	-0.440572	0.0847644	-0.561518	-0.756271	0	test
93	-0.653937	-0.238703	0.552008	0.0227491	0.851197	1.26875	0.753711	-0.469594	-1.37595	0.0847724	0.322389	-0.710499	-0.654158	0	train
94	-0.590282	-0.0981401	0.460194	-0.198161	0.326686	2.23741	1.30178	-0.546014	-2.23768	-0.391401	0.621675	-0.438293	-0.762968	0	test
95	-0.553189	-0.240558	-0.673146	-0.349245	1.58162	1.13823	-2.24493	-0.583689	-0.231181	-0.56236	0.311949	0.275632	0.323661	0	train
96	-0.337505	-0.231252	-0.841403	0.147602	-0.314702	-0.172828	0.266422	-0.451167	0.151681	-0.471076	0.442962	-0.954043	-0.258418	0	test
97	-0.516479	-0.21726	-1.66364	-0.446933	-0.517721	0.308137	-1.67929	-0.526101	0.373528	-0.488861	-0.873572	0.369561	0.369418	0	test
98	0.358786	-0.0531675	-0.890891	-0.0336716	1.17954	0.233422	0.181359	-0.330882	0.169411	-0.662299	0.797185	1.32809	0.784864	0	train
99	0.0231496	-0.312194	0.352624	-0.167849	-0.719643	-0.460717	-1.29753	-0.403642	0.853145	-0.511227	-1.13342	0.602042	-0.797059	0	test
100	-0.553055	-0.172174	-0.0468704	-0.251702	1.59835	1.01407	-0.330457	-0.515978	-1.20081	-0.517034	0.275341	-1.02627	-1.16296	0	train
101	0.0360526	-0.0130323	0.843396	0.11402	-0.18985	-0.856114	-1.39122	-0.21266	1.14002	-0.0575198	0.478253	0.154517	0.436522	0	train
102	0.00234017	-0.227982	-1.45768	-0.292094	-0.0989671	1.77135	-1.39914	-0.481081	0.344826	-0.752536	-0.688853	-0.612783	1.32741	0	test
103	-0.473629	-0.258556	-1.25053	-0.333674	-0.0031834	0.615704	-1.86289	-0.502553	0.434882	-0.590567	-0.522709	-0.609031	-0.511238	0	train
104	-0.634482	-0.16234	1.80889	-1.08989	-1.1166	0.149007	-1.14886	-0.403879	-0.841351	0.954771	-1.00173	-0.979087	-0.33517	0	test
105	-0.147434	-0.243879	-0.716812	0.358901	-0.733574	0.419255	0.0604597	-0.333821	0.0462119	-0.481195	0.0593891	-0.35494	0.459204	0	test
106	-0.302884	0.0624485	-1.2786	0.704523	0.755334	-0.53939	-0.137411	0.427929	0.879245	0.509511	0.597932	0.502439	-0.212604	0	train
107	-0.734506	0.223899	-0.212182	0.250077	1.37215	0.350322	-0.333797	-0.498243	-1.15048	0.842862	0.720527	-0.7452	-1.0404	0	train
108	0.554736	-0.0681402	-0.00861204	-0.364236	0.173918	-0.31606	-1.78813	-0.44999	1.15381	-0.590671	0.739585	0.452734	-0.079071	0	test
109	-0.351015	-0.220215	-1.27703	-0.338703	-0.620303	0.090777	0.49464	-0.228839	-0.152755	-0.553499	-0.220849	-0.662623	-0.0205339	0	train
110	-0.704141	-0.249275	-1.69059	-0.275657	-0.0128481	1.47018	-2.10709	-0.519046	-0.0435637	-0.560236	-1.23292	-0.445077	-0.948741	0	train
111	-0.64285	-0.170065	-0.932884	-0.294252	-0.447437	0.0222503	1.87629	-0.400482	-1.24902	-0.231754	-0.573143	-0.223589	-0.72257	0	train
112	-0.705966	-0.242261	0.237873	-0.0618133	0.258406	2.27825	0.890759	-0.630388	-2.71887	-0.161225	-0.220531	-0.365066	-0.965935	0	train
113	-0.716949	0.105796	-0.221648	-0.298726	2.05984	2.14833	-1.9432	-0.598509	-1.12627	-0.191818	-0.242894	-0.688195	-0.261321	0	train
114	-0.498112	-0.259793	-1.66012	-0.238084	-0.801283	-0.964939	-0.728181	-0.378357	0.649297	-0.51877	-0.701121	0.0939919	0.152036	0	test
115	1.40884	-0.142369	1.5465	-0.639534	-0.380212	-0.847684	1.35327	0.233758	0.369492	-0.527033	0.952761	0.335963	2.20095	0	train
116	0.323529	-0.174054	-0.708415	-0.352904	-0.22909	-0.158314	0.221919	-0.187126	0.744726	-0.646016	-0.380441	0.202339	1.62834	0	train
117	-0.434669	-0.195703	0.0401432	-0.453057	-1.01059	-1.12353	-0.646993	-0.277205	0.668576	-0.042883	-0.590852	-1.43628	0.419083	0	train
118	-0.687366	3.84922	0.9604	-1.70522	1.19875	-0.610261	1.29119	0.984157	-1.26532	7.7207	-0.717125	-1.53673	-1.53931	0	test
119	-0.628886	-0.27559	0.17774	-0.595459	-1.31388	1.65411	-0.303866	-0.614544	-1.54978	0.147744	-0.80995	-1.11114	-1.34238	0	test
120	0.963944	-0.249456	-0.63579	-0.0992468	0.478777	0.267188	0.368597	-0.367953	0.0808383	-0.749274	0.890734	-0.00242029	1.18439	0	train
121	2.3294	0.710827	1.381	2.59222	-0.797264	-1.77702	1.84291	4.26223	1.40238	2.13018	-0.306642	-0.289571	0.681596	0	train
122	-0.353851	-0.141699	-1.00966	-0.0350563	-0.427388	-0.26523	-1.08714	-0.253964	0.849972	-0.407226	0.396467	-0.653231	-0.742729	0	train
123	0.197354	-0.250768	0.274346	-0.0564436	-1.16416	-1.13065	1.80104	0.0672241	0.18435	-0.432897	2.78295	-0.00482765	0.0785606	0	train
124	-0.517171	1.05666	0.669693	2.2977	-0.21091	0.248688	-0.466601	0.367476	-0.0174341	2.0994	0.258561	-0.915529	-0.728822	0	test
125	-0.11284	0.0289269	0.599753	-0.168174	0.717124	0.235867	-0.618525	-0.42952	-0.0241876	-0.472701	1.93113	0.538221	0.0492954	0	test
126	-0.558302	0.00237225	-0.376932	0.913342	-0.189461	-0.141584	0.457424	-0.106217	-0.663158	0.801568	-0.703801	-0.992487	-0.046131	0	train
127	-0.275071	0.0232341	-0.530325	0.986511	-0.345068	-0.476724	0.452307	-0.361463	-0.557774	-0.0742375	-1.18735	-0.791625	-0.892632	0	train
128	1.91703	-0.207319	0.205529	1.08605	-0.163294	-1.364	-0.995383	0.0261723	2.09278	-0.539203	0.436918	0.957751	0.670113	0	test
129	-0.172365	0.0397245	-0.187773	-0.0766406	1.06089	-0.440331	-0.219958	-0.276898	0.469723	-0.274992	-0.410588	-1.14831	0.600464	0	test
130	-0.159501	-0.200726	0.0357237	-0.23343	0.852811	0.924983	-1.57992	-0.43364	0.386456	-0.57894	-0.576412	0.103013	-0.382176	0	test
131	-0.347965	-0.0976282	0.184941	0.188232	0.816567	0.216056	-1.27824	-0.495852	0.160027	-0.276557	-0.212209	-0.600527	-0.544785	0	train
132	0.701979	-0.162348	1.02398	-0.0625523	-0.892988	-0.924578	0.78982	0.322412	1.01876	-0.230175	0.160551	0.376836	1.2746	0	train
133	-0.16347	-0.394931	0.360044	0.481209	-1.26748	-1.00068	0.337463	-0.271319	-0.0952718	-0.455325	-0.536448	-0.291524	-0.509147	0	train
134	-0.761413	-0.220036	-1.23668	-0.445838	-0.732404	-0.147559	-0.732151	-0.479175	-0.827562	-0.00403584	-0.386257	-1.421	-0.685929	0	train
135	-0.178747	-0.0352188	-0.886842	-0.360729	-0.142334	-0.0959707	-0.194884	0.232962	0.48504	-0.212329	-0.023437	-0.513156	-0.300698	0	test
136	0.291783	-0.0824868	0.281932	-0.228236	0.637292	0.802616	-1.17978	-0.242873	0.754278	-0.441963	-0.0654266	0.00982152	-0.580187	0	test
137	0.226288	-0.219175	0.00747608	0.00501757	1.46197	-0.075955	-0.541198	-0.51087	0.317738	-0.759117	3.35806	0.876294	1.32367	0	train
138	-0.755164	-0.238306	1.0659	0.120853	-0.0430953	-0.104639	0.29528	-0.576034	-1.85445	0.452809	-0.4983	-1.03353	-0.889307	0	train
139	-0.388207	0.0101588	-0.823199	0.363543	-0.166012	0.624262	0.953481	-0.383907	-0.784895	-0.485826	0.102609	0.289192	-0.647369	0	train
140	0.340946	-0.208071	-1.21621	-0.210186	0.164188	1.07887	-1.78271	-0.50407	0.997641	-0.774123	-0.723874	0.746588	1.90961	0	train
141	-0.263612	-0.243174	-0.638538	-0.169377	0.037839	0.794494	-0.415493	-0.486457	-0.166207	-0.539192	-0.193917	-0.233526	0.158058	0	train
142	-0.648871	-0.32562	0.360848	-0.309953	0.733894	0.962211	-0.953078	-0.55595	-1.3032	-0.506363	-0.282625	-0.911539	-0.77513	0	train
143	-0.270747	-0.376777	-0.873046	-0.323035	-0.0937673	-0.106929	-0.366405	-0.593642	-0.312563	-0.706097	0.397364	0.109065	-0.672806	0	train
144	-0.405239	1.13712	0.1958	4.48353	0.300488	-0.815128	0.0199824	-0.29467	0.46971	2.0506	1.67673	-0.469939	-0.478373	0	test
145	0.790456	0.0993563	1.32173	1.39453	-0.917885	-1.44715	-0.0437127	0.917654	1.35557	1.02362	0.962175	-0.25587	0.440323	0	train
146	-0.5757	-0.239916	-1.46836	-0.197527	-0.580762	-0.520743	0.108239	-0.286386	-0.0984236	-0.407041	-0.370301	0.602477	-1.00674	0	test
147	-0.415007	-0.286072	0.194819	0.0921599	-0.944395	-0.497882	1.77022	0.00604672	-0.908272	0.0136642	-0.593312	-0.472401	-0.811823	0	train
148	-0.241775	-0.277721	-1.22907	0.0965852	0.108859	0.0343549	-0.76883	-0.478159	0.896149	-0.684729	0.490729	0.0988895	0.316867	0	train
149	-0.684063	-0.0993314	1.72947	0.408847	-0.596832	1.45543	-2.4193	-0.697726	-1.09162	0.467698	-1.72108	-0.881431	-0.427116	0	test
150	-0.469764	-0.130588	-1.68252	-0.27903	0.0577798	0.0266834	-0.267879	-0.134392	0.280796	-0.358901	0.133273	-0.501144	0.582405	0	test
151	-0.382864	-0.222055	-0.385866	-0.162139	0.484992	0.294977	0.814437	-0.354585	-0.981924	-0.410143	0.807265	-0.485561	-0.230235	0	test
152	0.975558	-0.259437	0.586531	-0.169553	-0.493635	-0.718847	-0.802091	-0.354283	1.48726	-0.684905	-0.0657148	0.237574	1.60859	0	test
153	-0.554263	-0.249185	-0.496962	-0.218915	0.0569797	-0.138793	-0.776777	-0.502523	-0.16799	-0.382056	-0.572024	-1.05454	-0.462679	0	train
154	0.977136	-0.200038	-0.404755	-0.270993	1.33137	-0.0830857	-0.824346	-0.400798	0.828824	-0.728741	-0.510103	1.73454	0.943257	0	train
155	-0.408964	-0.210412	-0.940166	0.0385972	0.0161085	0.868417	1.02802	-0.449456	-0.856063	-0.593612	0.113494	-0.0975243	-0.436502	0	train
156	0.343229	-0.192058	-0.417224	-0.0804085	0.909979	-0.175332	-0.372498	-0.365855	0.104514	-0.675493	-0.761035	1.1358	0.564812	0	train
157	-0.632908	-0.0570321	-0.719971	0.0464158	0.587505	-0.446746	-1.56615	-0.549008	-0.455818	0.100072	-0.00325249	-1.20479	-0.802635	0	test
158	-0.274905	-0.266407	-0.161344	-0.0650638	-0.0196195	-0.26581	0.939492	-0.224145	-0.296381	-0.369937	1.06389	0.229794	0.991835	0	train
159	-0.698258	-0.214433	0.723962	-0.0093582	-0.427272	0.509711	-0.924826	-0.538828	-0.688241	0.190835	-0.657044	-0.543961	-0.708328	0	train
160	-0.409772	-0.235934	0.416692	-0.0729093	0.472335	3.35714	0.759875	-0.539068	-1.9514	-0.450371	0.154092	0.495607	-0.627097	0	test
161	-0.462021	0.0309981	0.229374	-0.400539	0.91114	1.11463	-0.65766	-0.460813	-0.416527	-0.340223	-0.475669	0.521634	0.471817	0	train
162	-0.589506	-0.206276	-1.20723	-0.212769	0.375283	1.40615	0.653628	-0.406115	-1.3096	-0.618835	-1.13697	0.715153	-0.436813	0	train
163	-0.309477	-0.27483	0.219987	0.0470672	-0.0903945	0.396307	1.49239	-0.329644	-1.20722	-0.365272	-0.903484	1.83997	0.882686	0	test
164	-0.110563	-0.164517	1.39645	-0.239956	0.872099	0.0537092	0.0390327	-0.372879	-0.413025	-0.187041	0.265492	-0.290399	1.02696	0	test
165	-0.650495	-0.105018	-0.710956	-0.318306	2.22173	0.678751	0.688515	-0.363249	-1.10272	-0.244355	-0.734408	-1.3755	0.108573	0	train
166	-0.691842	0.19059	-0.907277	-0.336358	2.47831	-0.265761	1.5251	-0.366362	-1.19363	-0.133351	0.559558	-0.485561	0.295226	0	test
167	-0.521627	-0.207055	1.02655	-0.194647	-0.713932	0.481435	0.555688	-0.527132	-0.800639	-0.312888	-1.54805	0.451291	0.000739937	0	train
168	0.117549	-0.241319	-1.81122	0.653398	-0.714014	-1.1083	0.242866	-0.0601255	1.18861	-0.614861	0.969159	0.526539	2.17034	0	test
169	-0.609119	-0.120464	-1.29432	-0.262798	-0.211355	1.64398	0.0555714	-0.339942	-1.03971	-0.423903	-0.512649	0.436552	0.364252	0	test
170	-0.427356	-0.181208	-0.996615	-0.285674	1.06662	1.49053	-0.983114	-0.486017	-0.610805	-0.604675	0.0300742	-0.374196	-0.241099	0	test
171	-0.264859	-0.0375113	2.17453	0.349351	-0.855236	-0.0940886	0.617763	-0.289103	-0.556714	1.1305	-1.56812	0.290743	-1.32425	0	train
172	0.327399	-0.114348	-0.411202	0.142855	0.723185	-0.651369	0.113638	-0.200659	0.635603	-0.566443	-0.00901751	0.037716	-0.119996	0	test
173	0.405234	0.0602033	0.94804	-0.386019	-1.11479	-1.00599	1.81558	2.25639	0.345673	0.504725	-0.0993091	0.542109	0.688328	0	train
174	-0.625721	-0.221001	0.670516	-0.100462	0.0431239	1.33633	1.19176	-0.524992	-1.68587	-0.0555468	0.531414	-0.517167	-0.587939	0	test
175	2.31687	-0.333792	-0.0630495	0.310941	-0.478141	-0.654774	-0.647107	-0.369644	1.7919	-0.765652	-0.244449	1.68348	0.857952	0	test
176	-0.653244	-0.0671547	-0.454207	-0.188848	2.4628	0.891497	0.686762	-0.401345	-1.49648	-0.0975934	-0.195666	-0.0224749	-0.0466238	0	train
177	-0.690231	-0.0982827	-1.25127	-0.506895	-0.702893	-1.11591	-1.24826	-0.295788	0.862846	0.322923	-1.69698	0.45005	-1.75836	0	train
178	-0.142283	0.249507	-0.467771	0.115882	-0.416226	-0.175637	1.33681	1.47443	-0.280986	1.10112	-0.333979	0.198182	-0.489125	0	train
179	-0.695069	0.0267046	-1.17651	-0.109102	-0.823045	-0.30405	0.498557	0.0346921	-0.188983	0.329171	-0.29725	-0.342106	-0.265776	0	train
180	-0.407119	0.0486834	0.651534	-0.0768054	-0.540661	-1.14514	-0.544479	0.0216347	0.157015	0.718953	-0.210626	0.569469	-0.490738	0	train
181	-0.129832	0.104188	-0.0638925	0.80149	-0.856695	-1.21739	0.282273	-0.153714	1.14279	-0.0809436	-0.536966	-0.0356029	0.326039	0	train
182	0.478972	-0.147884	-0.523081	3.28036	-1.51969	-1.74449	1.11006	0.120494	1.49125	-0.236739	-0.0207483	0.594628	1.05356	0	train
183	0.837563	-0.109768	0.278685	1.13878	0.211321	-1.46065	0.827071	0.626903	1.11368	-0.291279	0.151035	0.00208491	-0.350505	0	train
184	-0.39463	-0.20514	-0.733798	-0.155029	-0.193271	0.45783	0.0475584	-0.30155	-0.0182794	-0.340431	-0.315563	0.113926	0.180453	0	train
185	-0.711257	-0.29723	-0.0269508	-0.289714	0.794292	1.67352	0.121384	-0.498853	-1.83993	-0.222835	-0.311358	-0.955072	-0.796422	0	train
186	-0.661341	-0.200527	0.768559	-0.449611	0.0750386	1.76175	0.220029	-0.546376	-1.98702	-0.191596	-1.08365	-0.809328	0.698031	0	train
187	0.379607	-0.157361	2.27896	-0.342303	0.242153	-0.800482	0.714863	-0.320818	-0.356776	-0.396913	-0.575959	-0.420587	-0.234863	0	test
188	-0.761877	-0.166496	-0.583248	-0.27212	1.31742	-0.0671066	-1.27387	-0.550533	-0.965642	0.441449	-0.487578	-1.82158	-0.407668	0	test
189	-0.440165	0.0232428	-0.66736	0.59825	-0.909125	-0.428082	-1.40946	-0.363591	0.887962	0.00100168	-1.20282	-1.16476	-1.15162	0	train
190	-0.277643	-0.245365	-1.29966	-0.213692	0.297646	2.71027	0.116444	-0.423261	-1.06005	-0.695478	0.493456	0.383495	0.202721	0	test
191	0.819214	0.550224	2.58883	-1.19923	3.10106	-0.108425	0.0129162	-0.391547	0.180457	-0.331634	2.33687	0.137239	0.279355	0	train
192	-0.621251	-0.112247	-0.846924	-0.317957	2.22312	0.987623	-1.06955	-0.389443	-0.65882	-0.335851	-1.25716	-1.4	0.516288	0	test
193	-0.137237	0.928714	0.355438	-0.123989	0.979162	-0.282694	0.911288	1.17004	-0.328912	0.928596	0.461074	-1.01899	-0.691146	0	train
194	-0.777535	0.207449	-1.51403	-0.0240838	0.15919	0.609072	0.659087	-0.411572	-1.84522	0.785749	-1.40199	-1.92874	-0.0266816	0	train
195	-0.668512	0.0963509	0.438495	-0.427612	0.34857	1.88699	-0.142153	-0.606626	-2.16207	-0.295428	-0.103275	-0.736859	-1.19948	0	train
196	-0.246701	-0.201521	0.524575	-0.145725	1.67301	0.555877	-2.18899	-0.583679	-0.183767	-0.601372	3.14283	-0.560468	-0.191426	0	train
197	-0.671853	-0.257058	-0.156031	-0.202046	-0.721542	0.0266038	-1.81104	-0.497187	-0.462616	-0.161284	-1.43993	-0.329613	-0.369434	0	train
198	-0.54941	-0.140308	-1.84801	-0.482023	0.170107	0.267905	0.434639	-0.271462	0.0219771	-0.513917	0.113098	-0.742132	-0.513651	0	test
199	-0.0701971	-0.117763	0.0716445	0.721367	-0.932742	-1.54192	2.20092	0.825242	0.390672	0.14396	0.188916	0.531851	0.382851	0	train
200	-0.719194	-0.186373	-0.117535	-0.360599	-0.237002	0.719212	1.68776	-0.398385	-2.37527	0.160966	-1.06652	-0.781942	-1.10347	0	train
201	-0.396554	-0.0201756	-0.0965702	-0.133079	1.44034	0.867402	0.2696	-0.512827	-0.502037	-0.486352	0.498723	0.186045	0.598036	0	train
202	-0.663086	0.386952	-0.53614	-0.309021	3.48676	1.27147	1.23534	-0.497484	-1.41159	-0.0884325	-0.0651892	-0.355055	-0.0470051	0	test
203	0.0469393	-0.169006	-0.160324	0.163269	-0.558126	-0.495181	1.67046	-0.232851	-0.13462	-0.375349	1.14012	0.579473	0.975315	0	train
204	-0.46814	-0.164689	-0.580838	-0.402841	1.52233	0.548894	-0.738146	-0.461556	0.049878	-0.494483	-0.368071	-1.2379	0.398569	0	train
205	-0.517263	-0.334225	-0.328491	-0.101619	-0.960544	-0.357172	-0.311913	-0.422052	-0.66183	-0.486769	-0.94781	0.278691	1.49072	0	test
206	0.668241	-0.226322	-0.13147	0.288767	-0.00569708	-1.03425	-0.0727666	-0.118358	0.978801	-0.599609	1.69619	0.305594	0.0252762	0	train
207	-0.623836	-0.179858	-0.964894	-0.255885	0.496925	1.15404	-0.117209	-0.350965	-1.41637	-0.454669	0.595507	-1.06877	0.45401	0	test
208	0.0241488	-0.241277	-0.601305	-0.326195	-0.158211	-0.276721	0.48467	-0.443292	0.353709	-0.637959	0.513968	-0.478694	0.400174	0	test
209	-0.774701	-0.190694	-1.41599	-0.160502	-0.429524	0.885769	0.652512	-0.415312	-1.47325	0.0177582	-1.09902	-0.0864497	-1.48818	0	train
210	-0.195171	-0.233484	-0.331992	0.0215222	-0.468385	-0.0640111	1.57393	-0.306388	-0.32407	-0.55882	-0.0170758	0.499347	-0.0835612	0	train
211	-0.141621	0.0552583	-0.0391391	0.503095	0.222505	-0.948663	-0.953189	-0.122797	1.03084	0.118911	-0.714711	0.768001	-1.22435	0	test
212	0.00317963	-0.305955	-0.470931	-0.0218986	-0.855845	-0.57292	-0.146732	-0.405845	0.981853	-0.598915	0.844617	0.0762557	-0.567353	0	train
213	-0.664453	0.450148	0.796182	2.18629	1.42551	-0.486309	-1.95921	-0.425253	-0.36911	2.38383	-0.458763	-1.12145	-0.2779	0	train
214	-0.640931	-0.383296	0.162415	0.0603053	-0.634617	0.872768	0.479647	-0.550984	-1.98167	-0.369428	-0.163526	-0.515737	-0.61084	0	train
215	-0.800529	-0.151049	0.261384	-0.642971	0.231704	1.81264	1.44368	-0.576653	-2.93098	0.717494	-1.45801	-1.25578	-1.93232	0	train
216	-0.697022	-0.135411	0.427131	-0.542994	-0.665422	1.08528	-1.46228	-0.53698	-1.15835	0.323058	-1.30975	-1.46961	-1.69511	0	test
217	-0.436448	-0.137085	-1.17536	-0.169713	-0.234124	1.12341	-0.952374	-0.340616	-0.0639697	-0.480848	-0.144101	-0.371101	0.0769266	0	train
218	-0.687745	-0.180447	-0.634578	-0.359324	0.853588	0.580581	-0.163653	-0.488263	-0.704672	-0.203043	-1.10373	0.547002	-0.500543	0	train
219	-0.583969	0.0583008	-0.476506	-0.437304	2.61238	1.29623	0.0690944	-0.536754	-1.13513	-0.434758	-0.312896	0.154517	-0.3179	0	test
220	-0.520315	-0.0607313	-0.986783	-0.246183	1.78278	0.82872	0.384714	-0.464728	-1.17158	-0.612742	0.516249	-0.263133	1.06164	0	test
221	-0.516949	-0.191999	0.0754649	-0.316393	-0.689012	-0.70991	0.591488	-0.309638	-0.138598	-0.24349	-0.599295	-0.556159	-0.598247	0	train
222	-0.667165	-0.252528	-0.437444	-0.23723	1.35925	0.469968	-1.29687	-0.630715	-1.20297	-0.443843	-0.247096	-0.369378	-1.41058	0	test
223	-0.695952	3.31098	-0.969261	-0.696734	1.17338	-0.134703	1.70708	0.828969	-1.06401	2.80212	-0.125441	-0.628012	-1.28374	0	train
224	-0.418177	-0.161202	1.25483	-0.0295081	0.356846	2.25508	-1.33262	-0.589969	-0.985898	-0.0186155	1.65608	0.0222614	-0.0622663	0	train
225	-0.64449	-0.279846	0.343933	0.0988567	-1.81952	-0.82938	1.65456	-0.275984	-0.60658	0.527295	-0.765187	-0.878598	0.128534	0	train
226	-0.60583	-0.260006	-0.718759	-0.348569	-0.468991	0.70719	1.39784	-0.382798	-0.863702	-0.188679	-0.720977	-0.361616	-1.09287	0	test
227	-0.0815721	0.504343	0.201956	-0.165498	-0.221018	-0.800868	1.79484	2.35542	-0.316105	0.572894	-0.783108	-0.254497	2.16755	0	train
228	-0.659039	-0.24853	-1.35322	-0.189918	0.850319	1.84047	-1.00016	-0.620048	-1.40511	-0.679144	-0.122125	-0.0377758	0.822692	0	train
229	-0.523682	-0.226338	0.0817271	-0.312864	-0.503308	0.0208333	0.392249	-0.339029	-0.772963	-0.243025	0.553203	-0.885414	0.251314	0	test
230	-0.351554	-0.0635932	-0.759356	-0.420971	1.36814	0.3044	-0.246442	-0.272341	-0.0371379	-0.443152	0.193021	-0.651848	-0.394144	0	train
231	-0.443529	-0.181837	-0.35336	0.122128	-0.549945	0.0874916	0.211501	-0.142647	-0.193715	0.185986	0.719588	0.763949	0.0941207	0	train
232	-0.566869	-0.0706385	-2.05261	-0.446963	0.188339	-0.219315	1.47651	-0.106171	-0.538035	-0.378982	0.165586	-0.255377	-0.389375	0	train
233	-0.815352	-0.281039	-1.13306	-0.0252768	-0.884894	0.12461	-0.163166	-0.520753	-1.65288	1.06877	-0.0723769	-1.80936	-1.6005	0	test
234	-0.764471	-0.226515	-1.50506	-0.292532	-0.536234	2.14949	-0.0954821	-0.300236	-1.26918	0.0892773	0.17391	-0.943599	-1.40126	0	train
235	-0.559325	0.219968	0.108026	-0.447632	0.582541	-0.0531937	-0.680702	-0.484586	-0.850053	0.336614	-0.796401	-0.215364	-0.767625	0	train
236	-0.404169	-0.28287	1.29074	-1.07258	-0.906211	0.225762	-1.47716	-0.54919	-0.576163	0.191575	-0.0491039	-0.795175	-0.017972	0	train
237	-0.666946	-0.280165	1.51229	-0.192919	0.579034	0.511136	-0.365116	-0.566369	-1.28136	-0.140673	-0.46459	-0.846722	-0.0654991	0	train
238	-0.674784	0.16672	0.880486	0.305013	-0.240909	0.754145	-0.721094	-0.428724	-0.675046	1.19033	0.444025	-1.25621	-0.00244741	0	test
239	-0.688577	-0.156868	-0.388612	-0.35164	2.09817	1.67196	-0.743834	-0.549271	-1.47666	-0.332788	-0.101021	-0.298583	-0.510527	0	test
240	-0.648786	-0.148919	-0.916315	-0.30627	0.325165	0.352308	-0.396137	-0.429159	-0.461831	-0.390624	-0.496949	-0.648654	-0.924893	0	train
241	-0.17795	-0.218642	-1.25602	-0.273487	-0.569478	0.596473	0.405068	-0.223156	-0.12229	-0.650937	0.406522	0.311053	0.354129	0	test
242	-0.450952	-0.232922	0.818088	-0.461561	0.423639	1.41454	-0.656891	-0.615949	-1.65524	-0.455706	0.588812	0.22514	-0.31557	0	train
243	-0.653057	-0.150911	-1.51203	-0.214083	-0.0564743	1.19352	-0.736988	-0.469605	-0.603283	-0.502448	-0.680601	-0.0961971	-0.904381	0	train
244	-0.351086	-0.289896	0.857462	0.0923098	1.63248	-0.1224	0.900805	-0.409348	-1.0361	-0.351976	-0.402762	-0.890257	-0.0136783	0	train
245	-0.517027	-0.255202	-1.51958	-0.097347	-0.41134	-0.523239	0.786973	-0.478731	-0.201767	-0.63148	-1.00717	-0.0506292	-0.168479	0	train
246	-0.215501	-0.180929	0.155359	0.736045	0.471702	0.319058	0.489649	-0.352756	-0.779837	-0.387062	1.12824	0.604359	0.229433	0	train
247	-0.391717	-0.19624	-0.708098	0.371141	-0.573743	0.0188795	-1.71666	-0.462413	0.678499	-0.221358	-1.73045	1.20224	-1.34022	0	train
248	-0.454424	0.058034	0.127559	-0.0932002	-0.200197	-0.412041	1.37419	0.00390401	-0.795881	0.506977	-0.394015	0.741365	0.159112	0	test
249	-0.293592	-0.180814	-1.07694	0.0237403	-0.321411	1.57487	-1.26328	-0.540226	0.254728	-0.661009	-0.12424	0.556562	-0.77465	0	test
250	-0.440811	-0.312468	1.43258	0.20654	-0.563036	-0.513511	0.929534	-0.495615	-0.750818	0.0388501	0.705525	-0.95712	0.199929	0	train
251	-0.385054	-0.108578	0.466382	0.3283	0.389099	0.586679	1.35752	-0.46792	-0.836543	-0.489969	0.506284	-0.0529536	1.19168	0	train
252	-0.735604	-0.265196	-0.0261369	-0.228539	1.84682	1.43907	1.80201	-0.436944	-2.47277	-0.102483	1.14089	-1.30623	-0.30501	0	train
253	0.517527	-0.270271	0.682492	-0.55624	0.732266	0.74938	-0.803439	-0.216328	0.540577	-0.484071	-0.318296	1.10671	-0.194756	0	test
254	0.431295	-0.250722	0.35983	-0.0324294	-0.80595	-0.377885	-0.175963	-0.159306	0.117657	-0.514551	1.55802	0.35603	-0.183438	0	train
255	-0.758617	-0.176778	-1.83549	-0.237001	1.01067	2.46217	-1.18478	-0.577173	-0.957786	-0.391628	-0.842053	-0.611314	-1.20833	0	test
256	-0.508071	-0.229756	0.20243	-0.0258596	0.0886913	-0.0246939	-0.647933	-0.423421	0.130021	-0.138436	-0.973285	-0.0564753	-0.779524	0	train
257	-0.738672	-0.184172	-1.16513	-0.246681	0.0303704	2.10039	0.479418	-0.482824	-1.91349	-0.371117	-0.794492	-0.914139	-1.02808	0	test
258	-0.739965	-0.165526	-0.587896	-0.0172035	0.920143	0.508091	-0.0136977	-0.506086	-1.56321	-0.239867	-1.53651	-1.5527	-0.28323	0	train
259	0.171655	-0.20577	-1.15435	-0.253748	-0.650233	0.300262	0.344057	-0.405122	0.256919	-0.768605	0.0225732	0.500119	0.635397	0	train
260	-0.276182	-0.219704	-1.593	-0.294508	-0.958916	-0.343318	1.01288	-0.270183	0.150554	-0.671364	0.131399	0.0962317	2.68797	0	train
261	-0.359001	-0.203752	-0.154757	-0.175093	0.269218	-0.0248888	-0.788532	-0.404603	-0.0596818	-0.404837	0.526493	0.0869526	-0.175655	0	train
262	-0.401538	0.0249259	0.647517	-0.189165	-1.16392	-1.56328	1.85336	0.951141	0.0945519	1.01961	0.269107	-0.282794	0.786775	0	train
263	0.282755	0.825302	-0.423168	-0.464683	0.817752	-0.752904	0.619297	0.730167	0.58749	0.0162674	-0.289305	0.620094	0.811431	0	train
264	-0.602216	-0.216431	-0.264144	-0.291366	1.2685	0.947257	-1.93325	-0.652015	-0.523588	-0.510935	0.0104361	-0.943374	0.164883	0	train
265	-0.531024	-0.182589	-0.618566	-0.365259	1.24228	0.564213	-0.887716	-0.51171	-0.425457	-0.446975	-1.00818	0.661286	-0.250098	0	test
266	-0.397819	-0.164146	1.15703	-0.306551	0.830381	1.34927	-0.287666	-0.405449	-1.11982	0.00259941	0.545318	-0.309267	-0.385441	0	train
267	-0.404878	0.104045	-0.253108	-0.227407	4.14212	1.56929	-0.28285	-0.382987	-0.406494	-0.3716	1.34747	-0.585827	1.00408	0	test
268	-0.718099	0.406133	-1.06907	-0.340733	2.29748	0.182199	1.72345	-0.382373	-1.7613	0.291828	-0.0526591	-0.829338	-0.821205	0	test
269	-0.82121	-0.335396	-1.1351	-0.340211	0.477064	1.12553	-0.878667	-0.631161	-2.28876	-0.00257746	1.30861	-1.7172	-1.6667	0	train
270	-0.598085	0.859962	1.96858	0.507855	-1.09349	-1.54729	1.00941	1.69546	-0.337332	6.79979	-0.41427	-1.06408	-1.47449	0	train
271	0.0609061	-0.180185	0.528172	-0.61059	-0.281912	0.0274071	0.705611	-0.153509	-0.0942879	-0.458398	-0.725292	2.05112	-0.34013	0	train
272	0.328653	-0.261769	0.635649	0.075397	-0.57607	-0.0679608	-1.02996	-0.569504	0.762236	-0.563052	-1.26001	1.11897	-0.43393	0	test
273	0.625164	-0.183131	-0.565335	-0.0909446	1.01771	0.0867679	-0.764741	-0.498845	0.977933	-0.710591	-0.791466	0.342783	-0.259994	0	train
274	0.118724	1.18066	1.0021	0.0749641	-0.860804	-0.588247	0.497486	2.66991	0.458769	2.39146	0.281098	0.863957	0.882686	0	train
275	-0.574568	1.84308	0.0498576	-0.207747	0.38386	-0.949795	0.830996	1.45039	0.0102098	4.81464	-0.0375793	-0.335009	-1.2196	0	train
276	-0.387958	-0.338585	0.968254	-0.0426327	-1.20363	-0.452764	-0.526009	-0.318366	0.0923581	0.0667423	0.345345	-0.461101	0.842656	0	train
277	0.103319	-0.0718736	-0.410767	1.07533	-0.365595	-0.558237	-0.748119	-0.223349	0.899197	-0.304035	-0.615067	0.779972	-0.790581	0	train
278	-0.745937	-0.0770472	-0.516296	-0.289199	2.20074	0.315606	2.48611	-0.279913	-2.1673	0.335574	-0.106282	-0.659555	-1.43825	0	train
279	-0.739311	-0.31903	-0.383323	-0.336369	0.69232	1.49935	-1.74691	-0.683581	-1.54083	-0.412905	-0.272822	-0.425898	-0.965935	0	train
280	-0.128721	0.423018	0.984757	-0.479479	2.63085	0.438836	-1.81378	-0.444038	0.366623	-0.268242	0.706814	-0.151472	0.623111	0	test
281	-0.560548	-0.141778	0.0542666	-0.432927	0.807367	1.08498	0.695165	-0.290427	-1.41401	-0.221034	-0.55722	-0.160936	-0.751752	0	train
282	-0.327847	-0.135454	-0.349483	-0.188887	0.0062709	-0.517336	0.794815	-0.040425	-0.10539	-0.365633	2.33791	-0.164318	0.144761	0	train
283	1.52145	0.120088	0.431599	-0.16389	0.509505	0.228322	-0.129355	1.04964	1.03591	0.0262988	0.106094	1.53691	0.476182	0	test
284	-0.216795	-0.107896	1.01143	-0.441258	1.46672	1.21106	-1.09797	-0.539498	-0.334319	-0.598579	-0.821331	-0.435545	-0.307382	0	train
285	-0.307448	-0.150595	-1.58877	-0.182128	0.222912	1.25473	-0.950674	-0.362652	0.437283	-0.635386	-0.768376	-0.156122	-0.244042	0	train
286	0.234393	-0.249036	1.25637	0.683633	-0.29175	-0.0694161	-0.758856	-0.476098	0.3602	-0.434301	0.28439	-0.208116	-0.741591	0	train
287	-0.484863	-0.285171	0.238283	-0.110447	-0.549838	-1.32481	0.594558	-0.140618	-0.315813	-0.131347	0.586434	-0.889978	-1.33776	0	train
288	1.63296	-0.154538	0.0433076	-0.0756613	-0.871325	-1.0093	0.077859	0.533519	1.70211	-0.513441	0.702711	-0.405659	1.44395	0	train
289	-0.212566	-0.0686645	-0.298665	-0.16193	-0.0889569	-0.63074	-0.622046	0.00303594	0.51296	-0.228918	-0.578343	-0.347818	0.0843867	0	train
290	1.67793	0.00937403	0.617244	1.4509	-1.26688	-1.30075	1.38049	1.5496	1.15447	0.00712737	0.585673	0.141403	0.984791	0	train
291	-0.490399	-0.224614	0.0876601	0.321013	-0.941593	-0.843959	0.0852508	-0.264985	-0.0690319	0.0144613	-1.06779	-0.451902	-0.679164	0	train
292	-0.552861	-0.0389571	-0.54447	-0.293404	1.16999	0.0162916	-1.59451	-0.37786	0.0416194	-0.0276153	0.447757	-1.20587	-0.825072	0	test
293	-0.519696	-0.243458	-1.37665	-0.229352	0.400238	0.891934	0.514721	-0.54137	-0.929841	-0.766418	-0.359529	-0.455158	0.716887	0	train
294	0.216377	-0.185728	0.13928	-0.0858953	-1.1966	-1.08565	0.856807	0.247157	1.00529	-0.300826	0.270093	0.486053	-0.0106256	0	train
295	0.77741	-0.219134	2.84118	-0.281208	-1.73833	-0.996623	0.877615	0.00102098	0.886495	-0.113725	-2.04976	3.75136	-1.63781	0	test
296	-0.647884	-0.29103	0.384644	-0.141933	-1.45653	-1.22172	-0.147048	-0.343462	-0.274933	0.251715	-0.767113	-0.649877	-1.5608	0	train
297	-0.7543	-0.237749	-1.5863	-0.345099	-0.65001	-0.0394766	-0.220225	-0.490046	-0.420711	-0.141137	-0.547252	-1.52175	0.160787	0	test
298	-0.161459	-0.128205	-0.0883451	-0.254463	1.09604	1.22138	0.882445	-0.329157	-0.901341	-0.608176	1.94254	-0.873559	-0.313102	0	train
299	-0.397867	-0.190947	0.565892	0.462096	1.57764	0.481153	0.864999	-0.47204	-0.903	-0.348559	-0.35578	0.407058	-0.30783	0	train
300	0.363281	0.0836391	-0.518694	-0.247461	1.07694	-0.0774816	1.70518	0.103551	-0.55179	-0.535294	-1.00385	2.12105	0.773399	0	train
301	0.381097	1.10025	0.784901	-0.264989	-0.235884	-0.693038	0.77275	2.4565	0.708562	0.876807	1.81001	1.46864	1.1154	0	train
302	0.11793	0.306895	0.575065	-0.657367	0.400608	-0.901246	1.01864	0.976191	0.545831	0.383151	0.200536	-0.00548365	1.32626	0	train
303	-0.0272206	-0.139433	-0.383277	-0.194232	0.227102	-0.370211	0.411768	-0.269396	0.147646	-0.635031	0.7428	0.0427414	-0.444809	0	train
304	-0.425682	0.374497	-0.535542	0.154432	-1.01723	-1.22694	0.717802	2.27504	0.500159	0.874343	0.401394	-0.916744	-0.790816	0	train
305	0.997638	-0.243779	-0.888301	0.484951	-0.48438	-0.501267	-1.11395	-0.345032	1.53974	-0.703101	0.552673	1.06275	0.571406	0	test
306	-0.622124	-0.120975	-0.300879	-0.189851	4.38072	4.23968	-1.02785	-0.555027	-1.85807	-0.361762	-0.13333	-0.128289	-1.49914	0	train
307	-0.540479	-0.200395	-1.6958	-0.238615	-0.667067	-0.50466	-0.529956	-0.262536	0.738455	-0.284885	-1.23861	0.372217	-0.661879	0	train
308	-0.457523	0.0581053	-0.113525	0.288913	0.223004	-0.875899	-0.403129	-0.192832	0.499296	0.257466	-0.340262	-0.814491	-0.4232	0	train
309	0.797657	-0.149387	0.744213	-0.599923	0.20526	-0.369209	-0.0468405	-0.454632	0.65006	-0.64838	0.486599	0.929858	1.69808	0	train
310	-0.560184	-0.238543	-1.30446	-0.0756361	-0.659116	-0.0466181	0.745937	-0.151897	-0.0973218	-0.436727	0.226281	-0.888902	0.740662	0	train
311	-0.681738	-0.287481	1.23989	-0.336972	-0.386193	0.268912	-0.331317	-0.477066	-1.7447	0.424687	-0.72607	-1.35347	-0.285287	0	train
312	0.0585261	-0.232033	1.77533	-0.037155	-0.508185	-0.315851	-0.0305789	-0.458884	0.284692	-0.218376	-0.900281	0.916991	-0.244345	0	train
313	-0.451694	0.0211354	0.307016	-0.277507	0.729919	-0.265761	-0.532182	-0.374555	0.172574	-0.0931894	-0.672048	-1.25236	-1.45104	0	train
314	0.727985	0.0687392	1.3485	-0.779244	-0.314443	-0.650109	-0.888464	0.00458609	1.19615	0.0369925	-0.0102747	0.780914	1.88471	0	train
315	0.301658	-0.0741235	-0.115496	-0.229435	-0.673391	-1.05194	0.632206	0.660536	1.03267	-0.0419187	-0.735163	-0.160247	1.96117	0	train
316	0.253123	-0.118654	0.202468	-0.16526	-0.594853	-0.99819	1.15589	0.435231	0.819503	0.0110915	-0.776146	0.784649	0.300259	0	train
317	-0.5736	-0.0900431	0.401764	0.531131	-1.91063	-1.92903	0.733529	1.32104	1.459	1.89142	-0.0741573	-1.38931	0.465133	0	train
318	-0.376559	0.0623893	-1.39283	-0.0686826	0.281799	0.0109137	0.483616	0.123671	0.225976	-0.259958	-0.0563948	-0.637599	-0.0106419	0	train
319	1.36991	0.461974	0.416562	-0.277342	-0.206697	-1.33147	1.16331	1.58465	1.2685	0.334117	1.79496	0.0842291	1.37651	0	test
320	-0.675438	0.048082	-0.657279	-0.23267	2.07552	-0.0107972	-0.426664	-0.508513	-0.580113	-0.113892	-1.39527	0.999349	-0.998106	0	train
321	-0.328667	-0.160614	-0.917384	-0.19969	0.458889	0.0544714	-0.243164	-0.383366	-0.116437	-0.658771	-0.172735	-1.08612	0.95741	0	train
322	2.28492	-0.0833382	0.371797	-0.377293	-0.427038	0.461337	0.965669	0.0181506	-0.0662345	-0.740841	1.54946	1.20537	0.516768	0	train
323	2.30496	-0.212076	-0.274118	-0.131897	0.342811	-0.317276	-0.350656	-0.358095	1.07097	-0.789424	0.638885	0.745336	1.5387	0	test
324	-0.71147	-0.00917998	0.853331	-0.434277	1.43153	0.864928	0.84515	-0.118107	-1.59752	0.885787	-1.76463	-0.238004	-1.60236	0	test
325	0.524447	-0.193648	1.27551	-0.402502	0.411113	0.522815	0.0638097	-0.246654	0.0330135	-0.539966	0.711771	-0.000913777	-0.748931	0	train
326	3.46987	0.479884	0.64965	-0.45327	-1.16847	-0.989345	1.13475	3.56356	1.06763	-0.0655981	0.324315	1.11803	3.51055	0	train
327	-0.110785	0.417539	-0.191599	1.12311	-0.687184	-1.24887	1.20816	1.85624	0.928191	1.2924	1.37002	0.42798	-0.110431	0	train
328	1.02949	-0.223908	-0.738995	-0.274342	1.0995	0.824973	-0.743076	-0.466255	0.791362	-0.788887	-1.46911	0.0254462	0.37833	0	train
329	1.34542	-0.146451	0.29338	0.899143	-0.966329	-1.44427	0.868505	0.367088	1.38141	-0.370533	-0.334271	0.310837	1.61141	0	test
330	2.03667	-0.180874	-0.640391	0.0391268	0.569434	-0.687709	-0.00541331	-0.145054	1.09617	-0.736768	-1.05089	1.70782	1.08765	0	test
331	-0.489108	0.0509867	0.297111	-0.178029	1.9865	1.91086	-1.22467	-0.504456	-1.2346	-0.539161	-0.448358	-0.262047	-0.421745	0	train
332	-0.356566	-0.140812	-0.818617	0.0106404	0.0624569	0.300786	-0.0476837	-0.42568	-0.0685888	-0.639578	-0.0547722	-0.199621	0.259062	0	train
333	-0.630594	-0.181232	0.183201	-0.143908	-0.775714	-0.226512	0.732193	-0.265741	-0.842851	0.0161507	1.21384	-1.50773	-0.944523	0	train
334	1.26321	-0.0164491	0.201462	0.374055	-0.592547	-1.15292	1.52863	1.74281	0.829997	-0.337672	0.525867	1.77914	0.375839	0	train
335	0.800086	0.498747	0.49576	-0.0768549	-0.835029	-1.11817	2.19322	3.1282	0.310945	0.444435	-0.434471	1.17253	0.663729	0	train
336	1.16367	-0.148462	0.797668	0.52279	-1.23815	-1.45197	0.877452	-0.203989	1.23287	-0.579517	-0.638443	1.54808	-0.202488	0	test
337	0.708249	1.51128	1.33013	-0.469057	4.46777	0.309533	0.68088	0.74264	-0.424395	0.358658	2.06998	0.433904	-0.302595	0	train
338	-0.72574	-0.174755	-0.917406	0.131957	-0.868182	-0.605444	1.25263	-0.417626	-0.59234	0.303366	0.565111	-1.03849	-0.964493	0	test
339	-0.431451	-0.190034	-1.04654	-0.38175	1.29296	0.228085	-1.16866	-0.42226	0.417821	-0.555901	-0.146448	0.800027	0.717543	0	test
340	-0.57445	1.04615	0.583619	-0.197292	1.22386	-0.646726	0.00704596	-0.177025	-0.576826	0.760607	1.90827	-0.555712	-0.225925	0	test
341	-0.0808199	1.70212	-0.669411	-0.170483	0.836974	0.107171	0.550463	2.0815	-0.14507	0.644175	1.21454	0.713493	1.67815	0	train
342	-0.323461	0.290458	2.01202	3.54655	-1.66807	-1.51081	1.23722	0.940989	0.646499	4.12805	-0.473209	-0.812283	-0.00754825	0	train
343	-0.0876325	-0.223335	-0.0558089	0.117577	-0.416001	-0.135319	0.336388	-0.466402	-0.0922718	-0.508406	0.953056	0.930252	0.754868	0	train
344	-0.387471	-0.197942	-1.05297	-0.245949	-0.509062	0.528173	-0.220272	-0.3249	0.383316	-0.524852	3.6424	-0.575832	-0.423145	0	train
345	0.0420499	-0.0637726	0.204608	0.0750126	-0.275334	-0.654111	-1.23317	-0.251211	1.35675	-0.298445	-0.518276	1.75031	-0.557263	0	test
346	0.223598	-0.30586	0.76006	-0.559024	1.06415	-0.318099	-1.12138	-0.197003	1.09253	-0.333591	2.21774	0.942454	0.871311	0	train
347	-0.300323	0.169619	-0.215944	-0.258149	3.19995	1.0833	-0.314297	-0.448353	0.106248	-0.492727	-0.96638	0.485297	0.153023	0	test
348	-0.121782	0.119024	1.50364	-0.328679	1.79907	0.312458	0.74369	0.028618	-0.893098	0.00158855	0.913948	-0.0397577	-0.484216	0	test
349	-0.117814	0.503165	0.36457	-0.144568	-0.0556292	0.500514	0.918082	1.66748	-0.475118	0.222109	1.9227	-0.301649	0.0446727	0	train
350	1.8458	1.79722	0.529122	-0.30734	-1.01168	-1.45117	1.42589	6.55117	1.30591	1.44891	0.40867	-0.0223339	0.923531	0	train
351	0.115856	-0.251395	-0.179558	-0.30979	-0.811165	-0.488018	-0.107277	-0.228355	0.737093	-0.419871	0.836256	-0.131743	0.99084	0	train
352	-0.548098	0.157389	1.73379	-1.65226	-0.790664	-0.534122	1.95764	0.0926151	-1.19025	2.45567	-1.02931	-0.741402	-0.730666	0	train
353	0.354937	-0.190972	-0.670603	-1.18163	-0.845621	-0.737332	-0.278246	0.0139256	1.54332	-0.498646	1.33317	1.60574	0.432356	0	train
354	2.83021	0.181208	0.891498	2.04947	-0.324954	-1.10024	-0.520908	0.210446	2.18097	-0.273036	0.800683	1.06155	1.73324	0	train
355	-0.715762	-0.258655	-1.11438	-0.589217	0.643675	0.696675	-0.853346	-0.590032	-1.03491	-0.177135	-1.657	0.619034	-1.01702	0	train
356	0.89324	-0.21621	1.45295	-0.0304476	-1.45342	-0.756767	0.372857	0.00442137	0.845229	-0.359779	-0.466687	0.327134	1.59089	0	train
357	-0.727076	0.207999	-0.604483	-0.509702	1.2489	-0.547771	0.365936	-0.307814	-1.36806	0.869202	0.0963488	-1.15627	-0.458625	0	test
358	-0.416842	0.155101	0.0810818	0.379452	-0.600552	-0.686209	0.137091	0.301327	0.0755538	0.783706	0.497831	-1.20972	-0.547954	0	train
359	-0.485822	-0.134079	3.22331	-0.573464	-0.583419	1.10914	1.7062	-0.568196	-2.08841	-0.296124	-1.26414	-0.166265	-0.789912	1	train
360	-0.175012	-0.173148	-0.217466	-0.289221	-1.65799	-1.30861	1.44075	0.146143	0.878087	-0.236743	-0.430029	0.597036	0.249395	1	train
361	-0.626401	-0.249076	0.697953	-0.286418	-1.71939	-0.933553	-0.157801	-0.0080854	0.594772	0.586973	-1.37043	0.57408	-0.839869	1	train
362	2.32347	-0.372612	2.14872	-0.249456	-1.49485	-0.25519	0.347104	-0.311542	0.745701	-0.602537	0.766088	0.323385	0.509379	1	test
363	-0.447267	-0.140532	-0.355511	-0.341155	0.603203	0.0305543	0.113473	-0.392338	-0.59817	-0.533078	0.574225	-0.945396	-0.459581	1	train
364	0.0450599	-0.205533	-0.0156669	0.113363	-0.834799	-1.07844	-0.715271	-0.312826	1.4823	-0.220006	0.0912615	0.320763	-0.927128	1	train
365	4.92054	-0.0573477	0.60026	-0.0754527	-0.338697	-1.06974	1.20347	1.28873	1.07253	-0.451743	0.679238	1.47029	1.19714	1	train
366	1.2949	-0.0765415	0.345358	0.0748466	-0.297232	-0.973764	-0.141821	0.128561	1.78209	-0.486741	0.722195	1.55208	0.294498	1	train
367	0.538967	-0.107923	0.827138	-0.347312	0.464583	-0.107036	-0.885238	-0.446925	0.689536	-0.591473	0.200221	0.704454	-0.807279	1	train
368	0.514026	-0.347825	0.992095	-0.358281	-1.49609	-0.715023	-0.140946	-0.352589	0.871135	-0.50406	-0.503205	1.5221	-0.0848686	1	train
369	6.01524	0.32072	1.41919	-0.30597	3.06351	0.297021	-1.09161	0.15008	1.45194	-0.629668	0.538389	1.07324	1.36574	1	train
370	-0.137248	-0.174896	-1.15743	-0.201388	-0.12584	1.14283	-1.61364	-0.472836	0.537107	-0.728	-0.62017	1.11134	-0.770167	1	train
371	-0.294992	-0.270033	0.0341366	-0.0469099	-0.202143	0.346463	-1.56281	-0.57918	-0.130392	-0.551688	-1.03511	-0.920741	-0.77291	1	test
372	-0.314126	-0.0993681	0.766492	0.364902	-0.680754	-0.451464	1.11284	-0.230565	-0.271176	0.211258	-0.88522	-1.31296	0.944965	1	train
373	-0.471983	-0.205231	-1.34965	-0.454911	-0.927031	-0.0234263	0.0410574	-0.455529	0.384604	-0.504619	-0.290602	-0.31216	0.630627	1	train
374	0.889778	-0.250683	0.588802	-0.237117	-0.330343	0.900613	-0.717755	-0.567781	0.706689	-0.730823	0.889188	0.015859	0.0273011	1	train
375	2.04902	0.940661	-0.110883	0.800607	-0.338568	-1.39123	1.22224	4.85819	1.23262	0.838367	2.52402	0.397389	1.65241	1	test
376	3.25038	0.149859	2.80734	1.49961	-1.64497	-1.57292	0.180974	0.971664	2.30556	0.065194	0.27337	2.76701	0.481964	1	train
377	-0.367775	-0.204724	-1.177	-0.286827	-0.699259	0.347103	0.488745	-0.295721	-0.0696662	-0.569082	-0.647116	0.544928	-0.755176	1	train
378	-0.0772359	-0.121863	-0.385093	-0.17896	0.359056	-0.460897	-0.319058	0.174905	0.176529	-0.38483	0.0748485	-0.238976	-0.306972	1	train
379	-0.59321	-0.242282	-1.95965	-0.164481	0.0967348	-0.0148733	0.640013	-0.311855	-0.647353	-0.516136	1.37481	-0.298534	-0.283745	1	train
380	-0.0345537	-0.218535	-0.0712087	-0.315234	0.323328	1.03177	-1.17399	-0.240811	0.580833	-0.362616	0.618517	-0.248108	0.10881	1	train
381	1.57727	0.194018	2.09988	-0.0909971	-0.198609	-1.08492	0.400649	1.65252	1.21644	0.113263	-0.271531	1.20153	-0.760647	1	train
382	0.0827786	-0.0238851	0.228286	-0.498873	-0.781539	-0.837939	-0.0184033	0.265588	1.19828	0.193106	-0.45127	1.17502	-1.01699	1	test
383	0.246893	-0.297023	0.998977	0.21322	-0.765711	-1.25559	-1.2033	-0.358026	1.45506	-0.392237	0.10853	-0.797645	-0.635321	1	train
384	0.637779	-0.145298	-1.16152	0.591126	-0.18207	-1.13908	-0.517619	0.218338	1.83529	-0.595047	-0.535635	0.229895	-0.0549038	1	train
385	-0.439443	-0.0200385	0.0156528	0.85012	-0.579561	-1.05386	0.130953	0.554778	0.521658	1.56047	0.493335	-0.792177	-0.725447	1	train
386	-0.163702	-0.123104	-1.10729	-0.313886	0.140533	0.684154	-0.644062	-0.282054	0.582569	-0.628749	0.129647	-0.831445	1.6902	1	train
387	0.0527496	-0.136926	-0.933582	-0.0707992	-0.881307	-1.40426	0.287653	0.630499	1.443	-0.060628	0.673651	1.33136	0.889814	1	test
388	0.26366	-0.242862	0.521137	-0.0662013	-1.89455	-1.53889	0.52643	0.321156	1.43964	-0.36345	1.06797	0.947068	0.0648784	1	train
389	-0.504757	-0.0695796	0.700721	-0.165602	-0.0919518	-0.339538	0.743572	-0.287108	-0.594207	0.449049	0.386355	-0.869515	-1.28713	1	train
390	0.708661	-0.222704	1.49108	-0.21668	-1.20598	-0.848921	0.362822	-0.0483741	1.07933	-0.582262	0.0560484	0.60107	0.550875	1	test
391	0.262499	-0.042142	-0.0930403	-0.419263	1.36554	0.969428	-1.17188	-0.382108	0.335785	-0.697657	-0.778053	0.0421413	-0.624758	1	train
392	0.304755	0.00486289	0.39482	-0.117012	-0.00609034	0.626492	-1.56826	0.254088	1.14022	-0.183729	-1.4208	-0.870739	1.79192	1	train
393	0.845513	-0.142293	-0.494275	-0.130508	-0.46483	-0.297164	-0.33929	-0.206929	1.3414	-0.546855	2.47332	1.06586	0.502231	1	train
394	-0.570687	-0.252589	-0.57957	-0.234564	-0.403686	-0.565814	-1.10681	-0.49819	0.56733	-0.206388	1.0886	-1.07443	-0.818856	1	train
395	0.681788	-0.162213	-0.163034	-0.431268	-0.30391	-0.856099	0.269114	-0.182568	1.12521	-0.624023	-0.0258801	-0.00625387	0.466412	1	test
396	1.74017	-0.207456	0.496567	-0.515232	-0.952876	-0.77188	-0.552988	-0.207801	1.8608	-0.624839	0.889534	0.254574	0.78714	1	train
397	-0.0754627	0.117977	-0.238124	0.0627706	0.442302	-1.23048	0.243104	0.317018	0.959813	0.272015	-0.809796	0.485189	-0.694125	1	test
398	-0.603407	-0.26119	-0.794639	-0.570368	-0.83576	-0.497543	-1.28471	-0.492235	0.384896	-0.188365	0.0311462	0.253171	-1.25434	1	test
399	1.08223	0.0312947	-0.821081	-0.190064	0.442283	-0.363579	-1.05419	0.854842	1.5945	-0.323699	0.208657	1.34042	0.169161	1	test
400	0.371227	-0.265568	-0.183083	-0.00708315	-0.21516	-0.249806	0.0415032	-0.471496	0.541629	-0.659144	0.197301	0.0797237	-0.0183946	1	train
401	0.629632	-0.251091	-1.56584	0.120978	0.431717	0.0323189	-0.805079	-0.274149	1.08651	-0.751205	-0.867259	-0.127836	0.378952	1	train
402	-0.698811	-0.295054	-0.780826	-0.807936	-0.43611	-1.05548	0.590281	-0.351576	-0.344067	-0.0838412	-0.871091	-1.71723	0.0341628	1	train
403	0.0122679	-0.325651	0.0831944	-0.513897	-0.887811	-0.558138	-1.20902	-0.361119	1.03893	-0.529215	0.787504	-0.744931	-0.825857	1	train
404	-0.398186	1.79262	-1.70715	-1.17227	-0.426624	-1.12903	-0.462235	2.99972	1.3983	2.20276	-0.033582	-0.731517	-0.221642	1	test
405	-0.451528	-0.240133	-1.34459	-0.137995	-0.699871	0.00262978	0.350306	-0.402389	0.147711	-0.648035	1.59398	-0.407551	0.485074	1	train
406	-0.477285	-0.224449	2.2077	-0.636554	-0.2349	0.156224	-1.17013	-0.507026	-0.427481	0.102659	0.353987	-1.06267	-1.47216	1	test
407	0.454151	-0.0150079	0.700555	0.950994	0.599513	-0.895762	0.558595	0.160833	0.606597	-0.0179922	-1.2996	0.363592	0.313177	1	test
408	0.319368	0.344186	0.899196	0.265006	-0.292648	-1.23774	0.756618	0.865778	0.801205	0.509228	3.23593	0.0146407	0.389893	1	train
409	-0.350962	-0.295249	-0.504576	-0.596377	-0.422582	0.422302	-0.89169	-0.48647	0.109925	-0.589238	0.585607	-0.650093	-0.372194	1	train
410	3.46414	-0.208298	1.30713	3.56488	-0.671511	-1.47437	0.939847	0.954168	1.16132	-0.277673	-0.855826	-0.0694264	0.184207	1	train
411	0.396801	-0.175501	0.474349	0.91842	-0.118885	-1.18898	0.946895	0.0281681	0.466837	-0.100352	0.802953	-0.252039	-0.733282	1	train
412	-0.595112	-0.299608	-1.51103	-0.165634	-0.202487	0.416762	-0.557427	-0.503338	-0.31966	-0.530713	0.343637	-0.589041	-0.965407	1	train
413	0.622957	-0.0693101	-0.305357	-0.056773	0.107908	-0.24919	-0.637518	-0.0253528	1.01317	-0.528316	1.3354	0.849034	0.643871	1	test
414	0.154783	-0.309728	0.262071	-0.233983	-0.155479	0.501395	-0.612971	-0.530013	-0.141732	-0.676412	0.0821433	-0.266488	-0.328087	1	train
415	-0.680666	-0.228052	-1.61417	-0.0140478	0.0472567	1.12873	-1.15878	-0.541393	0.154368	-0.432308	-0.970256	-0.727678	0.196228	1	train
416	1.01159	0.102636	-0.96693	-0.141402	0.41685	0.662239	-0.319	0.962357	0.603454	-0.503423	1.42678	0.931971	1.33948	1	train
417	3.35399	0.0317032	0.455424	-0.382913	0.115813	0.984663	-1.40025	-0.0214756	1.45029	-0.641839	3.26915	0.71295	1.08954	1	train
418	-0.770062	-0.32816	-1.78508	-0.317899	-0.547591	1.3427	-1.5056	-0.474289	-1.31626	-0.402439	0.276956	-0.845828	-1.36022	1	train
419	-0.354896	-0.254154	2.03565	-0.77934	-1.48832	-0.526581	0.259198	-0.1378	0.215502	0.113506	1.25479	-1.21518	-0.784738	1	train
420	-0.538152	-0.201521	0.153653	-0.282785	-0.374677	0.302801	-0.386982	-0.50602	-0.25849	-0.0385278	0.312987	-1.38932	-0.792472	1	train
421	-0.480327	-0.102564	0.429585	0.255642	-0.349024	-0.536923	-1.83124	-0.380519	0.590852	0.229132	0.153785	-1.60119	0.097073	1	train
422	-0.231954	0.0345013	-0.688199	0.468585	-0.791108	-0.602791	0.138157	-0.212049	0.658616	-0.0754156	-0.035307	-0.461409	1.19168	1	train
423	-0.715773	0.084694	-0.8749	-0.361211	2.64341	0.270987	-1.82237	-0.572876	-1.14192	-0.223177	0.647984	-1.56418	-1.03103	1	train
424	0.14078	0.0786588	0.248404	0.785206	-1.14861	-0.916491	0.618467	0.964943	1.11791	1.03364	-1.69793	2.1965	-0.611447	1	train
425	1.07643	-0.33243	2.26884	-0.946536	-1.34123	-0.250756	-0.224631	0.0135933	0.844804	-0.138374	-0.44597	1.13122	-0.507305	1	train
426	3.57348	-0.178844	0.870181	-0.578581	-0.314462	-0.173844	0.104087	-0.150338	0.754927	-0.735557	1.24223	0.792086	1.5807	1	test
427	2.59557	0.0713744	1.31046	0.984461	-0.599268	-0.156243	-0.0684999	-0.107986	1.14417	-0.440503	2.73592	0.480078	0.815378	1	test
428	-0.653905	-0.205944	-0.936114	0.0387185	-0.23471	0.111838	-0.272367	-0.443895	-0.530302	-0.278246	-0.816094	-1.54776	-0.145366	1	test
429	-0.58651	-0.428146	1.05139	-0.809326	-1.16604	-0.374733	0.910268	-0.432337	-0.737985	-0.0215943	0.0592975	0.13367	-0.558683	1	test
430	-0.708985	0.198374	-1.6429	-0.315312	0.250397	0.703221	0.160582	-0.240179	-0.422896	0.301118	0.239817	-1.38125	-0.778824	1	train
431	-0.343809	-0.194208	-0.195463	0.515775	-0.366519	-0.466339	0.719566	-0.29995	-0.684273	-0.433456	-0.70605	0.051851	-0.785391	1	train
432	-0.335723	-0.253489	-0.726529	0.083151	-0.60241	-0.20383	-1.37639	-0.340872	0.468837	-0.431448	-0.329653	0.309816	-0.75389	1	train
433	-0.446645	-0.170908	-1.2345	-0.410205	-0.0939985	1.21483	-1.46616	-0.380925	0.239693	-0.491772	-0.171711	-0.495879	-0.524074	1	train
434	-0.114772	-0.199262	2.09617	0.619216	-2.04679	-1.72797	1.47519	1.82926	-0.0248307	2.24546	0.0945995	-0.44592	-0.935271	1	test
435	-0.206316	-0.269082	-0.0596474	-0.207909	0.719999	-0.0590458	-1.65157	-0.489635	0.676339	-0.590279	-1.05004	0.0168034	-0.941148	1	train
436	-0.260021	-0.181404	-0.104179	1.71168	-0.960276	-0.464556	-0.609844	-0.459997	0.53003	-0.172625	-0.662909	0.318204	-0.799499	1	train
437	0.667804	-0.221665	0.503326	-0.36582	-0.189753	1.58524	-1.4824	-0.475827	0.400047	-0.735408	2.39803	-0.421392	-0.0806509	1	train
438	0.714994	-0.149088	-0.753029	-0.0147893	0.27809	0.0995575	-0.662793	-0.249307	0.841938	-0.684383	0.596727	1.85013	-0.0259752	1	train
439	0.238642	-0.223774	-0.724659	-0.263856	-0.0916155	-0.339021	-0.697568	-0.455961	1.03912	-0.742937	0.295785	-0.399844	0.561717	1	train
440	-0.574379	-0.209516	-1.94795	-0.0637919	-0.108348	-0.431994	1.2005	-0.16556	-0.319889	-0.553989	3.47293	-0.550589	-0.019878	1	test
441	6.17512	1.24471	1.30123	-0.0348358	-0.130619	-1.39669	1.64067	6.86744	1.44615	0.775442	-1.76066	7.94763	0.000198749	1	train
442	-0.183734	-0.200747	-1.3358	-0.294589	-0.842926	-0.106603	0.689492	-0.197184	0.522446	-0.660336	2.37156	-0.268437	0.507947	1	train
443	0.00355669	-0.209152	-0.954423	2.10226	-0.682386	-1.24177	1.22585	0.296278	0.350281	-0.0566439	-0.130439	-0.743115	0.956343	1	train
444	-0.337945	0.0456038	-1.26223	-0.420863	-0.793243	-0.376916	-0.549089	0.486221	1.25129	-0.00300279	1.6502	0.18845	-0.670334	1	test
445	-0.39062	-0.0166547	-1.32911	-0.0874953	-0.104267	1.44051	-0.197002	-0.321061	-0.529963	-0.562099	-0.183588	0.247065	0.317498	1	train
446	-0.152936	-0.18418	-0.00154384	-0.457446	0.0429907	0.663483	0.140911	-0.401246	-0.463181	-0.510724	-1.2332	0.382828	-0.375598	1	test
447	0.675474	-0.325901	0.862407	-0.361783	-0.670589	-0.334253	-0.130066	-0.372351	0.324848	-0.51519	-0.877687	0.785601	-0.18239	1	train
448	0.0560995	-0.149844	0.357987	-0.345671	0.433962	0.939437	-0.905839	-0.456619	0.299064	-0.58755	-0.836045	0.886117	-0.960286	1	train
449	-0.410538	-0.319712	0.462315	0.398019	-1.68231	-1.48653	1.15908	-0.0121969	0.491423	0.786946	-0.488686	-0.593057	-0.74843	1	train
450	-0.230951	-0.294794	0.545507	0.173404	-0.119067	0.861312	-1.85374	-0.578722	0.383843	-0.481338	0.388243	-0.972324	-0.648352	1	train
451	-0.694733	-0.310014	0.139172	-0.453228	-0.795735	-0.615367	-0.0856844	-0.46338	-1.38123	0.152207	0.155574	-1.27809	-1.51719	1	train
452	0.228619	-0.235245	-0.564221	0.0301159	-0.176685	-0.194987	-0.42158	-0.330069	0.905892	-0.675499	2.56657	-0.279155	0.174904	1	test
453	-0.136789	-0.18374	-0.247539	-0.230069	2.2784	0.980404	-1.60757	-0.452952	0.523935	-0.602735	0.262063	-0.579102	-0.332764	1	train
454	-0.700328	-0.174047	-2.35479	-0.461389	-0.772146	-1.08639	0.73168	0.347474	0.395636	0.255891	-1.52306	1.78762	-0.125426	1	test
455	-0.723285	-0.127014	-0.596077	-0.311977	0.921555	0.213207	-1.4192	-0.480683	-0.933179	0.0957346	0.216767	-1.65309	-1.31265	1	test
456	1.38178	0.461921	0.39491	1.54876	-0.164246	-1.00641	-0.722634	0.682944	1.87528	0.0567995	1.77702	-0.0642364	0.569529	1	train
457	-0.290692	-0.155898	-0.798078	-0.310463	1.16723	0.345727	-0.509336	-0.404349	0.572125	-0.645661	-0.536246	-0.300696	-0.555854	1	train
458	-0.629292	-0.247312	-0.421712	-0.276934	-0.236619	-0.0752967	-0.543581	-0.386515	-0.488697	-0.326814	1.13254	-0.927896	-1.20375	1	train
459	-0.434492	-0.266094	-0.490053	-0.415698	-1.01525	-0.55157	-0.389838	-0.383493	0.671289	-0.438694	-0.402451	-0.266988	-0.217323	1	train
460	0.413927	0.0324344	0.203431	-0.347509	-1.98267	-1.81586	0.954277	2.40823	1.86852	0.365802	-0.901657	-0.739008	2.34727	1	train
461	2.41881	-0.132039	0.946853	1.48388	-0.325442	-1.14872	1.97338	0.984731	0.400404	-0.165284	-0.690191	1.24045	0.707009	1	train
462	0.429837	-0.108954	0.784072	-0.165366	-0.36671	1.11235	0.0965969	-0.306257	0.050291	-0.612943	1.71132	0.396119	-0.132426	1	train
463	-0.40445	-0.236171	0.569588	-0.41228	-0.863151	0.250657	-0.0578266	-0.431343	-0.102923	-0.218688	-1.82706	-0.133985	0.107749	1	train
464	0.306055	-0.223007	1.04228	-0.177951	-0.859711	-0.452313	-0.828658	-0.245713	0.736993	-0.468748	0.0875134	-0.470768	-0.0795288	1	test
465	-0.382	0.219466	-1.12175	-0.831156	0.445809	1.51366	-0.724423	0.0159975	-0.13769	-0.200901	-1.01022	-1.00681	0.238066	1	test
466	0.183539	-0.331616	1.53534	-0.504743	-1.26149	-0.127218	0.516712	-0.300626	-0.00627724	-0.31046	-0.773254	1.44822	1.77923	1	test
467	4.03523	-0.28336	0.313808	0.0652428	-1.35275	-1.30152	-1.20928	1.6113	2.77422	-0.252921	0.525372	3.34513	1.14675	1	train
468	-0.008881	-0.112344	-1.1371	0.130256	-0.856929	-0.777662	1.4971	0.794218	0.473113	-0.159778	-0.0797215	1.14792	-0.279177	1	train
469	-0.708277	-0.175026	-0.22995	-0.35892	-0.0291536	-0.290492	0.894407	-0.381962	-0.760265	0.456931	-1.93834	-0.60177	-1.48209	1	test
470	-0.0975833	1.48409	0.401515	0.568971	0.0953513	-0.468508	-0.175536	1.76544	0.965989	2.91029	1.60342	0.794828	0.14046	1	train
471	-0.67553	-0.154413	0.383505	-0.803409	-0.922727	0.350147	0.914912	-0.490751	-1.7501	0.481048	-0.905078	-0.671843	-1.57009	1	train
472	-0.609633	-0.187652	-0.616221	-0.0161354	0.940959	0.965871	-0.058045	-0.576544	-1.29076	-0.497897	-0.937297	-0.448362	0.023042	1	train
473	1.52565	-0.233797	0.4548	-0.0354897	0.0555138	-0.880467	-0.882815	-0.0888414	1.65029	-0.63	0.709502	-0.0192685	0.430522	1	train
474	0.753026	-0.150868	0.304216	-0.186209	1.23394	2.48826	-0.245561	-0.487128	-0.544819	-0.78906	1.90007	-0.0110401	0.36683	1	train
475	-0.343164	-0.223965	-1.15681	-0.401611	-0.458632	0.35015	0.245848	-0.438235	0.263947	-0.661476	-0.813525	-0.124395	0.600974	1	test
476	-0.138836	-0.0571768	0.338763	-0.316551	0.00205225	-0.444612	0.624459	0.0332229	0.176152	0.196983	-0.285839	-0.5459	-0.725037	1	train
477	-0.606626	-0.187527	1.47367	-0.272762	1.29246	0.673221	1.02201	-0.164894	-1.98419	0.133523	-0.627408	-0.0611184	-1.5222	1	train
478	-0.582091	-0.21449	1.0287	-0.860787	0.392621	0.167591	-1.24894	-0.535288	-0.688241	-0.0902093	-0.713897	-0.328156	-1.75974	1	train
479	-0.0987907	-0.228292	0.811207	0.661117	0.131929	0.27607	-0.654474	-0.456879	-0.107914	-0.326843	0.0386147	0.318644	0.202288	1	train
480	-0.573161	-0.0803069	-1.37978	0.412224	-0.696706	-1.1613	1.23968	0.539011	0.380075	0.543886	-0.647917	0.316604	-0.125778	1	train
481	0.0172558	-0.0516994	0.19522	0.25005	-1.24562	-1.12161	2.09148	0.788299	0.348823	0.689097	-0.563827	-0.500285	-0.316351	1	test
482	-0.245998	-0.106175	-0.843353	-0.293828	0.540623	0.477735	-0.0924542	-0.373441	-0.120802	-0.54748	-1.07091	-0.281781	-0.339081	1	train
483	1.34846	-0.093025	-2.00614	2.68163	-0.684096	-1.25796	0.91154	0.318844	1.42434	-0.619265	-1.07073	3.71903	1.90646	1	train
484	-0.35689	-0.1856	0.123185	-0.181195	0.820321	1.21244	-1.7019	-0.646066	-0.400412	-0.64503	1.15183	-0.543433	-0.921948	1	train
485	-0.103455	-0.191611	-0.344344	-0.376202	0.693026	0.540164	-0.30587	-0.445921	0.015757	-0.656177	-0.466553	1.17656	-0.582301	1	train
486	1.20529	-0.254324	-1.56907	-0.167415	-0.228123	-0.703158	0.453023	-0.0526986	1.07783	-0.760822	0.239267	3.57316	1.17053	1	train
487	0.473344	-0.20726	3.91115	-3.94027	-2.02983	-1.74804	2.67426	1.34811	-0.0478913	1.52412	-1.63234	1.39874	2.27561	1	train
488	-0.637563	-0.372988	1.06785	-0.503656	-0.870561	0.809735	0.89799	-0.448542	-1.61594	0.111809	-0.351428	-0.99342	-0.0538128	1	train
489	-0.494853	0.140798	0.896179	-0.285507	0.297956	0.376704	1.554	-0.174667	-1.86388	0.362022	-0.173029	-0.46385	-0.588306	1	train
490	-0.377336	-0.28516	-0.403806	0.191782	-0.367685	1.11748	-0.359154	-0.518531	-0.75729	-0.359392	-1.15664	-0.86276	-0.788276	1	test
491	-0.162251	1.75576	1.47009	-0.800112	-0.730997	-1.33061	2.5888	4.10138	-0.129207	3.10656	0.807718	-0.0666204	0.147532	1	train
492	0.372143	0.0968713	-0.470966	-0.0446423	0.401137	-0.769448	-0.338386	0.590184	1.50962	-0.101055	-0.195994	1.14628	0.0142807	1	train
493	-0.536917	0.205945	0.359879	-0.428841	-0.058818	-0.262914	-0.998653	-0.255777	0.3855	0.208957	-0.699607	-0.501045	0.494065	1	test
494	0.652489	-0.0874452	0.343543	1.17571	0.105869	-1.35484	-0.0902157	0.498364	1.09906	-0.200183	-0.0571724	0.0200107	-0.494142	1	train
495	-0.787545	-0.277944	0.238304	-0.429274	-0.501789	1.48305	-0.438062	-0.619688	-1.85453	0.218822	-1.9114	1.20259	-1.8726	1	test
496	7.54274	0.185912	1.5549	0.638143	0.143477	-1.60759	-0.651178	0.299649	2.71881	-0.564633	0.792261	4.6808	2.02886	1	train
497	7.5798	-0.276744	-0.481401	3.21667	-0.400177	-1.14885	0.208221	2.77222	1.88104	-0.437917	0.699077	5.18822	4.2089	1	test
498	-0.664429	-0.0907844	1.12248	-0.610699	0.136783	0.987623	-1.32207	-0.643268	-1.57229	-0.0958935	-1.58939	-0.263133	-1.1982	1	train
499	-0.513968	-0.24414	0.814137	-0.213653	0.359685	0.417364	-1.20463	-0.529721	-0.994978	-0.122865	-0.216459	-0.0980911	-1.64896	1	train
500	0.785617	-0.239772	-1.00648	-0.160951	-0.501028	-0.50749	-1.12875	-0.284051	1.89031	-0.707891	0.999948	0.473985	0.657294	1	train
501	1.20207	-0.104105	1.49668	0.100326	-1.49268	-0.868494	0.726082	1.12532	0.914763	0.740078	-0.159523	0.511344	0.479027	1	train
502	-0.116743	-0.359362	1.26858	-0.556856	-1.54819	-0.0108164	1.22315	0.00358129	-0.715403	0.78475	0.0666137	-0.258188	-0.143564	1	train
503	-0.346188	-0.192201	0.454626	-0.223263	-1.49738	-0.993821	2.60192	-0.00966674	-0.346306	-0.0145004	-1.26126	0.393032	-0.148791	1	train
504	-0.641901	-0.220467	-0.577879	-0.20261	1.1063	0.569267	0.685599	-0.435121	-1.56692	-0.521003	-0.555404	-0.88708	-0.536113	1	train
505	0.158587	-0.00699754	0.376543	0.103314	-1.58099	-1.3997	1.44392	2.25441	0.660167	1.91499	-0.166567	1.43894	2.82088	1	train
506	-0.768403	-0.225925	-1.5131	-0.205524	-0.35491	0.692175	-1.27565	-0.515723	-0.143775	0.0149461	-1.10876	-0.23729	0.0910704	1	train
507	0.134144	-0.20422	-0.733174	-0.332255	0.44009	0.0786774	-0.510791	-0.489657	0.319385	-0.714558	0.225363	0.178936	0.131702	1	train
508	-0.257383	1.61846	0.0674113	-0.0841686	0.681386	-0.469351	1.70188	1.64073	-0.318761	1.85377	3.49507	-0.108965	0.0214615	1	train
509	-0.449016	-0.274432	-0.187219	-0.0180147	-0.00360914	0.879144	0.862835	-0.366323	-0.698209	-0.484686	-0.621754	-0.211548	0.870051	1	train
510	-0.548937	0.163207	-5.04e-05	-0.284476	1.95663	1.52732	0.265952	-0.424413	-1.02531	-0.290468	-1.49092	-0.0810477	-0.687853	1	train
511	-0.478732	-0.064294	-0.948612	-0.0696798	-0.663828	-0.0376423	1.03529	0.16524	-0.247928	-0.160059	0.541042	0.451959	-0.493676	1	train
512	-0.267241	-0.213367	-0.595586	-0.275124	2.20809	0.845819	0.243743	-0.53889	-0.731776	-0.720667	-0.729738	-0.421617	1.43379	1	test
513	-0.522099	0.193261	0.360687	-0.321838	0.964473	2.36102	-0.485231	-0.473333	-1.42522	-0.203948	-0.635051	0.302145	-0.115939	1	train
514	-0.285576	-0.297947	1.35553	-0.630903	-1.33418	0.201865	0.555629	-0.103738	-0.377114	0.152921	0.631954	0.348406	0.14937	1	train
515	-0.720777	-0.118322	-0.582139	-0.102257	0.267719	-0.358675	0.481364	-0.343495	-0.530617	0.255477	-0.182809	-1.10298	-1.29221	1	train
516	-0.182925	0.259557	1.59858	-0.152431	1.00186	-0.730426	-1.47743	0.211108	0.900631	0.956319	-1.27614	-0.599384	-1.28439	1	train
517	-0.10463	-0.229935	0.63773	-0.0348455	-1.04765	0.150748	0.813877	-0.377879	-0.0849518	-0.521081	0.350974	0.769025	0.650289	1	test
518	-0.224292	0.0168147	0.521065	0.141018	0.0488797	1.13602	-1.74365	-0.565589	0.548832	-0.357332	0.834816	-0.10084	-0.0079283	1	train
519	0.372339	-0.340009	-0.112561	-0.045461	0.218773	0.235549	-0.974748	-0.475342	0.487684	-0.656651	1.74921	1.47569	1.51556	1	train
520	-0.678302	-0.182588	0.637322	0.234289	-0.759448	0.411074	-0.9418	-0.41957	-0.283385	0.606496	-0.149102	-1.25731	-0.802639	1	train
521	-0.0988511	-0.10134	-0.0435402	-0.131891	0.145337	-0.254077	-0.928293	0.0866199	0.694216	-0.00283795	0.0863328	1.93904	0.225284	1	test
522	-0.708733	-0.0218324	0.703193	-0.516853	0.23375	-0.10639	-2.72067	-0.488135	-0.0122157	0.752882	-1.23391	-0.892175	-0.62754	1	train
523	-0.69099	-0.04135	2.0645	-0.681022	-0.31578	1.9318	0.476858	-0.525222	-2.31658	0.791873	-0.747479	-0.668134	-1.26247	1	test
524	-0.416557	-0.11344	-0.498934	-0.243614	0.279936	-0.485293	0.470123	-0.0798716	-0.184987	-0.235899	-0.279806	0.715949	0.920738	1	train
525	0.294922	-0.0869067	0.897831	0.0392359	-0.502515	0.387311	0.502941	0.327041	0.0157359	-0.117176	0.662459	0.0123925	-0.593361	1	train
526	1.38156	-0.237663	0.88643	0.592514	-0.221288	-0.573588	-0.995887	-0.480792	1.62689	-0.698321	-0.877718	0.602432	1.14138	1	train
527	-0.124554	-0.367364	0.828041	0.988812	-1.32263	-1.25827	1.37352	-0.057143	0.360834	0.273463	1.78899	-0.311644	0.211868	1	test
528	-0.695584	-0.370647	-0.234297	-0.418868	0.24738	5.8673	-2.83144	-0.673722	-2.63603	-0.306225	-1.45603	-1.61454	-0.0495449	1	train
529	-0.279991	-0.167683	0.117256	-0.0468497	0.522801	1.06818	0.490043	-0.450549	-0.84228	-0.398418	1.52332	-0.288953	1.22731	1	train
530	-0.24767	0.635887	2.0611	7.09428	-0.810142	-0.579656	-0.299876	0.350307	0.596782	2.99767	-1.91273	2.12511	-0.191019	1	test
531	0.711236	-0.305609	0.174499	0.487419	-0.802745	-0.521021	-0.298563	-0.335089	1.03421	-0.71074	2.50639	1.02148	1.18418	1	train
532	0.162112	0.0993517	1.86337	-0.302018	1.42195	0.356219	0.336214	-0.44891	-0.305837	-0.406722	0.193891	-0.179059	-0.179953	1	test
533	-0.551077	-0.261507	0.282386	-0.158016	0.118991	0.502051	-1.1553	-0.5598	-0.192315	-0.303952	-0.694438	-0.43405	0.403017	1	train
534	0.944927	-0.169669	0.64269	0.0987394	-0.448342	-0.924692	1.15872	0.368924	0.697408	-0.463255	1.09186	1.32812	0.773706	1	train
535	0.410611	0.000829291	1.60887	-0.34829	1.00575	-0.470271	0.129703	-0.0269298	0.233628	-0.126943	2.35893	0.949574	0.173347	1	train
536	-0.560904	0.10666	0.618578	-0.612191	-0.364547	-0.321155	-0.123005	-0.184156	-0.313754	0.530564	-0.711048	-0.656547	0.581012	1	train
537	-0.14897	-0.241629	0.0926859	-0.133029	-0.39961	-0.272667	1.17007	-0.172756	-0.43796	-0.283606	-0.536243	-0.555712	1.32367	1	test
538	-0.710196	0.321355	-0.0775764	-0.0912659	-0.0374796	-0.926375	0.14269	-0.194939	-0.142027	1.54457	-1.48732	-1.05201	-0.416375	1	test
539	0.63867	-0.29986	-0.446317	-0.404149	-0.336671	-0.224976	0.442042	-0.39501	0.290115	-0.729917	-0.160881	1.14297	1.67103	1	train
540	-0.680259	0.0809839	-0.501167	0.187121	1.99427	1.01149	-0.809181	-0.547875	-1.02654	-0.374759	-0.589288	-0.907516	-0.857472	1	train
541	4.98618	0.488008	2.35581	-0.57965	-0.683989	-0.925059	-0.503021	2.27022	1.82221	0.386513	-1.04277	0.364166	1.68963	1	test
542	-0.628371	-0.18644	0.727184	-0.359634	-0.0506577	1.49177	-1.44619	-0.516577	-0.824667	-0.104068	1.90597	-0.749109	-0.668535	1	train
543	-0.0958471	-0.0699436	-0.0805292	0.0824264	1.15489	-0.178023	0.751152	-0.26537	-0.501079	-0.331031	0.598896	1.26001	1.45716	1	train
544	-0.383518	-0.168086	0.890245	0.152017	-0.632025	1.52003	1.13124	-0.46235	-1.36385	0.281244	0.511648	0.173602	0.279355	1	test
545	-0.537511	-0.0941585	1.73659	-0.500131	-0.517494	0.449526	0.299748	-0.280744	-0.455606	0.296094	-2.12798	2.31993	-1.16037	1	train
546	2.47767	-0.240597	1.11219	0.05406	-0.924924	-0.40757	0.0389377	-0.307441	1.06331	-0.709022	-0.40542	0.401169	1.56617	1	train
547	-0.485587	0.546736	0.534339	-0.662774	-0.870454	-1.23207	3.31598	1.45781	-0.930218	2.60746	-0.45809	-0.695991	-0.87275	1	test
548	-0.769948	-0.198314	1.09451	-0.444688	0.96342	0.047356	-1.09151	-0.498483	-1.90865	1.473	0.805028	-1.513	-1.53132	1	train
549	0.424932	0.262888	1.83256	3.27564	-1.20814	-1.92664	-0.496418	0.101854	1.72956	1.81128	0.90972	-0.150352	-0.822621	1	train
550	-0.665258	-0.253975	0.402899	-0.549774	-0.766285	-0.637987	-1.28417	-0.48533	0.695125	0.634457	-1.37545	0.35658	-1.45045	1	train
551	0.800115	-0.125159	1.59677	0.800315	-1.00452	-0.419386	0.905646	-0.0439073	0.360388	-0.257449	0.64587	1.96718	0.72434	1	train
552	1.1112	-0.242205	-0.291477	0.115611	-0.24151	-0.343885	-0.936354	-0.263175	1.36301	-0.687295	1.10828	-0.201089	0.82599	1	test
553	0.0780071	-0.0619076	1.19975	-0.465454	0.418336	-0.213405	-0.0202793	-0.229564	0.355399	-0.109923	-0.305993	0.64164	0.771312	1	test
554	-0.276856	-0.0862905	1.4067	0.0332913	-0.711091	-1.00023	0.133156	-0.0115212	0.529969	0.442734	0.823144	-0.416193	-0.137395	1	train
SZ1	0.0508378	-0.0595176	1.03203	0.166751	-1.82796	-1.55632	0.166448	1.2187	2.03188	0.855329	-0.423773	1.22677	-0.363133
SZ2	0.248492	-0.0298685	1.45458	0.740697	-0.705705	-0.630805	0.56567	0.627655	0.142554	0.556115	-0.956696	2.79723	0.155307
SZ3	-0.329219	0.0161761	-0.59582	-0.25717	-0.321579	-0.708902	0.615825	0.142852	0.126213	-0.192265	1.99707	-0.512367	-0.136054
SZ4	2.93972	-0.175317	2.81767	-0.511166	-0.845437	-0.648493	0.00449828	0.153256	1.47744	-0.658009	-0.00177342	1.5456	0.0636823
SZ5	-0.610659	-0.383424	0.200878	-0.217331	0.665731	-0.0518736	-1.58621	-0.639474	0.0116514	-0.121247	-1.58012	0.479175	-1.18504
SZ6	-0.488387	-0.249163	-0.59546	0.0837123	-0.575774	-0.533362	0.94124	-0.23576	-0.300196	-0.124945	-0.614642	0.143665	1.23545
SZ7	2.24826	-0.426531	-0.490802	0.401765	-0.873302	-0.705088	-0.243621	-0.471753	1.53027	-0.914507	-0.420592	1.72531	1.46462
SZ8	-0.546345	0.303671	-0.724922	-0.274006	2.71935	0.0837272	0.552031	-0.453093	-1.25547	-0.153845	-0.102261	0.536727	0.0326531
SZ9	-0.0769405	-0.222833	2.02307	-0.54373	-0.331999	0.176892	-1.86602	-0.53327	0.00569019	-0.312969	-0.257039	0.0284752	-0.881584
SZ10	0.179895	-0.496352	-0.537052	0.00576061	-0.565578	-0.154299	-0.208654	-0.363516	0.396505	-0.857002	1.05731	1.57447	1.5812
SZ11	-0.593533	0.0583368	-0.296073	-0.377434	0.711718	-0.00586572	-0.153028	0.0598018	-0.800227	1.10662	0.23878	0.030886	-1.0044
SZ12	0.345704	-0.546919	0.0980999	-0.403935	-1.23841	-1.0307	-0.275499	-0.181942	1.03526	-0.742333	1.88113	1.67743	1.99173
SZ13	0.347371	-0.307326	-0.143523	0.453765	-0.40408	-0.991955	0.292942	-0.106013	0.700024	-0.569004	-0.47227	2.62085	0.95783
SZ14	-0.63688	0.341218	-0.214922	-0.295269	1.51403	1.92012	-1.42279	-0.579395	-1.39488	0.642974	-0.916549	-1.45384	-0.0575945
SZ15	-0.356357	-0.0444584	2.08721	-0.437894	-0.696681	-0.598782	0.806782	-0.21345	-0.721833	0.439	-1.54089	0.217139	-0.483951
SZ16	-0.49137	-0.0520194	0.475235	0.107614	0.718574	-0.265523	-1.31882	-0.372567	0.52393	0.479905	-0.235885	-0.848793	-0.251401
SZ17	-0.239582	-0.323716	1.92861	-0.579609	-1.45337	0.0515879	-0.339211	-0.300908	0.221268	0.189742	-0.977162	0.650858	0.337603
SZ18	-0.378927	-0.290511	-0.23863	0.0788753	-0.514542	-0.683112	-0.00968279	-0.270929	-0.269633	-0.152396	-0.199453	-0.41432	-0.701225
SZ19	-0.415935	0.543187	0.888476	1.35554	-1.62177	-1.62425	0.914555	2.86713	0.936409	3.55587	-0.573891	0.159327	-0.914026
SZ20	-0.401823	-0.0652431	-0.141381	-0.178338	1.47946	0.438569	-0.825001	-0.676934	0.148587	-0.369386	-0.9051	-1.30911	0.173832
SZ21	-0.532275	0.0455873	-0.841093	-0.274685	2.48726	0.893161	-0.97492	-0.706218	-0.378701	-0.641707	-0.565974	0.285386	0.0580661
SZ22	-0.572585	0.0933044	-0.576543	-0.322892	-0.218829	-0.537404	-0.292532	-0.0314716	0.0194979	0.784167	2.54711	-1.08375	-0.496193
SZ23	-0.49348	-0.287765	-0.250334	-0.486861	-1.21832	-0.268569	0.384512	-0.356574	-0.0950425	-0.12699	-0.113177	-0.410897	-0.801278
SZ24	1.52273	-0.0822232	-0.151815	0.0122225	-0.12503	-0.690492	1.11627	1.94499	0.735912	-0.679178	1.86457	1.07878	1.88439
SZ25	-0.541908	-0.226103	0.489734	-0.471363	-0.874458	-0.739697	0.407521	0.32601	-0.134411	1.5179	-0.96358	-0.85893	-0.575459
SZ26	0.200386	-0.139444	-0.738177	-0.0977739	-0.765203	-0.879718	0.535901	-0.0109771	0.963802	-0.705557	-0.301177	0.385537	2.0245
SZ27	-0.508161	-0.0892766	0.196211	0.252347	1.63372	0.353357	-0.916619	-0.776954	-0.392085	0.122452	-0.598106	-1.4588	-0.812116
SZ28	-0.070837	-0.308715	0.567369	-0.12112	-0.646626	0.349465	-0.436733	-0.427566	0.141499	-0.339412	-0.539926	0.327762	-0.961151
SZ29	-0.295933	-0.14311	-1.15	0.259601	-0.021576	0.718898	-1.16358	-0.51393	0.671091	-0.515629	0.624882	-0.883334	0.125402
SZ30	-0.69679	-0.092084	-1.04859	-0.249961	0.0739217	0.584671	0.725005	-0.397132	-1.99409	0.414843	-0.546211	-1.04335	-0.643119
SZ31	0.439199	-0.0571427	-1.51609	0.531762	-0.342774	-1.09084	0.613061	0.800217	1.36522	-0.508057	0.43552	0.254695	1.88605
SZ32	-0.314368	-0.0949695	-0.337524	-0.292766	2.58252	1.66623	-0.58096	-0.666474	-0.296285	-0.771939	0.125268	-0.821047	-0.9394
SZ33	-0.0133607	-0.205364	-0.873227	-0.378158	1.21666	0.86916	-1.0026	-0.611948	0.552744	-0.956838	-0.078092	0.303522	-0.847894
SZ34	1.00993	-0.191251	-0.504399	-0.134732	0.521701	-0.151274	0.244298	0.0480095	0.766617	-0.814728	1.65157	1.15043	0.72865
SZ35	0.00841807	-0.295082	1.20855	0.338257	-1.16242	-0.457746	-0.818724	-0.479715	0.986183	-0.490883	-0.625018	0.815334	-0.71029
SZ36	-0.341917	-0.0763131	0.879746	-0.390998	-0.100999	-0.0299864	0.139176	-0.34801	-0.471738	-0.378103	0.568329	-1.24923	-0.728103
SZ37	0.62694	-0.229578	0.112025	-0.459208	-0.183002	0.831681	-1.00433	-0.41501	0.871127	-0.818163	0.0769288	0.0706932	0.772072
SZ38	-0.469984	-0.155664	-0.799103	-0.279076	3.31533	2.14119	-2.18623	-0.776571	-0.752829	-0.677785	-0.744519	-1.43189	0.0272076
SZ39	6.78792	-0.059951	1.98617	-0.777144	-0.261798	-0.741799	-0.885424	0.145918	2.59729	-0.931204	0.456044	0.349446	2.51906
SZ40	-0.0306141	-0.192955	-1.11412	0.0665091	-0.72531	0.210657	0.303788	-0.251887	0.0480323	-0.790128	2.20508	0.633247	0.127524
SZ41	0.627996	-0.241727	0.582388	-0.0037189	-0.493984	0.509241	0.280361	-0.166745	0.444716	-0.732469	0.203102	0.683759	-0.0622744
SZ42	-0.486811	-0.406166	0.650967	-0.192858	0.17107	0.340892	-0.639137	-0.493701	-0.577073	0.13571	0.335513	-0.966299	-1.41439
SZ43	-0.460473	0.00867964	0.979171	-0.237463	-0.989032	-0.181881	0.212188	0.149623	-0.084128	2.01595	3.27555	-1.14638	-0.926428
SZ44	-0.385238	-0.0121546	0.440397	-0.257145	0.496468	1.02338	-1.63759	-0.608398	-1.15058	-0.147119	0.309063	-1.62721	-1.43012
SZ45	-0.535942	-0.0865794	-1.02493	-0.285201	0.257044	0.0301617	-0.0412012	-0.364678	-0.0127001	-0.484761	0.00305996	0.271651	-0.846391
SZ46	-0.622221	-0.154422	-0.402467	-0.289378	2.25967	2.57722	-2.002	-0.891542	-1.67137	-0.291256	-0.507305	0.204097	-0.916738
SZ47	0.155235	-0.0970141	0.401905	-0.375872	-0.435222	-0.205654	0.192984	-0.257573	0.729367	-0.661284	2.06007	1.365	1.50429
SZ48	-0.661435	-0.10607	-0.268791	-0.443935	0.12966	0.5683	-0.926112	-0.716008	-2.52396	0.577465	-0.231311	-1.00945	-1.2989
SZ49	0.27545	0.466512	0.515986	1.33897	-0.70095	-1.09993	0.963402	1.013	1.19446	0.711269	1.07696	0.0569721	-0.00154008
SZ50	0.176297	-0.0443297	0.21741	1.09224	-0.943245	-1.07643	1.05716	0.633992	0.675199	-0.10476	-1.43886	-0.58091	2.29227
SZ51	-0.672848	-0.279054	-2.0726	-0.208353	0.742765	0.324739	1.2108	-0.469765	-1.38068	-0.543058	-0.0732741	-1.24209	0.290429
SZ52	-0.393416	-0.0627379	-1.23853	-0.232576	0.125717	0.861174	0.543801	0.0864499	-0.147006	-0.255526	-0.772755	-0.121158	0.636281
SZ53	-0.373236	-0.134589	-1.19783	-0.16571	-0.313525	0.876673	0.0954466	-0.339959	-0.243208	-0.781289	-0.343013	-0.486682	-0.218563
SZ54	-0.522978	-0.174435	-0.310177	-0.444148	0.462118	0.063285	0.79748	-0.509879	-1.31394	-0.121049	0.689521	-0.529533	-1.15674
SZ55	-0.632977	-0.342182	0.158826	-0.254382	-0.992231	-0.181174	1.75415	-0.120785	-0.93006	1.25932	-0.785376	-0.716122	-1.01853
SZ56	1.77962	1.46814	2.26611	7.42729	-0.490434	-0.956881	0.195743	0.265909	1.17062	1.27008	1.60197	0.523159	0.225303
SZ57	-0.325913	-0.392041	-0.406958	-0.170091	0.419648	0.254224	0.564924	-0.54223	-0.701383	-0.822379	0.43588	-0.537311	0.226145
SZ58	-0.654309	0.528467	-1.0721	-0.153782	0.379942	-0.90946	2.00381	0.730342	-0.956955	1.9561	-0.399883	-1.00088	-1.21385
SZ59	-0.371301	-0.159486	0.605017	-0.318222	1.07869	1.54379	-1.04859	-0.670925	-1.01543	-0.555196	-0.127254	-0.477439	-0.785702
SZ60	-0.582469	-0.119439	0.21635	-0.271864	0.235408	3.10087	-1.16553	-0.586987	-1.56214	0.449917	-0.322439	0.0635924	-0.373227
SZ61	-0.456728	9.06583	-0.0858323	-0.321923	0.190883	-0.04856	1.15497	7.28958	-0.937709	5.15815	-0.357994	0.208062	0.361022
SZ62	0.0822537	-0.200191	0.226954	-0.176926	-0.582503	-0.423008	0.300732	-0.106428	0.496278	-0.671335	0.0796176	-0.0336758	0.524175
SZ63	-0.599465	-0.272983	-0.697597	-0.266391	0.366873	0.177758	-2.61244	-0.841147	-0.680366	-0.463818	-0.204606	-0.865043	-0.521872
SZ64	-0.121268	-0.418101	0.6437	-0.189742	0.217436	0.685949	-0.720507	-0.519014	-0.309353	-0.512786	0.0267427	0.624868	0.074344
SZ65	-0.29515	-0.270983	0.332308	-0.266651	-0.592596	-0.642703	1.71611	0.227796	-0.373369	0.370787	0.215189	0.586911	0.243364
SZ66	-0.714914	-0.0126787	-2.4689	-0.289035	2.69902	1.85185	-0.742918	-0.677515	-1.23317	-0.383844	0.67954	-1.31112	-1.25286
SZ67	-0.572109	-0.119909	-1.94917	-0.234559	1.17552	3.13225	-0.556959	-0.660098	-0.837326	-0.808015	-1.08596	-0.258203	0.428046
SZ68	-0.655794	-0.189325	-1.54039	-0.257616	0.0815873	2.59788	0.768082	-0.441356	-2.37254	-0.464832	-1.22098	-1.323	0.0721337
SZ69	0.174628	-0.117931	0.336635	0.0805075	-0.360236	-1.09452	-0.0523389	0.384059	1.02141	-0.0739613	-0.732928	0.611009	0.259111
SZ70	1.21868	-0.20894	-0.340229	-0.327507	-0.251503	-0.307327	1.21104	0.0630847	0.237852	-0.98092	-1.29461	1.64404	1.72945
SZ71	0.133623	-0.254824	-0.289372	0.0491604	-0.502334	-0.557831	0.883022	-0.199686	0.334184	-0.732659	0.67653	0.14138	0.146987
SZ72	1.8822	0.289316	1.10859	-1.02122	0.13597	-0.950313	-0.552081	0.525703	2.03084	-0.440997	-0.863853	0.0143274	1.71467
SZ73	-0.35832	-0.239642	-0.69192	0.03323	-0.57712	-1.04741	1.00761	-0.0353193	-0.128755	0.149879	-0.0357223	-0.919953	-0.307236
SZ74	-0.111625	-0.199761	-0.496465	-0.176504	0.311694	-0.241016	1.41375	-0.0236981	-0.501959	-0.664821	-0.19651	-0.430996	0.0197372
SZ75	-0.550483	-0.184766	1.29421	0.0190188	-0.971683	-1.59278	0.374377	0.0741336	-0.129579	2.65241	0.880954	-0.0128156	-1.00427
SZ76	-0.562366	-0.163803	-1.34221	-0.215011	-0.322767	0.927934	0.481943	0.0972392	-0.634755	-0.0612348	1.23703	-0.915009	-0.673307
SZ77	-0.500365	-0.289382	0.607575	-0.365226	0.192683	0.285505	-0.277907	-0.590494	-0.762197	0.125063	-1.05412	-1.48451	-1.54285
SZ78	0.608754	0.419683	-0.631605	4.49758	-0.513227	-1.49726	1.0795	1.5479	1.30979	0.249939	-0.656343	2.78993	0.418708
SZ79	-0.379191	-0.152195	-0.522397	0.144183	-0.0567098	-0.383419	0.234575	-0.299568	-0.0594177	-0.331575	0.363382	0.327246	-0.315381

## Sheet: DTL
ID	78	225	334	635	1003	1045	1052	1066	1109	1198	1667	1950	label	group
0	-0.145972	-0.446014	-0.0760292	0.146161	0.767962	-0.0306773	-0.129053	-0.154246	0.388611	0.363803	0.340354	0.0417143	1	train
1	-0.254454	2.16883	-0.342321	-0.528773	-1.98715	-0.362294	-0.277982	-0.177939	-0.208197	1.00172	-0.0900549	-0.0963682	0	train
2	-0.0252811	0.185626	0.131343	0.0503771	0.291648	0.471873	-0.210438	-0.205933	0.0297124	-0.918639	-0.667593	-0.261879	0	train
3	-0.0233985	0.220377	0.135119	0.015142	0.356688	0.295154	-0.228327	-0.204404	0.0768673	-0.345227	-0.681226	-0.255261	0	test
4	-0.128429	-0.309152	0.30596	0.937294	0.675857	1.88274	0.0200354	-0.167245	-0.550034	0.10631	-0.0643881	0.264486	0	test
5	-0.0275782	0.218294	0.104926	0.0259739	0.419146	0.343241	-0.225073	-0.206138	0.0632886	-0.624295	-0.656473	-0.268735	0	train
6	-0.0247611	0.221655	0.110901	0.00615792	0.510215	0.43916	-0.227202	-0.205331	0.0999838	-0.387466	-0.648781	-0.270769	0	train
7	-0.0203639	0.234304	0.168952	-0.123373	-0.0561875	0.318719	-0.223976	-0.203286	0.0624046	-0.338435	-0.682675	-0.220669	0	train
8	-0.0314207	0.287368	0.0976895	-0.168906	1.31411	-0.370643	-0.249539	-0.206066	0.116	-0.12835	-0.622369	-0.279655	0	train
9	-0.0275016	0.228513	0.104368	-0.0133002	0.471293	0.428674	-0.223309	-0.204919	0.0949545	-0.493244	-0.659165	-0.268073	0	test
10	-0.0329366	0.573569	0.0797599	-0.00892816	0.4105	0.727076	-0.229333	-0.206365	0.571922	-0.265263	-0.59751	-0.249629	0	test
11	-0.146961	-0.368533	-0.365079	-0.466346	0.456733	-0.758486	-0.136168	-0.14541	-0.521927	0.625018	0.586464	0.0218098	0	train
12	-0.120369	-0.462393	-0.410839	-0.333187	-0.701769	-0.711152	-0.143071	-0.142258	1.20457	0.822886	0.595546	0.197353	0	train
13	-0.0224139	0.166561	0.142748	0.0568871	0.438786	0.98103	-0.213407	-0.20628	0.0445816	-0.736794	-0.659451	-0.259794	0	test
14	-0.0234191	0.201669	0.132291	0.0286131	0.519606	0.54138	-0.223207	-0.204636	0.0766619	-0.611738	-0.655085	-0.26317	0	test
15	-0.0850268	-0.0952257	-0.194699	-0.42036	1.6558	-0.70373	0.117804	-0.153411	1.22383	-0.0280748	0.428696	0.409079	0	train
16	-0.025113	0.315045	0.134966	-0.0283729	0.181835	0.192407	-0.224936	-0.203651	0.212687	-0.391274	-0.657107	-0.243671	0	train
17	-0.0238483	0.197868	0.124012	0.0221178	0.327657	0.666243	-0.221324	-0.20508	0.0817064	-0.712412	-0.672599	-0.264939	0	train
18	-0.0241782	0.205652	0.138441	-0.03627	0.017314	0.950206	-0.218627	-0.206699	0.0543764	-0.358126	-0.647127	-0.236796	0	train
19	-0.154478	-0.589135	-0.469349	-0.483715	-0.868472	-0.644208	-0.170215	-0.145292	-0.471811	0.685824	0.508939	-0.41786	0	test
20	-0.0479891	0.303705	0.0767199	-0.0823785	0.478214	0.605049	-0.192672	-0.13415	1.72704	-0.0756123	-0.274904	-0.0397361	0	train
21	-0.0256797	0.187326	0.11858	0.0619	0.234399	0.613133	-0.213874	-0.205399	0.048788	-0.703224	-0.659285	-0.264985	0	train
22	-0.141958	-0.274331	-0.322239	-0.456822	0.367707	-0.688817	-0.139835	-0.148273	-0.2772	0.606921	0.550588	-0.0220014	0	train
23	-0.0235348	0.212606	0.107956	-0.0579914	0.337234	0.940105	-0.226774	-0.20529	0.221942	-0.0043162	-0.609869	-0.251839	0	train
24	-0.108659	-0.337022	0.848678	2.25455	-0.320687	3.38548	0.223737	-0.182849	-0.620679	0.196094	-0.565298	0.810003	0	test
25	-0.285024	-1.3863	-1.14482	0.553753	-5.06438	5.266	0.950576	0.0116765	0.00111927	-2.89771	2.34816	-0.727098	0	train
26	-0.142816	-0.221663	-0.300262	-0.444693	0.144009	-0.686344	-0.164328	-0.149245	0.520527	1.06339	0.585452	0.0535951	0	train
27	-0.0242767	0.178695	0.122556	0.057341	0.253083	0.325741	-0.218078	-0.205714	0.0308087	-0.779683	-0.653964	-0.256182	0	test
28	-0.024536	0.198214	0.118601	0.040766	0.375471	0.371865	-0.219688	-0.205943	0.0694011	-0.671447	-0.655674	-0.265184	0	test
29	-0.1459	-0.372053	-0.393865	-0.484555	-0.152281	-0.730552	-0.17161	-0.143499	-0.533254	0.707611	0.561918	-0.161502	0	train
30	-0.023112	0.192431	0.119085	0.0263434	0.497529	0.620077	-0.22221	-0.204729	0.0842095	-0.611698	-0.654279	-0.268043	0	train
31	-0.153766	-0.582966	-0.473029	-0.483584	-0.846968	-0.641194	-0.171373	-0.144923	-0.530405	0.68509	0.510941	-0.419545	0	train
32	-0.0250226	0.19735	0.107783	0.0235031	0.326207	0.672278	-0.221491	-0.20566	0.0853616	-0.607196	-0.66229	-0.267479	0	test
33	-0.0228894	0.196408	0.11447	0.0117312	0.436162	0.638869	-0.219024	-0.205231	0.0841716	-0.59719	-0.656098	-0.262979	0	test
34	-0.0269685	0.233025	0.116357	-0.0634646	0.520929	0.116623	-0.229243	-0.206499	0.0696065	-0.394175	-0.647744	-0.261629	0	test
35	-0.0244389	0.231626	0.111854	0.0463072	0.192438	0.389169	-0.222156	-0.205456	0.0607761	-0.488755	-0.657644	-0.260493	0	train
36	-0.113917	-0.299192	0.617334	1.6888	-0.0336152	3.1486	0.109758	-0.178488	-0.605796	0.00289594	-0.462907	0.488527	0	train
37	-0.0222103	0.198284	0.127448	0.0116016	0.370668	0.653944	-0.224913	-0.204995	0.0738903	-0.496517	-0.665354	-0.261743	0	test
38	-0.0313904	0.269885	0.0806723	-0.0398362	0.799701	0.0872923	-0.229444	-0.204135	0.0803177	-0.00919508	-0.585621	-0.185202	0	train
39	-0.0217372	0.169265	0.157638	0.0367778	0.369256	0.933737	-0.216101	-0.206322	0.0411202	-0.870876	-0.668156	-0.24605	0	test
40	-0.146621	-0.370598	-0.384823	-0.481996	0.044879	-0.733685	-0.157014	-0.144474	-0.539125	0.682303	0.568716	-0.104016	0	test
41	-0.024641	0.222105	0.103527	0.00463329	0.445823	0.380716	-0.227095	-0.205209	0.0901595	-0.489704	-0.654209	-0.258036	0	train
42	-0.146122	-0.383951	-0.399818	-0.485991	-0.296854	-0.725427	-0.172399	-0.143705	-0.534818	0.708916	0.556877	-0.174662	0	train
43	-0.0236756	0.214394	0.129442	0.00422057	0.603568	0.749695	-0.225678	-0.20514	0.0905415	-0.458826	-0.649531	-0.263926	0	test
44	-0.163062	-0.405015	-0.492403	-0.329012	-0.394981	-0.536668	-0.123556	0.311045	-0.337914	0.0615163	0.394555	1.47116	0	train
45	-0.103621	-0.567639	1.05523	2.91798	-0.340124	4.12012	0.421609	-0.20645	-0.801068	0.450707	-0.629244	1.25145	0	test
46	-0.0244808	0.197235	0.121771	0.0580647	0.311338	0.487235	-0.218634	-0.204839	0.0630814	-0.686216	-0.663231	-0.262076	0	train
47	0.643177	-0.822447	-1.12214	0.327162	-0.711016	0.269686	9.67206	1.80816	0.0826099	-2.46306	-0.484779	6.50089	0	train
48	-0.0223371	0.195435	0.120125	0.0194466	0.338134	0.774086	-0.226239	-0.205121	0.0782011	-0.505369	-0.657792	-0.264667	0	test
49	-0.0438369	0.142758	-0.13384	-0.374377	1.7594	-0.604393	0.0186548	-0.171022	0.53038	-0.268451	0.0682305	0.127508	0	train
50	-0.0263817	0.235703	0.107053	-0.00909499	0.477015	0.471143	-0.226437	-0.205726	0.102003	-0.292754	-0.668528	-0.265543	0	test
51	-0.0244294	0.152167	0.124682	0.100259	0.103053	0.604161	-0.203568	-0.205751	0.00516742	-1.04733	-0.655825	-0.258068	0	train
52	-0.0235456	0.209982	0.127443	0.0215459	0.368663	0.609588	-0.225371	-0.206165	0.0767614	-0.49433	-0.669807	-0.259879	0	test
53	-0.0220234	0.19204	0.123689	0.0510882	0.342826	0.600365	-0.219329	-0.205865	0.067072	-0.698925	-0.669283	-0.261513	0	train
54	-0.0227636	0.21206	0.123827	-0.0340473	0.194367	0.565428	-0.227982	-0.205867	0.079195	-0.354814	-0.662069	-0.251867	0	test
55	-0.103742	-0.341081	0.9297	2.479	-0.420419	3.91097	0.216799	-0.187727	-0.694691	0.187843	-0.615892	0.896366	0	train
56	-0.107515	-0.476217	0.766046	2.30756	-0.353684	3.33024	0.294729	-0.187318	-0.71656	0.273011	-0.475013	0.926334	0	train
57	-0.0219153	0.18039	0.161324	-0.00583088	0.0878114	0.61488	-0.210146	-0.209678	-0.0250525	-0.886016	-0.69159	-0.247027	0	train
58	-0.0215011	0.184316	0.137199	0.0386235	0.196684	0.543944	-0.216308	-0.206761	0.0268117	-0.815304	-0.671568	-0.244811	0	test
59	-0.146379	-0.39528	-0.400784	-0.486136	-0.176685	-0.728849	-0.172785	-0.143728	-0.546577	0.704255	0.556902	-0.142586	0	test
60	-0.0232514	0.193876	0.135748	0.0298807	0.469986	0.50591	-0.216802	-0.205356	0.0636972	-0.660443	-0.671055	-0.253439	0	train
61	-0.146724	-0.369781	-0.37987	-0.48253	0.291651	-0.743929	-0.16036	-0.145094	-0.539643	0.644268	0.578117	-0.0335151	0	test
62	-0.112541	-0.332104	-0.329971	-0.436539	-0.00141418	-0.578902	-0.139445	-0.0614607	1.1258	0.881255	0.613444	0.294276	0	train
63	-0.021679	0.178585	0.150502	0.0419998	0.381378	0.679801	-0.214508	-0.205074	0.0428621	-0.927129	-0.663072	-0.258455	0	train
64	-0.132592	-0.30193	-0.228378	-0.449143	1.05692	-0.766936	-0.10792	-0.149735	-0.00958096	0.42091	0.601852	0.269515	0	train
65	-0.0253645	0.221	0.115513	-0.00576494	0.512097	0.339057	-0.228286	-0.205019	0.0927697	-0.370642	-0.652424	-0.265664	0	test
66	-0.14542	-0.397709	-0.409746	-0.486604	-0.468541	-0.72632	-0.173895	-0.143187	-0.541889	0.72365	0.549757	-0.246561	0	test
67	-0.146887	-0.373048	-0.386363	-0.481443	0.084412	-0.739438	-0.15817	-0.144164	-0.541683	0.669711	0.574626	-0.0846236	0	train
68	-0.145127	-0.365207	-0.333562	-0.439411	0.502604	-0.759433	-0.112829	-0.147481	-0.532435	0.542961	0.586187	0.0644946	0	test
69	0.159632	-1.2539	-0.850584	2.05758	-4.49633	-1.48688	7.27386	1.69654	0.486541	-1.99102	-0.018793	4.49328	0	train
70	-0.0235489	0.216059	0.140429	0.0142932	0.0754598	0.29133	-0.21419	-0.203312	0.0381258	-0.690596	-0.702659	-0.24441	0	train
71	0.241771	-0.790894	-0.189633	-0.450359	-1.7822	-0.72075	0.108475	-0.0116121	-0.403195	0.0105989	-0.264132	-0.527897	0	test
72	-0.0861336	0.287061	-0.126116	0.364315	0.576536	0.0696539	-0.213206	0.235598	0.907385	-0.145487	0.0160823	0.88963	0	train
73	-0.14575	-0.387609	-0.39741	-0.484403	-0.373087	-0.730012	-0.169615	-0.143153	-0.516192	0.718565	0.559384	-0.217026	0	train
74	-0.0273534	0.255992	0.0984352	-0.0636242	0.708172	0.0368	-0.237416	-0.206158	0.112415	-0.154123	-0.646583	-0.271059	0	train
75	-0.0266842	0.253685	0.121695	-0.0345107	0.740828	0.0325712	-0.235406	-0.206081	0.0966739	-0.469225	-0.66005	-0.272118	0	train
76	-0.0286957	0.268678	0.118021	-0.0607339	0.639444	0.103999	-0.238933	-0.206259	0.105332	-0.0223092	-0.652236	-0.269823	0	train
77	-0.146269	-0.374793	-0.39077	-0.485227	-0.137329	-0.731828	-0.169398	-0.144194	-0.53841	0.691375	0.564909	-0.128772	0	train
78	-0.027392	0.206473	0.101359	0.0145693	0.36187	0.388308	-0.219852	-0.205459	0.052569	-0.684333	-0.657987	-0.264454	0	train
79	-0.0242211	0.191523	0.118474	0.0449465	0.242641	0.783139	-0.222329	-0.205403	0.0559162	-0.455295	-0.665915	-0.259056	0	test
80	-0.0289764	0.25014	0.0925251	-0.0644866	0.709739	-0.145771	-0.234787	-0.206025	0.107642	-0.22253	-0.651417	-0.276808	0	test
81	-0.142658	-0.339756	-0.345122	-0.44993	0.094784	-0.72531	-0.136124	-0.145668	-0.0124886	0.822017	0.57204	-0.0237659	0	train
82	-0.0242125	0.213902	0.122112	0.0182351	0.525652	0.548457	-0.225162	-0.205738	0.0915272	-0.417607	-0.655108	-0.268053	0	test
83	-0.0363904	0.172982	0.103934	0.0127412	0.0568718	0.767748	-0.175399	-0.195756	0.230659	-0.308809	-0.442266	-0.152203	0	train
84	-0.116219	-0.154248	-0.233167	1.10176	-0.130735	0.354199	-0.163634	0.991218	-0.28331	-0.632592	-0.207598	0.976765	0	train
85	-0.190313	-0.431222	-0.519028	2.42497	-0.784789	0.64873	-0.17124	3.39104	2.02955	-0.692377	-0.238147	2.0611	0	test
86	-0.141433	-0.878594	-0.804926	0.183844	-2.5098	-0.833871	-0.259838	0.705201	0.482132	-1.61108	-0.0202959	0.515417	0	train
87	-0.154717	-0.587254	-0.454722	-0.484724	-0.741065	-0.644417	-0.166048	-0.145391	-0.344616	0.682077	0.510367	-0.401611	0	test
88	-0.0240912	0.211834	0.12943	0.017922	0.515575	0.410957	-0.22751	-0.206219	0.0821721	-0.500344	-0.647792	-0.267262	0	train
89	-0.0228662	0.178746	0.128438	0.07532	0.228819	0.567893	-0.215986	-0.20642	0.0341312	-0.81462	-0.659959	-0.251252	0	train
90	-0.0247074	0.200732	0.118299	0.017954	0.412388	0.237747	-0.226628	-0.205379	0.0674975	-0.487314	-0.658402	-0.266341	0	train
91	-0.139276	-0.69916	-0.572353	0.399452	-2.30552	-0.901635	-0.280309	0.361398	-1.33579	-1.37026	-0.467535	1.23413	0	train
92	-0.0250491	0.208515	0.118719	0.040076	0.384136	0.34796	-0.221337	-0.206203	0.0540848	-0.642695	-0.673846	-0.267159	0	test
93	-0.0255245	0.21017	0.113388	0.00613759	0.502169	0.237118	-0.225665	-0.205518	0.0851927	-0.555641	-0.64523	-0.266447	0	train
94	-0.146385	-0.37925	-0.393098	-0.485804	-0.167414	-0.730976	-0.171687	-0.143207	-0.537129	0.708905	0.562844	-0.160801	0	test
95	-0.0256845	0.2154	0.115525	-0.00118919	0.507687	0.414669	-0.223091	-0.20545	0.0979832	-0.436105	-0.650641	-0.271783	0	train
96	-0.0249566	0.210717	0.122587	0.0387251	0.44324	0.679553	-0.222242	-0.20537	0.0686543	-0.540548	-0.658184	-0.266115	0	test
97	-0.0230066	0.188576	0.143675	0.0429313	-0.0734248	0.552854	-0.209376	-0.205073	0.0138881	-0.680043	-0.691278	-0.239031	0	test
98	-0.14085	-0.368479	-0.377727	-0.484789	0.228876	-0.744039	-0.148835	-0.144969	-0.457485	0.671351	0.579605	-0.0413422	0	train
99	-0.0248455	0.18471	0.110029	0.0606633	0.247932	0.405687	-0.217464	-0.204801	0.055106	-0.702659	-0.659258	-0.259397	0	test
100	-0.0257959	0.221922	0.112677	-0.00228864	0.467545	0.389848	-0.226195	-0.205867	0.0922586	-0.452342	-0.660726	-0.270649	0	train
101	-0.146823	-0.383182	-0.388293	-0.484261	-0.0341173	-0.733565	-0.161227	-0.143782	-0.543217	0.694152	0.566796	-0.12876	0	train
102	-0.02509	0.194322	0.115138	0.0435782	0.409457	0.543901	-0.215715	-0.204591	0.0669226	-0.765913	-0.670153	-0.26142	0	test
103	-0.145931	-0.436921	-0.425444	-0.486467	-0.670404	-0.715583	-0.17374	-0.14464	-0.545103	0.713029	0.530664	-0.310398	0	train
104	-0.146219	-0.362212	-0.382646	-0.4839	0.200536	-0.744253	-0.158432	-0.145331	-0.537928	0.653274	0.57313	-0.0585264	0	test
105	-0.0827816	-0.0473938	-0.158244	-0.398688	1.14394	-0.502764	-0.0565355	-0.162439	0.53958	0.251161	0.369146	0.245793	0	test
106	-0.237646	-0.648685	3.86156	6.71975	-1.70014	-0.290432	-0.335684	8.14884	4.28007	-0.911767	1.55335	0.647386	0	train
107	-0.146108	-0.362979	-0.375245	-0.481411	0.254985	-0.741786	-0.147336	-0.145994	-0.464986	0.627886	0.581015	-0.00204449	0	train
108	-0.0244863	0.229435	0.118448	-0.0352083	0.323559	0.451219	-0.230035	-0.206989	0.0765566	-0.379474	-0.659032	-0.256077	0	test
109	-0.0218469	0.204737	0.133745	0.0172252	0.540677	0.675867	-0.226445	-0.204602	0.0910519	-0.585998	-0.653297	-0.258131	0	train
110	-0.146459	-0.377702	-0.370707	-0.47063	0.616762	-0.767056	-0.129891	-0.146866	-0.54625	0.572218	0.581591	0.0330739	0	train
111	-0.105926	-0.279339	0.831971	2.19765	-0.294415	3.73986	0.164135	-0.182014	-0.656061	0.0686924	-0.592826	0.735857	0	train
112	-0.0235205	0.219004	0.127266	-0.00141848	0.591702	0.201853	-0.22963	-0.204942	0.0902413	-0.435316	-0.662222	-0.260769	0	train
113	-0.146583	-0.361388	-0.387862	-0.482468	0.077473	-0.739106	-0.166655	-0.143772	-0.533916	0.682434	0.570485	-0.118858	0	train
114	-0.0216199	0.159058	0.149796	0.0571492	0.224684	0.81642	-0.210912	-0.206432	0.0224713	-0.988941	-0.662171	-0.252193	0	test
115	-0.105813	-0.286595	0.848511	2.23517	-0.351175	3.74117	0.15688	-0.182856	-0.66544	0.0595158	-0.601457	0.746193	0	train
116	-0.143025	-0.346278	-0.275505	-0.427756	0.881063	-0.778704	-0.124597	-0.147139	-0.229245	0.478369	0.599179	0.254083	0	train
117	-0.0223975	0.24304	0.191437	0.0501537	0.317481	0.713766	-0.218941	-0.206162	0.348062	-0.65458	-0.652513	-0.224004	0	train
118	-0.273645	-0.919388	0.969518	-0.475142	-1.78149	-0.789374	1.89125	-0.12394	0.351124	-0.290785	-0.263631	-0.165128	0	test
119	-0.0264271	0.244977	0.113438	-0.0401334	0.913225	0.106598	-0.237213	-0.206322	0.0936583	-0.478827	-0.652567	-0.271557	0	test
120	-0.0247723	0.221595	0.117454	0.0130681	0.478861	0.622008	-0.227934	-0.205726	0.0910748	-0.424122	-0.652092	-0.264528	0	train
121	-0.292235	-1.06085	3.15562	-0.540899	-3.34277	-1.04779	3.19325	1.19419	0.887898	-1.54491	-0.280231	-0.586861	0	train
122	-0.0219281	0.213807	0.135422	-0.0412039	0.400098	0.613036	-0.234169	-0.20627	0.087583	-0.206957	-0.660813	-0.261633	0	train
123	-0.154427	-0.586786	-0.469733	-0.483814	-0.831711	-0.674784	-0.170227	-0.145218	-0.51499	0.684766	0.510166	-0.421144	0	train
124	-0.0236048	0.220578	0.121609	-0.0197571	0.514526	0.506385	-0.222604	-0.205365	0.0908318	-0.478884	-0.643402	-0.238582	0	test
125	-0.0260854	0.236458	0.109936	-0.0259127	0.588482	0.113129	-0.235702	-0.206419	0.0964397	-0.284528	-0.648859	-0.270104	0	test
126	-0.0245056	0.2471	0.152503	0.019867	0.344317	0.587063	-0.21366	-0.193603	0.349342	-0.695113	-0.596839	-0.236082	0	train
127	-0.172517	-0.670177	-0.314267	1.45076	-2.54948	-1.39483	3.44149	5.56772	4.3345	-1.69755	2.09988	-0.14742	0	train
128	-0.0203974	0.188694	0.161988	-0.00519346	0.290527	0.73828	-0.22132	-0.208859	0.0252975	-0.696318	-0.676582	-0.246586	0	test
129	-0.133425	8.36144	0.199801	-0.11654	-0.07388	0.700372	-0.207153	-0.0597492	-0.273687	-0.665908	-0.250661	-0.411986	0	test
130	-0.0900993	-0.0331951	-0.222806	-0.418386	1.53224	-0.655211	0.102499	-0.15977	0.842305	-0.0517484	0.360981	0.230601	0	test
131	-0.0253239	0.222946	0.125761	0.016735	0.646136	0.305189	-0.229469	-0.205354	0.0994866	-0.366277	-0.654805	-0.273004	0	train
132	-0.188997	-0.456997	-0.409208	4.21271	-0.678977	-0.47544	-0.283796	5.40987	0.778306	0.64191	-0.220638	1.55523	0	train
133	-0.118393	-0.276573	0.55105	1.45799	0.206873	2.90289	0.0952424	-0.177595	-0.609905	-0.00113387	-0.391193	0.403156	0	train
134	-0.0251001	0.20654	0.120501	0.0284701	0.390739	0.371793	-0.220049	-0.205462	0.0755884	-0.763852	-0.65635	-0.263958	0	train
135	-0.0204666	0.213803	0.152731	-0.102917	0.151623	0.586769	-0.226263	-0.207662	0.050667	-0.187371	-0.652319	-0.237395	0	test
136	-0.0258291	0.239509	0.110087	-0.033621	0.460733	0.21209	-0.232111	-0.207169	0.082485	-0.28786	-0.659561	-0.269434	0	test
137	-0.146003	-0.389835	-0.401483	-0.486074	-0.285614	-0.725441	-0.170253	-0.143496	-0.539826	0.710872	0.552197	-0.171661	0	train
138	-0.146611	-0.363692	-0.387101	-0.485499	0.0923282	-0.740256	-0.160579	-0.144016	-0.534901	0.677067	0.571802	-0.0849697	0	train
139	-0.282734	-0.85107	9.39076	9.52117	-2.23846	-0.60258	-0.366651	4.32846	4.84117	1.75488	-0.402484	2.17835	0	train
140	-0.0334119	0.271277	0.0809707	-0.10037	0.537473	0.493215	-0.241839	-0.206528	0.0882732	0.0485516	-0.637494	-0.264929	0	train
141	-0.0258499	0.220516	0.112498	-0.000595843	0.390466	0.297012	-0.224579	-0.20672	0.0686496	-0.487104	-0.656924	-0.259548	0	train
142	-0.147036	-0.376006	-0.385509	-0.483674	0.159168	-0.741805	-0.162442	-0.143889	-0.54194	0.677794	0.574438	-0.0862133	0	train
143	-0.0237596	0.17394	0.126836	0.0815226	0.209737	0.563207	-0.216191	-0.205625	0.0440445	-0.777176	-0.657589	-0.263085	0	train
144	-0.0238553	0.177642	0.117826	0.0622165	0.231726	0.573626	-0.213802	-0.207438	0.0260141	-0.737511	-0.654316	-0.255376	0	test
145	-0.0393946	0.355652	0.0353864	-0.153859	0.998235	-0.0862164	-0.245605	-0.200792	0.33577	0.488508	-0.474182	-0.227683	0	train
146	-0.0244229	0.194809	0.120379	0.0538974	0.166766	0.60731	-0.215686	-0.206604	0.0391012	-0.735785	-0.67921	-0.257989	0	test
147	-0.019735	0.203585	0.16561	-0.0735674	0.120853	0.463978	-0.220191	-0.204819	0.0334459	-0.484542	-0.66813	-0.202052	0	train
148	-0.0242411	0.192474	0.114844	0.0466581	0.346374	0.679573	-0.221775	-0.205456	0.0701542	-0.664087	-0.667807	-0.259628	0	train
149	-0.144972	-0.384653	-0.409831	-0.48684	-0.499194	-0.725506	-0.1757	-0.143585	-0.537198	0.722296	0.546216	-0.259565	0	test
150	-0.023803	0.192989	0.115023	0.0192665	0.456868	0.626011	-0.221031	-0.205214	0.0763806	-0.636639	-0.653795	-0.26772	0	test
151	-0.0268244	0.213522	0.128614	0.0267541	0.344885	0.238818	-0.214426	-0.206433	0.0356365	-0.65617	-0.699269	-0.267387	0	test
152	-0.0244963	0.233523	0.112914	-0.0355003	0.442455	0.561435	-0.233723	-0.205425	0.0943675	-0.182399	-0.661634	-0.260223	0	test
153	-0.0229406	0.206591	0.13391	0.0225175	0.424332	0.449059	-0.22126	-0.205035	0.0567349	-0.480296	-0.660878	-0.25955	0	train
154	-0.0639408	-0.00287956	0.0126471	-0.130298	0.249444	0.607949	-0.0604895	0.328832	0.147072	-0.417866	-0.129454	0.825818	0	train
155	-0.0257988	0.206729	0.121216	0.0335893	0.537516	0.536504	-0.225075	-0.205644	0.0779352	-0.611904	-0.659866	-0.266232	0	train
156	-0.027466	0.2364	0.105996	-0.0157695	0.676826	0.260676	-0.230585	-0.205165	0.106599	-0.290412	-0.650384	-0.273721	0	train
157	-0.0237096	0.168456	0.124594	-0.00289861	0.194065	0.514739	-0.214811	-0.20569	0.040678	-0.709369	-0.643451	-0.260786	0	test
158	-0.147784	-0.380849	-0.356079	-0.473109	0.154445	-0.746889	-0.145006	-0.144807	-0.547618	0.65487	0.57886	-0.0562863	0	train
159	-0.146872	-0.364161	-0.354224	-0.458099	0.28701	-0.756459	-0.151371	-0.144215	-0.528498	0.640981	0.587101	-0.037407	0	train
160	-0.0266571	0.188959	0.110923	0.064813	0.239551	0.286489	-0.217901	-0.204889	0.0552992	-0.656525	-0.666746	-0.264947	0	test
161	-0.146522	-0.37141	-0.387732	-0.483639	0.00195325	-0.733894	-0.160849	-0.143826	-0.537824	0.695985	0.566891	-0.11231	0	train
162	-0.0242968	0.165144	0.119657	0.0826694	0.184646	0.736059	-0.213368	-0.20541	0.0381637	-0.739399	-0.655622	-0.263034	0	train
163	-0.146855	-0.369811	-0.386023	-0.482647	0.0794884	-0.741072	-0.154035	-0.144422	-0.533347	0.661108	0.574959	-0.060358	0	test
164	-0.145472	-0.358232	-0.393784	-0.486045	-0.16502	-0.733658	-0.170711	-0.144287	-0.532877	0.69278	0.563304	-0.143362	0	test
165	-0.0234884	0.203027	0.125366	0.0280217	0.437653	0.464114	-0.218812	-0.205145	0.0847455	-0.723624	-0.663941	-0.268937	0	train
166	-0.145832	-0.373624	-0.395052	-0.486091	-0.228934	-0.729122	-0.171412	-0.143538	-0.536726	0.71049	0.561536	-0.179571	0	test
167	-0.145782	-0.371609	-0.399295	-0.483504	-0.232418	-0.729245	-0.16987	-0.143314	-0.530821	0.710906	0.557858	-0.198685	0	train
168	-0.0213233	0.186928	0.158901	-0.00458783	0.403592	1.03527	-0.219222	-0.205368	0.0557909	-0.73227	-0.663882	-0.258989	0	test
169	-0.0228423	0.180161	0.133263	0.0114179	0.358936	0.928768	-0.215734	-0.206386	0.0638074	-0.715166	-0.657138	-0.246937	0	test
170	-0.0218002	0.186104	0.131576	0.021333	0.306846	0.77064	-0.220943	-0.206387	0.059565	-0.5503	-0.657987	-0.259106	0	test
171	-0.0397364	0.286181	0.0657164	-0.150509	1.20177	-0.404743	-0.253221	-0.204423	0.0743809	-0.321022	-0.606536	-0.286008	0	train
172	-0.0246394	0.220558	0.123352	0.0131702	0.366941	0.553144	-0.226144	-0.20634	0.0817512	-0.384519	-0.66308	-0.265371	0	test
173	-0.109325	-0.390363	0.776927	2.22694	-0.315132	3.2932	0.271947	-0.183241	-0.664585	0.20939	-0.472366	0.871648	0	train
174	-0.145267	-0.357982	-0.384164	-0.483832	0.0566074	-0.731818	-0.152654	-0.145578	-0.512494	0.641616	0.568865	-0.0683187	0	test
175	-0.0292985	0.256339	0.1026	-0.0715228	0.719186	0.097965	-0.237623	-0.20596	0.102434	-0.17803	-0.659937	-0.276457	0	test
176	-0.146671	-0.368827	-0.389628	-0.484379	-0.0185065	-0.734861	-0.163647	-0.143454	-0.537242	0.697001	0.569509	-0.117236	0	train
177	-0.0230272	0.198413	0.134109	0.0489019	0.287203	0.664324	-0.221742	-0.206556	0.0522723	-0.68256	-0.669688	-0.258666	0	train
178	-0.259027	-0.879515	-0.647597	-0.327195	-1.64371	-1.22457	-0.253212	-0.00229098	-0.713772	-0.950862	-0.0699111	0.250026	0	train
179	-0.0632595	0.082209	-0.18227	-0.402463	1.80424	-0.600198	0.0756669	-0.167155	0.114994	-0.142804	0.184724	0.0476642	0	train
180	-0.0808546	0.0293472	-0.0884731	-0.000264431	0.0661904	0.480734	-0.151174	0.168966	-0.0533294	-0.55791	-0.156223	0.802765	0	train
181	-0.154147	-0.585097	-0.471093	-0.483709	-0.822846	-0.701342	-0.17067	-0.145205	-0.540241	0.683462	0.51175	-0.427026	0	train
182	-0.0148266	0.255952	0.10919	-0.0980438	0.241006	1.07851	-0.239783	-0.200926	0.205664	0.239905	-0.656623	-0.181002	0	train
183	-0.104629	0.246442	-0.293817	0.551079	0.272059	-0.132508	-0.229435	0.566195	-0.01646	-0.315023	-0.13609	0.731598	0	train
184	-0.022406	0.190692	0.160025	0.00613129	0.0258904	0.514264	-0.213282	-0.20859	-0.0188224	-0.745863	-0.700988	-0.240626	0	train
185	-0.146482	-0.364607	-0.380287	-0.474962	0.0970724	-0.739925	-0.155431	-0.144076	-0.534029	0.673611	0.569946	-0.0951216	0	train
186	-0.14626	-0.366288	-0.389805	-0.480616	0.0287077	-0.7395	-0.161483	-0.14347	-0.53644	0.692682	0.570407	-0.157183	0	train
187	-0.146618	-0.374975	-0.360816	-0.460683	0.63171	-0.775918	-0.132018	-0.146375	-0.542068	0.573417	0.589269	0.0433174	0	test
188	-0.0254844	0.225155	0.122583	0.00530758	0.528482	0.39803	-0.225329	-0.205116	0.0961647	-0.595207	-0.655744	-0.267045	0	test
189	-0.051063	0.648035	0.0908455	0.192335	0.41411	0.725824	-0.243416	-0.0400641	1.36549	-0.18587	-0.00565241	0.130287	0	train
190	-0.0239692	0.193236	0.122257	0.0441538	0.362917	0.578402	-0.219738	-0.205125	0.0678731	-0.746212	-0.674083	-0.264234	0	test
191	-0.145864	-0.372752	-0.393048	-0.482058	-0.315567	-0.72725	-0.167675	-0.143988	-0.537942	0.710996	0.555735	-0.170059	0	train
192	-0.0377681	0.184375	0.043037	-0.0619074	0.25776	0.584596	-0.216205	-0.195043	1.05967	-0.0711636	-0.419157	-0.170655	0	test
193	-0.340682	-1.20576	-0.99721	-0.43132	-0.0833099	-1.05821	1.4156	-0.200545	-1.18586	-1.85957	-0.374319	-0.699527	0	train
194	-0.139191	6.01999	-0.288656	-0.207382	-0.443111	0.392074	-0.118307	-0.0469549	-0.276778	-0.0220111	1.81399	-0.0597873	0	train
195	-0.147015	-0.375629	-0.386841	-0.480392	0.0502315	-0.737475	-0.150998	-0.144307	-0.541608	0.690843	0.571749	-0.117071	0	train
196	-0.146285	-0.381528	-0.395919	-0.486113	-0.0910658	-0.732787	-0.171776	-0.143448	-0.537789	0.701403	0.563017	-0.13068	0	train
197	-0.146822	-0.369448	-0.378428	-0.47713	0.0713216	-0.737321	-0.159081	-0.144232	-0.534672	0.672819	0.569516	-0.091678	0	train
198	-0.0316955	0.326134	0.110642	-0.0570861	0.135592	1.02688	-0.217838	-0.200686	1.06962	0.387973	-0.500402	-0.150452	0	test
199	-0.153801	-0.542558	-0.42621	-0.474957	-0.481946	-0.672696	-0.159024	-0.147452	-0.402626	0.693792	0.527416	-0.302382	0	train
200	-0.024459	0.187179	0.122445	0.032125	0.209355	0.440908	-0.214058	-0.20585	0.04045	-0.754079	-0.653553	-0.245251	0	train
201	-0.147097	-0.375319	-0.387518	-0.48257	0.0981587	-0.73906	-0.162312	-0.144002	-0.54247	0.6803	0.572772	-0.106483	0	train
202	-0.146724	-0.438818	-0.422349	-0.486099	-0.653695	-0.708109	-0.164732	-0.144886	-0.530938	0.717465	0.533104	-0.323568	0	test
203	-0.155511	-0.585475	-0.4214	-0.461529	-0.144073	-0.495929	-0.16201	-0.147773	0.138135	0.649669	0.497819	-0.312283	0	train
204	-0.0232466	0.206801	0.137025	0.0274941	0.451936	0.460451	-0.22249	-0.205175	0.0705367	-0.580779	-0.686875	-0.269502	0	train
205	-0.146392	-0.380935	-0.396634	-0.485936	-0.21966	-0.728727	-0.165025	-0.143937	-0.543961	0.695119	0.559462	-0.166599	0	test
206	-0.027635	0.229345	0.104232	-0.0170076	0.445295	0.520815	-0.23198	-0.205642	0.0948819	-0.25795	-0.660179	-0.262247	0	train
207	-0.0240977	0.209147	0.116728	0.0133963	0.404063	0.43699	-0.221616	-0.205458	0.08721	-0.626727	-0.67544	-0.261066	0	test
208	-0.0243102	0.207011	0.124365	0.0248213	0.227787	0.701412	-0.223203	-0.206247	0.0617943	-0.608951	-0.65358	-0.263003	0	test
209	-0.0223133	0.176386	0.125062	0.055816	0.327345	0.818788	-0.218619	-0.20606	0.0604632	-0.788027	-0.662581	-0.258493	0	train
210	-0.0257453	0.236273	0.112854	-0.0120766	0.521817	0.233402	-0.231494	-0.206798	0.093509	-0.423161	-0.651475	-0.266344	0	train
211	-0.176781	-1.14156	-1.01326	-0.34217	-4.05725	-0.773829	1.87254	0.135408	-1.79647	-2.08201	-0.611135	1.37221	0	test
212	-0.0247183	0.219989	0.114462	0.0274152	0.391685	0.527275	-0.231372	-0.205281	0.0933293	-0.353226	-0.664226	-0.261188	0	train
213	-0.0261259	0.246022	0.103038	-0.070075	0.854502	-0.155383	-0.235019	-0.206198	0.110642	-0.294631	-0.629555	-0.272754	0	train
214	-0.0260192	0.203768	0.108377	0.0190294	0.439299	0.278035	-0.220688	-0.206109	0.0773856	-0.635149	-0.649055	-0.265831	0	train
215	-0.147228	-0.373883	-0.390122	-0.484443	-0.119451	-0.732797	-0.160563	-0.143969	-0.541393	0.694921	0.569068	-0.146246	0	train
216	-0.0282645	0.194834	0.107141	0.0413728	0.267422	0.323136	-0.219597	-0.204184	0.0399248	-0.699837	-0.670866	-0.254111	0	test
217	-0.0234496	0.197726	0.119754	0.0408908	0.419236	0.688933	-0.224232	-0.205221	0.0869155	-0.564409	-0.657342	-0.266674	0	train
218	-0.118092	-0.273363	-0.221786	-0.439643	0.756368	-0.75377	-0.087391	-0.150324	0.306582	0.401938	0.590506	0.22783	0	train
219	-0.14533	-0.368028	-0.400832	-0.486264	-0.375494	-0.728835	-0.172996	-0.143588	-0.528595	0.713819	0.553592	-0.221721	0	test
220	-0.145946	-0.364231	-0.36906	-0.470632	0.520957	-0.763981	-0.127744	-0.14738	-0.538386	0.570597	0.585051	0.0204271	0	test
221	-0.152103	-0.527034	-0.3926	-0.47727	-0.453033	-0.641887	-0.1534	-0.146123	-0.228151	0.672631	0.5285	-0.20439	0	train
222	-0.0260992	0.215268	0.108517	0.00250134	0.547577	0.434735	-0.224961	-0.206057	0.0932367	-0.457165	-0.649796	-0.271317	0	test
223	-0.0220972	0.183144	0.144329	0.063278	0.199481	0.62439	-0.212184	-0.207677	0.0202769	-0.649978	-0.653136	-0.257818	0	train
224	-0.146137	-0.389074	-0.392493	-0.484403	-0.285595	-0.727695	-0.16532	-0.143897	-0.530173	0.706498	0.559331	-0.17142	0	train
225	-0.104485	-0.352811	0.902271	2.41717	-0.435658	3.85913	0.230345	-0.187636	-0.693256	0.181796	-0.606556	0.886081	0	train
226	-0.0348079	0.133849	-0.133965	-0.339681	1.5732	-0.589732	-0.0145619	-0.17304	0.343792	-0.124912	0.0612423	0.0396422	0	test
227	-0.103452	-0.396659	0.961835	2.61721	-0.479775	3.96371	0.264779	-0.192868	-0.723258	0.25618	-0.622486	0.9958	0	train
228	-0.0245971	0.18813	0.122526	0.0447255	0.307591	0.643928	-0.214338	-0.206083	0.0526569	-0.717525	-0.671493	-0.256451	0	train
229	-0.0239961	0.22003	0.121029	0.00272325	0.36256	0.233821	-0.226845	-0.206521	0.0602713	-0.463846	-0.668907	-0.257753	0	test
230	-0.0235328	0.210847	0.143119	-0.0332487	0.50076	0.626265	-0.223537	-0.204521	0.0865441	-0.430561	-0.648456	-0.258408	0	train
231	-0.141665	-0.360262	-0.364871	-0.480714	0.292937	-0.743787	-0.147359	-0.145586	-0.46526	0.673911	0.580747	-0.057122	0	train
232	-0.00945395	0.213478	0.155227	0.033334	-0.0260784	1.14665	-0.201991	-0.203896	0.914222	-0.21722	-0.646051	-0.156046	0	train
233	-0.0213061	0.169888	0.156781	0.024345	0.0343912	0.670442	-0.210743	-0.207982	-0.00315123	-0.95602	-0.680398	-0.240476	0	test
234	-0.0222701	0.18357	0.136375	0.0514736	0.251583	0.649005	-0.212588	-0.20488	0.0412671	-0.82141	-0.683648	-0.26173	0	train
235	-0.0244163	0.198907	0.132314	0.0442619	0.285125	0.430123	-0.2167	-0.206441	0.036214	-0.680567	-0.665876	-0.260778	0	train
236	-0.0259065	0.255808	0.117493	-0.0926897	1.15191	0.0718641	-0.239581	-0.2062	0.0914276	-0.467969	-0.636173	-0.271338	0	train
237	-0.0263438	0.223287	0.108007	-0.00724508	0.62554	0.0721387	-0.228064	-0.205941	0.0874152	-0.537259	-0.649342	-0.269724	0	train
238	-0.147328	-0.381437	-0.355045	-0.456004	0.136397	-0.75131	-0.133551	-0.144375	-0.545386	0.62215	0.582795	-0.0545931	0	test
239	-0.0236676	0.201491	0.133708	0.0252163	0.067206	0.163675	-0.21315	-0.204951	0.0205491	-0.739973	-0.715362	-0.245607	0	test
240	-0.0206067	0.20754	0.116452	0.0489913	0.414647	0.580845	-0.227129	-0.204356	0.100924	-0.483241	-0.67887	-0.242922	0	train
241	-0.0237452	0.218924	0.112445	0.00285844	0.271649	0.785043	-0.226493	-0.205793	0.0895113	-0.395545	-0.662812	-0.254128	0	test
242	-0.146451	-0.376592	-0.388071	-0.483238	0.076526	-0.737592	-0.155537	-0.145151	-0.541583	0.656484	0.569818	-0.0750131	0	train
243	-0.0234221	0.171994	0.120699	0.0584219	0.378867	0.773726	-0.217967	-0.205214	0.0613505	-0.656962	-0.662737	-0.263786	0	train
244	-0.112047	-0.277452	0.69121	1.82063	-0.143263	3.4212	0.107794	-0.180875	-0.62891	-0.0135815	-0.531623	0.531205	0	train
245	-0.0209792	0.189147	0.146534	0.0365239	0.00511609	0.591476	-0.213504	-0.205699	0.0198742	-0.738972	-0.697596	-0.253664	0	train
246	-0.14694	-0.389019	-0.394847	-0.485376	-0.231037	-0.726948	-0.159929	-0.144531	-0.543037	0.686305	0.5579	-0.132206	0	train
247	0.516772	-1.07775	0.575351	-0.184309	-2.61959	0.567907	0.163324	0.0259355	0.57545	1.34634	-0.344985	1.18611	0	train
248	-0.0254717	0.202963	0.131006	0.0357304	-0.0116467	0.370996	-0.212972	-0.208841	-0.0241647	-0.633068	-0.716428	-0.251943	0	test
249	-0.134165	-0.282973	-0.201908	-0.43489	0.887708	-0.766941	-0.0752978	-0.14858	0.474605	0.378937	0.600505	0.285078	0	test
250	-0.14604	-0.380341	-0.394858	-0.476074	-0.211269	-0.728433	-0.172079	-0.143274	-0.539211	0.710265	0.557454	-0.180179	0	train
251	-0.147484	-0.37976	-0.379672	-0.481919	0.289775	-0.751413	-0.154024	-0.143883	-0.543962	0.65822	0.583481	-0.044541	0	train
252	-0.146231	-0.371855	-0.392694	-0.484498	-0.0273415	-0.732544	-0.167798	-0.143563	-0.531919	0.699333	0.566545	-0.143154	0	train
253	-0.0243047	0.215098	0.113184	-0.00794932	0.644099	0.154704	-0.231519	-0.204174	0.0950399	-0.394115	-0.65334	-0.265368	0	test
254	-0.0261685	0.219487	0.109119	0.00852364	0.45478	0.390825	-0.227418	-0.206236	0.0830473	-0.541973	-0.658041	-0.269418	0	train
255	-0.0226674	0.16605	0.118705	0.0678355	0.229453	0.795829	-0.212316	-0.205114	0.0531325	-0.85523	-0.661708	-0.261912	0	test
256	-0.0258016	0.227857	0.106228	-0.0224828	0.612843	0.180396	-0.229468	-0.205788	0.0983522	-0.492698	-0.643507	-0.266371	0	train
257	-0.0247801	0.198452	0.120776	0.0389367	0.337677	0.533799	-0.218752	-0.205069	0.0687485	-0.652035	-0.654417	-0.26388	0	test
258	-0.146697	-0.365775	-0.376457	-0.474725	0.334177	-0.745463	-0.152245	-0.144739	-0.538795	0.65031	0.577565	-0.0423549	0	train
259	-0.0237758	0.226628	0.134946	-0.0353688	0.543892	0.647046	-0.231345	-0.205604	0.100903	-0.176387	-0.657039	-0.259024	0	train
260	-0.0246218	0.199066	0.115342	0.0401009	0.310947	0.599419	-0.217429	-0.205933	0.0637265	-0.747667	-0.671298	-0.261753	0	train
261	-0.14603	-0.36194	-0.39082	-0.484179	0.0058034	-0.73344	-0.162653	-0.143988	-0.532052	0.686895	0.56533	-0.124999	0	train
262	-0.142159	-0.246217	-0.359574	-0.447339	-0.198011	-0.745272	-0.158576	-0.146363	0.452697	1.28488	0.587821	-0.0553755	0	train
263	-0.108353	-0.39402	-0.204062	-0.453951	1.06633	-0.65886	-0.00835197	-0.0439886	0.509854	0.275121	0.625157	0.428473	0	train
264	-0.025963	0.192262	0.111938	0.0224073	0.473107	0.628134	-0.219137	-0.205003	0.0680614	-0.531468	-0.641907	-0.265017	0	train
265	-0.147013	-0.370622	-0.383208	-0.483838	0.172536	-0.741387	-0.166712	-0.144002	-0.539822	0.677257	0.575397	-0.0635517	0	test
266	-0.252766	-0.930411	3.28635	6.8319	-1.97134	-1.12981	-0.263345	9.22373	4.46434	-0.613622	1.21162	0.927447	0	train
267	-0.146318	-0.373039	-0.391757	-0.485584	0.0343516	-0.737253	-0.167036	-0.144484	-0.535237	0.670646	0.568113	-0.0975961	0	test
268	-0.104421	-0.416258	0.915516	2.51898	-0.493594	3.89804	0.252141	-0.190798	-0.709881	0.231585	-0.604996	0.956694	0	test
269	-0.024286	0.208093	0.119614	0.0228734	0.435214	0.434335	-0.221598	-0.205806	0.0845496	-0.678686	-0.655292	-0.263743	0	train
270	-0.0362638	0.363918	0.0895892	-0.104307	0.953643	-0.316518	-0.24584	-0.205341	0.337111	-0.0924944	-0.611066	-0.273029	0	train
271	-0.146879	-0.39573	-0.374737	-0.485011	-0.122841	-0.733553	-0.161184	-0.143694	-0.544718	0.707472	0.567481	-0.0953222	0	train
272	-0.129916	-0.317433	0.242082	0.852985	0.671149	1.67683	0.0316442	-0.165101	-0.303377	0.0959657	-0.0510123	0.235464	0	test
273	-0.124569	-0.240843	-0.183786	-0.431562	1.39917	-0.761742	-0.0455211	-0.149257	0.494947	0.264616	0.588531	0.381926	0	train
274	-0.271182	-0.785525	4.54414	11.6574	-2.20615	-0.700857	-0.336555	14.2725	11.1993	-0.577729	1.161	1.10366	0	train
275	-0.0360768	0.356639	0.0823076	0.0130146	0.235401	0.115255	-0.225668	-0.203025	0.0464067	-0.0808892	-0.574628	-0.18693	0	train
276	-0.146625	-0.454317	-0.429981	-0.486276	-0.709967	-0.70901	-0.172805	-0.144638	-0.573712	0.716379	0.532899	-0.33663	0	train
277	-0.0260272	0.203623	0.107422	0.0342857	0.521241	0.443634	-0.223632	-0.205569	0.0842294	-0.557669	-0.658926	-0.268553	0	train
278	-0.146573	-0.372202	-0.389824	-0.485641	-0.0198785	-0.734433	-0.168265	-0.143605	-0.535004	0.695936	0.56666	-0.111953	0	train
279	-0.146646	-0.362212	-0.383489	-0.485093	0.159916	-0.742379	-0.161291	-0.144067	-0.53651	0.673541	0.575934	-0.0658708	0	train
280	-0.147204	-0.383225	-0.360152	-0.471246	0.275447	-0.756747	-0.152712	-0.145292	-0.531779	0.629873	0.582278	0.000791916	0	test
281	-0.10396	-0.358994	0.917324	2.48489	-0.448492	3.88631	0.22855	-0.188127	-0.697202	0.197337	-0.611698	0.912094	0	train
282	-0.0230735	0.219437	0.135415	-0.017608	0.511836	0.673529	-0.232877	-0.20583	0.0896101	-0.248017	-0.665017	-0.254866	0	train
283	-0.030489	0.255161	0.0764292	-0.043526	0.561713	0.316781	-0.207526	-0.202411	0.364769	0.236177	-0.565791	-0.223237	0	test
284	-0.0277662	0.223085	0.116142	-0.0170039	0.641727	0.0601233	-0.226486	-0.205601	0.0658393	-0.660369	-0.643261	-0.266762	0	train
285	-0.0246911	0.195446	0.112344	0.0016952	0.173548	0.654784	-0.221419	-0.206042	0.0681843	-0.490857	-0.67091	-0.260056	0	train
286	-0.0301689	0.392492	0.142778	-0.0682467	0.706646	0.0182996	-0.242979	-0.205731	0.122002	-0.0843307	-0.608598	-0.278399	0	train
287	-0.147045	-0.38253	-0.386669	-0.485198	0.0943749	-0.736662	-0.163201	-0.144076	-0.543047	0.678185	0.569423	-0.0674439	0	train
288	-0.147438	-0.400902	-0.388058	-0.483393	0.446639	-0.746874	-0.15425	-0.145013	-0.540828	0.64506	0.571951	-0.00327387	0	train
289	-0.021818	0.339833	0.101632	-0.0275107	0.457878	0.670378	-0.240027	-0.201567	0.144301	0.476518	-0.60764	-0.20857	0	train
290	-0.134816	-0.0787329	-0.498398	-0.187601	-0.644587	-0.852565	-0.0925417	0.4584	1.8152	0.359471	0.64128	1.34185	0	train
291	-0.07775	-0.602174	-0.354273	-0.479349	-0.296823	-0.46898	-0.0806935	0.0726701	-0.227137	0.4421	0.749989	0.54597	0	train
292	-0.0221641	0.191014	0.127426	0.0634104	0.251683	0.675025	-0.221153	-0.205188	0.0554667	-0.652264	-0.673985	-0.260842	0	test
293	-0.103592	-0.415026	0.964667	2.60608	-0.459241	3.95786	0.272395	-0.192749	-0.719311	0.275758	-0.619225	0.994884	0	train
294	-0.145959	-0.370527	-0.333573	-0.456844	0.861857	-0.772578	-0.129251	-0.147115	-0.451163	0.535973	0.594504	0.110637	0	train
295	-0.146307	-0.372032	-0.379363	-0.473567	0.425419	-0.750572	-0.1312	-0.146382	-0.541713	0.589045	0.581797	-0.00743202	0	test
296	-0.147098	-0.373473	-0.383836	-0.484256	0.206054	-0.746728	-0.142992	-0.145287	-0.543805	0.63958	0.578128	-0.0323	0	train
297	-0.025166	0.211884	0.116599	0.0240225	0.507527	0.485267	-0.220503	-0.205032	0.0877059	-0.744263	-0.659617	-0.271208	0	test
298	-0.0251492	0.235224	0.113618	-0.0249394	0.638372	0.326326	-0.232054	-0.205212	0.110976	-0.196763	-0.653889	-0.270433	0	train
299	-0.280217	-0.992731	-0.575059	-0.536575	-2.85978	-1.26236	-0.309172	1.09663	-0.675409	-1.30704	4.30441	-0.551629	0	train
300	-0.104296	-0.341815	0.910674	2.42903	-0.457196	3.81	0.213227	-0.185538	-0.691786	0.175386	-0.60872	0.877839	0	train
301	-0.132254	-0.610813	-0.470683	-0.3188	-0.924762	-0.841593	-0.00943363	0.615327	-0.215046	-0.212048	0.297611	2.26516	0	train
302	-0.139561	-0.313784	-0.270536	-0.44621	1.03445	-0.767061	-0.0877672	-0.147515	0.0796205	0.42213	0.587437	0.252622	0	train
303	-0.154491	-0.590406	-0.470144	-0.483703	-0.847542	-0.632015	-0.162246	-0.145232	-0.495157	0.684649	0.50874	-0.400748	0	train
304	-0.153975	-0.582623	-0.471565	-0.483631	-0.886029	-0.687011	-0.171076	-0.14528	-0.52299	0.681407	0.51387	-0.421362	0	train
305	-0.0241547	0.223067	0.132043	-0.0131869	0.0884461	0.423069	-0.21597	-0.20505	0.043946	-0.539086	-0.69514	-0.253341	0	test
306	-0.0262189	0.221698	0.104922	-0.0150222	0.474164	0.180271	-0.226577	-0.206018	0.103092	-0.356761	-0.653704	-0.270942	0	train
307	-0.0219064	0.153368	0.154605	0.0642486	-0.0145878	0.80006	-0.203188	-0.208999	-0.036766	-0.996431	-0.69644	-0.25542	0	train
308	-0.0230711	0.196623	0.161262	-0.0691224	0.0237346	0.389503	-0.210265	-0.208662	-0.0153565	-0.569666	-0.67531	-0.233099	0	train
309	-0.139984	-0.309463	-0.308934	-0.427773	1.13066	-0.780422	-0.0609963	-0.148439	-0.079647	0.412464	0.603403	0.227753	0	train
310	-0.0234656	0.191903	0.117894	0.0465676	0.266563	1.0251	-0.218333	-0.20574	0.0644911	-0.656954	-0.663263	-0.258078	0	train
311	-0.146642	-0.363381	-0.383005	-0.478368	0.152958	-0.744802	-0.155966	-0.144367	-0.540002	0.659833	0.573891	-0.107431	0	train
312	0.000667088	0.22558	0.11126	-0.0594882	0.828499	-0.038939	-0.234433	-0.205766	0.554256	0.113119	-0.67381	-0.182149	0	train
313	-0.0216703	0.189209	0.141281	0.0402793	0.250533	0.635042	-0.216134	-0.207628	0.0358491	-0.739132	-0.662956	-0.253099	0	train
314	-0.12204	-0.625918	-0.324824	-0.460368	-0.0166089	-0.560746	-0.0795487	0.0683146	0.62028	0.970063	0.697708	0.465829	0	train
315	-0.0368441	0.227859	0.100445	-0.0429045	0.439647	0.283202	-0.220827	-0.19209	1.52239	0.12847	-0.532855	-0.245033	0	train
316	-0.0305684	0.212143	0.0457423	-0.163498	0.152818	0.814957	-0.151317	0.160083	1.34291	-0.461522	-0.298841	0.507119	0	train
317	-0.147653	-0.388989	-0.366757	-0.459975	0.42931	-0.754294	-0.140513	-0.145228	-0.550785	0.623776	0.580937	0.00410851	0	train
318	-0.0242075	0.216104	0.125101	-0.0172482	0.0820073	0.616721	-0.218764	-0.2063	0.0447555	-0.517583	-0.657655	-0.25092	0	train
319	-0.0192132	0.427046	0.0938067	-0.0952256	0.655953	0.769305	-0.222397	-0.0576206	0.744117	0.8273	-0.438691	-0.0831662	0	test
320	-0.15328	-0.578145	-0.435849	-0.374015	-0.793612	-0.559454	-0.147183	-0.145229	-0.584682	0.680466	0.501274	-0.364502	0	train
321	-0.0250201	0.2174	0.114004	-0.00190808	0.477956	0.687415	-0.225399	-0.204949	0.0971457	-0.499761	-0.653354	-0.270439	0	train
322	-0.145212	-0.362175	-0.327971	-0.471514	1.18118	-0.781644	-0.129749	-0.147484	-0.491836	0.502548	0.597409	0.132612	0	train
323	-0.0274773	0.254461	0.11914	-0.0859372	0.61088	0.462177	-0.233398	-0.206553	0.104449	-0.0692735	-0.656846	-0.262172	0	test
324	-0.103853	-0.362948	0.921597	2.47194	-0.434966	3.88959	0.232703	-0.18822	-0.690686	0.202168	-0.612514	0.907533	0	test
325	-0.122632	-0.285957	0.410718	1.12978	0.489297	2.38698	0.0781428	-0.172199	-0.564445	0.0302347	-0.233161	0.316013	0	train
326	-0.0489897	0.287552	-0.0841027	-0.121031	0.269821	0.273761	-0.160491	-0.0150514	0.521457	1.68321	0.0114734	0.115317	0	train
327	-0.154402	-0.582369	-0.447819	-0.475635	-0.728742	-0.645502	-0.169015	-0.145816	-0.401746	0.685268	0.508863	-0.366281	0	train
328	-0.0265431	0.22129	0.134629	-0.0428435	0.539193	0.765468	-0.225386	-0.204978	0.0711702	-0.221578	-0.66242	-0.23574	0	train
329	-0.147432	-0.386722	-0.380274	-0.484332	0.148287	-0.74164	-0.164985	-0.143894	-0.546037	0.673455	0.574737	-0.0555888	0	test
330	-0.117107	-0.287151	0.587216	1.58731	0.0830224	2.96609	0.097045	-0.178604	-0.616187	4.61e-05	-0.427121	0.450077	0	test
331	-0.147112	-0.37668	-0.378851	-0.478922	0.381653	-0.752545	-0.153405	-0.145093	-0.540031	0.635285	0.58162	-0.00431802	0	train
332	-0.211049	-0.565769	-0.574725	-0.31501	-0.929159	-0.436636	1.7822	-0.16512	-0.903038	-0.884761	-0.358473	-0.368778	0	train
333	-0.146764	-0.372799	-0.385119	-0.48479	0.110973	-0.735808	-0.165928	-0.144083	-0.54126	0.682703	0.569356	-0.101281	0	train
334	-0.153657	-0.582836	-0.468213	-0.483887	-0.767804	-0.675557	-0.170494	-0.145235	-0.503661	0.734248	0.510099	-0.395593	0	train
335	0.668714	-1.42384	-1.19709	-0.562208	-5.32562	-1.91301	1.88529	4.76394	-2.15894	-1.74654	-0.912401	19.4442	0	train
336	-0.147469	-0.374815	-0.381403	-0.483188	0.142919	-0.740795	-0.14796	-0.144979	-0.544924	0.656933	0.576808	-0.0448039	0	test
337	-0.154335	-0.579735	-0.455862	-0.483195	-0.751406	-0.672602	-0.165919	-0.145857	-0.39783	0.689276	0.512667	-0.386334	0	train
338	-0.152561	-0.349509	-0.365228	2.44895	-0.161807	0.00648575	-0.193925	2.67477	0.363786	-0.420293	-0.131119	1.4216	0	test
339	-0.147075	-0.383348	-0.385346	-0.485073	0.156087	-0.741166	-0.162167	-0.144069	-0.543034	0.704806	0.573524	-0.0406706	0	test
340	-0.231364	1.12668	-0.661035	-0.469124	-1.99149	-1.07659	0.513184	-0.168548	-0.551218	-0.54041	0.790666	-0.178888	0	test
341	-0.146174	-0.381834	-0.355862	-0.479834	0.698492	-0.764047	-0.140545	-0.146004	-0.541549	0.57595	0.584387	0.0972132	0	train
342	-0.154169	-0.58643	-0.467917	-0.483802	-0.81649	-0.7116	-0.170599	-0.14535	-0.43098	0.683829	0.512517	-0.421717	0	train
343	-0.147109	-0.3815	-0.385259	-0.484099	-0.0159294	-0.733933	-0.164415	-0.144252	-0.54322	0.686122	0.566227	-0.109899	0	train
344	-0.148577	-0.502601	-0.448003	-0.485406	-1.00877	-0.702038	-0.173776	-0.145576	-0.572141	0.691973	0.527157	-0.37822	0	train
345	-0.363947	-1.2757	-1.0759	-0.517953	-3.93538	-1.65969	-0.0676144	-0.153478	-0.419594	-2.54817	-0.562731	-0.851196	0	test
346	-0.146501	-0.382967	-0.392382	-0.474	-0.0269359	-0.733899	-0.170109	-0.14375	-0.536366	0.691761	0.564516	-0.115374	0	train
347	-0.115768	-0.28267	0.598887	1.60994	0.0539023	3.1417	0.104974	-0.178629	-0.610136	0.00655176	-0.450149	0.452738	0	test
348	-0.154042	-0.585296	-0.462555	-0.483973	-0.827389	-0.663101	-0.170319	-0.145744	-0.464667	0.680589	0.513287	-0.419051	0	test
349	-0.0249511	0.243738	0.106635	-0.0457124	0.711954	0.227961	-0.229353	-0.205485	0.108218	-0.286698	-0.655366	-0.265225	0	train
350	-0.167281	1.00166	-0.419307	-0.139613	-1.14114	0.0831827	-0.295174	0.128053	-0.696073	-0.960193	0.509593	-0.129337	0	train
351	-0.14583	-0.373206	-0.380656	-0.484099	0.0868652	-0.738417	-0.150128	-0.144421	-0.493442	0.687031	0.578606	-0.0834419	0	train
352	-0.146205	-0.348344	-0.321121	-0.458423	0.366198	-0.764136	-0.135533	-0.147731	-0.220052	0.561461	0.600566	0.0537083	0	train
353	-0.146642	-0.436253	-0.399323	-0.463926	-0.292296	-0.677023	-0.125324	-0.143019	-0.524747	0.716531	0.547228	-0.0912269	0	train
354	-0.235763	-0.829386	0.599671	4.22399	-1.38002	-1.11015	-0.269778	6.33851	1.42246	-0.237632	0.0698834	0.897693	0	train
355	-0.144942	-0.349887	-0.355287	-0.469716	0.296957	-0.735685	-0.140107	-0.145608	-0.382352	0.607651	0.573141	0.0129373	0	train
356	-0.147249	-0.385469	-0.375739	-0.481253	0.185919	-0.738971	-0.15263	-0.145046	-0.546464	0.661857	0.573564	-0.078667	0	train
357	-0.134738	-0.301194	-0.289347	-0.428381	0.752544	-0.751756	-0.0926892	-0.148484	-0.285558	0.463234	0.5761	0.180239	0	test
358	-0.282395	-0.999812	-0.822948	-0.146568	-2.51602	-1.26991	-0.0188353	0.273248	-1.37433	-1.22363	-0.0161293	0.889584	0	train
359	-0.147241	-0.387999	-0.37545	-0.472688	0.356282	-0.7572	-0.11823	-0.146063	-0.548097	0.610595	0.583027	0.000462181	1	train
360	-0.0220512	0.23399	0.171369	-0.11022	0.4521	0.436687	-0.238633	-0.208001	0.0670607	-0.0103432	-0.677698	-0.227951	1	train
361	-0.0267573	0.249704	0.128633	-0.105018	0.475511	0.118516	-0.234099	-0.20658	0.0716685	-0.200052	-0.655033	-0.253011	1	train
362	-0.0292381	0.256839	0.108612	-0.0852923	0.915198	-0.0922622	-0.251476	-0.205885	0.0986815	-0.201324	-0.664995	-0.271767	1	test
363	-0.0237915	0.228226	0.122014	-0.0194067	0.655775	0.466917	-0.233521	-0.204853	0.108819	-0.248508	-0.651804	-0.272668	1	train
364	-0.358453	-1.22681	-1.06242	-0.306134	-4.00036	-1.19391	0.00271384	-0.142809	-1.20943	-2.1451	14.3406	0.465752	1	train
365	8.10833	-1.21406	4.20938	0.101151	-4.13255	-1.10068	5.54455	0.622519	4.97895	-1.77514	0.322259	-0.805438	1	train
366	-0.229511	4.47777	0.569456	-0.449383	-2.04453	-0.825127	-0.259458	0.177111	1.24504	0.953873	2.82463	0.0849576	1	train
367	-0.0271873	0.246723	0.105085	-0.0471896	0.679876	0.00213957	-0.236815	-0.206124	0.112582	-0.115842	-0.657272	-0.273613	1	train
368	-0.146442	-0.397486	-0.398736	-0.481244	-0.256147	-0.728245	-0.163413	-0.144078	-0.548248	0.698032	0.552642	-0.157827	1	train
369	-0.146555	-0.374331	-0.364337	-0.472951	0.721913	-0.770781	-0.131342	-0.145976	-0.542993	0.619861	0.586573	0.053207	1	train
370	-0.147	-0.376263	-0.379469	-0.48276	0.434516	-0.76022	-0.145384	-0.14517	-0.543901	0.625768	0.582621	0.0162979	1	train
371	-0.145683	-0.371729	-0.356046	-0.473677	0.53322	-0.754043	-0.126773	-0.147195	-0.525426	0.597625	0.580616	0.0628573	1	test
372	-0.0115403	0.309568	0.0771098	-0.0208939	0.355506	0.473054	-0.224029	-0.195001	1.45948	-0.165982	-0.517238	-0.207917	1	train
373	-0.146242	-0.410695	-0.399957	-0.484816	-0.418884	-0.722964	-0.169853	-0.143705	-0.55105	0.715894	0.548911	-0.227232	1	train
374	-0.0283173	0.262909	0.100192	-0.0901409	0.881924	-0.113839	-0.245708	-0.206972	0.109502	-0.0717562	-0.659478	-0.272753	1	train
375	-0.127366	-0.423272	-0.357119	-0.423034	0.138357	-0.615814	-0.131852	-0.0662633	1.45639	0.955928	0.578218	0.29737	1	test
376	-0.0399082	0.325016	0.0724601	-0.188124	1.06309	-0.217507	-0.267986	-0.204446	0.0951099	0.317074	-0.653242	-0.269937	1	train
377	-0.145543	-0.408494	-0.414618	-0.486578	-0.574169	-0.719572	-0.174244	-0.143484	-0.540357	0.724143	0.541157	-0.265908	1	train
378	-0.14672	-0.397698	-0.391916	-0.480013	-0.106081	-0.73288	-0.155892	-0.143792	-0.542256	0.699566	0.561848	-0.135511	1	train
379	-0.146691	-0.383804	-0.393158	-0.485953	-0.0637177	-0.732465	-0.168954	-0.143835	-0.543656	0.696488	0.562029	-0.121784	1	train
380	-0.146103	-0.387942	-0.379373	-0.485706	-0.0121397	-0.732628	-0.164735	-0.14413	-0.489134	0.712494	0.56147	-0.0870548	1	train
381	-0.147124	-0.403068	-0.397007	-0.482472	0.000987712	-0.731115	-0.167834	-0.143704	-0.545545	0.690908	0.563228	-0.0905066	1	train
382	-0.14593	-0.383594	-0.399215	-0.485638	-0.275552	-0.727332	-0.163399	-0.143941	-0.526071	0.700212	0.553852	-0.166659	1	test
383	-0.146913	-0.376856	-0.362212	-0.468357	0.730348	-0.771235	-0.134225	-0.146378	-0.539916	0.579283	0.590425	0.0574198	1	train
384	-0.024102	0.232776	0.113079	-0.0404374	0.306016	0.80839	-0.2312	-0.205134	0.0929825	-0.331544	-0.680266	-0.231602	1	train
385	-0.144581	-0.143769	-0.33467	-0.479618	-0.228113	-0.61973	-0.112018	-0.140954	1.30081	1.29619	0.605952	0.168847	1	train
386	-0.145662	-0.411709	-0.413914	-0.486415	-0.572171	-0.718342	-0.173621	-0.143487	-0.54902	0.724198	0.541742	-0.251483	1	train
387	2.43517	-0.228373	5.31601	-0.0831499	-3.9608	-1.11534	4.16028	0.373268	2.18871	-1.97039	0.605885	-0.169236	1	test
388	-0.269653	-1.04222	-0.576597	-0.430836	-2.13141	-1.27305	-0.294606	0.150659	-1.19622	-1.22872	-0.309216	-0.0685881	1	train
389	-0.171995	0.223667	-0.558741	0.0560984	-1.36525	-0.692185	-0.0898247	0.777035	0.0191814	0.278866	0.276811	0.765076	1	train
390	-0.147351	-0.385219	-0.379677	-0.482368	0.40121	-0.751473	-0.145153	-0.145068	-0.547292	0.649399	0.578708	0.0115697	1	test
391	-0.145822	-0.402534	-0.408208	-0.486414	-0.4734	-0.722514	-0.175316	-0.143429	-0.524209	0.719085	0.547889	-0.216368	1	train
392	-0.146125	-0.400506	-0.404867	-0.486309	-0.337717	-0.726658	-0.173237	-0.143477	-0.547585	0.712736	0.551963	-0.199819	1	train
393	-0.145407	-0.421815	-0.419418	-0.486578	-0.676246	-0.715136	-0.176879	-0.143643	-0.53985	0.727297	0.535621	-0.295421	1	train
394	-0.146947	-0.393814	-0.394955	-0.48589	-0.113674	-0.731051	-0.155108	-0.143542	-0.538166	0.698845	0.564735	-0.151028	1	train
395	-0.0233021	0.238923	0.132131	-0.0886199	0.271449	0.529929	-0.236604	-0.207293	0.0858509	0.0590717	-0.662953	-0.261892	1	test
396	-0.14703	-0.385641	-0.386544	-0.485893	-0.00276858	-0.73253	-0.170868	-0.143734	-0.545649	0.692149	0.564426	-0.109881	1	train
397	-0.147433	-0.395703	-0.366658	-0.479752	0.174615	-0.743778	-0.16361	-0.144137	-0.543587	0.707411	0.574434	-6.37e-06	1	test
398	-0.146872	-0.365473	-0.37394	-0.480985	0.366405	-0.748263	-0.14977	-0.145849	-0.514466	0.637098	0.580129	-0.0166251	1	test
399	-0.126447	-0.532549	-0.361375	-0.485679	-0.182713	-0.67819	-0.13207	-0.0987851	-0.519745	0.691675	0.633168	0.14705	1	test
400	-0.224609	8.4445	-0.754774	-0.190443	-1.73327	-1.04864	-0.316295	0.0650621	-0.763013	0.181923	0.538365	0.296282	1	train
401	-0.241754	0.410649	-0.582784	-0.522636	-0.513347	-0.980576	2.20762	-0.176599	-1.04854	0.310215	6.37653	-0.29655	1	train
402	-0.146103	-0.381905	-0.398779	-0.486208	-0.183624	-0.729115	-0.172584	-0.143558	-0.539532	0.706669	0.558769	-0.162516	1	train
403	-0.146761	-0.472932	-0.44037	-0.485936	-0.843098	-0.702387	-0.177975	-0.144782	-0.561549	0.714469	0.524242	-0.373728	1	train
404	-0.0658212	0.30236	-0.0686118	-0.306145	1.87633	-0.20005	-0.0569654	-0.187614	0.164959	-0.230038	-0.247808	-0.079615	1	test
405	-0.145598	-0.403323	-0.41129	-0.486489	-0.494153	-0.721137	-0.170203	-0.143495	-0.54785	0.719797	0.545892	-0.241379	1	train
406	-0.0264496	0.238095	0.105739	-0.0410009	0.760982	-0.0304725	-0.232675	-0.205452	0.110178	-0.278042	-0.649713	-0.271721	1	test
407	-0.162395	0.886373	-0.475537	-0.0126692	-1.05496	-0.758009	-0.115992	0.562102	0.353485	0.656796	0.628161	0.515982	1	test
408	-0.145937	-0.384805	-0.401141	-0.485779	-0.268946	-0.727003	-0.170785	-0.143792	-0.540888	0.707657	0.555319	-0.194259	1	train
409	-0.0242696	0.228796	0.121752	-0.00850531	0.638802	0.378523	-0.231101	-0.205496	0.101628	-0.428085	-0.653815	-0.270093	1	train
410	-0.183577	6.45581	-0.552317	-0.484973	-0.964418	-0.948177	-0.219024	0.241269	-0.10658	-0.0631659	5.02393	-0.189391	1	train
411	-0.134199	-0.304131	-0.381456	-0.417456	-0.327603	-0.594365	-0.131256	-0.105974	1.38598	1.6821	0.647485	0.128005	1	train
412	-0.145383	-0.390772	-0.40794	-0.486577	-0.45543	-0.72522	-0.173497	-0.143243	-0.539581	0.722039	0.549342	-0.232634	1	train
413	-0.123854	-0.519202	-0.345872	-0.486702	-0.208727	-0.651865	-0.164795	-0.0959222	-0.222823	0.633281	0.604428	0.0368636	1	test
414	-0.146322	-0.393944	-0.404113	-0.486179	-0.4093	-0.72284	-0.169152	-0.143613	-0.539672	0.713497	0.552627	-0.204124	1	train
415	-0.145678	-0.385934	-0.336996	-0.459365	0.83318	-0.766374	-0.132913	-0.147042	-0.541438	0.539019	0.587058	0.126572	1	train
416	-0.145698	-0.370879	-0.383596	-0.485577	-0.0793906	-0.720474	-0.157218	-0.145377	-0.517564	0.766764	0.549719	-0.140475	1	train
417	-0.146396	-0.339029	-0.394889	-0.48437	-0.211109	-0.728897	-0.168435	-0.144206	-0.478221	0.703045	0.552705	-0.110927	1	train
418	-0.146679	-0.36785	-0.387681	-0.485496	0.132042	-0.739736	-0.166488	-0.14394	-0.535327	0.679532	0.572472	-0.0826148	1	train
419	-0.0270041	0.262213	0.110555	-0.107497	1.14952	-0.05735	-0.244888	-0.205759	0.111631	-0.243224	-0.65274	-0.272809	1	train
420	-0.143559	-0.231872	-0.269515	-0.42412	0.396792	-0.73573	-0.133998	-0.148381	0.198361	0.965074	0.59611	0.0517492	1	train
421	-0.146639	-0.354008	-0.376814	-0.482241	0.23432	-0.752047	-0.160569	-0.144937	-0.535582	0.644729	0.582544	-0.0226583	1	train
422	-0.145681	-0.385966	-0.405337	-0.48654	-0.386487	-0.72607	-0.173069	-0.14355	-0.543511	0.714481	0.551926	-0.206061	1	train
423	-0.146304	-0.376961	-0.392397	-0.484268	-0.0218705	-0.731915	-0.171159	-0.143445	-0.539431	0.701379	0.564693	-0.138585	1	train
424	-0.0327851	0.363394	0.103043	-0.0899008	0.691082	-0.10316	-0.233873	-0.204651	0.145124	0.293254	-0.613334	-0.237063	1	train
425	-0.0346419	0.290951	0.0877625	-0.0897333	1.14404	0.00903817	-0.264678	-0.205885	0.0866981	-0.255201	-0.666309	-0.280184	1	train
426	-0.024163	0.234167	0.126543	-0.0806595	0.797158	0.187456	-0.23537	-0.206586	0.0817115	-0.293105	-0.656531	-0.257822	1	test
427	-0.250248	-0.70541	-0.349024	-0.340174	-1.35802	-0.464207	1.09731	-0.151463	-1.07889	-1.08471	4.08453	-0.600264	1	test
428	-0.0315491	0.273201	0.0920838	-0.119192	1.02331	-0.358895	-0.245015	-0.205782	0.113543	-0.0848601	-0.645284	-0.280809	1	test
429	-0.0302102	0.238262	0.10602	-0.0497492	0.851593	-0.0358943	-0.235293	-0.204417	0.0807032	-0.399787	-0.635437	-0.270778	1	test
430	-0.0245688	0.204954	0.122456	0.00451849	0.399619	0.565881	-0.220605	-0.206028	0.0659869	-0.561144	-0.661425	-0.257901	1	train
431	-0.0635164	0.266991	-0.0926844	-0.319364	1.74539	-0.340242	-0.126026	-0.187115	-0.0980867	-0.198107	-0.117734	-0.182361	1	train
432	-0.0552529	-0.040394	-0.153099	-0.425575	1.73097	-0.67979	0.118919	-0.158071	1.15905	-0.121503	0.338938	0.356038	1	train
433	-0.0224064	0.1764	0.123465	0.0416201	0.115047	0.509058	-0.214924	-0.205217	0.0373791	-0.738435	-0.680794	-0.259129	1	train
434	-0.182775	-1.17589	-1.02013	1.22685	-3.82121	-1.41795	1.68049	1.43117	-1.81424	-1.43597	-0.560238	3.75741	1	test
435	-0.0267288	0.235336	0.105373	-0.0245964	0.603706	0.194338	-0.232867	-0.205834	0.10248	-0.248955	-0.654728	-0.266807	1	train
436	-0.0232401	0.176263	0.117227	0.0444771	0.340527	0.760522	-0.216993	-0.205335	0.063877	-0.651595	-0.653034	-0.261157	1	train
437	-0.133605	-0.253767	-0.199221	-0.430561	1.26559	-0.771344	-0.0716873	-0.150109	0.712319	0.291652	0.588356	0.393051	1	train
438	-0.0712158	-0.146071	-0.202238	-0.122083	-0.0924598	0.276081	-0.0169024	0.555335	0.669629	-0.279334	-0.0859379	1.75738	1	train
439	-0.0557556	0.0693655	-0.129345	-0.42309	1.9679	-0.653643	0.0881941	-0.162809	0.560338	-0.191259	0.217099	0.170808	1	train
440	-0.025023	0.219034	0.112608	0.019513	0.383308	0.766849	-0.226296	-0.205824	0.0928187	-0.538691	-0.669438	-0.267004	1	test
441	-0.0828384	0.0343696	-0.112921	-0.379231	1.50714	-0.338008	-0.00548718	-0.16225	1.36279	-0.051337	0.21206	0.335825	1	train
442	-0.0233738	0.215361	0.130583	0.0197415	0.438083	0.73608	-0.224401	-0.205742	0.088925	-0.495563	-0.665267	-0.26346	1	train
443	-0.0262971	0.455711	0.118425	-0.0808014	0.525652	0.669398	-0.247478	-0.197681	0.935385	0.419423	-0.526889	-0.221485	1	train
444	-0.0245574	0.226591	0.119038	0.012144	0.474876	0.580062	-0.229395	-0.205806	0.0979353	-0.339475	-0.652769	-0.271527	1	test
445	-0.251789	-0.690044	-0.232755	0.410324	-1.59691	-0.724364	-0.338621	0.0554385	-0.855899	2.25392	2.20426	-0.182959	1	train
446	-0.0243501	0.207549	0.128088	0.0383467	0.405013	0.358943	-0.221836	-0.207541	0.0376052	-0.678834	-0.689859	-0.265456	1	test
447	-0.0287987	0.24955	0.0969778	-0.0472918	0.614502	0.343812	-0.233616	-0.205273	0.0972471	-0.250238	-0.656701	-0.265794	1	train
448	-0.0288753	0.250734	0.104765	-0.057199	0.812247	-0.0691856	-0.234749	-0.206009	0.105329	-0.260042	-0.641298	-0.277085	1	train
449	-0.0512458	0.0585383	-0.00518126	0.092782	0.120368	0.358237	-0.16008	0.0393488	1.87032	-0.600123	-0.198219	0.469263	1	train
450	0.336983	-0.801575	0.154798	-0.516433	-1.07758	-0.84767	3.75976	-0.186758	-0.458493	-0.757792	-0.15105	-0.599676	1	train
451	-0.0252866	0.223017	0.113871	-0.000604581	0.62505	0.423342	-0.225937	-0.206103	0.0870067	-0.58605	-0.665967	-0.267826	1	train
452	-0.166422	6.84285	-0.228735	-0.082222	-0.85876	-0.0116275	-0.285636	-0.169781	-0.689581	-1.1002	3.12754	-0.178945	1	test
453	-0.02282	0.216604	0.0947385	-0.0627774	0.712768	0.499356	-0.199634	-0.120215	1.18577	0.0230095	-0.139747	-0.0859298	1	train
454	-0.196665	6.67627	2.74894	2.20346	-0.956721	1.05057	-0.310192	0.519867	3.13143	-0.601803	-0.225761	2.70448	1	test
455	-0.0214147	0.184543	0.144566	-0.00644557	0.310463	0.53175	-0.218718	-0.207149	0.0423668	-0.676095	-0.659431	-0.240454	1	test
456	-0.0224008	0.232019	0.130424	-0.103158	0.466667	0.440464	-0.235605	-0.206692	0.0859023	-0.127109	-0.652414	-0.256106	1	train
457	-0.0258013	0.224717	0.109415	0.00122509	0.477371	0.543966	-0.226727	-0.20526	0.106733	-0.371246	-0.655203	-0.270938	1	train
458	-0.0248037	0.228433	0.117128	-0.00532943	0.445529	0.459157	-0.228048	-0.205656	0.0887962	-0.490273	-0.678146	-0.265203	1	train
459	-0.0240325	0.169287	0.120003	0.0916471	0.12572	0.548335	-0.211434	-0.205891	0.0253221	-0.906072	-0.660121	-0.252496	1	train
460	-0.0350238	0.365704	0.0850539	-0.0707217	0.813709	0.420987	-0.248075	-0.199637	1.23928	-0.250164	-0.595743	-0.215397	1	train
461	-0.0737594	0.565048	-0.0270738	0.128875	0.823567	0.148696	-0.21944	0.17609	0.543899	-0.213995	0.199362	0.335984	1	train
462	-0.0291182	0.262376	0.101781	-0.0836322	0.763977	0.0733599	-0.243575	-0.207174	0.108428	-0.119434	-0.645019	-0.273461	1	train
463	-0.0239624	0.209688	0.127046	0.0215093	0.673938	0.176848	-0.230399	-0.20555	0.0728397	-0.622287	-0.648433	-0.263978	1	train
464	-0.0262296	0.230711	0.11066	-0.00996758	0.627893	0.200481	-0.236282	-0.204825	0.0964424	-0.339767	-0.661668	-0.269931	1	test
465	-0.0256589	0.228281	0.113243	-0.0101655	0.499298	0.338399	-0.226275	-0.205548	0.0990885	-0.482516	-0.65692	-0.271039	1	test
466	-0.0251889	0.224439	0.115694	-0.0155178	0.573657	0.174399	-0.236427	-0.205564	0.0754377	-0.477014	-0.655781	-0.26248	1	test
467	-0.146453	0.107631	-0.478079	-0.270023	-0.700105	-0.752134	-0.169923	0.222461	-0.523022	0.346792	0.46995	0.114542	1	train
468	-0.0474945	0.122472	0.0851581	-0.0623044	0.517561	0.798197	-0.180701	-0.033135	1.17664	-0.217181	-0.393912	-0.0217063	1	train
469	-0.150121	-0.146552	-0.278122	1.70756	-0.437145	-0.110926	-0.213606	1.24754	0.109627	-0.832363	-0.195282	1.90133	1	test
470	-0.146959	-0.371742	-0.375287	-0.468147	-0.0152508	-0.73851	-0.14739	-0.144765	-0.498925	0.650203	0.573587	-0.0670874	1	train
471	-0.024082	0.201738	0.140266	0.0341315	0.166507	0.188157	-0.218458	-0.206966	0.0208771	-0.665287	-0.697447	-0.245796	1	train
472	-0.146343	-0.380009	-0.394431	-0.485996	-0.153151	-0.731549	-0.164667	-0.143256	-0.538617	0.706908	0.564045	-0.13473	1	train
473	-0.145277	-0.470679	-0.393412	-0.487236	-0.386592	-0.737944	-0.167217	-0.14323	-0.0618601	1.04766	0.545785	-0.184623	1	train
474	-0.0247179	0.239969	0.121772	-0.0417966	0.749624	0.0650843	-0.235428	-0.205987	0.109602	-0.215356	-0.642006	-0.270193	1	train
475	-0.147313	-0.38308	-0.38498	-0.483656	0.116499	-0.741963	-0.163452	-0.144317	-0.545798	0.707908	0.574787	-0.0699067	1	test
476	-0.044668	0.119194	0.116933	-0.0503852	0.0393432	0.431466	-0.188403	-0.187125	0.407262	0.0954305	-0.37774	-0.109754	1	train
477	-0.104157	-0.321043	0.906406	2.41595	-0.438648	3.83839	0.202542	-0.185325	-0.695628	0.147181	-0.612721	0.859818	1	train
478	-0.0282143	0.250215	0.106567	-0.0545547	0.756422	0.0290515	-0.234595	-0.205567	0.103322	-0.248267	-0.671188	-0.275319	1	train
479	-0.146507	-0.373691	-0.389562	-0.477814	0.0604563	-0.736993	-0.159591	-0.144242	-0.535218	0.667605	0.5727	-0.108821	1	train
480	-0.294742	-0.891238	16.4589	0.0563687	-2.64844	-0.941299	-0.381395	-0.0712655	-0.0714187	2.38902	-0.467357	0.0921012	1	train
481	-0.249169	2.86145	-0.730098	-0.482968	-1.78291	-1.2473	1.50477	1.08708	-0.21777	-0.932386	2.84809	-0.269444	1	test
482	-0.0227169	0.198849	0.124301	0.0236449	0.307246	0.509952	-0.220714	-0.206271	0.0639046	-0.390916	-0.666465	-0.254898	1	train
483	12.1155	-1.36107	0.825026	-0.554267	-4.82433	-1.67267	9.32184	-0.010147	5.53586	16.4567	-0.857048	-0.929176	1	train
484	-0.0262835	0.20978	0.120001	0.0116887	0.143107	0.333419	-0.214328	-0.207747	0.0136448	-0.594068	-0.686643	-0.252436	1	train
485	-0.0229289	0.202933	0.133579	0.00193612	0.277122	0.598221	-0.221702	-0.207367	0.0417124	-0.495931	-0.669746	-0.247593	1	train
486	-0.0248104	0.214009	0.129716	-0.033726	-0.0495239	0.700948	-0.217566	-0.206726	0.0429211	-0.457542	-0.690405	-0.256449	1	train
487	14.8726	-1.36587	-1.18513	2.64955	-5.15292	-1.65865	0.325508	1.83903	-2.12688	-1.58285	-0.557529	0.726569	1	train
488	-0.146782	-0.355284	-0.374194	-0.469539	0.416168	-0.754831	-0.133238	-0.145242	-0.537937	0.629282	0.583319	-0.0381276	1	train
489	-0.145865	-0.392677	-0.407229	-0.486295	-0.452864	-0.720466	-0.160642	-0.14444	-0.547277	0.704964	0.545668	-0.215268	1	train
490	-0.0213138	0.207243	0.129028	0.0181487	0.400607	0.5277	-0.230168	-0.205234	0.0725586	-0.390887	-0.654907	-0.253086	1	test
491	-0.154622	-0.590006	-0.467283	-0.483804	-0.785169	-0.618585	-0.164292	-0.145275	-0.439126	0.683417	0.509207	-0.398496	1	train
492	-0.0727306	-0.120716	-0.161968	-0.422093	1.64643	-0.706564	0.127016	-0.152726	1.33458	-0.0352922	0.431196	0.468474	1	train
493	-0.147186	-0.378976	-0.374565	-0.484895	0.218568	-0.74199	-0.158532	-0.144882	-0.543695	0.682198	0.57714	-0.0397102	1	test
494	-0.0534211	0.0421695	-0.064139	0.149317	0.241562	0.177291	-0.0925887	0.103957	1.09208	-0.0945892	0.0828912	0.630321	1	train
495	-0.0239766	0.166998	0.113903	0.0668515	0.330898	0.283755	-0.215053	-0.205141	0.0497821	-0.799671	-0.647982	-0.265166	1	test
496	-0.252887	-0.755839	-0.697631	-0.347395	-1.26053	-0.49528	0.718554	-0.0810922	-1.17821	0.300844	-0.0303417	-0.445338	1	train
497	-0.26976	7.26263	-0.869607	-0.5169	-2.51497	-1.41166	1.89914	-0.188835	-1.12669	-1.45964	-0.287353	-0.463584	1	test
498	-0.0248125	0.212266	0.116918	0.00865818	0.609125	0.115929	-0.225476	-0.206628	0.0761245	-0.593551	-0.647558	-0.263044	1	train
499	-0.0293975	0.246416	0.100704	-0.0500055	0.657271	-0.0493047	-0.231956	-0.2056	0.106936	-0.302242	-0.647132	-0.279018	1	train
500	-0.0239734	0.224273	0.130575	-0.00888256	0.473017	0.813995	-0.22875	-0.20626	0.0928229	-0.365255	-0.669799	-0.262818	1	train
501	-0.128373	-1.29096	-1.05047	0.365013	-0.619162	-1.70713	5.18625	0.199955	-0.834359	-2.65069	0.109031	0.837225	1	train
502	-0.0329618	0.366042	0.119431	-0.0610282	0.893831	-0.0274984	-0.24226	-0.20693	0.337407	-0.168163	-0.599605	-0.279342	1	train
503	-0.151036	-0.509985	-0.425732	-0.48323	-0.919438	-0.687436	-0.169456	-0.146702	-0.437563	0.731764	0.523066	-0.314284	1	train
504	-0.0258939	0.223315	0.112571	0.0141806	0.48415	0.429689	-0.227519	-0.205368	0.102818	-0.316586	-0.661837	-0.271154	1	train
505	-0.0857257	-0.100696	-0.168608	-0.420261	1.27564	-0.69415	-0.0788835	-0.15871	0.284525	0.0994662	0.408322	0.171766	1	train
506	-0.0228185	0.185165	0.114135	0.0537251	0.510418	0.758797	-0.221089	-0.204675	0.0835552	-0.681908	-0.64438	-0.265231	1	train
507	-0.0226815	0.211389	0.123218	0.0226934	0.304358	0.556776	-0.221961	-0.205931	0.0744288	-0.63276	-0.660481	-0.263376	1	train
508	0.40486	-0.782833	-0.917371	-0.53847	-3.52906	-1.44126	11.2375	-0.146139	-0.0660725	-1.20937	-0.432576	-0.68748	1	train
509	-0.0249119	0.20888	0.109171	-0.00918337	0.396094	0.501192	-0.222361	-0.204892	0.0768316	-0.415235	-0.656466	-0.262854	1	train
510	-0.147264	-0.373239	-0.383485	-0.482666	0.114422	-0.744712	-0.16178	-0.144156	-0.541189	0.674821	0.575725	-0.0777995	1	train
511	-0.0247645	0.202962	0.104149	0.02731	0.316968	0.739266	-0.22187	-0.20458	0.0915463	-0.468284	-0.66095	-0.266372	1	train
512	-0.0237219	0.217242	0.123602	0.00147319	0.523602	0.569148	-0.226418	-0.205169	0.100588	-0.485384	-0.65552	-0.26974	1	test
513	10.2664	-1.33742	3.3496	-0.553895	-4.63428	-1.77856	5.37771	0.519499	10.9369	-2.83365	-0.832484	-0.782117	1	train
514	-0.0301116	0.263053	0.0915458	-0.0688545	0.686743	0.0978313	-0.23313	-0.206124	0.0912206	-0.218302	-0.646468	-0.271498	1	train
515	-0.154	-0.585109	-0.472795	-0.483635	-0.868888	-0.678212	-0.17091	-0.145041	-0.520789	0.683527	0.511353	-0.419819	1	train
516	-0.0615578	0.026974	-0.174584	-0.420785	1.87907	-0.658028	0.17175	-0.16088	0.60035	-0.234408	0.258559	0.219424	1	train
517	-0.147663	-0.377242	-0.366381	-0.479665	0.153021	-0.738474	-0.151658	-0.144544	-0.514777	0.676815	0.574507	-0.0845101	1	test
518	-0.146493	-0.39294	-0.402834	-0.486178	-0.29699	-0.726398	-0.171325	-0.144278	-0.548985	0.699846	0.553825	-0.178998	1	train
519	-0.146967	-0.39604	-0.398599	-0.485533	-0.117359	-0.728271	-0.163531	-0.144222	-0.54813	0.690558	0.559994	-0.132217	1	train
520	-0.0264765	0.251098	0.103657	-0.0502905	0.748117	0.0998073	-0.240492	-0.205852	0.107525	-0.229769	-0.643805	-0.270616	1	train
521	-0.14579	-0.384517	-0.402875	-0.486478	-0.33119	-0.72816	-0.172945	-0.143198	-0.539226	0.717124	0.556459	-0.209651	1	test
522	-0.14662	-0.378	-0.391069	-0.485645	0.0612923	-0.733317	-0.166351	-0.144134	-0.541976	0.704527	0.566763	-0.107721	1	train
523	-0.146485	-0.383162	-0.391686	-0.485463	-0.145792	-0.7375	-0.170043	-0.14322	-0.539122	0.702363	0.56726	-0.124937	1	test
524	-0.142179	-0.348384	-0.316564	-0.468214	0.911343	-0.77704	-0.128995	-0.146891	-0.380694	0.519584	0.59367	0.119087	1	train
525	-0.145452	-0.415492	-0.418086	-0.486438	-0.806114	-0.711768	-0.174241	-0.143786	-0.53489	0.730509	0.535493	-0.326369	1	train
526	-0.153917	-0.583827	-0.467783	-0.483754	-0.938755	-0.684649	-0.171233	-0.145262	-0.556773	0.687044	0.511723	-0.418551	1	train
527	-0.151949	-0.509196	-0.348647	-0.319119	0.308151	-0.511705	-0.151885	-0.150639	0.223608	0.554682	0.458286	-0.140023	1	test
528	-0.145073	-0.413043	-0.421218	-0.486902	-0.725064	-0.717241	-0.178285	-0.143636	-0.538758	0.727921	0.533787	-0.342208	1	train
529	-0.229279	-0.524523	-0.655003	-0.307835	-1.18148	-0.266093	-0.310843	-0.188593	-0.607564	1.15727	-0.151335	-0.537142	1	train
530	-0.025715	0.266807	0.130141	-0.0167176	0.239858	0.598658	-0.205413	-0.199183	0.390115	-0.33436	-0.647061	-0.212537	1	test
531	-0.138903	-0.382921	0.0592112	0.439788	0.915461	0.415937	-0.0864779	-0.157452	-0.110592	0.247826	0.190376	0.120881	1	train
532	-0.11118	-0.283006	0.71245	1.88987	-0.167958	3.45629	0.11922	-0.180789	-0.609356	0.007308	-0.539164	0.573768	1	test
533	-0.142684	-0.412024	-0.00359167	0.31095	0.822359	0.317275	-0.114383	-0.154851	0.156682	0.317893	0.269365	0.0806155	1	train
534	-0.0413267	0.319226	0.0503233	-0.122468	0.82218	0.474025	-0.204725	-0.132213	1.1353	0.352436	-0.403725	-0.0475939	1	train
535	-0.0619916	-0.00460292	-0.184926	-0.430853	1.63601	-0.496075	0.179062	-0.159768	0.873209	-0.0878047	0.293175	0.257672	1	train
536	-0.0287386	0.256075	0.101677	-0.0873592	1.04689	-0.0994335	-0.248615	-0.20636	0.0907108	-0.271845	-0.645444	-0.267446	1	train
537	-0.144409	-0.356166	-0.342395	-0.472053	0.586192	-0.753949	-0.132213	-0.147689	-0.382787	0.626406	0.581746	0.0662835	1	test
538	-0.151482	-0.498269	-0.237699	-0.174865	0.587786	-0.161186	-0.143484	-0.153048	0.357129	0.485165	0.436087	-0.0161518	1	test
539	-0.144069	-0.471331	-0.159415	-0.0238568	0.756401	-0.175705	-0.135794	-0.15269	0.583948	0.446267	0.396088	0.0496777	1	train
540	-0.0259263	0.334916	0.0795523	0.0405972	0.513148	0.550776	-0.223473	-0.206063	0.810378	-0.29026	-0.604742	-0.247873	1	train
541	-0.143088	-0.452787	-0.363471	-0.484161	0.0351593	-0.679905	-0.130758	-0.149361	-0.467215	0.749688	0.617913	-0.0716799	1	test
542	-0.145953	-0.385973	-0.39921	-0.485667	-0.215187	-0.72763	-0.170093	-0.14429	-0.541681	0.709976	0.557433	-0.150347	1	train
543	-0.146763	-0.379807	-0.383328	-0.474697	0.36053	-0.746921	-0.146413	-0.145041	-0.539047	0.639299	0.575156	-0.0131162	1	train
544	-0.173652	7.9778	0.382014	-0.520544	-1.82643	-1.11255	-0.23634	0.324024	-0.722351	-0.51612	1.72657	-0.402707	1	test
545	-0.15458	-0.572863	-0.442404	-0.471095	-0.384388	-0.576208	-0.164054	-0.146702	-0.123154	0.657603	0.50407	-0.352745	1	train
546	-0.0286053	0.268722	0.105181	-0.0747414	0.876225	0.136914	-0.245333	-0.205722	0.107929	-0.213546	-0.655493	-0.271856	1	train
547	-0.199935	-0.337072	-0.451287	-0.500175	-1.94442	-1.24683	1.1165	-0.056043	-0.984082	-1.00127	3.80083	-0.16937	1	test
548	-0.145691	-0.379407	-0.400282	-0.480575	-0.343092	-0.727893	-0.171465	-0.14341	-0.534365	0.712087	0.554227	-0.202098	1	train
549	-0.155636	-0.593217	-0.432682	-0.462313	-0.444796	-0.637954	-0.164998	-0.146712	-0.182865	0.67105	0.505995	-0.347753	1	train
550	-0.151802	-0.501503	-0.293801	-0.279216	0.646926	-0.373501	-0.146562	-0.152595	0.274198	0.505405	0.448827	-0.0519819	1	train
551	-0.0293838	0.203184	0.104636	-0.0341323	0.262142	0.247052	-0.221276	-0.203562	0.0571318	-0.47277	-0.655316	-0.258938	1	train
552	-0.153346	-0.527733	-0.357558	-0.37854	0.332469	-0.456114	-0.152738	-0.150544	0.301487	0.568675	0.472066	-0.151176	1	test
553	-0.146644	-0.370643	-0.352569	-0.475764	0.0706463	-0.743414	-0.154045	-0.14506	-0.526961	0.655346	0.578889	-0.0803173	1	test
554	-0.144783	-0.370609	-0.336833	-0.461138	0.616164	-0.754948	-0.115734	-0.147535	-0.531576	0.538594	0.586871	0.0742379	1	train
SZ1	-0.487207	-0.482797	-0.545864	-0.689065	0.725097	-0.888842	-0.149399	-0.0750504	-0.854847	1.05204	0.827452	0.310745
SZ2	-0.491199	-0.514981	-0.766221	-0.697101	-0.363366	-0.863678	-0.148602	-0.0576137	-0.827608	1.29742	0.795368	-0.157086
SZ3	-0.490867	-0.525348	-0.722403	-0.696202	-0.148937	-0.868341	-0.16362	-0.0597147	-0.865314	1.43919	0.7836	-0.303551
SZ4	-0.489271	-0.712216	-0.858488	-0.700576	-0.645511	-0.769358	-0.166534	-0.0558054	-1.10956	1.3065	0.767794	-0.424397
SZ5	-0.513306	-0.813473	0.00190878	0.165174	0.665648	-0.810606	-0.14035	-0.0813945	-0.0586222	0.734609	0.558313	0.167377
SZ6	-0.429081	-0.557792	-0.521224	-0.635919	0.518013	-0.911883	-0.129153	-0.0637362	-0.529988	0.942367	0.848061	0.584318
SZ7	-0.432101	-0.329487	-0.167485	0.0723387	0.937731	-0.557828	-0.149228	-0.121819	0.585743	0.930781	0.516856	0.520975
SZ8	-0.486435	-0.712353	-0.877895	-0.705143	-0.833723	-0.820088	-0.169539	-0.055874	-1.10356	1.31194	0.765483	-0.638347
SZ9	-0.489458	-0.466907	-0.59987	-0.692126	0.501261	-0.877729	-0.156948	-0.0686398	-0.861717	1.146	0.820109	0.0540394
SZ10	-0.488928	-0.547478	-0.767757	-0.705701	-0.0956854	-0.876656	-0.159741	-0.0594772	-1.04413	1.28042	0.788835	-0.0229544
SZ11	0.317309	0.403264	0.249201	-0.090328	0.820774	-0.148247	-0.212373	-0.286606	0.545422	-0.899199	-0.75925	-0.618419
SZ12	0.279012	0.777539	0.331215	-0.0849335	0.477236	-0.146881	-0.214251	-0.306615	0.333174	0.414287	-0.709483	-0.593423
SZ13	-2.22565	-1.94092	-2.50349	-0.791438	-5.29232	-1.14132	-0.287364	0.181299	0.767728	0.130122	-0.771891	0.260766
SZ14	-0.490241	-0.546261	-0.674029	-0.698357	0.171324	-0.876362	-0.161033	-0.0504694	-0.966457	1.22056	0.825919	-0.125493
SZ15	-0.487913	-0.522314	-0.786589	-0.706478	-0.582017	-0.864344	-0.145328	-0.0614991	-0.647601	1.26851	0.789435	-0.215547
SZ16	-0.500318	-0.634828	-0.192028	0.115397	0.662344	-0.356412	-0.143375	-0.0987591	0.849965	0.791505	0.54162	0.200226
SZ17	-0.496758	-0.7196	-0.00275672	0.388701	0.331022	0.174127	-0.125886	-0.0885438	-0.293578	0.842928	0.51046	0.164517
SZ18	0.33752	0.385066	0.316706	0.0767467	0.151108	0.301863	-0.195466	-0.311328	0.211593	-1.14864	-0.710259	-0.563237
SZ19	-0.494398	-0.712466	-0.764758	-0.705185	0.0309193	-0.877074	-0.153568	-0.0508173	-1.08424	1.23652	0.81251	-0.0184544
SZ20	0.190754	0.481969	0.0526643	0.260592	0.331245	0.394142	-0.158892	0.186942	1.206	-0.3303	-0.179085	0.761094
SZ21	-0.491553	-0.656011	-0.736499	-0.696382	-0.0696637	-0.813244	-0.15902	-0.0510931	-1.08484	1.27226	0.784941	-0.150928
SZ22	0.31693	0.592785	0.344124	0.00874254	0.409678	0.278595	-0.211675	-0.295407	1.61585	-0.0658046	-0.638544	-0.552348
SZ23	0.259074	0.497454	0.168279	-0.124356	0.685763	0.491722	-0.209895	-0.294778	0.424339	-0.677678	-0.653275	-0.59105
SZ24	-0.221116	-0.31987	1.91999	3.18966	-0.560558	2.94848	0.0568629	-0.220874	-1.23226	0.366638	-0.601455	2.06688
SZ25	0.348475	0.398883	0.370252	0.0014507	0.376319	0.214021	-0.198856	-0.296275	0.350847	-1.03265	-0.777671	-0.558149
SZ26	0.359085	0.376449	0.386438	-0.0388274	-0.0589288	0.510417	-0.196106	-0.31108	0.25516	-0.763775	-0.749006	-0.442708
SZ27	8.33783	-1.45724	-1.79802	-0.712797	-2.56118	-1.25392	5.62759	-0.180574	-0.549931	-2.17469	-0.299304	-1.75923
SZ28	-0.293464	-0.310614	-0.645861	-0.650795	0.796556	-0.89773	-0.0871941	-0.13949	-0.60162	0.380216	2.18981	-0.117743
SZ29	0.334271	0.422495	0.384829	-0.0489557	0.17132	0.419485	-0.201461	-0.300316	0.484227	-0.741532	-0.747004	-0.394447
SZ30	0.326555	0.458793	0.310199	-0.00699273	0.372095	0.165674	-0.201662	-0.318962	0.264118	-0.754165	-0.710339	-0.567099
SZ31	-0.83962	-1.76546	-2.19527	1.79201	-4.24265	-0.94379	7.30085	8.11177	-0.75281	-3.24819	0.3367	4.95834
SZ32	-0.485732	-0.428913	-0.682799	-0.681985	0.44306	-0.892598	-0.151545	-0.0762851	-0.987924	1.34037	0.805713	0.0669014
SZ33	0.334808	0.413801	0.296309	-0.0953357	0.355007	0.0388559	-0.197355	-0.297487	0.400599	-0.939731	-0.751016	-0.565826
SZ34	0.338935	0.446275	0.315739	-0.0175658	0.200426	0.399805	-0.200676	-0.311135	0.306517	-0.706145	-0.720334	-0.552539
SZ35	-0.46453	-1.06127	-0.990317	-0.665992	-0.783153	-0.942352	-0.110541	-0.075121	-0.0784803	1.03712	2.5142	0.524372
SZ36	0.29842	0.520655	0.386699	-0.12125	0.611848	0.248903	-0.210792	-0.308327	0.446855	-0.270847	-0.709053	-0.579438
SZ37	-0.489863	-0.559232	-0.773768	-0.700536	-0.423201	-0.863642	-0.159931	-0.0514335	-0.680227	1.2878	0.801427	-0.0733421
SZ38	0.345034	0.343141	0.34288	0.0657539	0.0934648	0.518434	-0.194271	-0.297021	0.303779	-1.00462	-0.751334	-0.530298
SZ39	0.282307	0.533585	0.293027	-0.22579	0.615546	-0.0501114	-0.225776	-0.315841	0.332015	0.236355	-0.746225	-0.534468
SZ40	0.299252	0.568845	0.250487	0.115267	0.31842	1.07204	-0.205347	-0.306186	0.37863	-0.871194	-0.674928	-0.571228
SZ41	-0.514998	-0.869199	-0.0381463	0.0429019	-1.22116	-0.605895	-0.24999	-0.061527	-1.31911	-1.03425	0.276019	-1.34893
SZ42	0.315944	0.558027	0.277542	0.0587177	0.756739	0.0325937	-0.211966	-0.290616	0.488933	-0.927534	-0.734337	-0.563274
SZ43	0.319829	0.50391	0.324305	-0.104645	0.698402	-0.299003	-0.209964	-0.313109	0.370225	-0.067487	-0.692179	-0.591142
SZ44	-0.490743	-0.468448	-0.740582	-0.693875	0.296275	-0.893265	-0.15328	-0.0668466	-1.02633	1.1778	0.807985	0.131808
SZ45	0.301788	0.417314	0.255706	0.0705006	0.492437	0.595963	-0.209078	-0.29046	0.470701	-0.964389	-0.73448	-0.59205
SZ46	-0.486932	-0.629292	-0.78636	-0.706524	-0.173827	-0.879188	-0.164146	-0.0503122	-1.07114	1.25563	0.796146	-0.143035
SZ47	0.30802	0.528001	0.288891	-0.0835441	0.791843	0.00428489	-0.21031	-0.314186	0.31838	-0.301653	-0.686296	-0.570136
SZ48	0.341616	0.38217	0.394817	0.0133482	0.153137	0.140659	-0.195385	-0.300868	0.258967	-0.950695	-0.734328	-0.526034
SZ49	-0.33158	-0.520288	1.36132	2.4983	-0.648158	2.50909	0.0385659	-0.185205	-1.20091	0.732624	-0.22613	1.61909
SZ50	-0.20397	-0.666257	2.03717	3.93274	-0.462693	3.26459	0.150881	-0.23438	-1.52433	0.47629	-0.727012	2.88927
SZ51	-0.492171	-0.716673	-0.887472	-0.708302	-0.93215	-0.839449	-0.172851	-0.0572197	-1.09551	1.30116	0.752846	-0.941854
SZ52	0.310642	0.462281	0.318388	-0.00618432	0.134359	0.526936	-0.201694	-0.307577	0.394257	-0.790671	-0.729125	-0.497926
SZ53	0.303726	0.534269	0.335692	0.145165	0.516674	0.975875	-0.210238	-0.315099	0.393727	-0.85686	-0.674593	-0.585925
SZ54	-0.88128	-1.05039	-1.03082	-0.727348	-1.23446	-1.12774	-0.208414	0.844441	-1.83107	-0.0400889	0.355581	0.327128
SZ55	0.284675	0.741246	0.161165	-0.0804256	0.304588	0.328467	-0.205213	-0.196169	1.2825	-0.210875	-0.434349	-0.245698
SZ56	0.244288	0.581974	0.170452	-0.112113	1.32289	-0.0301203	-0.216599	-0.31044	0.544314	-0.167218	-0.636141	-0.149624
SZ57	0.308902	0.498664	0.322161	-0.0358709	0.329167	0.271085	-0.20526	-0.308406	0.419482	-0.572043	-0.732111	-0.494705
SZ58	-0.744381	-0.197759	5.66059	-0.216764	-0.88438	-0.240727	-0.25186	3.95972	0.870388	-1.30456	4.29699	0.0347299
SZ59	0.333822	0.494164	0.290513	0.100312	0.736029	0.152638	-0.209287	-0.281972	0.46168	-1.08329	-0.748378	-0.551458
SZ60	-0.481035	-0.694406	-0.797224	-0.708406	-0.274841	-0.874112	-0.160623	-0.0467934	-1.0723	1.28304	0.797634	-0.156063
SZ61	-0.492776	-0.529281	-0.753805	-0.691208	-0.180852	-0.871882	-0.1492	-0.056388	-0.804219	1.27379	0.805479	-0.0239709
SZ62	-0.202174	-0.584507	2.00533	3.8188	-0.578848	3.21639	0.113708	-0.22809	-1.41745	0.42933	-0.710576	2.7482
SZ63	0.34047	0.365379	0.318767	0.0377451	0.253241	0.218925	-0.197292	-0.29957	0.295045	-1.26567	-0.735154	-0.536918
SZ64	-0.479925	-0.527331	-0.733483	-0.707003	-0.109566	-0.874107	-0.15692	-0.0613326	-1.03645	1.36805	0.789247	-0.10053
SZ65	-0.465646	-0.642839	-0.693319	-0.686292	-0.22611	-0.832318	-0.152065	-0.0540016	-0.992529	1.72415	0.781524	-0.0897195
SZ66	0.325654	0.55388	0.284417	0.314395	0.550973	0.769827	-0.206476	-0.298193	0.348208	-1.2741	-0.707645	-0.497986
SZ67	0.335534	0.448545	0.329641	0.057762	0.176325	0.67699	-0.201936	-0.312093	0.297003	-0.819586	-0.694137	-0.523429
SZ68	0.350737	0.306842	0.345877	0.0336744	0.0844761	0.599072	-0.191882	-0.294767	0.30917	-1.17628	-0.756757	-0.553405
SZ69	0.297023	0.495354	0.22367	-0.0567053	0.620703	0.236107	-0.210038	-0.288464	0.423173	-0.875681	-0.715716	-0.576106
SZ70	-0.207964	-0.366309	1.86256	3.5829	-0.712034	3.34493	0.0466083	-0.238902	-1.27314	0.405777	-0.632512	2.48702
SZ71	0.443293	0.384057	0.247042	0.0106619	0.307001	0.920305	-0.204779	-0.271761	2.22577	0.450905	-0.561284	-0.122774
SZ72	0.110948	-0.155487	-0.463737	-0.238757	-0.641588	-0.148381	1.4361	0.0157944	0.102701	-0.518967	-0.573369	1.06767
SZ73	0.239931	1.11529	0.487494	-0.0917036	-0.077241	-0.00391113	-0.175884	1.1443	2.13381	-0.229479	-0.222074	-0.166793
SZ74	0.337223	0.478535	0.366072	-0.0730778	0.215211	0.394103	-0.205645	-0.317	0.319667	-0.269399	-0.709134	-0.464889
SZ75	0.318738	0.417521	0.260552	-0.149981	0.780363	-0.264953	-0.206799	-0.293548	0.426014	-0.810915	-0.74081	-0.601532
SZ76	0.305541	0.502883	0.360528	-0.0282963	0.0975949	0.54913	-0.202151	-0.315346	0.31382	-0.692559	-0.712457	-0.49816
SZ77	-0.422616	-0.65093	-0.579212	-0.629621	0.130268	-0.676943	-0.107179	-0.0325605	0.604044	1.34229	0.85595	0.608419
SZ78	0.321728	0.446376	0.258937	-0.0899169	0.517443	0.314064	-0.205388	-0.295296	0.435729	-0.653002	-0.726896	-0.581078
SZ79	0.303725	0.417956	0.226626	0.0290405	0.48779	0.640419	-0.207759	-0.287016	0.509204	-0.980501	-0.731198	-0.604088

## Sheet: Clinical+Radiomics
ID	Gender	Age	Tumor_size	pT_stage	Lauren_histolodical_type	Grade_of_differentiation	Vascular_invasion	Nerve_invasion	Ulcer	original_firstorder_Kurtosis	original_firstorder_Minimum	original_firstorder_RootMeanSquared	original_firstorder_Skewness	original_glcm_ClusterShade	original_glcm_MaximumProbability	original_glrlm_RunEntropy	original_glrlm_ShortRunEmphasis	original_glszm_GrayLevelNonUniformityNormalized	original_glszm_GrayLevelVariance	original_glszm_SizeZoneNonUniformity	original_glszm_SmallAreaEmphasis	original_glszm_SmallAreaLowGrayLevelEmphasis	original_glszm_ZoneEntropy	original_ngtdm_Coarseness	original_ngtdm_Contrast	original_shape_Elongation	original_shape_Flatness	original_shape_LeastAxisLength	original_shape_Maximum2DDiameterColumn	original_shape_Maximum2DDiameterRow	original_shape_MinorAxisLength	original_shape_SurfaceVolumeRatio	original_shape_VoxelVolume	label	group
0	1.27569	-0.204563	0.216151	-1.15305	-0.77326	0.508321	-0.407023	-0.172137	-0.761675	0.0374234	0.721327	0.312933	-0.67811	-0.257903	0.86568	-1.23178	-0.585345	2.3181	-0.928094	-0.649952	-0.655186	0.934491	-1.46025	-0.0390875	0.263461	0.813946	2.37328	0.626473	-0.85337	-0.15413	-0.432665	-0.853906	-0.221243	1	train
1	1.27569	1.23483	0.607166	-1.15305	-0.77326	0.508321	-0.407023	-0.172137	-0.761675	-0.137212	-0.270596	1.20399	0.688593	0.502085	-1.00418	0.926569	0.03845	-0.820423	0.781936	-0.117319	0.787942	-0.837374	0.318729	-0.418036	-0.516623	-0.682121	-0.0496573	0.512612	-0.352545	0.409902	0.0420124	-1.23721	0.450449	0	train
2	-0.782475	0.605098	0.607166	-1.15305	-0.77326	1.926	-0.407023	-0.172137	1.31053	-0.0785281	0.0600453	-1.18971	-0.50248	-0.313565	0.566728	-0.665558	-0.347432	1.75467	-0.756486	-0.00603644	0.61764	-0.049219	-1.06925	-0.478132	-0.673372	1.25268	0.314894	-0.318156	-0.755656	-0.04015	0.193685	0.376083	-0.405776	0	train
3	-0.782475	0.245249	-0.487678	0.8657	-0.77326	0.508321	-0.407023	-0.172137	-0.761675	-0.227368	0.669121	0.236823	-0.323815	-0.380362	-0.344098	-0.50464	0.0954831	-0.271109	-0.251469	-0.350227	1.28436	-0.0174488	-0.452571	0.181402	-0.080472	-0.219968	0.0332123	-0.111143	-0.836813	-0.641181	-0.314017	-0.804582	-0.206414	0	test
4	1.27569	0.785023	-0.644084	0.8657	-0.77326	1.926	-0.407023	-0.172137	-0.761675	-0.0565974	0.616914	0.573874	-0.812816	-0.402496	0.491667	0.0576085	-0.774567	0.626492	-1.22826	-0.443268	0.274474	0.219405	-0.620607	0.0701113	0.137107	-1.30433	0.130014	0.349545	0.123457	-0.731057	-0.864334	0.35922	-0.375473	0	test
5	1.27569	-0.114601	-0.956896	0.8657	1.63099	-0.909359	-0.407023	-0.172137	-0.761675	-0.247806	0.82574	0.226165	0.586199	-0.0187957	-0.133308	-0.160523	-0.0234604	0.555609	-0.643643	-0.719263	-1.50805	1.19898	-0.0298083	0.138928	1.01257	-0.21558	-0.684714	-0.949526	-1.19172	-0.403869	-0.736625	0.758638	-0.619681	0	train
6	-0.782475	0.515136	-0.174865	-1.15305	-0.77326	0.508321	-0.407023	-0.172137	-0.761675	-0.0409954	-0.322802	-0.821176	-0.140529	-0.174343	-0.0604023	-0.361548	-0.143462	-0.388262	-0.316571	-0.52308	0.285824	-0.698116	-0.0506242	-0.012047	-0.687972	0.703343	1.40068	-0.0951223	-0.875357	-0.47109	-0.659069	-0.487311	-0.443282	0	train
7	-0.782475	-0.0246383	1.23279	-1.15305	1.63099	1.926	-0.407023	-0.172137	1.31053	-0.174457	-0.375009	-0.710165	-0.109375	-0.253364	-0.781715	-0.295978	0.766816	-0.0296536	0.36421	0.273371	0.0583276	-0.929524	0.548732	-0.576485	0.0302728	-1.24246	-0.609095	0.613667	-0.883257	1.56492	0.175238	0.388068	0.0392697	0	train
8	1.27569	1.23483	-0.956896	0.8657	-0.77326	1.926	-0.407023	-0.172137	-0.761675	-0.0611923	0.564708	0.588855	0.154382	-0.0238225	0.723243	0.810109	-1.5443	-0.36381	-0.419459	-0.48161	-1.08775	0.111599	1.22825	-0.681432	-0.692338	-0.381553	0.844776	1.13811	-0.51597	1.02529	0.0993375	-1.04323	0.525952	0	train
9	1.27569	0.964947	-0.956896	-1.15305	-0.77326	0.508321	-0.407023	-0.172137	1.31053	0.00196608	0.164458	-0.518624	-0.590038	-0.380209	1.79021	0.502498	-1.42335	0.0546026	-0.437015	0.291908	-0.0960504	-0.632172	0.336076	-0.849335	-0.951343	0.600012	-0.22456	0.203448	0.474906	1.10614	1.14467	-0.722148	0.363385	0	test
10	-0.782475	0.425173	-0.565881	-1.15305	-0.77326	0.508321	-0.407023	-0.172137	-0.761675	0.0236095	0.303675	-0.683886	1.26265	0.932907	0.0918306	0.750949	-0.450466	0.121358	-0.181393	-0.213978	0.00946273	1.70885	0.00691177	-0.469025	-0.273306	0.132862	0.139682	-0.0821684	0.204648	-0.36537	-0.104379	0.263619	-0.334547	0	test
11	-0.782475	1.23483	-0.174865	0.8657	-0.77326	-0.909359	-0.407023	-0.172137	-0.761675	0.687268	0.82574	1.69095	3.44879	4.3764	-0.250872	1.46587	-0.184636	-1.27676	2.23185	-0.64405	-1.76131	0.635657	1.67574	-0.131131	-0.154093	0.408746	1.15905	0.395794	-0.223775	-0.313455	-0.195048	-0.842326	-0.141318	0	train
12	-0.782475	0.515136	1.3892	-1.15305	-0.77326	0.508321	-0.407023	-0.172137	1.31053	-0.0104557	0.790936	-0.351222	0.324754	-0.15068	3.37021	-0.065628	-1.88746	1.37167	-1.15365	-0.545953	0.50728	1.72697	-1.60786	0.334593	-0.652102	0.247985	-0.428664	-0.318993	-0.24024	-0.166165	0.293565	-0.755663	-0.0248105	0	train
13	-0.782475	0.785023	1.3892	0.8657	1.63099	-0.909359	-0.407023	-0.172137	-0.761675	-0.200888	0.025241	-1.25969	0.553877	0.474949	-1.17216	0.459013	0.8561	-0.808416	0.879321	0.273922	0.297528	0.497264	0.350292	-0.522265	1.02567	0.0509379	-0.68302	-0.344944	0.135927	0.601511	0.438084	-0.765251	0.132641	0	test
14	-0.782475	0.785023	-0.956896	0.8657	-0.77326	1.926	-0.407023	-0.172137	-0.761675	-0.1667	0.355882	-0.748388	-0.120652	-0.287676	0.688721	0.286308	-0.858341	0.70442	-0.211722	-0.043164	-1.03637	0.749228	0.501976	-0.780901	0.150545	1.41789	-0.141605	-0.208432	-0.250551	0.734456	1.04417	-0.576489	0.0657832	0	test
15	-0.782475	-0.384488	-0.80049	0.8657	-0.77326	1.926	-0.407023	-0.172137	-0.761675	-0.236811	0.895349	-0.523281	0.312998	-0.212471	1.9587	0.485389	-1.98773	-0.0890996	-0.560989	-0.415238	-0.571188	1.48903	0.0631234	-0.711668	-0.00730846	-0.21865	0.52676	0.0128669	-1.01041	0.142462	-0.576266	-0.601551	-0.238652	0	train
16	-0.782475	1.05491	-1.0351	-1.15305	-0.77326	1.926	-0.407023	-0.172137	-0.761675	0.127408	-0.3054	2.17601	-1.1039	-0.924352	-1.38941	-0.307389	2.48733	-1.55846	1.68274	-0.669525	-0.323101	-0.580215	0.554677	3.08355	1.56592	-0.289463	-0.0537987	-1.01569	-0.808784	-1.43751	-1.35621	1.41809	-0.757385	0	train
17	-0.782475	0.065324	-0.956896	0.8657	-0.77326	0.508321	-0.407023	-0.172137	-0.761675	-0.190141	0.147056	-1.31105	-0.224662	-0.346847	-0.346377	-0.325955	-0.178385	0.915166	-0.314047	-0.254382	-0.677061	-0.416622	0.680251	-0.565383	-0.347643	0.702213	-1.05818	-1.00015	0.0903677	-0.214921	0.327628	0.248686	-0.351194	0	train
18	-0.782475	-0.204563	0.216151	0.8657	-0.77326	0.508321	-0.407023	-0.172137	-0.761675	0.422623	-2.98533	-2.00363	-1.38019	-0.856362	-0.00328295	0.527292	-0.449185	-0.642052	1.02939	2.97639	0.193979	-1.26485	1.49731	-1.00203	-1.61536	-0.341122	0.13661	2.77488	3.01746	1.73134	2.65346	-1.00584	2.72108	0	train
19	-0.782475	0.69506	0.216151	-1.15305	-0.77326	1.926	-0.407023	-0.172137	1.31053	-0.143185	0.408088	0.0345783	0.0199027	-0.274088	-0.537793	-1.48645	1.87251	-0.367428	0.0931411	0.383424	0.780672	-0.224992	-0.0433125	-0.195375	0.245001	-0.552227	-0.834963	-0.561321	0.230601	-0.00136721	-0.234825	-0.0252425	-0.279815	0	test
20	1.27569	-1.10419	-0.956896	0.8657	-0.77326	-0.909359	-0.407023	-0.172137	-0.761675	-0.252105	0.408088	0.929317	-0.346934	-0.573298	-0.0415217	-0.293003	0.149888	0.41453	-0.820951	-0.62364	1.92522	-0.39322	-2.496	1.96316	0.249854	1.26105	0.184787	-0.665615	-0.555712	-0.614736	-0.216818	0.0768656	-0.532082	0	train
21	-0.782475	0.874985	-0.565881	-1.15305	-0.77326	0.508321	-0.407023	-0.172137	1.31053	-0.126104	0.495099	-0.618409	1.16134	0.513642	-0.909294	-0.93931	1.44085	-0.264856	0.0281767	-0.711903	-2.73177	-0.120765	0.845982	0.174166	0.714582	0.709662	-0.984595	-0.411896	1.06376	-0.442427	1.52279	1.19049	-0.318206	0	train
22	1.27569	0.425173	-0.956896	0.8657	-0.77326	0.508321	-0.407023	-0.172137	1.31053	-0.227662	-0.00956335	-0.953652	0.0638114	-0.383887	-1.61309	-1.26999	2.95888	-1.20772	0.0262405	-0.839695	-1.75582	-0.759507	0.204101	3.52939	2.60638	-0.390078	-1.34758	-1.30618	-0.104448	-0.92077	-0.684883	1.74264	-0.709421	0	train
23	1.27569	-1.01422	1.78021	-1.15305	0.428867	-0.909359	-0.407023	-0.172137	1.31053	-0.0739039	0.0948496	-0.500464	0.10093	-0.120631	0.648938	-0.10855	-0.287775	-0.533513	0.0178614	1.26168	0.140315	-0.544035	1.12041	-0.878041	-0.844325	0.555897	0.183333	0.930839	1.29139	0.971206	1.55347	-0.592873	0.741293	0	train
24	-0.782475	0.155286	0.607166	0.8657	1.63099	0.508321	2.45244	5.79886	-0.761675	0.26637	-2.51547	1.44995	-0.946946	-0.775099	-1.02502	0.392505	1.25249	-1.62559	1.82897	2.35603	0.909529	-1.2586	1.62748	-0.790664	-0.841484	-0.445185	-1.66159	-0.680868	1.46478	0.739437	1.40051	-0.0575207	0.533634	0	test
25	-0.782475	0.335211	-0.174865	0.8657	-0.77326	1.926	-0.407023	-0.172137	-0.761675	-0.244982	-1.1407	0.122239	0.56547	1.3381	-0.892231	1.56848	0.329168	-1.72184	1.87808	-0.41908	0.501563	-0.910677	0.327187	0.39037	0.472299	1.13324	0.530627	0.118326	-0.128668	0.692048	0.526988	-0.967117	0.0617969	0	train
26	1.27569	2.94412	0.294354	0.8657	1.63099	-0.909359	-0.407023	-0.172137	1.31053	-0.134336	0.408088	2.38339	1.14874	1.42365	-1.44567	1.75163	-0.128873	-0.59623	0.772376	-0.248651	1.644	-0.293579	-0.821713	-0.165377	-0.0355682	0.73007	1.45525	1.01362	0.379277	0.432447	0.445202	-1.45473	0.561195	0	train
27	1.27569	-1.28411	-1.58252	-1.15305	0.428867	-0.909359	-0.407023	-0.172137	-0.761675	-0.138512	0.355882	1.55112	-1.34752	-1.02227	-0.318801	-0.495559	1.17053	0.0104365	-0.506748	-0.52989	-0.188363	-0.159455	-0.00088124	1.03446	1.22719	-1.27887	-1.06625	-1.27771	-1.41333	-1.66917	-1.54042	2.13724	-0.778644	0	test
28	1.27569	-0.47445	-0.174865	-1.15305	0.428867	-0.909359	-0.407023	-0.172137	1.31053	-0.286057	0.947555	-1.08019	0.0520455	-0.298067	1.26089	-2.24801	0.343709	1.39922	-0.881294	-0.937027	-2.04141	3.7742	-3.17153	4.98357	2.34806	1.19981	0.479427	-1.49789	-1.78395	-1.54591	-1.68301	2.73135	-0.874785	0	test
29	-0.782475	0.425173	-0.878693	-1.15305	-0.77326	0.508321	-0.407023	-0.172137	1.31053	-0.103339	0.686523	-0.00994043	-0.0104474	-0.248146	0.932756	-1.20671	-0.105754	2.36487	-1.43359	-0.634857	1.77905	0.370359	-2.09192	1.84234	-0.0997326	0.399237	1.9133	-0.0329504	-0.95712	-0.942598	-1.00689	0.0222323	-0.584197	0	train
30	-0.782475	-0.294525	-0.80049	-1.15305	-0.77326	-0.909359	-0.407023	-0.172137	1.31053	1.87328	-3.85544	-0.568654	-2.77904	-1.38941	-0.57884	0.485892	0.608753	-1.10887	2.2919	1.07802	1.25012	-1.24238	1.00147	-0.575155	-1.43567	-2.8936	-2.15807	1.69264	0.166694	9.48524	1.17383	-0.439907	0.29193	0	train
31	1.27569	1.41476	0.216151	0.8657	-0.77326	1.926	-0.407023	-0.172137	-0.761675	-0.0995693	0.495099	0.837741	-0.844653	-0.566473	0.574913	-0.0376383	-0.358669	0.881653	-0.77234	-0.458092	-0.0190928	-0.131338	-1.01854	-0.0816939	-0.0829616	-1.92253	-1.05408	-0.422388	-0.222417	-1.27434	-1.14375	0.219449	-0.394277	0	train
32	-0.782475	1.14487	-0.174865	-1.15305	1.63099	1.926	-0.407023	-0.172137	-0.761675	-0.0988485	0.408088	-0.899919	-0.0463587	-0.255081	2.09152	0.188897	-1.81346	0.679941	-0.819445	-0.211663	0.725547	0.365483	-0.85204	-0.703667	-0.851489	0.4181	1.06094	0.333183	0.269142	-0.221455	-0.183137	-0.58564	-0.147406	0	test
33	1.27569	1.3248	-0.956896	0.8657	1.63099	-0.909359	-0.407023	-0.172137	1.31053	-0.219419	0.651718	-1.05074	-0.1295	-0.240502	1.06255	-0.445743	-1.57705	1.86051	-0.733305	-0.461233	-0.330963	-0.0644669	-0.972966	-0.466442	-0.0729931	-0.497057	-0.0207104	-0.478484	-1.02798	-0.128027	-0.888338	-0.175823	-0.479664	0	test
34	-0.782475	-0.294525	-0.0966619	-1.15305	-0.77326	0.508321	-0.407023	-0.172137	1.31053	-0.281862	0.930153	1.30605	0.174178	-0.160312	-0.459444	-0.828018	0.820771	-0.280466	-0.645903	-0.648316	0.208315	0.583098	-0.548605	0.803215	1.21836	-0.266988	0.592669	0.187164	-0.0784905	0.0223603	-0.486338	-0.0989863	-0.377239	0	test
35	-0.782475	0.605098	-0.174865	-1.15305	-0.77326	1.926	-0.407023	-0.172137	1.31053	0.603895	-0.653443	-0.740199	-1.55447	-0.371451	0.270129	-0.802824	0.224967	0.0376992	-0.255334	-0.745423	-0.435987	-0.631422	-1.05348	1.72318	-0.561947	-0.127677	-0.436973	-1.183	-0.681176	-1.17028	-1.24338	1.04914	-0.74743	0	train
36	-0.782475	-0.294525	2.56224	-1.15305	0.428867	-0.909359	-0.407023	-0.172137	1.31053	0.336464	-0.00956335	0.113279	2.18565	1.97788	-0.510919	0.0228376	1.04067	-0.543201	0.840313	-0.240961	0.296605	-0.569667	0.190968	-0.129463	-0.622391	-0.412064	-0.352587	-0.398801	0.0361325	-0.286649	-0.447156	0.500203	-0.478456	0	train
37	1.27569	-0.924262	-0.722287	-1.15305	-0.77326	0.508321	-0.407023	-0.172137	-0.761675	-0.214741	0.564708	-0.343036	-0.148315	-0.264021	1.15749	-1.00057	-0.222324	-0.106105	-0.27958	-0.44822	0.430243	-0.0633531	-0.823085	-0.383247	-0.265054	-1.48267	-1.20096	-0.644773	-1.39702	1.07309	-0.758731	0.535494	-0.443042	0	test
38	1.27569	-1.10419	-0.956896	-1.15305	0.428867	-0.909359	-0.407023	-0.172137	-0.761675	-0.0363576	0.495099	0.709583	-0.957127	-0.548453	0.0972255	0.167357	-0.479712	0.309639	-0.268954	-0.655726	-1.82854	0.00456753	0.48937	-0.323818	-0.334918	0.163165	-0.0325894	-0.443474	-0.37512	-0.529414	-0.385684	-0.105452	-0.373906	0	train
39	-0.782475	-0.384488	0.216151	0.8657	1.63099	0.508321	-0.407023	-0.172137	-0.761675	-0.215522	-0.0269655	-1.65933	0.183762	-0.184469	-0.305874	-0.415828	0.379003	-0.165864	0.22312	0.197691	0.143694	-0.154075	0.548104	-0.663512	0.276744	0.353595	0.525383	0.413004	-0.038754	0.705854	0.299466	-0.778437	0.0308608	0	test
40	-0.782475	-0.294525	-0.956896	-1.15305	-0.77326	-0.909359	-0.407023	-0.172137	1.31053	-0.0030598	0.390686	0.713892	-0.529961	-0.170705	-0.00272313	-1.74531	0.7398	0.545985	-0.208455	-0.806345	-1.04492	-0.274738	-0.696208	1.17956	-0.445559	0.00195078	-0.118773	-0.648713	-0.906814	-0.582595	-0.688194	0.19525	-0.538456	0	test
41	-0.782475	-0.204563	-1.0351	-1.15305	1.63099	0.508321	-0.407023	-0.172137	-0.761675	-0.240312	0.286273	0.0962375	0.563962	0.070261	-0.0107916	0.393967	-0.346146	-0.138926	-0.510722	-0.188596	0.937187	0.113636	-0.526617	-0.246326	0.121786	0.186019	0.748051	0.0830199	-0.300814	-0.879279	-0.379864	-0.877465	-0.216143	0	train
42	-0.782475	-1.46404	0.841776	-1.15305	-0.77326	0.508321	-0.407023	-0.172137	-0.761675	-0.199103	0.529903	0.633481	0.0383669	-0.0825043	0.220934	-0.103638	-0.318415	-0.103663	-0.44103	0.20237	1.45311	0.0199805	-0.179745	-0.427206	-0.349225	1.73165	2.41495	1.84389	0.296867	0.928367	1.31318	-1.3263	0.821828	0	train
43	-0.782475	-1.46404	-0.565881	-1.15305	-0.77326	0.508321	-0.407023	-0.172137	-0.761675	-0.270675	0.634316	-0.449869	0.3783	-0.158314	-0.968651	-0.208453	0.841864	-0.711243	0.432181	-0.505161	-0.322594	0.556109	0.575048	0.186259	1.16255	1.08025	0.43151	-0.615113	-1.05576	-0.445374	-0.447495	0.144087	-0.552838	0	test
44	-0.782475	1.23483	-0.956896	0.8657	1.63099	0.508321	-0.407023	-0.172137	-0.761675	-0.254602	0.129654	0.801732	0.33999	-0.00751189	-0.683944	-0.277766	0.777386	-0.352893	-0.270767	-0.51765	0.09064	-0.686556	0.0552153	0.335249	0.116093	0.153289	-0.223865	-0.12721	0.0200289	-0.496169	0.240836	-0.348091	-0.121916	0	train
45	-0.782475	0.335211	-0.956896	0.8657	-0.77326	0.508321	-0.407023	-0.172137	1.31053	-0.172915	0.199262	-0.893689	-0.260698	-0.333684	-0.235643	-0.638358	0.542026	0.102578	-0.0267916	0.727419	0.881244	-0.311037	-0.180506	-0.65807	0.150104	0.00305558	0.93172	1.19859	0.141492	0.754833	0.44296	0.152786	-0.0457849	0	test
46	1.27569	2.13446	0.607166	0.8657	-0.77326	0.508321	-0.407023	-0.172137	-0.761675	0.0923784	0.0426431	-1.12042	-0.5877	-0.270219	0.840178	-0.853203	-0.704899	1.15377	-0.552116	0.0626843	0.680032	-0.630504	-0.692743	-0.700244	-0.935231	2.13813	0.667276	1.17294	1.12062	1.91362	2.81207	-1.35516	1.43445	0	train
47	-0.782475	-1.01422	-0.174865	0.8657	1.63099	0.508321	-0.407023	-0.172137	-0.761675	-0.295992	-1.1233	0.0319963	-0.449977	-1.62755	-1.29037	1.90649	-0.0862257	-1.44634	0.599928	0.476287	0.00859113	-1.10134	1.43831	-0.621574	-0.439163	-0.0298758	-0.529728	0.40514	1.89639	1.19412	1.28586	-0.232528	0.43982	0	train
48	-0.782475	-0.924262	-0.722287	-1.15305	-0.77326	1.926	-0.407023	-0.172137	-0.761675	-0.16481	0.286273	-1.08555	-0.27797	-0.302663	0.523352	-0.775109	-0.147629	1.36653	-0.539951	-0.235393	-0.289798	-0.099057	-0.46683	-0.425402	0.0909777	0.0425941	-0.385808	-0.504393	-0.414288	-0.559652	-0.203645	-0.189087	-0.312505	0	test
49	-0.782475	-0.47445	-0.565881	0.8657	1.63099	0.508321	-0.407023	-0.172137	-0.761675	-0.211066	0.286273	-2.1741	0.142309	-0.175147	0.892018	0.0447259	-0.874986	0.0307428	-0.550162	-0.545833	-0.517149	2.64384	-0.432078	-0.256005	1.00886	0.508744	-0.434156	-0.820042	-0.11899	-0.995144	-0.316086	0.373966	-0.549261	0	train
50	1.27569	-0.204563	-0.174865	0.8657	-0.77326	0.508321	-0.407023	-0.172137	-0.761675	-0.326389	0.512501	-0.277349	0.609783	0.260719	-1.10736	1.53127	-0.638033	-1.42846	0.349922	0.177586	0.345769	0.221963	1.32209	-0.748764	0.237783	1.22391	0.692522	0.563275	0.3196	0.489866	1.03533	-1.14217	0.450951	0	test
51	-0.782475	-0.204563	-0.565881	-1.15305	-0.77326	0.508321	-0.407023	-0.172137	-0.761675	-0.215926	0.495099	-1.45735	0.12616	-0.227167	-0.148072	-0.945801	-0.456422	2.89933	-0.814521	-0.740964	-0.513948	0.406096	-1.32831	0.214569	-0.13567	-1.12105	-1.23265	-1.15912	-0.112077	-1.38343	-1.10905	1.47493	-0.687057	0	train
52	-0.782475	0.69506	-0.722287	0.8657	-0.77326	0.508321	-0.407023	-0.172137	-0.761675	-0.162699	0.129654	-1.18358	-0.246457	-0.291134	0.306294	-0.143109	-0.950855	0.903754	-0.241094	-0.392232	-0.594351	-0.330736	-0.0578131	-0.618468	-0.76698	1.42862	1.08654	-0.0364191	-0.606592	0.131418	0.0267859	-0.713738	-0.243053	0	test
53	-0.782475	0.69506	-0.565881	0.8657	-0.77326	0.508321	-0.407023	-0.172137	-0.761675	-0.171679	0.0426431	-1.23145	-0.120656	-0.289136	-0.22878	-0.190269	-0.110572	1.68806	-0.408902	-0.109798	-0.479709	-0.330833	-0.142539	-0.575892	-0.187623	1.37492	-0.327427	-0.565248	-0.23658	0.102646	0.605873	-0.35454	-0.152677	0	train
54	-0.782475	-0.47445	0.216151	0.8657	1.63099	-0.909359	-0.407023	5.79886	1.31053	0.0602411	-0.200987	-0.545215	-0.0709849	-0.156864	0.632265	0.439627	-0.709615	-0.547527	0.287316	-0.0405906	0.514616	-0.767191	0.135567	-0.4856	-1.12079	-0.662533	0.241584	-0.072461	-0.666187	-0.109225	-0.78038	0.0109315	-0.385208	0	test
55	-0.782475	-0.564412	-0.565881	0.8657	1.63099	-0.909359	-0.407023	5.79886	-0.761675	-0.231598	0.355882	0.757653	0.21743	-0.103993	-1.88267	-0.725446	2.84541	-1.45015	1.23389	-0.163863	0.569541	0.393023	0.771653	0.470035	2.46733	0.159751	-0.698846	-0.861608	-0.239363	0.284358	-0.320796	1.54337	-0.613784	0	train
56	-0.782475	0.605098	-0.80049	0.8657	-0.77326	-0.909359	-0.407023	-0.172137	-0.761675	0.101991	-0.113976	2.67586	2.26869	7.24088	-1.95364	1.25439	2.57886	-2.29294	4.78321	0.0268075	-1.56269	-0.963971	2.84269	0.00537819	2.17919	-0.861171	-1.01173	-0.890737	0.0994755	-1.02439	-0.762855	0.6538	-0.540288	0	train
57	-0.782475	-0.654375	-0.956896	0.8657	-0.77326	0.508321	-0.407023	-0.172137	-0.761675	-0.1279	-0.148781	-0.934403	-0.415976	-0.415578	-0.35394	-0.668021	0.779044	0.0698138	0.00662758	0.202096	-0.28444	-0.316173	0.252199	-0.563087	0.387409	1.57519	-0.484201	-0.428564	0.106324	1.06719	1.28202	0.629627	-0.200731	0	train
58	-0.782475	0.245249	-0.174865	0.8657	-0.77326	0.508321	-0.407023	-0.172137	-0.761675	-0.168392	0.529903	-1.16722	0.46952	-0.0763706	-0.236727	-0.380604	-0.105671	1.64692	-0.19472	-0.145794	0.841867	1.45894	-1.04302	-0.235345	-0.232321	1.35527	-0.351439	-0.750307	-0.138431	-0.220335	0.265518	0.252481	-0.450305	0	test
59	-0.782475	0.335211	0.607166	-1.15305	-0.77326	0.508321	-0.407023	-0.172137	-0.761675	-0.168832	0.251469	-0.637709	0.188879	-0.197226	0.583936	-0.572847	-0.219747	0.296977	-0.0288867	-0.408134	-0.861737	-0.667019	0.248944	-0.564731	-0.972571	1.36644	-0.570966	-0.760163	0.0334016	0.150512	0.556585	0.173318	-0.348648	0	test
60	1.27569	-0.744337	-0.956896	-1.15305	1.63099	0.508321	-0.407023	-0.172137	1.31053	0.149516	-0.131378	-1.22218	0.0119615	-0.197071	-0.14017	-1.15651	0.610846	1.27378	-0.236217	-0.399413	0.786659	-0.47555	-1.11298	0.442054	-0.681208	-0.0606136	0.723264	-0.426628	-1.27529	-0.404704	-1.03948	1.00864	-0.65393	0	train
61	-0.782475	0.515136	-0.174865	0.8657	0.428867	1.926	-0.407023	-0.172137	-0.761675	-0.202345	0.234067	0.424743	0.685984	0.158667	0.581442	1.02589	-0.860503	0.0659921	-0.639302	-0.101928	1.21442	-0.466162	-0.579561	-0.509123	-0.73635	0.270369	-0.277732	0.287778	0.988978	-0.000938715	1.0257	-0.593356	0.442267	0	test
62	-0.782475	-0.204563	-0.174865	-1.15305	-0.77326	0.508321	-0.407023	-0.172137	-0.761675	21.4061	-6.01331	0.180175	-11.1367	-1.09002	0.248602	-0.764121	0.564912	-0.477608	5.12786	-0.589883	-0.269588	-1.11805	0.345195	0.0942764	-0.947407	-0.380632	0.454077	0.439096	0.22514	-0.090763	-0.223628	-0.348761	-0.0930466	0	train
63	1.27569	-1.10419	-0.80049	-1.15305	1.63099	-0.909359	-0.407023	-0.172137	-0.761675	-0.0186088	-0.113976	-0.997991	-0.636715	-0.402007	0.118969	-0.583698	0.477854	0.0148511	-0.129869	0.10166	0.535044	0.0179841	0.0865514	-0.446416	0.186581	-1.68643	-0.700341	0.256863	-0.960976	2.3436	-0.618771	-0.0739009	-0.125915	0	train
64	-0.782475	0.605098	1.3892	0.8657	-0.77326	0.508321	2.45244	-0.172137	-0.761675	-0.00337784	-2.49807	1.3581	0.0617349	0.372584	-1.02801	1.40249	0.0970174	-1.3052	1.39256	1.32512	0.871879	-1.23216	1.37263	-0.821	-0.799501	1.6477	2.69835	3.07592	1.23271	1.10963	2.20211	-2.10664	3.40387	0	train
65	-0.782475	-0.384488	1.78021	0.8657	1.63099	-0.909359	-0.407023	-0.172137	-0.761675	-0.191812	0.808338	-0.121475	-0.079954	-0.260746	1.31907	-0.446696	-0.831867	1.00854	-0.758669	-0.273512	-0.2539	1.86765	-0.287164	-0.573331	0.574042	0.143952	-0.361935	-0.237464	-0.0851116	0.15805	0.243233	-0.573744	-0.0807194	0	test
66	-0.782475	-0.564412	0.216151	0.8657	0.428867	-0.909359	-0.407023	-0.172137	-0.761675	0.584408	-0.879671	0.532065	-3.18969	-1.49302	0.727454	-0.205349	0.556329	-0.359479	-0.00461895	1.10163	0.478289	-0.930586	0.553815	-0.676946	-0.307849	-0.892323	-0.177326	1.39291	2.54341	0.461243	0.85403	-0.722043	1.64646	0	test
67	-0.782475	-0.114601	-0.174865	-1.15305	0.428867	-0.909359	-0.407023	-0.172137	1.31053	-0.0344758	0.756131	0.0149368	-0.978556	-0.307471	1.97408	-0.69874	-0.780214	1.91843	-1.24056	-0.614554	0.340993	3.32254	-1.45305	0.391129	0.33684	0.13727	-0.696031	-0.517004	0.379277	-0.614736	0.246032	-0.24637	-0.238517	0	train
68	-0.782475	0.245249	-0.565881	-1.15305	-0.77326	0.508321	-0.407023	-0.172137	-0.761675	-0.0924099	-0.148781	-0.391181	0.0279715	-0.242291	-0.0292013	0.523144	-0.314477	1.33379	-0.153779	-0.492843	0.284202	-0.100324	-0.618713	-0.0599913	-0.448331	-1.46497	-0.905054	-0.849565	-1.26969	0.339646	-1.29715	0.914727	-0.630694	0	test
69	1.27569	2.13446	-0.565881	0.8657	-0.77326	0.508321	-0.407023	-0.172137	-0.761675	-0.0732324	-0.931877	0.227964	0.131246	-0.129792	-1.10005	0.929231	1.01019	-1.41385	1.09843	-0.0394276	0.423009	-0.913727	1.15707	-0.289749	-0.0190691	0.403737	-0.592473	0.125218	0.579454	0.871641	1.43773	-0.820484	0.627503	0	train
70	-0.782475	-0.924262	0.607166	-1.15305	-0.77326	0.508321	-0.407023	-0.172137	-0.761675	-0.147841	-0.166183	-1.55741	-0.29347	-0.358195	-0.52188	-0.273553	0.141628	0.20785	0.0533855	-0.40842	-1.29857	-0.728829	0.999217	-0.441264	-0.508018	-0.405625	-0.577531	-0.289723	0.987552	-0.233627	-0.0444206	0.0640555	-0.260269	0	train
71	-0.782475	-0.834299	-0.956896	-1.15305	-0.77326	0.508321	-0.407023	-0.172137	1.31053	0.622322	-1.87159	-1.03356	0.534495	0.351747	0.00735438	0.972744	-1.28035	-0.235668	0.7773	0.265509	0.510182	-1.08871	0.835369	-0.777526	-1.57137	-0.508698	0.942747	0.892969	0.749479	-0.273848	-0.299283	-0.961248	0.217635	0	test
72	-0.782475	-1.01422	0.0597444	-1.15305	-0.77326	1.926	-0.407023	-0.172137	-0.761675	-0.211532	0.234067	0.182171	1.46658	1.34551	-0.865072	1.43745	-0.479218	-1.24454	0.293784	0.021907	0.972911	-0.560233	-0.0728194	-0.285877	-0.273686	0.605748	-0.196002	-0.588151	-0.337939	-0.575523	-0.131292	-0.246212	-0.38642	0	train
73	-0.782475	-0.384488	-0.174865	-1.15305	0.428867	-0.909359	-0.407023	-0.172137	1.31053	-0.120163	-0.183585	0.642604	-0.0914088	0.280798	-0.85812	0.55049	0.880645	-0.951462	0.144606	-0.524637	-1.34387	-0.874819	1.20226	-0.0204722	0.786964	-0.199338	-1.49683	-0.774291	1.20259	0.661885	0.977514	-0.369616	0.133782	0	train
74	1.27569	-0.47445	0.607166	0.8657	-0.77326	1.926	-0.407023	-0.172137	1.31053	-0.109343	0.390686	0.357179	-0.357576	-0.444291	-0.844654	-0.482331	1.2543	-0.773342	0.853349	0.810704	1.38194	0.548601	0.215108	-0.558603	1.4922	1.77906	1.33162	0.262326	-0.512584	0.393315	0.432577	-0.651443	-0.108536	0	train
75	1.27569	1.59468	0.607166	0.8657	0.428867	-0.909359	-0.407023	-0.172137	-0.761675	-0.185119	0.00783881	0.137911	0.169039	-0.0584847	-0.488494	0.292387	0.270363	-0.430567	0.0895783	-0.26237	-0.713348	-0.839006	0.49759	-0.380359	0.0520328	-0.517675	-0.22732	-0.21666	-0.988091	0.539393	-0.432793	-0.442159	-0.269269	0	train
76	1.27569	-0.744337	-1.1133	-1.15305	0.428867	-0.909359	-0.407023	-0.172137	-0.761675	0.0536147	-0.253193	0.263364	-0.227345	-0.187201	0.296222	0.3344	-0.668874	-0.605107	0.271131	0.0697125	-0.0367129	-0.926908	0.714488	-0.571536	-1.37857	-0.316846	0.270164	-0.0553389	-0.370378	-0.462175	-0.526614	-0.907979	-0.185651	0	train
77	1.27569	0.155286	-0.565881	-1.15305	-0.77326	1.926	-0.407023	-0.172137	1.31053	-0.0223709	0.703925	-0.46935	-1.36496	-0.307731	2.42379	-2.41308	0.650024	1.72295	-1.47114	-0.564082	0.304768	0.487494	-1.95967	1.55723	-0.616765	1.11154	-0.987506	-0.955079	-0.0529536	0.169204	0.619813	1.24751	-0.482217	0	train
78	1.27569	-0.924262	-0.565881	0.8657	0.428867	-0.909359	-0.407023	-0.172137	-0.761675	-0.145801	0.442893	0.0306985	-0.358122	-0.354891	-0.133903	-1.28154	0.762314	0.895681	-0.617873	-0.558325	-0.559564	0.122651	-0.68009	0.425667	0.793114	0.755207	-1.15652	-1.34314	-0.991625	-0.474994	-0.293954	2.24944	-0.694887	0	train
79	-0.782475	0.155286	-0.174865	0.8657	-0.77326	0.508321	-0.407023	-0.172137	-0.761675	-0.175236	-0.235791	-0.0883397	0.274338	0.0200731	-0.357041	0.579045	-0.0998203	-0.713911	0.303697	1.54948	0.548845	-0.873452	0.940563	-0.854269	-0.583776	-0.0618747	0.816988	1.79275	0.66006	0.516571	1.06244	-0.658963	0.717261	0	test
80	1.27569	-3.26328	0.607166	-1.15305	0.428867	-0.909359	-0.407023	-0.172137	1.31053	-0.091948	0.408088	0.859742	-0.192228	-0.152563	0.191753	0.280322	-1.01199	1.27221	-0.5072	-0.244704	-0.862163	-0.330374	0.0275247	-0.586027	-0.4916	0.850425	-0.964032	-0.747835	0.971148	-0.289751	0.85321	0.25527	-0.26528	0	test
81	-0.782475	0.065324	-0.565881	0.8657	-0.77326	0.508321	-0.407023	-0.172137	-0.761675	-0.254283	0.756131	1.13753	1.71864	2.43611	0.10011	1.02513	0.650687	-0.201996	-0.771569	-0.209295	1.40063	1.49111	-0.784116	-0.125472	2.47917	0.371748	-0.332325	0.045458	0.236421	0.684727	0.839108	-0.127403	-0.0383157	0	train
82	-0.782475	0.065324	-0.565881	-1.15305	-0.77326	0.508321	-0.407023	-0.172137	-0.761675	-0.125687	-0.409813	-0.929449	0.274214	-0.152681	0.111916	0.374663	-1.12903	0.625169	-0.329005	-0.13537	-0.387059	-0.989548	0.107767	-0.710206	-0.96866	-0.104177	1.03712	0.478868	0.145103	-0.0457655	-0.399707	-1.02981	-0.0741104	0	test
83	-0.782475	-2.00381	0.998182	-1.15305	0.428867	-0.909359	-0.407023	-0.172137	-0.761675	1.79456	-4.11647	-1.82568	-0.409938	0.175396	0.707998	0.718557	-0.408655	-1.19828	1.24822	1.22479	0.890367	-1.27716	0.90114	-0.775276	-1.70364	-0.0204651	-0.529505	0.166544	2.20493	-0.0514263	0.933792	-0.868162	0.537858	0	train
84	1.27569	-1.28411	-0.956896	-1.15305	0.428867	-0.909359	-0.407023	-0.172137	1.31053	0.36861	-0.653443	-1.3635	0.651181	0.438432	-0.45152	0.0917384	0.599525	-1.30235	1.05127	-0.637451	-0.716724	-0.771452	0.562966	0.804601	-0.682888	0.0494527	-0.545553	-1.01923	-0.500012	-1.07865	-0.812756	1.00298	-0.659375	0	train
85	-0.782475	-0.384488	-0.174865	0.8657	-0.77326	1.926	-0.407023	-0.172137	-0.761675	-0.0666319	0.18186	-0.125005	-0.979454	-0.505564	0.481615	0.150738	-0.619093	-0.0996592	-0.221371	-0.160571	1.07274	-0.261472	-0.550452	-0.274182	-0.352451	0.977158	-0.33213	-0.71765	-0.16463	-0.609479	0.053277	0.367501	-0.46522	0	test
86	1.27569	-0.47445	-0.0184588	0.8657	1.63099	0.508321	-0.407023	-0.172137	-0.761675	-0.154872	0.129654	-0.132508	0.81993	1.22166	-1.28502	0.679728	1.22463	-1.2506	1.08516	-0.177485	0.303436	0.351369	0.395135	0.0254236	0.863199	0.730493	-1.73865	-1.4917	-0.114258	0.131522	0.449917	2.5627	-0.57224	0	train
87	-0.782475	1.23483	-0.565881	0.8657	-0.77326	1.926	-0.407023	-0.172137	1.31053	1.87627	-4.63854	3.12393	2.85835	13.4494	-1.84915	1.30235	2.06448	-2.41785	8.55238	1.80309	0.813501	-1.315	2.68886	-0.564231	-1.14513	-2.63708	-1.75643	0.339804	-0.776702	4.24039	-0.555366	0.230319	-0.0459348	0	test
88	1.27569	0.874985	-0.956896	-1.15305	0.428867	-0.909359	-0.407023	-0.172137	-0.761675	-0.148396	0.390686	-0.344085	-0.132794	-0.251253	1.1341	-0.335696	-0.0362637	-0.247514	-0.649576	-0.386513	-0.429467	0.251964	0.237175	-0.118358	0.255674	-0.728384	-0.949754	-0.841193	-0.466155	-0.161257	-0.656163	1.18446	-0.579579	0	train
89	-0.782475	0.245249	-0.565881	-1.15305	-0.77326	1.926	-0.407023	-0.172137	-0.761675	-0.158177	0.442893	-0.677259	-0.196096	-0.275397	-0.0649218	-1.11098	1.28738	0.000814677	0.181703	-0.618471	-0.32513	0.941372	-0.417097	0.949143	0.573016	-1.2948	-1.36487	-1.30405	0.0717809	-1.39691	-1.30931	1.80938	-0.72987	0	train
90	1.27569	0.69506	-0.956896	0.8657	-0.77326	0.508321	-0.407023	-0.172137	-0.761675	-0.12861	0.738729	1.62792	0.546435	0.204295	0.112445	0.697924	-0.506557	0.189508	-0.263608	-0.248741	-0.609243	0.375776	0.212151	-0.530524	0.0203829	0.250279	-0.520931	-0.563092	-0.0119766	0.116165	0.0249625	-0.0824749	-0.301465	0	train
91	1.27569	-1.01422	-0.174865	-1.15305	-0.77326	1.926	-0.407023	-0.172137	-0.761675	0.404345	-0.322802	0.208291	0.142038	-0.040201	0.881379	-0.884645	-0.0100781	-0.550186	-0.0699014	-0.689503	-0.0253395	-0.752659	-0.0337398	0.925605	-0.97115	0.104146	-0.107548	-0.30646	-0.515319	0.455613	-0.173739	0.15507	-0.379113	0	train
92	1.27569	1.50472	-0.565881	0.8657	-0.77326	0.508321	-0.407023	-0.172137	-0.761675	-0.340073	0.58211	-0.0260975	0.0826223	-0.373674	-0.852467	-0.0416229	0.0309794	0.532401	-0.422628	-0.338472	0.527632	0.427852	-0.636747	0.00625425	1.16915	1.77859	0.0847644	-0.892584	-0.561518	-0.756271	-0.227978	0.676485	-0.623015	0	test
93	-0.782475	1.77461	-0.565881	-1.15305	-0.77326	0.508321	-0.407023	-0.172137	-0.761675	-0.238703	0.808338	0.552008	0.45126	0.0227491	0.851197	-0.560672	-0.28788	1.26875	-0.748685	-0.636298	0.753711	1.21696	-1.37595	1.49251	0.156414	0.791691	0.322389	-0.632931	-0.710499	-0.654158	-0.547877	-0.23478	-0.51896	0	train
94	-0.782475	0.69506	-1.34791	-1.15305	-0.77326	0.508321	-0.407023	-0.172137	1.31053	-0.0981401	0.947555	0.460194	-0.38873	-0.198161	0.326686	-1.24879	-0.578588	2.23741	-1.38191	-0.650463	1.30178	1.79488	-2.23768	0.644769	0.333696	-0.456666	0.621675	0.144923	-0.438293	-0.762968	-0.686095	-0.127754	-0.374614	0	test
95	-0.782475	-0.204563	0.607166	-1.15305	1.63099	1.926	-0.407023	-0.172137	-0.761675	-0.240558	0.82574	-0.673146	-0.160199	-0.349245	1.58162	0.22767	-1.74682	1.13823	-1.30604	-0.784049	-2.24493	0.306189	-0.231181	0.109581	0.151083	-0.830466	0.311949	0.387877	0.275632	0.323661	-0.544993	-1.06771	0.0276788	0	train
96	-0.782475	1.86457	-0.174865	-1.15305	-0.77326	0.508321	-0.407023	-0.172137	1.31053	-0.231252	0.321078	-0.841403	0.745341	0.147602	-0.314702	0.69164	-1.11568	-0.172828	-0.231615	-0.280354	0.266422	1.0049	0.151681	-0.435981	-0.404767	-0.795694	0.442962	0.278962	-0.954043	-0.258418	-0.706202	-0.202239	-0.332754	0	test
97	-0.782475	0.515136	0.607166	0.8657	-0.77326	0.508321	-0.407023	-0.172137	-0.761675	-0.21726	-0.0269655	-1.66364	-0.411357	-0.446933	-0.517721	0.148536	-0.282844	0.308137	-0.156144	-0.526987	-1.67929	0.0349303	0.373528	-0.426068	-0.0412234	-0.314533	-0.873572	-0.673593	0.369561	0.369418	-0.149632	0.501115	-0.397825	0	test
98	1.27569	0.785023	0.998182	0.8657	1.63099	0.508321	-0.407023	-0.172137	1.31053	-0.0531675	0.216665	-0.890891	0.707042	-0.0336716	1.17954	1.32707	-2.40835	0.233422	-0.685512	0.0844058	0.181359	-0.382808	0.169411	-0.843909	-1.10172	0.305512	0.797185	2.05099	1.32809	0.784864	1.77743	-1.63099	2.22575	0	train
99	-0.782475	-0.564412	2.32764	0.8657	-0.77326	0.508321	-0.407023	-0.172137	-0.761675	-0.312194	0.686523	0.352624	0.341477	-0.167849	-0.719643	0.296019	-0.268597	-0.460717	-0.158598	-0.5085	-1.29753	-0.325023	0.853145	-0.418337	0.201604	-0.579141	-1.13342	-0.769172	0.602042	-0.797059	-0.160565	0.623385	-0.38863	0	test
100	-0.782475	-1.37407	-0.174865	0.8657	-0.77326	0.508321	-0.407023	-0.172137	-0.761675	-0.172174	0.82574	-0.0468704	-0.168881	-0.251702	1.59835	-0.307472	-1.35272	1.01407	-0.750807	-0.756731	-0.330457	1.69607	-1.20081	0.331395	0.122315	0.958943	0.275341	-0.933291	-1.02627	-1.16296	-0.851311	0.262614	-0.67601	0	train
101	-0.782475	0.515136	-0.956896	0.8657	-0.77326	1.926	-0.407023	-0.172137	-0.761675	-0.0130323	0.0600453	0.843396	0.714699	0.11402	-0.18985	0.905348	-0.614219	-0.856114	0.401595	-0.651286	-1.39122	-0.648815	1.14002	-0.402969	-0.925143	-0.266801	0.478253	0.848679	0.154517	0.436522	0.264393	-1.52657	0.707415	0	train
102	-0.782475	1.23483	-0.956896	-1.15305	-0.77326	0.508321	-0.407023	-0.172137	-0.761675	-0.227982	0.460295	-1.45768	0.0446068	-0.292094	-0.0989671	0.276809	-1.2757	1.77135	-0.402728	0.0163451	-1.39914	0.341209	0.344826	-0.839028	-0.169968	-0.370898	-0.688853	-0.198421	-0.612783	1.32741	0.270209	-0.721014	0.150554	0	test
103	-0.782475	0.065324	-0.956896	0.8657	1.63099	-0.909359	-0.407023	-0.172137	-0.761675	-0.258556	0.512501	-1.25053	-0.0742258	-0.333674	-0.00318339	-0.173849	-0.572564	0.615704	-0.39195	-0.551246	-1.86289	0.0508327	0.434882	-0.379799	0.10959	0.484625	-0.522709	-0.857212	-0.609031	-0.511238	-0.297111	0.846654	-0.558171	0	train
104	1.27569	-0.47445	-0.565881	-1.15305	-0.77326	0.508321	-0.407023	-0.172137	-0.761675	-0.16234	0.42549	1.80889	-1.30519	-1.08989	-1.1166	-1.41233	2.10811	0.149007	-0.343825	-0.756195	-1.14886	0.0301426	-0.841351	2.15661	2.19807	1.33717	-1.00173	-1.29669	-0.979087	-0.33517	-0.0596605	1.43499	-0.654879	0	test
105	-0.782475	0.155286	-0.174865	-1.15305	-0.77326	0.508321	-0.407023	-0.172137	1.31053	-0.243879	0.251469	-0.716812	0.73293	0.358901	-0.733574	0.654832	0.0521813	0.419255	-0.0152724	0.094801	0.0604597	-0.364234	0.0462119	-0.588014	0.0538795	0.284501	0.0593891	0.0265174	-0.35494	0.459204	0.237657	0.0502268	-0.248244	0	test
106	1.27569	-0.294525	-0.80049	-1.15305	1.63099	0.508321	-0.407023	-0.172137	-0.761675	0.0624485	-1.0885	-1.2786	1.31591	0.704523	0.755334	1.28733	-0.719776	-0.53939	0.213698	0.0139841	-0.137411	-1.04945	0.879245	-0.523316	-1.37588	1.04723	0.597932	0.557894	0.502439	-0.212604	0.986329	-0.323978	0.0954134	0	train
107	1.27569	-1.19415	-0.956896	-1.15305	-0.77326	0.508321	-0.407023	-0.172137	-0.761675	0.223899	0.703925	-0.212182	0.980344	0.250077	1.37215	-0.700167	0.311049	0.350322	-0.571294	-0.824808	-0.333797	0.382835	-1.15048	2.23205	-0.207513	1.19211	0.720527	-0.60213	-0.7452	-1.0404	-0.578703	0.0942024	-0.603693	0	train
108	-0.782475	1.59468	-0.174865	0.8657	-0.77326	0.508321	-0.407023	-0.172137	-0.761675	-0.0681402	0.286273	-0.00861204	-0.131106	-0.364236	0.173918	0.550348	-0.611772	-0.31606	0.252777	-0.161245	-1.78813	-0.064138	1.15381	-0.772748	-0.667618	-0.189013	0.739585	0.902809	0.452734	-0.079071	0.151544	-0.709117	0.206549	0	test
109	-0.782475	0.245249	-0.565881	0.8657	-0.77326	0.508321	-0.407023	-0.172137	-0.761675	-0.220215	0.164458	-1.27703	-0.112107	-0.338703	-0.620303	0.249446	-0.429521	0.090777	0.0843236	-0.0582669	0.49464	-0.205083	-0.152755	-0.557949	-0.0457011	0.977191	-0.220849	-0.615739	-0.662623	-0.0205339	0.101965	-0.456783	-0.309255	0	train
110	-0.782475	-0.294525	-0.956896	0.8657	-0.77326	0.508321	-0.407023	-0.172137	-0.761675	-0.249275	0.460295	-1.69059	-0.0950309	-0.275657	-0.0128481	-1.49573	0.16963	1.47018	-0.577984	-0.795044	-2.10709	0.346314	-0.0435637	0.137464	1.17182	0.248863	-1.23292	-1.42617	-0.445077	-0.948741	-0.689623	1.28036	-0.689789	0	train
111	-0.782475	0.69506	-0.565881	-1.15305	-0.77326	0.508321	-0.407023	-0.172137	1.31053	-0.170065	0.321078	-0.932884	0.0996129	-0.294252	-0.447437	-1.00344	1.2497	0.0222503	-0.0156965	-0.00909504	1.87629	1.73887	-1.24902	0.125327	0.880198	0.620092	-0.573143	-0.824048	-0.223589	-0.72257	-0.0877818	0.469116	-0.494459	0	train
112	-0.782475	1.23483	-1.34791	-1.15305	0.428867	-0.909359	-0.407023	-0.172137	-0.761675	-0.242261	1.03457	0.237873	0.373808	-0.0618133	0.258406	-1.06071	0.621497	2.27825	-1.35216	-0.696823	0.890759	3.60903	-2.71887	2.05476	2.02693	-1.60562	-0.220531	-0.373322	-0.365066	-0.965935	-1.45162	0.29998	-0.589071	0	train
113	-0.782475	0.335211	-0.565881	0.8657	-0.77326	0.508321	-0.407023	-0.172137	1.31053	0.105796	0.773534	-0.221648	-1.57875	-0.298726	2.05984	-1.80686	-0.222591	2.14833	-1.58449	-0.839489	-1.9432	0.726374	-1.12627	1.82452	0.0460523	-0.227621	-0.242894	-0.748892	-0.688195	-0.261321	-0.862113	1.58283	-0.692213	0	train
114	-0.782475	1.23483	-0.956896	0.8657	-0.77326	1.926	-0.407023	-0.172137	1.31053	-0.259793	0.00783881	-1.66012	0.00905117	-0.238084	-0.801283	0.295627	0.317245	-0.964939	0.419219	-0.304852	-0.728181	0.466145	0.649297	-0.423981	0.77464	1.39632	-0.701121	-0.812994	0.0939919	0.152036	0.666864	0.466681	-0.353714	0	test
115	-0.782475	1.77461	0.45076	0.8657	-0.77326	0.508321	-0.407023	-0.172137	1.31053	-0.142369	0.147056	1.5465	-0.556145	-0.639534	-0.380212	0.174514	0.467707	-0.847684	0.57147	2.17554	1.35327	-0.83788	0.369492	-0.811314	-0.377647	0.0503098	0.952761	1.64761	0.335963	2.20095	0.901783	-1.42917	1.39797	0	train
116	-0.782475	0.155286	-0.174865	-1.15305	-0.77326	0.508321	-0.407023	-0.172137	-0.761675	-0.174054	-0.00956335	-0.708415	-0.25212	-0.352904	-0.22909	-0.0122313	0.232967	-0.158314	0.369079	1.13505	0.221919	-0.340685	0.744726	-0.824628	-0.309606	-0.0482326	-0.380441	0.550944	0.202339	1.62834	1.22265	-0.346489	0.435196	0	train
117	-0.782475	-0.0246383	-1.0351	-1.15305	-0.77326	1.926	-0.407023	-0.172137	1.31053	-0.195703	0.0426431	0.0401432	-0.242948	-0.453057	-1.01059	0.388187	0.876723	-1.12353	0.422238	-0.457606	-0.646993	-0.0611331	0.668576	0.108046	1.00326	-1.40067	-0.590852	-0.695105	-1.43628	0.419083	-1.33534	0.423902	-0.60473	0	train
118	-0.782475	-1.82388	-0.956896	-1.15305	-0.77326	-0.909359	-0.407023	-0.172137	-0.761675	3.84922	-1.71497	0.9604	-5.78919	-1.70522	1.19875	-0.783303	0.332661	-0.610261	1.11875	-0.642989	1.29119	-0.777181	-1.26532	2.33617	-0.65432	-0.485785	-0.717125	-1.46107	-1.53673	-1.53931	-1.62172	2.78811	-0.841139	0	test
119	-0.782475	-0.114601	-0.565881	0.8657	-0.77326	0.508321	-0.407023	-0.172137	-0.761675	-0.27559	0.355882	0.17774	-0.287047	-0.595459	-1.31388	-0.56518	1.64697	1.65411	-0.201055	-0.68437	-0.303866	1.85808	-1.54978	1.21251	2.26244	-0.408636	-0.80995	-1.3322	-1.11114	-1.34238	-1.3258	1.49785	-0.770433	0	test
120	-0.782475	-0.924262	1.3892	0.8657	0.428867	-0.909359	-0.407023	-0.172137	-0.761675	-0.249456	0.547306	-0.63579	0.451454	-0.0992468	0.478777	0.566136	-1.33313	0.267188	-0.278833	1.04472	0.368597	0.220697	0.0808383	-0.926589	-0.624941	-0.0083536	0.890734	1.38621	-0.00242029	1.18439	0.650422	-1.37923	1.14829	0	train
121	1.27569	-1.91385	-0.565881	0.8657	0.428867	-0.909359	-0.407023	-0.172137	-0.761675	0.710827	-3.33337	1.381	0.331398	2.59222	-0.797264	2.58681	-0.219214	-1.77702	3.54436	2.32123	1.84291	-1.23911	1.40238	-0.79852	-1.55103	-0.323722	-0.306642	0.123765	-0.289571	0.681596	0.245045	-0.426803	0.0570276	0	train
122	-0.782475	1.86457	2.56224	-1.15305	-0.77326	1.926	-0.407023	-0.172137	1.31053	-0.141699	0.199262	-1.00966	0.325728	-0.0350563	-0.427388	0.244987	-0.176004	-0.26523	0.412255	-0.449495	-1.08714	-0.601927	0.849972	-0.53044	-0.360824	-1.04835	0.396467	0.251907	-0.653231	-0.742729	-0.901648	-0.736048	-0.198685	0	train
123	1.27569	-1.64396	-0.565881	0.8657	1.63099	-0.909359	-0.407023	-0.172137	-0.761675	-0.250768	0.251469	0.274346	0.289112	-0.0564436	-1.16416	0.354148	0.888598	-1.13065	0.915765	1.27431	1.80104	-0.464934	0.18435	-0.653292	0.297253	1.85821	2.78295	1.46473	-0.00482765	0.0785606	0.759222	-1.0459	0.301001	0	train
124	-0.782475	0.515136	-0.956896	-1.15305	1.63099	-0.909359	-0.407023	-0.172137	-0.761675	1.05666	-0.688247	0.669693	2.17194	2.2977	-0.21091	-0.0636109	0.653304	0.248688	1.0845	-0.519914	-0.466601	-0.77248	-0.0174341	0.344644	-0.421743	1.2079	0.258561	-0.798858	-0.915529	-0.728822	-0.515549	0.213138	-0.61628	0	test
125	1.27569	-0.924262	-1.1133	-1.15305	1.63099	0.508321	-0.407023	-0.172137	-0.761675	0.0289269	0.33848	0.599753	-0.572998	-0.168174	0.717124	0.0508146	-0.769857	0.235867	-0.904131	-0.443165	-0.618525	-0.186931	-0.0241876	-0.315065	-0.21886	-0.0458369	1.93113	1.67301	0.538221	0.0492954	0.0488373	-0.43633	0.233822	0	test
126	1.27569	0.245249	-0.174865	-1.15305	-0.77326	1.926	-0.407023	-0.172137	-0.761675	0.00237225	-0.340204	-0.376932	1.10209	0.913342	-0.189461	0.628983	0.216435	-0.141584	-0.0554609	-0.581083	0.457424	-0.582542	-0.663158	0.412494	-0.332733	0.399625	-0.703801	-1.18097	-0.992487	-0.046131	-0.726888	1.23758	-0.695144	0	train
127	1.27569	0.515136	0.607166	0.8657	1.63099	-0.909359	-0.407023	-0.172137	1.31053	0.0232341	0.0600453	-0.530325	1.49247	0.986511	-0.345068	1.28872	-0.956636	-0.476724	-0.221197	-0.223602	0.452307	-0.279723	-0.557774	-0.355402	-0.744381	-0.5188	-1.18735	-1.06768	-0.791625	-0.892632	-0.552703	0.392103	-0.509432	0	train
128	-0.782475	-1.01422	0.607166	0.8657	-0.77326	-0.909359	-0.407023	-0.172137	-0.761675	-0.207319	-0.322802	0.205529	1.06129	1.08605	-0.163294	2.01932	-1.2111	-1.364	0.395402	0.343829	-0.995383	-0.937482	2.09278	-0.89154	-0.918852	-0.174522	0.436918	1.3336	0.957751	0.670113	0.901324	-0.975072	0.880506	0	test
129	1.27569	0.515136	-0.174865	-1.15305	0.428867	0.508321	-0.407023	-0.172137	1.31053	0.0397245	-0.0269655	-0.187773	0.130184	-0.0766406	1.06089	0.862631	-1.23265	-0.440331	-0.302755	-0.290062	-0.219958	-0.479011	0.469723	-0.445819	-0.939979	-0.326175	-0.410588	-0.452961	-1.14831	0.600464	-0.390545	0.409324	-0.414215	0	test
130	-0.782475	0.785023	0.607166	-1.15305	-0.77326	0.508321	-0.407023	-0.172137	1.31053	-0.200726	0.547306	0.0357237	-0.034839	-0.23343	0.852811	-0.000862117	-0.969518	0.924983	-0.554255	-0.606583	-1.57992	-0.346959	0.386456	-0.457385	-0.178889	1.15712	-0.576412	-0.763759	0.103013	-0.382176	0.408151	0.711621	-0.511467	0	test
131	1.27569	-1.01422	1.3892	-1.15305	1.63099	-0.909359	-0.407023	-0.172137	1.31053	-0.0976282	0.512501	0.184941	0.311441	0.188232	0.816567	0.854272	-0.555859	0.216056	-0.520243	-0.622881	-1.27824	0.0430551	0.160027	0.0374455	0.0992648	-0.0607008	-0.212209	-0.753738	-0.600527	-0.544785	-0.788965	0.218469	-0.578576	0	train
132	-0.782475	1.41476	0.216151	-1.15305	-0.77326	0.508321	-0.407023	-0.172137	-0.761675	-0.162348	-0.3054	1.02398	0.267922	-0.0625523	-0.892988	0.63861	0.457865	-0.924578	0.636027	0.560915	0.78982	-0.924412	1.01876	-0.677479	-0.622978	-0.182304	0.160551	1.50082	0.376836	1.2746	1.43106	-0.580382	0.883317	0	train
133	-0.782475	0.874985	-0.174865	0.8657	-0.77326	1.926	-0.407023	-0.172137	-0.761675	-0.394931	0.703925	0.360044	0.795925	0.481209	-1.26748	0.513071	0.489735	-1.00068	-0.109841	-0.157009	0.337463	-0.187832	-0.0952718	-0.292795	1.71542	-0.271477	-0.536448	-0.433213	-0.291524	-0.509147	-0.179165	0.0388757	-0.322951	0	train
134	1.27569	-0.384488	-1.26971	-1.15305	1.63099	-0.909359	-0.407023	-0.172137	1.31053	-0.220036	0.355882	-1.23668	-0.285493	-0.445838	-0.732404	-1.18854	1.28	-0.147559	0.0543278	-0.7946	-0.732151	1.29107	-0.827562	1.47162	1.76029	-0.236733	-0.386257	-1.14946	-1.421	-0.685929	-1.28793	1.50157	-0.754389	0	train
135	-0.782475	0.245249	-0.0184588	-1.15305	-0.77326	0.508321	-0.407023	-0.172137	1.31053	-0.0352188	-0.670845	-0.886842	-0.551922	-0.360729	-0.142334	-0.340541	0.213133	-0.0959707	0.315345	0.186822	-0.194884	-0.980216	0.48504	-0.673827	-0.914698	-1.37429	-0.023437	0.595732	-0.513156	-0.300698	-0.619987	-0.561506	0.0687397	0	test
136	-0.782475	0.785023	-0.174865	-1.15305	-0.77326	1.926	-0.407023	-0.172137	1.31053	-0.0824868	0.0948496	0.281932	-0.0982054	-0.228236	0.637292	0.219873	-1.21206	0.802616	-0.376269	-0.302917	-1.17978	-0.711413	0.754278	-0.680548	-1.17766	-0.680287	-0.0654266	0.00645145	0.00982152	-0.580187	-0.471006	-0.643971	-0.123174	0	test
137	-0.782475	0.155286	-0.331271	0.8657	-0.77326	-0.909359	-0.407023	-0.172137	-0.761675	-0.219175	0.808338	0.00747608	0.815286	0.00501757	1.46197	0.462747	-1.03223	-0.075955	-0.900767	-0.192349	-0.541198	1.12982	0.317738	-0.664987	0.778492	1.34118	3.35806	3.28662	0.876294	1.32367	1.55337	-1.48577	1.69122	0	train
138	1.27569	-0.204563	-0.878693	-1.15305	0.428867	-0.909359	-0.407023	-0.172137	1.31053	-0.238306	1.17378	1.0659	0.578684	0.120853	-0.0430953	-1.53709	0.848094	-0.104639	-0.898883	-0.86192	0.29528	2.73772	-1.85445	4.21764	2.4348	1.8047	-0.4983	-1.3376	-1.03353	-0.889307	-0.540683	1.85265	-0.753662	0	train
139	1.27569	-0.294525	1.3892	-1.15305	0.428867	-0.909359	-0.407023	-0.172137	1.31053	0.0101588	0.460295	-0.823199	1.43154	0.363543	-0.166012	0.222888	-0.437271	0.624262	-0.304421	-0.0575369	0.953481	0.361319	-0.784895	-0.462844	-0.0223473	-0.448894	0.102609	-0.0312822	0.289192	-0.647369	-0.466463	-0.634423	-0.199043	0	train
140	-0.782475	-0.204563	0.998182	0.8657	1.63099	-0.909359	-0.407023	-0.172137	-0.761675	-0.208071	0.460295	-1.21621	0.267748	-0.210186	0.164188	0.13466	-1.19362	1.07887	-0.556853	0.0944025	-1.78271	-0.00770776	0.997641	-0.896946	-0.266599	-0.886367	-0.723874	0.540058	0.746588	1.90961	0.735877	-0.636824	0.568189	0	train
141	-0.782475	0.785023	0.0597444	0.8657	-0.77326	-0.909359	-0.407023	-0.172137	-0.761675	-0.243174	0.529903	-0.638538	0.346921	-0.169377	0.037839	-0.0860067	-0.285479	0.794494	-0.420541	-0.29627	-0.415493	0.240563	-0.166207	-0.524411	-0.207139	2.13669	-0.193917	-0.563898	-0.233526	0.158058	0.954858	-0.249709	-0.199188	0	train
142	-0.782475	1.05491	2.95326	-1.15305	-0.77326	-0.909359	-0.407023	-0.172137	1.31053	-0.32562	1.20859	0.360848	-0.0143798	-0.309953	0.733894	-0.466984	-1.69868	0.962211	-1.03966	-0.881921	-0.953078	1.49788	-1.3032	1.36533	1.41217	-0.490817	-0.282625	-0.546649	-0.911539	-0.77513	-0.754118	-0.232537	-0.481093	0	train
143	-0.782475	1.86457	-0.174865	0.8657	-0.77326	0.508321	-0.407023	-0.172137	-0.761675	-0.376777	0.773534	-0.873046	0.151169	-0.323035	-0.0937673	0.935886	-1.68086	-0.106929	-0.908157	-0.538006	-0.366405	2.83394	-0.312563	-0.457429	1.34825	-0.458557	0.397364	0.172893	0.109065	-0.672806	-0.502079	-0.133411	-0.30335	0	train
144	1.27569	-1.37407	-1.0351	0.8657	0.428867	-0.909359	-0.407023	-0.172137	-0.761675	1.13712	0.686523	0.1958	3.85533	4.48353	0.300488	1.25694	-0.515104	-0.815128	1.72574	-0.510407	0.0199824	0.356966	0.46971	0.0941637	-0.932951	1.87671	1.67673	-0.135888	-0.469939	-0.478373	-0.250976	-0.0841405	-0.50413	0	test
145	-0.782475	0.155286	0.607166	0.8657	0.428867	-0.909359	-0.407023	-0.172137	-0.761675	0.0993563	-1.29732	1.32173	1.03019	1.39453	-0.917885	1.92967	-0.373908	-1.44715	1.76531	-0.182001	-0.0437127	-1.06043	1.35557	-0.567202	-1.35616	0.594176	0.962175	0.451291	-0.25587	0.440323	0.144898	-0.806852	0.031443	0	train
146	-0.782475	-0.654375	0.216151	0.8657	-0.77326	0.508321	-0.407023	-0.172137	-0.761675	-0.239916	0.112252	-1.46836	0.230924	-0.197527	-0.580762	-0.191137	0.247657	-0.520743	-0.0845457	-0.269441	0.108239	-0.189242	-0.0984236	-0.269092	0.381079	-1.41802	-0.370301	-0.0515104	0.602477	-1.00674	-0.921445	0.322787	-0.408072	0	test
147	-0.782475	0.425173	0.607166	0.8657	-0.77326	0.508321	-0.407023	-0.172137	-0.761675	-0.286072	0.164458	0.194819	0.393315	0.0921599	-0.944395	0.260353	0.555212	-0.497882	0.615104	-0.141465	1.77022	-0.384744	-0.908272	0.0623812	0.423656	-0.488306	-0.593312	-0.612102	-0.472401	-0.811823	-0.539908	0.418474	-0.471656	0	train
148	1.27569	-0.924262	-0.80049	-1.15305	0.428867	-0.909359	-0.407023	-0.172137	-0.761675	-0.277721	0.373284	-1.22907	0.710439	0.0965852	0.108859	0.736215	-0.818256	0.0343549	-0.766423	-0.3032	-0.76883	0.295928	0.896149	-0.60893	0.573416	1.69841	0.490729	-0.0568027	0.0988895	0.316867	0.71612	-0.673713	-0.0722754	0	train
149	1.27569	-0.654375	-0.644084	-1.15305	0.428867	-0.909359	-0.407023	-0.172137	1.31053	-0.0993314	1.26079	1.72947	0.984752	0.408847	-0.596832	-2.43465	2.30762	1.45543	-1.24318	-0.859664	-2.4193	2.70413	-1.09162	2.62816	2.29562	0.442625	-1.72108	-1.65163	-0.881431	-0.427116	-0.356192	3.7311	-0.752124	0	test
150	-0.782475	-0.0246383	-0.956896	0.8657	-0.77326	1.926	-0.407023	-0.172137	1.31053	-0.130588	-0.166183	-1.68252	-0.133715	-0.27903	0.0577798	0.0572758	-0.118777	0.0266834	-0.0509801	-0.193417	-0.267879	-0.743286	0.280796	-0.517005	-0.601926	0.361334	0.133273	-0.104031	-0.501144	0.582405	0.0486861	0.0691805	-0.260697	0	test
151	1.27569	-0.384488	-1.19151	0.8657	-0.77326	0.508321	-0.407023	-0.172137	-0.761675	-0.222055	0.58211	-0.385866	0.235095	-0.162139	0.484992	-0.102405	-0.224786	0.294977	-0.227007	-0.231404	0.814437	0.498358	-0.981924	-0.282848	-0.31755	0.532325	0.807265	0.14778	-0.485561	-0.230235	-0.114506	0.421215	-0.423888	0	test
152	1.27569	1.05491	2.95326	-1.15305	0.428867	-0.909359	-0.407023	-0.172137	1.31053	-0.259437	0.408088	0.586531	0.230607	-0.169553	-0.493635	0.15106	-0.120577	-0.718847	-0.0883272	0.245208	-0.802091	-0.19997	1.48726	-0.790393	0.0274972	-0.0629405	-0.0657148	1.16786	0.237574	1.60859	1.52319	0.270715	0.220978	0	test
153	-0.782475	1.14487	2.17123	-1.15305	-0.77326	1.926	-0.407023	-0.172137	1.31053	-0.249185	0.408088	-0.496962	0.0980631	-0.218915	0.0569797	-0.494111	-0.0249567	-0.138793	-0.682406	-0.559844	-0.776777	0.204202	-0.16799	0.146436	0.438753	0.0807134	-0.572024	-0.906912	-1.05454	-0.462679	-0.590542	1.95948	-0.669356	0	train
154	-0.782475	-0.0246383	0.607166	-1.15305	1.63099	-0.909359	-0.407023	-0.172137	-0.761675	-0.200038	0.512501	-0.404755	0.0491514	-0.270993	1.33137	0.752217	-1.60293	-0.0830857	-0.564927	0.245438	-0.824346	-0.259883	0.828824	-0.887228	-0.87764	-0.229594	-0.510103	0.482573	1.73454	0.943257	1.12808	-0.559729	0.591466	0	train
155	1.27569	-1.28411	-1.26971	-1.15305	0.428867	-0.909359	-0.407023	-0.172137	-0.761675	-0.210412	0.529903	-0.940166	0.675463	0.0385972	0.0161085	0.505412	-0.842408	0.868417	-0.444033	-0.275186	1.02802	0.8796	-0.856063	-0.397432	0.476983	0.688551	0.113494	-0.304673	-0.0975243	-0.436502	0.0318851	-0.510632	-0.254629	0	train
156	-0.782475	0.69506	-1.26971	0.8657	-0.77326	0.508321	-0.407023	-0.172137	-0.761675	-0.192058	0.408088	-0.417224	0.623055	-0.0804085	0.909978	0.281099	-1.19751	-0.175332	-0.564566	0.0199848	-0.372498	-0.378026	0.104514	-0.795947	-0.726151	1.27968	-0.761035	-0.341971	1.1358	0.564812	1.74888	-0.488073	0.23998	0	train
157	1.27569	-1.01422	-1.34791	-1.15305	1.63099	-0.909359	-0.407023	-0.172137	1.31053	-0.0570321	0.616914	-0.719971	0.579337	0.0464158	0.587505	0.18092	-0.545876	-0.446746	0.010523	-0.820439	-1.56615	1.08145	-0.455818	0.574354	-0.41649	-0.274296	-0.00325249	-0.838792	-1.20479	-0.802635	-1.17166	1.5633	-0.726752	0	test
158	-0.782475	-0.924262	-0.565881	-1.15305	0.428867	-0.909359	-0.407023	-0.172137	-0.761675	-0.266407	0.164458	-0.161344	0.258548	-0.0650638	-0.0196195	0.164695	-0.202893	-0.26581	-0.630988	-0.121823	0.939492	-0.43341	-0.296381	-0.378555	-0.0768287	0.326962	1.06389	1.15926	0.229794	0.991835	0.583505	-1.28382	0.569818	0	train
159	-0.782475	0.605098	-0.878693	-1.15305	-0.77326	1.926	-0.407023	-0.172137	1.31053	-0.214433	0.947555	0.723962	0.19705	-0.0093582	-0.427272	-2.00668	1.88594	0.509711	-0.60062	-0.818707	-0.924826	0.709959	-0.688241	1.94008	1.71904	0.737114	-0.657044	-1.02446	-0.543961	-0.708328	-0.284073	1.30387	-0.625438	0	train
160	1.27569	0.605098	0.216151	0.8657	-0.77326	-0.909359	2.45244	-0.172137	1.31053	-0.235934	0.721327	0.416692	0.438248	-0.0729093	0.472335	-0.372167	-0.332478	3.35714	-1.00746	-0.427587	0.759875	1.76449	-1.9514	0.0170489	0.181777	-0.685502	0.154092	0.435242	0.495607	-0.627097	-0.23898	-0.827097	0.0123069	0	test
161	-0.782475	-1.10419	-0.956896	-1.15305	-0.77326	0.508321	-0.407023	-0.172137	-0.761675	0.0309981	0.599512	0.229374	-0.850508	-0.400539	0.91114	-0.810076	-0.135269	1.11463	-0.903451	-0.650198	-0.65766	-0.0679041	-0.416527	0.0259997	-0.225685	0.0042681	-0.475669	-0.0526738	0.521634	0.471817	0.545532	-0.215996	-0.0428069	0	train
162	-0.782475	0.874985	-0.331271	-1.15305	0.428867	-0.909359	-0.407023	-0.172137	1.31053	-0.206276	0.703925	-1.20723	0.226298	-0.212769	0.375283	-1.06776	-0.434655	1.40615	-0.907378	-0.348599	0.653628	0.144153	-1.3096	-0.266948	0.558785	-1.10245	-1.13697	-0.537343	0.715153	-0.436813	-0.307441	0.353037	-0.311438	0	train
163	-0.782475	-0.834299	0.216151	-1.15305	-0.77326	0.508321	-0.407023	-0.172137	-0.761675	-0.27483	0.634316	0.219987	0.550307	0.0470672	-0.0903945	0.149645	-0.277057	0.396307	-0.579166	-0.180085	1.49239	-0.0661629	-1.20722	-0.217417	0.0421485	-0.533829	-0.903484	-0.0154102	1.83997	0.882686	0.719626	-0.552226	0.302123	0	test
164	1.27569	-1.28411	0.998182	-1.15305	0.428867	-0.909359	-0.407023	-0.172137	-0.761675	-0.164517	0.703925	1.39645	-0.217528	-0.239956	0.872099	0.6731	-1.28523	0.0537092	-0.652539	-0.522334	0.0390327	-0.186894	-0.413025	-0.0733365	-0.650091	-1.22362	0.265492	0.766826	-0.290399	1.02696	-0.562581	-0.434904	-0.160982	0	test
165	1.27569	-2.09377	-0.565881	-1.15305	0.428867	-0.909359	-0.407023	-0.172137	1.31053	-0.105018	0.634316	-0.710956	-0.551359	-0.318306	2.22173	-1.00315	-0.480087	0.678751	-0.830422	-0.467426	0.688515	0.134279	-1.10272	0.573478	-0.577557	-1.14259	-0.734408	-0.840764	-1.3755	0.108573	-1.1884	0.758555	-0.642641	0	train
166	1.27569	-0.47445	-0.174865	-1.15305	-0.77326	1.926	-0.407023	-0.172137	1.31053	0.19059	0.355882	-0.907277	-0.783139	-0.336358	2.47831	-0.786349	-0.612811	-0.265761	-0.398787	-0.661934	1.5251	1.50674	-1.19363	0.649647	-0.774564	0.794136	0.559558	-0.213761	-0.485561	0.295226	-0.177499	-0.391871	-0.351744	0	test
167	-0.782475	0.605098	-1.1133	-1.15305	-0.77326	0.508321	-0.407023	-0.172137	1.31053	-0.207055	0.843142	1.02655	0.107903	-0.194647	-0.713932	-1.46721	1.95305	0.481435	-0.775798	-0.357714	0.555688	1.6898	-0.800639	0.61323	2.50895	-0.654111	-1.54805	-0.936788	0.451291	0.000739937	0.231392	1.01375	-0.347245	0	train
168	-0.782475	-1.19415	-0.174865	0.8657	-0.77326	-0.909359	-0.407023	-0.172137	-0.761675	-0.241319	-0.392411	-1.81122	0.939227	0.653398	-0.714014	1.47907	-0.53647	-1.1083	0.228304	1.0454	0.242866	-0.783515	1.18861	-0.869937	-0.422471	-0.0866251	0.969159	2.13073	0.526539	2.17034	1.18944	-1.35329	1.50428	0	test
169	-0.782475	1.14487	-0.487678	0.8657	-0.77326	-0.909359	-0.407023	-0.172137	-0.761675	-0.120464	-0.0617698	-1.29432	-0.253696	-0.262798	-0.211355	-1.47427	0.390014	1.64398	-0.741273	-0.318408	0.0555714	-0.336114	-1.03971	-0.259741	0.12159	1.31667	-0.512649	-0.314073	0.436552	0.364252	1.35291	-0.579944	0.218282	0	test
170	-0.782475	0.874985	-0.956896	-1.15305	1.63099	-0.909359	-0.407023	-0.172137	-0.761675	-0.181208	0.547306	-0.996615	-0.193176	-0.285674	1.06662	-0.399716	-0.986418	1.49053	-0.676481	-0.524113	-0.983114	0.150671	-0.610805	-0.493208	-0.484878	-0.279032	0.0300742	-0.17658	-0.374196	-0.241099	-0.432913	-0.746628	-0.204863	0	test
171	-0.782475	0.245249	-0.565881	-1.15305	-0.77326	0.508321	-0.407023	-0.172137	-0.761675	-0.0375113	-0.0617698	2.17453	0.147605	0.349351	-0.855236	0.554203	0.91906	-0.0940886	-0.0890783	-0.518131	0.617763	-0.0495948	-0.556714	0.632385	0.0474221	-1.2747	-1.56812	-1.3373	0.290743	-1.32425	-1.09722	1.45836	-0.684538	0	train
172	1.27569	-0.744337	0.607166	0.8657	1.63099	-0.909359	-0.407023	-0.172137	-0.761675	-0.114348	0.112252	-0.411202	1.01126	0.142855	0.723185	0.563588	-1.21111	-0.651369	-0.188718	0.0771611	0.113638	-0.600688	0.635603	-0.772483	-1.0219	0.495785	-0.00901751	-0.0332647	0.037716	-0.119996	0.40657	-0.501867	0.00725717	0	test
173	1.27569	0.065324	-0.174865	0.8657	-0.77326	-0.909359	-0.407023	-0.172137	-0.761675	0.0602033	-2.04562	0.94804	-0.389972	-0.386019	-1.11479	0.460984	1.00397	-1.00599	1.28966	1.66418	1.81558	-1.20113	0.345673	-0.604881	-0.753807	0.495405	-0.0993091	0.223643	0.542109	0.688328	0.893699	-0.674767	0.372277	0	train
174	1.27569	-1.01422	-0.565881	-1.15305	1.63099	-0.909359	-0.407023	-0.172137	1.31053	-0.221001	0.895349	0.670516	0.0849655	-0.100462	0.0431239	-0.643954	0.291017	1.33633	-0.889587	-0.566767	1.19176	2.197	-1.68587	1.17998	0.724278	0.985933	0.531414	-0.303695	-0.517167	-0.587939	-0.152001	0.171925	-0.479968	0	test
175	1.27569	0.874985	-1.19151	-1.15305	-0.77326	-0.909359	-0.407023	-0.172137	-0.761675	-0.333792	0.564708	-0.0630495	0.756023	0.310941	-0.478141	1.96796	-1.47588	-0.654774	-0.293251	0.774764	-0.647107	-0.291733	1.7919	-0.932126	0.168156	1.83962	-0.244449	0.460183	1.68348	0.857952	2.91627	-0.762083	1.14409	0	test
176	-0.782475	-0.744337	0.216151	0.8657	-0.77326	0.508321	-0.407023	-0.172137	-0.761675	-0.0671547	0.686523	-0.454207	0.142059	-0.188848	2.4628	-0.572472	-0.954659	0.891497	-0.988411	-0.654218	0.686762	0.296927	-1.49648	0.769825	-0.737554	0.96348	-0.195666	-0.556754	-0.0224749	-0.0466238	0.16399	-0.28374	-0.338997	0	train
177	-0.782475	-0.47445	0.216151	-1.15305	0.428867	-0.909359	-0.407023	-0.172137	1.31053	-0.0982827	0.164458	-1.25127	-0.354606	-0.506895	-0.702893	-0.523176	0.834167	-1.11591	0.387544	-0.68551	-1.24826	-0.330662	0.862846	0.454915	-0.123532	-2.4685	-1.69698	-1.19132	0.45005	-1.75836	-1.81119	1.42799	-0.686459	0	train
178	-0.782475	0.964947	-0.174865	0.8657	-0.77326	0.508321	-0.407023	-0.172137	1.31053	0.249507	-1.97601	-0.467771	-0.139908	0.115882	-0.416226	1.53105	-1.0543	-0.175637	-0.251637	0.443154	1.33681	-1.13158	-0.280986	-0.461786	-1.32933	0.29586	-0.333979	-0.566863	0.198182	-0.489125	-0.166548	-0.141796	-0.363268	0	train
179	-0.782475	-0.114601	-0.174865	0.8657	-0.77326	-0.909359	-0.407023	-0.172137	-0.761675	0.0267046	-0.54903	-1.17651	-0.10276	-0.109102	-0.823045	-1.32988	1.66983	-0.30405	0.267785	-0.351587	0.498557	-0.680173	-0.188983	0.303589	0.262105	0.939449	-0.29725	-0.545208	-0.342106	-0.265776	0.28946	-0.497355	-0.230396	0	train
180	1.27569	0.69506	3.57889	0.8657	-0.77326	0.508321	-0.407023	-0.172137	1.31053	0.0486834	-0.357606	0.651534	0.0913333	-0.0768054	-0.540661	0.22346	0.375559	-1.14514	0.550599	-0.686584	-0.544479	-0.761832	0.157015	0.251705	-0.464297	-0.767101	-0.210626	0.0945583	0.569469	-0.490738	-0.31801	-0.127704	-0.14756	0	train
181	1.27569	0.155286	-0.956896	0.8657	-0.77326	-0.909359	-0.407023	-0.172137	-0.761675	0.104188	-0.0965741	-0.0638925	1.04502	0.80149	-0.856695	0.564416	0.841646	-1.21739	1.30509	0.407602	0.282273	-0.307041	1.14279	-0.493835	-0.104141	1.55446	-0.536966	-0.694496	-0.0356029	0.326039	0.780757	-0.179965	-0.191749	0	train
182	1.27569	1.23483	-0.331271	0.8657	1.63099	-0.909359	2.45244	-0.172137	-0.761675	-0.147884	-0.287998	-0.523081	1.46898	3.28036	-1.51969	1.40687	1.26382	-1.74449	2.21089	1.85272	1.11006	-0.599062	1.49125	-0.784101	0.211752	-0.156237	-0.0207483	0.792938	0.594628	1.05356	0.883566	-0.813533	0.705913	0	train
183	1.27569	-0.204563	0.216151	0.8657	0.428867	-0.909359	-0.407023	-0.172137	1.31053	-0.109768	-0.79266	0.278685	1.49161	1.13878	0.211321	1.43174	-1.10405	-1.46065	0.590794	0.334438	0.827071	-1.02596	1.11368	-0.770944	-1.02322	0.23381	0.151035	0.167949	0.00208491	-0.350505	0.28009	-1.01945	0.200986	0	train
184	1.27569	0.605098	-0.80049	0.8657	-0.77326	-0.909359	-0.407023	-0.172137	-0.761675	-0.20514	0.18186	-0.733798	0.0812667	-0.155029	-0.193271	-0.456989	0.523306	0.45783	-0.256986	-0.0819707	0.0475584	-0.422136	-0.0182794	-0.416542	-0.329135	-0.117361	-0.315563	-0.0261154	0.113926	0.180453	0.253667	-0.00730422	-0.106011	0	train
185	-0.782475	-0.204563	-0.487678	-1.15305	-0.77326	0.508321	-0.407023	-0.172137	1.31053	-0.29723	1.01716	-0.0269508	0.0633502	-0.289714	0.794292	-1.52258	-0.171849	1.67352	-1.10644	-0.774929	0.121384	0.954876	-1.83993	1.60418	0.768124	-0.849152	-0.311358	-0.644728	-0.955072	-0.796422	-1.09451	0.0907203	-0.56845	0	train
186	-0.782475	0.874985	-0.331271	0.8657	1.63099	-0.909359	-0.407023	-0.172137	1.31053	-0.200527	0.82574	0.768559	-0.652552	-0.449611	0.0750386	-1.2184	0.5418	1.76175	-1.18952	-0.757309	0.220029	1.253	-1.98702	1.6189	2.16263	-0.537102	-1.08365	-0.853174	-0.809328	0.698031	-0.34119	0.800175	-0.560576	0	train
187	-0.782475	0.425173	1.78021	0.8657	-0.77326	1.926	-0.407023	-0.172137	-0.761675	-0.157361	0.947555	2.27896	-0.206363	-0.342303	0.242153	0.985693	-1.31603	-0.800482	0.0460162	-0.567279	0.714863	0.137222	-0.356776	-0.293971	-0.360986	0.138352	-0.575959	-0.829509	-0.420587	-0.234863	-0.423814	0.046234	-0.494129	0	test
188	-0.782475	0.605098	-0.956896	0.8657	1.63099	-0.909359	-0.407023	-0.172137	-0.761675	-0.166496	0.703925	-0.583248	-0.379025	-0.27212	1.31742	-2.09403	0.875328	-0.0671066	-0.702501	-0.881131	-1.27387	0.450103	-0.965642	2.40359	-0.124793	-1.50804	-0.487578	-0.889648	-1.82158	-0.407668	-1.65792	1.25082	-0.745132	0	test
189	-0.782475	0.155286	0.137948	0.8657	-0.77326	0.508321	-0.407023	-0.172137	1.31053	0.0232428	-0.0269655	-0.66736	0.847342	0.59825	-0.909125	0.310507	0.95263	-0.428082	0.489303	-0.457415	-1.40946	-0.599399	0.887962	-0.214559	0.0798178	-2.17052	-1.20282	-0.629367	-1.16476	-1.15162	-1.45147	0.554194	-0.491804	0	train
190	-0.782475	-0.924262	-0.174865	0.8657	1.63099	-0.909359	-0.407023	-0.172137	-0.761675	-0.245365	0.651718	-1.29966	0.185577	-0.213692	0.297646	-0.0721259	-1.26511	2.71027	-0.629162	-0.104724	0.116444	0.371619	-1.06005	-0.714939	-0.437648	0.899444	0.493456	0.278412	0.383495	0.202721	0.604952	-1.24908	0.340291	0	test
191	-0.782475	1.3248	0.998182	0.8657	-0.77326	0.508321	-0.407023	-0.172137	1.31053	0.550224	0.599512	2.58883	-3.62516	-1.19923	3.10106	1.14807	-1.58527	-0.108425	-0.769406	-0.164325	0.0129162	-0.0969253	0.180457	-0.527187	-0.541743	1.75681	2.33687	1.45596	0.137239	0.279355	0.996014	-1.94153	0.971737	0	train
192	-0.782475	0.155286	-0.174865	0.8657	-0.77326	0.508321	-0.407023	-0.172137	-0.761675	-0.112247	0.58211	-0.846924	-0.444414	-0.317957	2.22312	-1.29344	-0.477429	0.987623	-0.958765	-0.623029	-1.06955	-0.498787	-0.65882	0.193422	-0.827019	-1.28749	-1.25716	-1.05935	-1.4	0.516288	-1.06606	1.36105	-0.652247	0	test
193	-0.782475	1.05491	0.607166	-1.15305	-0.77326	0.508321	-0.407023	-0.172137	-0.761675	0.928714	-1.48875	0.355438	-0.489016	-0.123989	0.979162	1.23272	-1.9413	-0.282694	-0.183165	-0.340025	0.911288	-1.03099	-0.328912	-0.317589	-1.45523	-0.543269	0.461074	-0.0595421	-1.01899	-0.691146	-0.830998	-0.182278	-0.446344	0	train
194	1.27569	-0.564412	-0.722287	-1.15305	-0.77326	-0.909359	-0.407023	-0.172137	-0.761675	0.207449	0.129654	-1.51403	0.20319	-0.0240838	0.15919	-0.93109	-0.190407	0.609072	-0.511832	-0.75311	0.659087	0.598766	-1.84522	1.4445	-0.5837	-2.17409	-1.40199	-1.35208	-1.92874	-0.0266816	-1.96636	2.56795	-0.811896	0	train
195	1.27569	-0.564412	-1.26971	0.8657	-0.77326	0.508321	-0.407023	-0.172137	-0.761675	0.0963509	0.877946	0.438495	-1.85831	-0.427612	0.34857	-2.37767	0.826751	1.88699	-1.26483	-0.665898	-0.142153	2.92573	-2.16207	0.969488	0.934459	0.354733	-0.103275	-0.915408	-0.736859	-1.19948	-0.857376	1.20246	-0.683464	0	train
196	-0.782475	0.065324	-0.565881	0.8657	-0.77326	-0.909359	-0.407023	-0.172137	-0.761675	-0.201521	1.08677	0.524575	0.456838	-0.145725	1.67301	0.0801409	-2.09862	0.555877	-1.14736	-0.802519	-2.18899	-0.0235925	-0.183767	-0.239212	-0.583518	0.972299	3.14283	1.02086	-0.560468	-0.191426	-0.379507	-0.529294	-0.226284	0	train
197	-0.782475	-0.384488	-0.956896	0.8657	-0.77326	0.508321	-0.407023	-0.172137	1.31053	-0.257058	0.495099	-0.156031	-0.223359	-0.202046	-0.721542	-1.80901	1.67211	0.0266038	-0.635089	-0.777354	-1.81104	-0.418007	-0.462616	0.881496	1.99093	0.303411	-1.43993	-1.27411	-0.329613	-0.369434	0.0677268	0.779778	-0.493856	0	train
198	-0.782475	-0.654375	-0.565881	-1.15305	1.63099	0.508321	-0.407023	-0.172137	1.31053	-0.140308	-0.131378	-1.84801	-0.41665	-0.482023	0.170107	-0.422884	-0.0592193	0.267905	-0.215524	-0.0551084	0.434639	-0.129535	0.0219771	-0.477112	-0.301167	-0.678567	0.113098	-0.136437	-0.742132	-0.513651	-0.761127	-0.0568839	-0.343209	0	test
199	1.27569	-2.18373	4.51732	-1.15305	0.428867	-0.909359	-0.407023	-0.172137	1.31053	-0.117763	-0.670845	0.0716445	0.850544	0.721367	-0.932742	0.254132	1.21398	-1.54192	1.08864	1.37954	2.20092	-0.968355	0.390672	-0.529982	-0.426298	1.37153	0.188916	0.332012	0.531851	0.382851	1.45571	-0.144036	0.0655472	0	train
200	1.27569	-1.10419	-1.19151	-1.15305	1.63099	-0.909359	-0.407023	-0.172137	-0.761675	-0.186373	0.58211	-0.117535	-0.433682	-0.360599	-0.237002	-1.68414	1.07669	0.719212	-0.675517	-0.637739	1.68776	0.570412	-2.37527	1.69621	0.937362	0.267154	-1.06652	-1.45444	-0.781942	-1.10347	-0.946015	1.94664	-0.771951	0	train
201	-0.782475	0.245249	-0.956896	0.8657	1.63099	-0.909359	-0.407023	-0.172137	-0.761675	-0.0201756	0.408088	-0.0965702	-0.224753	-0.133079	1.44034	-0.0610909	-0.518453	0.867402	-0.955941	-0.269006	0.2696	0.896369	-0.502037	-0.138491	0.010681	0.938949	0.498723	0.498991	0.186045	0.598036	0.928034	-0.945417	0.229763	0	train
202	-0.782475	-2.18373	-0.174865	-1.15305	0.428867	-0.909359	-0.407023	-0.172137	1.31053	0.386952	0.321078	-0.53614	-1.81931	-0.309021	3.48676	-0.73119	-0.689599	1.27147	-1.46278	-0.412594	1.23534	1.01455	-1.41159	1.06288	-0.851503	1.40479	-0.0651892	-0.570386	-0.355055	-0.0470051	0.285598	-0.360292	-0.348745	0	test
203	-0.782475	-0.114601	-0.722287	0.8657	1.63099	-0.909359	-0.407023	-0.172137	-0.761675	-0.169006	0.33848	-0.160324	0.746221	0.163269	-0.558126	0.0978092	0.55894	-0.495181	0.251505	1.30242	1.67046	0.373489	-0.13462	-0.682273	-0.308623	-0.413524	1.14012	1.36673	0.579473	0.975315	0.0288221	-1.10589	0.395933	0	train
204	1.27569	0.785023	-0.722287	-1.15305	-0.77326	-0.909359	-0.407023	-0.172137	1.31053	-0.164689	0.42549	-0.580838	-0.651552	-0.402841	1.52233	-0.448993	-0.385288	0.548894	-0.888344	-0.611405	-0.738146	-0.00885606	0.049878	-0.102905	-0.267224	-0.691191	-0.368071	-0.602725	-1.2379	0.398569	-0.89186	0.802989	-0.583366	0	train
205	-0.782475	-1.19415	0.216151	0.8657	0.428867	-0.909359	2.45244	-0.172137	-0.761675	-0.334225	0.703925	-0.328491	0.479456	-0.101619	-0.960544	-1.57791	1.2353	-0.357172	-0.493569	-0.596154	-0.311913	-0.0545425	-0.66183	-0.101621	1.50238	0.527365	-0.94781	-0.455291	0.278691	1.49072	1.16303	0.0729064	0.00443353	0	test
206	-0.782475	-0.654375	-0.331271	-1.15305	1.63099	-0.909359	-0.407023	-0.172137	-0.761675	-0.226322	0.129654	-0.13147	0.709831	0.288767	-0.00569708	1.39079	-1.02321	-1.03425	0.0154729	0.354126	-0.0727666	-0.806003	0.978801	-0.790953	-0.44707	0.123526	1.69619	1.33701	0.305594	0.0252762	0.0781476	-1.01799	0.435733	0	train
207	-0.782475	-1.91385	-0.0184588	-1.15305	0.428867	-0.909359	-0.407023	-0.172137	1.31053	-0.179858	0.373284	-0.964894	0.0222579	-0.255885	0.496925	-1.0234	0.397634	1.15404	-0.324992	-0.468926	-0.117209	-0.0101107	-1.41637	-0.0107031	0.402328	-0.676062	0.595507	0.0878462	-1.06877	0.45401	-0.878589	-0.14214	-0.417869	0	test
208	-0.782475	-0.294525	-0.0184588	0.8657	0.428867	-0.909359	-0.407023	-0.172137	-0.761675	-0.241277	0.33848	-0.601305	-0.063989	-0.326195	-0.158211	0.218297	0.0255986	-0.276721	-0.05886	0.328285	0.48467	1.27792	0.353709	-0.67528	0.28141	-0.114283	0.513968	0.588209	-0.478694	0.400174	0.105082	-0.12357	-0.0876767	0	test
209	1.27569	-1.01422	-0.878693	-1.15305	1.63099	-0.909359	-0.407023	-0.172137	1.31053	-0.190694	0.373284	-1.41599	-0.0248173	-0.160502	-0.429524	-1.33942	0.750441	0.885769	-0.616364	-0.61082	0.652512	0.509228	-1.47325	1.34586	1.03977	-1.5175	-1.09902	-1.13724	-0.0864497	-1.48818	-1.49943	1.30198	-0.732043	0	train
210	-0.782475	-0.204563	-0.174865	-1.15305	1.63099	1.926	-0.407023	-0.172137	-0.761675	-0.233484	0.495099	-0.331992	0.714825	0.0215222	-0.468385	0.0939285	0.185232	-0.0640111	0.0679874	0.300672	1.57393	0.616798	-0.32407	-0.521005	0.552414	0.181583	-0.0170757	-0.0631694	0.499347	-0.0835612	0.117103	-0.707701	0.00551019	0	train
211	-0.782475	1.23483	-0.174865	0.8657	1.63099	-0.909359	-0.407023	-0.172137	1.31053	0.0552583	-0.3054	-0.0391391	0.93466	0.503095	0.222505	0.463858	-0.127077	-0.948663	0.587591	-0.405805	-0.953189	-0.846058	1.03084	-0.426944	-1.09643	-1.61436	-0.714711	-0.357873	0.768001	-1.22435	-1.09234	0.00395357	-0.368371	0	test
212	-0.782475	-0.834299	-0.956896	-1.15305	0.428867	-0.909359	-0.407023	-0.172137	-0.761675	-0.305955	0.355882	-0.470931	0.43359	-0.0218986	-0.855845	0.743993	-0.18773	-0.57292	-0.0437775	-0.0402545	-0.146732	0.486334	0.981853	-0.597615	0.552778	0.483976	0.844617	0.269484	0.0762557	-0.567353	-0.0419156	-0.271804	-0.144539	0	train
213	-0.782475	0.605098	-0.644084	-1.15305	-0.77326	-0.909359	-0.407023	-0.172137	-0.761675	0.450148	0.42549	0.796182	2.80004	2.18629	1.42551	-0.02139	0.555598	-0.486309	0.805855	-0.857983	-1.95921	-0.0531688	-0.36911	1.90955	-0.373898	1.06156	-0.458763	-1.14226	-1.12145	-0.2779	-0.541656	0.754871	-0.679858	0	train
214	-0.782475	1.68465	-0.174865	0.8657	-0.77326	1.926	-0.407023	-0.172137	-0.761675	-0.383296	0.982359	0.162415	0.669425	0.0603053	-0.634617	-0.646404	0.0235112	0.872768	-0.964577	-0.803612	0.479647	2.19891	-1.98167	1.03669	2.81209	0.458219	-0.163526	-0.802237	-0.515737	-0.61084	-0.583776	0.242345	-0.596764	0	train
215	-0.782475	-1.01422	-0.565881	-1.15305	-0.77326	-0.909359	-0.407023	-0.172137	-0.761675	-0.151049	0.930153	0.261384	-1.49638	-0.642971	0.231704	-2.90287	1.72384	1.81264	-1.2808	-0.7571	1.44368	3.78797	-2.93098	5.5356	2.67128	-2.46138	-1.45801	-1.26471	-1.25578	-1.93232	-2.06412	2.08581	-0.800903	0	train
216	-0.782475	0.964947	-0.174865	-1.15305	0.428867	1.926	-0.407023	-0.172137	-0.761675	-0.135411	0.529903	0.427131	-1.04363	-0.542994	-0.665422	-1.05723	0.984483	1.08528	-0.953166	-0.796388	-1.46228	-0.227998	-1.15835	1.8924	1.78206	-1.12856	-1.30975	-1.45773	-1.46961	-1.69511	-1.49153	2.28516	-0.793015	0	test
217	1.27569	1.95453	0.607166	-1.15305	-0.77326	-0.909359	-0.407023	-0.172137	-0.761675	-0.137085	0.234067	-1.17536	0.100735	-0.169713	-0.234124	-0.350001	-0.344837	1.12341	-0.250237	-0.313019	-0.952374	-0.494949	-0.0639697	-0.505033	-0.569995	0.875361	-0.144101	-0.367496	-0.371101	0.0769266	0.354269	-0.491346	-0.124113	0	train
218	1.27569	1.14487	-0.174865	-1.15305	0.428867	-0.909359	-0.407023	-0.172137	-0.761675	-0.180447	0.564708	-0.634578	-0.769792	-0.359324	0.853588	-1.4151	0.60792	0.580581	-1.1823	-0.565495	-0.163653	0.232845	-0.704672	0.72774	0.470882	-0.318136	-1.10373	-0.84549	0.547002	-0.500543	-0.108715	0.259127	-0.401234	0	train
219	1.27569	0.425173	1.3892	-1.15305	-0.77326	-0.909359	-0.407023	-0.172137	1.31053	0.0583008	0.460295	-0.476506	-1.62096	-0.437304	2.61238	-0.313226	-0.828708	1.29623	-1.4924	-0.642089	0.0690944	1.08394	-1.13513	0.312093	0.475041	1.34132	-0.312896	-0.467509	0.154517	-0.3179	0.748465	-0.635267	-0.133538	0	test
220	-0.782475	1.23483	-0.956896	-1.15305	-0.77326	0.508321	-0.407023	-0.172137	-0.761675	-0.0607313	0.58211	-0.986783	-0.115815	-0.246183	1.78278	-0.909665	-0.904353	0.82872	-0.917123	-0.491704	0.384714	0.622446	-1.17158	-0.326044	-0.0703373	-0.167052	0.516249	0.978604	-0.263133	1.06164	0.456137	-0.739443	0.279628	0	test
221	1.27569	-0.744337	-1.34791	-1.15305	1.63099	1.926	-0.407023	-0.172137	1.31053	-0.191999	0.495099	0.0754649	-0.143357	-0.316393	-0.689012	-1.18847	1.22415	-0.70991	0.0575338	-0.304441	0.591488	0.414451	-0.138598	0.131144	0.572542	0.399967	-0.599295	-0.995047	-0.556159	-0.598247	-0.505581	0.893193	-0.602121	0	train
222	-0.782475	0.69506	-0.878693	0.8657	-0.77326	0.508321	-0.407023	-0.172137	1.31053	-0.252528	1.01716	-0.437444	0.275953	-0.23723	1.35925	-1.16731	0.0274783	0.469968	-0.820013	-0.822701	-1.29687	3.55399	-1.20297	0.88762	0.761985	-1.13092	-0.247096	-0.77595	-0.369378	-1.41058	-1.45494	0.599083	-0.6702	0	test
223	-0.782475	0.785023	-0.487678	0.8657	-0.77326	0.508321	-0.407023	-0.172137	1.31053	3.31098	-1.80199	-0.969261	-4.40725	-0.696734	1.17338	-0.352304	-0.186868	-0.134703	0.413529	-0.259187	1.70708	-0.722669	-1.06401	0.763661	-1.06844	0.0149251	-0.125441	-0.883617	-0.628012	-1.28374	-0.983808	1.72635	-0.718416	0	train
224	1.27569	0.065324	-0.565881	0.8657	1.63099	-0.909359	-0.407023	-0.172137	-0.761675	-0.161202	0.930153	1.25483	0.19399	-0.0295081	0.356846	0.183128	-0.55522	2.25508	-1.29538	-0.779144	-1.33262	0.721098	-0.985898	0.470652	-0.197858	0.603074	1.65608	0.618454	0.0222614	-0.0622663	-0.173686	-0.985961	-0.153828	0	train
225	-0.782475	-0.204563	-0.956896	-1.15305	-0.77326	-0.909359	-0.407023	-0.172137	-0.761675	-0.279846	0.58211	0.343933	0.623194	0.0988567	-1.81952	-0.421701	2.25147	-0.82938	0.308831	-0.317822	1.65456	0.607128	-0.60658	1.15372	2.91265	0.475186	-0.765187	-1.04954	-0.878598	0.128534	-0.367198	1.01077	-0.616262	0	train
226	-0.782475	0.515136	0.998182	0.8657	-0.77326	0.508321	-0.407023	-0.172137	-0.761675	-0.260006	0.512501	-0.718759	0.0701857	-0.348569	-0.468991	-0.798929	0.627471	0.70719	-0.223397	-0.329062	1.39784	1.58085	-0.863702	0.206563	0.307889	-0.728169	-0.720977	-0.819001	-0.361616	-1.09287	-0.870858	1.21392	-0.644863	0	test
227	-0.782475	0.065324	-0.565881	0.8657	-0.77326	0.508321	-0.407023	-0.172137	-0.761675	0.504343	-2.11522	0.201956	-0.404024	-0.165498	-0.221018	-0.0499963	0.50259	-0.800868	0.735568	0.744921	1.79484	-1.17505	-0.316105	-0.50827	-0.539523	-0.878698	-0.783108	0.236883	-0.254497	2.16755	0.453971	-0.746541	0.403142	0	train
228	1.27569	0.425173	-0.0184588	0.8657	-0.77326	0.508321	-0.407023	-0.172137	1.31053	-0.24853	0.756131	-1.35322	0.183275	-0.189918	0.850319	-0.27854	-1.94086	1.84047	-1.22626	-0.778676	-1.00016	3.51904	-1.40511	0.116452	0.876335	-0.758395	-0.122125	0.0797593	-0.0377758	0.822692	-0.410837	-0.277058	-0.267346	0	train
229	-0.782475	-2.36366	-0.174865	-1.15305	0.428867	-0.909359	-0.407023	-0.172137	-0.761675	-0.226338	0.547306	0.0817271	0.0703322	-0.312864	-0.503308	-1.09013	1.13077	0.0208333	0.136104	-0.448229	0.392249	0.133895	-0.772963	0.0961346	0.505561	-0.263282	0.553203	0.0543022	-0.885414	0.251314	-0.585574	0.398315	-0.46915	0	test
230	-0.782475	-1.10419	-0.0184588	-1.15305	1.63099	-0.909359	-0.407023	-0.172137	-0.761675	-0.0635932	0.164458	-0.759356	-0.880017	-0.420971	1.36814	-0.485695	-0.30848	0.3044	-0.420118	-0.238793	-0.246442	-0.487088	-0.0371379	-0.425466	-0.758326	0.785059	0.193021	-0.474386	-0.651848	-0.394144	-0.222336	0.0948684	-0.40589	0	train
231	-0.782475	1.3248	-0.565881	0.8657	-0.77326	-0.909359	-0.407023	-0.172137	-0.761675	-0.181837	-0.166183	-0.35336	0.429124	0.122128	-0.549945	0.186122	0.0611215	0.0874916	-0.899555	-0.471586	0.211501	-0.653211	-0.193715	-0.0656566	-0.308501	1.16887	0.719588	0.641121	0.763949	0.0941207	1.06354	-0.542795	0.21664	0	train
232	-0.782475	-0.564412	-0.80049	-1.15305	0.428867	-0.909359	-0.407023	-0.172137	-0.761675	-0.0706385	-0.357606	-2.05261	-0.552292	-0.446963	0.188339	-0.312916	-0.00964649	-0.219315	-0.0377275	0.307135	1.47651	-0.447056	-0.538035	-0.522382	-0.63975	0.0469247	0.165586	0.232818	-0.255377	-0.389375	0.185536	-0.247392	-0.138131	0	train
233	1.27569	-2.2737	-1.19151	-1.15305	0.428867	-0.909359	-0.407023	-0.172137	-0.761675	-0.281039	0.616914	-1.13306	0.513008	-0.0252768	-0.884894	-1.15504	1.51864	0.12461	-0.420285	-0.823637	-0.163166	1.94436	-1.65288	5.05954	2.37768	0.554104	-0.0723769	-1.47641	-1.80936	-1.6005	-1.60422	2.42041	-0.858132	0	test
234	-0.782475	-0.564412	-0.722287	0.8657	-0.77326	-0.909359	-0.407023	-0.172137	-0.761675	-0.226515	0.268871	-1.50506	-0.127354	-0.292532	-0.536234	-1.38795	0.737896	2.14949	-0.736019	-0.719976	-0.0954821	-0.298818	-1.26918	1.0107	0.612532	-0.422968	0.17391	-0.842666	-0.943599	-1.40126	-1.3594	1.11878	-0.730482	0	train
235	1.27569	0.245249	-0.956896	-1.15305	0.428867	-0.909359	-0.407023	-0.172137	1.31053	0.219968	-0.0443677	0.108026	-1.24379	-0.447632	0.582541	0.2614	-0.54146	-0.0531937	-0.452021	-0.735703	-0.680702	-0.263543	-0.850053	0.645479	-0.193161	-1.59445	-0.796401	-0.245688	-0.215364	-0.767625	-0.88892	-0.561369	-0.231393	0	train
236	1.27569	-0.744337	-0.253068	0.8657	1.63099	-0.909359	-0.407023	-0.172137	-0.761675	-0.28287	0.547306	1.29074	-0.727541	-1.07258	-0.906211	0.740088	-0.333903	0.225762	-0.772602	-0.782582	-1.47716	0.242641	-0.576163	0.878009	0.776206	1.90026	-0.0491039	-0.779783	-0.795175	-0.017972	0.185142	-0.380061	-0.432527	0	train
237	1.27569	-0.654375	-0.956896	-1.15305	0.428867	-0.909359	-0.407023	-0.172137	1.31053	-0.280165	1.3304	1.51229	0.135423	-0.192919	0.579034	-2.35738	1.06728	0.511136	-1.28906	-0.812514	-0.365116	1.65922	-1.28136	2.06086	1.38877	0.110675	-0.46459	-0.769533	-0.846722	-0.0654991	-0.4671	1.42832	-0.64306	0	train
238	-0.782475	-0.0246383	-0.80049	-1.15305	-0.77326	1.926	-0.407023	-0.172137	-0.761675	0.16672	0.547306	0.880486	0.736582	0.305013	-0.240909	-1.4119	1.54067	0.754145	-0.460511	-0.739335	-0.721094	-0.156483	-0.675046	1.53193	0.197919	-0.730763	0.444025	-0.0367101	-1.25621	-0.00244741	-0.9322	0.957169	-0.597694	0	test
239	1.27569	-0.744337	-0.80049	-1.15305	-0.77326	0.508321	-0.407023	-0.172137	1.31053	-0.156868	0.912751	-0.388612	-0.806398	-0.35164	2.09817	-1.3269	-0.42241	1.67196	-1.28749	-0.804903	-0.743834	1.74266	-1.47666	1.24662	0.0845739	1.03128	-0.101021	-0.512975	-0.298583	-0.510527	0.175579	0.365479	-0.452598	0	test
240	1.27569	0.69506	-1.19151	-1.15305	-0.77326	1.926	-0.407023	-0.172137	-0.761675	-0.148919	0.512501	-0.916315	-0.191373	-0.30627	0.325165	-1.25003	0.366573	0.352308	-0.377195	-0.690419	-0.396137	0.839135	-0.461831	0.15766	0.353009	0.863487	-0.496949	-1.03277	-0.648654	-0.924893	-0.405413	0.560846	-0.604339	0	train
241	1.27569	0.964947	-0.722287	0.8657	-0.77326	0.508321	-0.407023	-0.172137	-0.761675	-0.218642	0.0774474	-1.25602	-0.0976272	-0.273487	-0.569478	-0.288693	-0.0733857	0.596473	-0.165973	0.492913	0.405068	-0.371804	-0.12229	-0.745703	-0.113895	1.90908	0.406522	0.100928	0.311053	0.354129	1.2247	-0.75257	0.235458	0	test
242	-0.782475	-0.654375	0.216151	-1.15305	-0.77326	1.926	-0.407023	-0.172137	-0.761675	-0.232922	0.895349	0.818088	-0.542352	-0.461561	0.423639	0.121073	-0.532274	1.41454	-1.49594	-0.71391	-0.656891	1.13238	-1.65524	0.491727	1.52745	0.494625	0.588812	0.237005	0.22514	-0.31557	0.144698	-0.344659	-0.178154	0	train
243	-0.782475	0.335211	-0.80049	-1.15305	-0.77326	0.508321	-0.407023	-0.172137	-0.761675	-0.150911	0.390686	-1.51203	0.292077	-0.214083	-0.0564743	-0.935361	0.232575	1.19352	-0.439285	-0.509224	-0.736988	0.665912	-0.603283	-0.158395	0.429596	-0.174424	-0.680601	-0.740471	-0.0961971	-0.904381	-0.388844	-0.0946142	-0.404779	0	train
244	1.27569	1.77461	-1.50432	-1.15305	-0.77326	-0.909359	-0.407023	-0.172137	1.31053	-0.289896	1.03457	0.857462	1.10617	0.0923098	1.63248	-0.0326976	-1.6739	-0.1224	-1.10336	-0.508908	0.900805	0.236386	-1.0361	0.130671	-0.717743	-1.21439	-0.402762	-0.31452	-0.890257	-0.0136783	-0.960341	-0.477299	-0.356682	0	train
245	-0.782475	0.245249	0.216151	-1.15305	-0.77326	0.508321	-0.407023	-0.172137	-0.761675	-0.255202	0.33848	-1.51958	0.210563	-0.097347	-0.41134	-0.369757	0.438303	-0.523239	-0.266221	0.0437858	0.786973	2.58095	-0.201767	-0.438386	1.39601	-0.168579	-1.00717	-0.601352	-0.0506292	-0.168479	0.312501	-0.0512481	-0.130195	0	train
246	1.27569	0.515136	-0.565881	-1.15305	1.63099	-0.909359	-0.407023	-0.172137	-0.761675	-0.180929	0.651718	0.155359	1.61823	0.736045	0.471702	0.893997	-0.908941	0.319058	-0.936257	-0.530236	0.489649	-0.250905	-0.779837	-0.2606	-0.0861707	0.340524	1.12824	1.01455	0.604359	0.229433	0.394344	-1.17385	0.405002	0	train
247	-0.782475	0.785023	-1.1133	-1.15305	-0.77326	1.926	-0.407023	-0.172137	1.31053	-0.19624	0.112252	-0.708098	0.874432	0.371141	-0.573743	0.696727	-0.563933	0.0188795	0.00133841	-0.591042	-1.71666	-0.50154	0.678499	-0.271957	-0.407126	-2.30196	-1.73045	-0.919933	1.20224	-1.34022	-1.29536	0.61513	-0.506099	0	train
248	-0.782475	1.95453	-0.0184588	0.8657	-0.77326	0.508321	-0.407023	-0.172137	-0.761675	0.058034	-0.287998	0.127559	-0.304401	-0.0932002	-0.200197	-0.756915	0.946431	-0.412041	0.0113502	-0.165507	1.37419	-0.638728	-0.795881	0.00541356	-0.69176	0.326598	-0.394015	0.13772	0.741365	0.159112	1.03368	-0.0568216	0.0732219	0	test
249	-0.782475	0.964947	-1.26971	0.8657	-0.77326	0.508321	-0.407023	-0.172137	-0.761675	-0.180814	0.512501	-1.07694	0.575848	0.0237403	-0.321411	0.055369	-0.958032	1.57487	-0.754171	-0.446897	-1.26328	0.392405	0.254728	-0.599468	0.109718	-0.131963	-0.12424	-0.239746	0.556562	-0.77465	-0.251848	0.0878609	-0.336133	0	test
250	-0.782475	0.065324	-0.0184588	-1.15305	-0.77326	-0.909359	-0.407023	-0.172137	1.31053	-0.312468	0.808338	1.43258	0.464409	0.20654	-0.563036	0.53985	0.100115	-0.513511	-0.197499	-0.513453	0.929534	1.90454	-0.750818	0.724736	1.15731	-0.126924	0.705525	0.0713706	-0.95712	0.199929	-0.577766	-0.780029	-0.288757	0	train
251	-0.782475	-0.384488	-0.956896	0.8657	-0.77326	-0.909359	-0.407023	-0.172137	-0.761675	-0.108578	0.808338	0.466382	1.10211	0.3283	0.389099	-0.736792	0.720048	0.586679	-0.686861	0.0735259	1.35752	1.89307	-0.836543	-0.0547331	1.01635	-0.396365	0.506284	1.02052	-0.0529536	1.19168	0.278759	-0.253541	0.0479247	0	train
252	-0.782475	0.605098	-0.956896	-1.15305	-0.77326	1.926	-0.407023	-0.172137	1.31053	-0.265196	1.06937	-0.0261369	-0.149933	-0.228539	1.84682	-1.65402	-0.250228	1.43907	-1.20946	-0.772681	1.80201	1.51019	-2.47277	2.09556	0.177677	0.00105068	1.14089	-0.346381	-1.30623	-0.30501	-1.14154	0.0162203	-0.628063	0	train
253	1.27569	-2.54358	-0.174865	0.8657	0.428867	-0.909359	-0.407023	-0.172137	1.31053	-0.270271	0.251469	0.682492	-0.625146	-0.55624	0.732266	0.437405	-1.04624	0.74938	-0.720004	-0.190978	-0.803439	-0.812441	0.540577	-0.651665	-0.636396	0.404911	-0.318296	-0.041929	1.10671	-0.194756	0.713601	-0.255571	0.124502	0	test
254	-0.782475	-1.46404	-0.174865	-1.15305	1.63099	-0.909359	-0.407023	-0.172137	-0.761675	-0.250722	0.268871	0.35983	0.420298	-0.0324294	-0.80595	0.793694	-0.167703	-0.377885	0.417871	-0.0425152	-0.175963	-0.662155	0.117657	-0.663669	0.0517961	1.10943	1.55802	0.684895	0.35603	-0.183438	0.305864	-1.15287	0.20874	0	train
255	-0.782475	0.425173	0.607166	-1.15305	0.428867	-0.909359	-0.407023	-0.172137	1.31053	-0.176778	0.373284	-1.83549	-0.0817619	-0.237001	1.01067	-1.4894	-0.329458	2.46217	-1.30365	-0.78617	-1.18478	0.610556	-0.957786	0.700505	0.0889122	-0.547828	-0.842053	-1.23967	-0.611314	-1.20833	-1.23549	2.0355	-0.741614	0	test
256	1.27569	-1.82388	-0.331271	-1.15305	-0.77326	-0.909359	-0.407023	-0.172137	-0.761675	-0.229756	0.564708	0.20243	0.353299	-0.0258596	0.0886913	-0.280115	0.353393	-0.0246939	-0.317307	-0.586092	-0.647933	-0.0171149	0.130021	0.322397	0.195989	-0.775976	-0.973285	-0.86127	-0.0564753	-0.779524	-0.696272	1.08151	-0.588457	0	train
257	-0.782475	-0.564412	-1.34791	-1.15305	-0.77326	0.508321	-0.407023	-0.172137	1.31053	-0.184172	0.564708	-1.16513	-0.406434	-0.246681	0.0303704	-1.70412	0.493804	2.10039	-0.646997	-0.653121	0.479418	1.10768	-1.91349	0.728957	1.49389	0.716087	-0.794492	-1.2491	-0.914139	-1.02808	-0.581875	1.35849	-0.700016	0	test
258	1.27569	1.41476	-0.0184588	0.8657	-0.77326	-0.909359	2.45244	-0.172137	-0.761675	-0.165526	0.877946	-0.587896	1.36298	-0.0172035	0.920143	-1.88657	0.273711	0.508091	-0.858599	-0.853179	-0.0136977	1.7646	-1.56321	1.42034	0.790116	-1.89579	-1.53651	-1.05768	-1.5527	-0.28323	-1.27207	0.727466	-0.568825	0	train
259	-0.782475	-1.01422	-0.956896	0.8657	0.428867	-0.909359	-0.407023	-0.172137	-0.761675	-0.20577	0.373284	-1.15435	0.124636	-0.253748	-0.650233	-0.109914	-0.0290447	0.300262	-0.137946	1.27774	0.344057	0.706469	0.256919	-0.853534	0.913439	0.610478	0.0225732	0.519971	0.500119	0.635397	1.26661	-0.746682	0.581508	0	train
260	-0.782475	1.59468	-1.34791	0.8657	-0.77326	-0.909359	-0.407023	-0.172137	1.31053	-0.219704	-0.0965741	-1.593	-0.00259868	-0.294508	-0.958916	-0.273335	0.70404	-0.343318	0.0742109	1.0418	1.01288	0.0804608	0.150554	-0.741791	0.881278	0.273686	0.131399	1.05632	0.0962317	2.68797	1.48315	-0.361535	0.740188	0	train
261	-0.782475	0.964947	1.78021	-1.15305	-0.77326	1.926	-0.407023	-0.172137	-0.761675	-0.203752	0.390686	-0.154757	0.281984	-0.175093	0.269218	-0.137497	-0.513507	-0.0248888	-0.154742	-0.673766	-0.788532	-0.127777	-0.0596818	-0.281457	-0.331826	1.02496	0.526493	0.267116	0.0869526	-0.175655	0.653665	-1.39888	0.350863	0	train
262	-0.782475	0.785023	2.56224	0.8657	-0.77326	1.926	-0.407023	-0.172137	1.31053	0.0249259	-1.21031	0.647517	-0.601092	-0.189165	-1.16392	0.578224	1.09351	-1.56328	1.14517	0.150032	1.85336	-0.993226	0.0945519	0.290237	0.613858	-0.318914	0.269107	0.490335	-0.282794	0.786775	0.0478666	-0.327458	-0.0401824	0	train
263	-0.782475	0.425173	0.607166	0.8657	0.428867	-0.909359	-0.407023	-0.172137	-0.761675	0.825302	-1.45394	-0.423168	-1.655	-0.464683	0.817752	0.0200454	-0.56776	-0.752904	0.665034	0.596615	0.619297	-0.97571	0.58749	-0.766273	-1.42364	-0.0212997	-0.289305	0.542637	0.620094	0.811431	1.09606	-0.254599	0.171106	0	train
264	-0.782475	0.155286	-0.80049	0.8657	-0.77326	1.926	-0.407023	-0.172137	1.31053	-0.216431	0.843142	-0.264144	-0.662556	-0.291366	1.2685	-1.10575	-0.221453	0.947257	-1.09123	-0.842371	-1.93325	2.00881	-0.523588	0.466585	0.686968	-0.387485	0.0104361	-0.101269	-0.943374	0.164883	-0.414523	0.219629	-0.411958	0	train
265	-0.782475	0.335211	-0.565881	0.8657	1.63099	0.508321	-0.407023	-0.172137	-0.761675	-0.182589	0.512501	-0.618566	-0.374687	-0.365259	1.24228	-0.622903	-0.29131	0.564213	-0.940166	-0.641052	-0.887716	0.289711	-0.425457	0.00623187	-0.0767006	-2.16706	-1.00818	0.413001	0.661286	-0.250098	-0.779142	-0.370611	0.0745443	0	test
266	-0.782475	1.41476	-0.956896	-1.15305	-0.77326	-0.909359	-0.407023	-0.172137	-0.761675	-0.164146	0.512501	1.15703	-0.40612	-0.306551	0.830381	-0.286373	-0.572877	1.34927	-1.37089	-0.688612	-0.287666	-0.367831	-1.11982	0.281734	-0.568893	0.0542774	0.545318	0.13202	-0.309267	-0.385441	-0.268103	-0.766817	-0.163532	0	train
267	1.27569	-1.19415	0.45076	-1.15305	1.63099	-0.909359	-0.407023	-0.172137	-0.761675	0.104045	0.529903	-0.253108	0.376386	-0.227407	4.14212	-0.0913806	-1.36244	1.56929	-1.20332	-0.556806	-0.28285	-0.38645	-0.406494	-0.00417147	-1.34923	0.506365	1.34747	1.10278	-0.585827	1.00408	0.439623	-0.685149	0.276628	0	test
268	-0.782475	-1.46404	-0.565881	-1.15305	-0.77326	0.508321	-0.407023	-0.172137	1.31053	0.406133	0.529903	-1.06907	-1.13493	-0.340733	2.29748	-1.12558	-0.176222	0.182199	-0.397191	-0.399002	1.72345	1.24854	-1.7613	0.654821	-0.96442	0.193795	-0.0526591	-0.674375	-0.829338	-0.821205	-0.656833	0.882182	-0.619843	0	test
269	-0.782475	-0.564412	-1.34791	-1.15305	0.428867	-0.909359	-0.407023	-0.172137	-0.761675	-0.335396	0.738729	-1.1351	-0.301415	-0.340211	0.477064	-1.87013	0.463263	1.12553	-1.20927	-0.922237	-0.878667	3.12086	-2.28876	5.77623	3.47734	0.751838	1.30861	-1.24327	-1.7172	-1.6667	-1.78526	2.11416	-0.861809	0	train
270	-0.782475	-0.204563	-0.878693	-1.15305	-0.77326	0.508321	-0.407023	-0.172137	1.31053	0.859962	-1.66277	1.96858	-0.627598	0.507855	-1.09349	0.0987983	1.18487	-1.54729	3.26707	-0.686412	1.00941	-0.824195	-0.337332	2.18445	-0.131731	-1.05851	-0.41427	-1.11895	-1.06408	-1.47449	-1.66035	1.85674	-0.795638	0	train
271	-0.782475	-1.01422	-0.565881	-1.15305	-0.77326	-0.909359	-0.407023	-0.172137	1.31053	-0.180185	0.18186	0.528172	-0.883978	-0.61059	-0.281912	-0.381129	0.321183	0.0274071	-0.243416	0.276043	0.705611	-0.557169	-0.0942879	-0.570025	0.36582	-1.4538	-0.725292	0.615784	2.05112	-0.34013	0.0544796	-1.2143	0.930495	0	train
272	1.27569	1.05491	-1.19151	-1.15305	1.63099	-0.909359	-0.407023	-0.172137	-0.761675	-0.261769	0.773534	0.635649	0.61545	0.075397	-0.57607	1.03387	-0.479914	-0.0679608	-0.363201	-0.358031	-1.02996	1.79245	0.762236	-0.5614	0.504946	-0.277628	-1.26001	-0.634846	1.11897	-0.43393	0.623625	-0.12378	0.0188203	0	test
273	-0.782475	0.245249	-0.956896	0.8657	-0.77326	-0.909359	-0.407023	-0.172137	-0.761675	-0.183131	0.390686	-0.565335	0.627035	-0.0909446	1.01771	0.577277	-1.57745	0.0867679	-0.550967	-0.0822941	-0.764741	0.341361	0.977933	-0.863289	-0.814296	-0.706933	-0.791466	0.0277679	0.342783	-0.259994	0.390621	-0.310642	0.181136	0	train
274	-0.782475	1.95453	-0.644084	0.8657	-0.77326	0.508321	-0.407023	-0.172137	-0.761675	1.18066	-3.15935	1.0021	-0.86579	0.0749641	-0.860804	1.15829	-0.217189	-0.588247	1.65159	-0.0665137	0.497486	-1.17494	0.458769	-0.417004	-1.2745	1.95066	0.281098	0.387246	0.863957	0.882686	1.92379	-1.2785	0.773777	0	train
275	1.27569	-0.834299	-0.174865	0.8657	-0.77326	-0.909359	-0.407023	-0.172137	-0.761675	1.84308	-2.20223	0.0498576	-2.17561	-0.207747	0.38386	0.513074	0.083934	-0.949795	1.64996	-0.405497	0.830996	-0.975087	0.0102098	0.525058	-0.99299	-0.355852	-0.0375793	-0.590234	-0.335009	-1.2196	-0.908651	-0.200131	-0.519392	0	train
276	-0.782475	-1.554	-0.174865	-1.15305	-0.77326	0.508321	-0.407023	-0.172137	1.31053	-0.338585	0.42549	0.968254	0.325703	-0.0426327	-1.20363	-0.350581	1.10087	-0.452764	-0.224076	-0.434597	-0.526009	-0.275974	0.0923581	0.271586	0.617026	-0.400117	0.345345	0.56034	-0.461101	0.842656	-0.0257818	0.425043	-0.101295	0	train
277	1.27569	-2.81347	0.216151	-1.15305	0.428867	-0.909359	-0.407023	-0.172137	-0.761675	-0.0718736	0.18186	-0.410767	1.57639	1.07533	-0.365595	1.69463	-1.57109	-0.558237	-0.127317	-0.307549	-0.748119	-0.736202	0.899197	-0.609694	-0.966854	-0.387435	-0.615067	-0.406367	0.779972	-0.790581	-0.14513	-0.536456	-0.117728	0	train
278	-0.782475	-1.10419	0.998182	-1.15305	1.63099	-0.909359	-0.407023	-0.172137	1.31053	-0.0770472	0.634316	-0.516296	-0.28586	-0.289199	2.20074	-1.45405	0.0623938	0.315606	-0.784822	-0.492943	2.48611	0.553245	-2.1673	2.15654	-0.387723	-1.13532	-0.106282	-0.525377	-0.659555	-1.43825	-1.30954	0.0469778	-0.596569	0	train
279	-0.782475	0.874985	0.607166	-1.15305	-0.77326	0.508321	-0.407023	-0.172137	1.31053	-0.31903	0.877946	-0.383323	-0.468847	-0.336369	0.69232	-1.35706	-0.0492906	1.49935	-1.4909	-0.896635	-1.74691	2.70425	-1.54083	2.10656	3.32187	1.08917	-0.272822	-0.953745	-0.425898	-0.965935	-0.364627	0.517514	-0.595069	0	train
280	1.27569	0.245249	-1.50432	-1.15305	-0.77326	-0.909359	-0.407023	-0.172137	-0.761675	0.423018	0.477697	0.984757	-1.69397	-0.479479	2.63085	-0.128475	-1.3005	0.438836	-0.778162	-0.604791	-1.81378	-0.66628	0.366623	-0.271964	-1.11037	-0.00149459	0.706814	0.747073	-0.151472	0.623111	0.194231	-0.262413	-0.092233	0	test
281	-0.782475	0.874985	-0.644084	-1.15305	-0.77326	1.926	-0.407023	-0.172137	-0.761675	-0.141778	0.651718	0.0542666	-0.787771	-0.432927	0.807367	-0.872373	-0.590326	1.08498	-0.699645	-0.569251	0.695165	-0.0394187	-1.41401	0.273249	-0.354817	-1.73292	-0.55722	-0.431229	-0.160936	-0.751752	-1.38524	0.81872	-0.573174	0	train
282	-0.782475	-0.654375	0.216151	0.8657	-0.77326	1.926	-0.407023	-0.172137	-0.761675	-0.135454	0.164458	-0.349483	0.12885	-0.188887	0.0062709	-0.832792	0.939999	-0.517336	0.153219	0.414685	0.794815	-0.591759	-0.10539	-0.435376	-0.228466	0.104391	2.33791	1.59197	-0.164318	0.144761	-0.13083	-0.301996	0.0485211	0	train
283	1.27569	0.245249	0.216151	0.8657	-0.77326	-0.909359	-0.407023	-0.172137	1.31053	0.120088	-1.57576	0.431599	-0.210386	-0.16389	0.509505	1.74225	-2.00269	0.228322	-0.389192	0.644585	-0.129355	-1.18821	1.03591	-0.843037	-1.61659	0.238581	0.106094	0.605701	1.53691	0.476182	0.898286	-1.08751	0.624073	0	test
284	1.27569	-2.45362	-0.956896	-1.15305	0.428867	-0.909359	-0.407023	-0.172137	1.31053	-0.107896	0.790936	1.01143	-0.956746	-0.441258	1.46672	-0.802602	-0.407055	1.21106	-0.801823	-0.601296	-1.09797	0.596877	-0.334319	-0.140108	0.803253	1.73327	-0.821331	-1.13889	-0.435545	-0.307382	0.305653	1.40459	-0.588046	0	train
285	-0.782475	-0.564412	-0.174865	0.8657	-0.77326	1.926	-0.407023	-0.172137	-0.761675	-0.150595	0.234067	-1.58877	0.286611	-0.182128	0.222912	-0.313522	-0.495347	1.25473	-0.535598	-0.0490502	-0.950674	-0.532383	0.437283	-0.743265	-0.582844	-0.58338	-0.768376	-0.213797	-0.156122	-0.244042	0.149378	-0.572092	0.138097	0	train
286	-0.782475	-0.0246383	-0.174865	0.8657	-0.77326	1.926	-0.407023	-0.172137	1.31053	-0.249036	0.860544	1.25637	1.28922	0.683633	-0.29175	1.74656	-1.43447	-0.0694161	-0.891928	-0.441579	-0.758856	0.114259	0.3602	-0.311892	0.0571163	-0.664313	0.28439	0.0345438	-0.208116	-0.741591	-0.710822	-0.338593	-0.323202	0	train
287	-0.782475	0.69506	-0.565881	0.8657	-0.77326	0.508321	-0.407023	-0.172137	1.31053	-0.285171	0.686523	0.238283	0.390844	-0.110447	-0.549838	0.42386	-0.400027	-1.32481	0.29608	-0.649851	0.594558	-0.167261	-0.315813	0.262232	0.240238	-0.298693	0.586434	-0.696052	-0.889978	-1.33776	-1.35867	0.668691	-0.709057	0	train
288	-0.782475	0.245249	0.607166	0.8657	-0.77326	0.508321	-0.407023	-0.172137	-0.761675	-0.154538	-0.653443	0.0433076	0.26451	-0.0756613	-0.871325	0.198538	0.722812	-1.0093	1.13425	2.52265	0.077859	-1.10046	1.70211	-0.925049	-0.904655	-0.686691	0.702711	1.38231	-0.405659	1.44395	0.124055	0.364274	0.221361	0	train
289	1.27569	-0.204563	0.841776	0.8657	-0.77326	-0.909359	-0.407023	-0.172137	1.31053	-0.0686645	-0.514226	-0.298665	0.197067	-0.16193	-0.0889569	0.478255	-0.176791	-0.63074	0.524736	-0.387354	-0.622046	-0.726766	0.51296	-0.41467	-0.326512	1.28478	-0.578343	-0.647808	-0.347818	0.0843867	0.745127	0.337867	-0.299448	0	train
290	-0.782475	0.69506	-0.878693	-1.15305	-0.77326	0.508321	-0.407023	-0.172137	-0.761675	0.00937403	-1.62796	0.617244	0.844543	1.4509	-1.26688	1.29124	0.571321	-1.30075	1.49415	3.27496	1.38049	-1.17683	1.15447	-0.873083	-1.01322	0.697601	0.585673	0.805065	0.141403	0.984791	1.01053	-0.565905	0.474108	0	train
291	-0.782475	0.335211	-0.956896	-1.15305	-0.77326	1.926	-0.407023	-0.172137	1.31053	-0.224614	0.669121	0.0876601	0.718995	0.321013	-0.941593	-0.299597	1.31178	-0.843959	0.826568	-0.321895	0.0852508	0.510376	-0.0690319	0.182453	0.80587	0.522031	-1.06779	-1.19759	-0.451902	-0.679164	-0.235254	2.42654	-0.679092	0	train
292	1.27569	-0.564412	-0.565881	0.8657	-0.77326	0.508321	-0.407023	-0.172137	-0.761675	-0.0389571	0.251469	-0.54447	-0.519842	-0.293404	1.16999	0.109435	-0.860113	0.0162916	-0.57374	-0.778301	-1.59451	-0.50912	0.0416194	0.144484	-0.648592	-0.568353	0.447757	-0.552554	-1.20587	-0.825072	-1.29652	0.641834	-0.677915	0	test
293	-0.782475	-1.19415	-0.174865	-1.15305	-0.77326	0.508321	-0.407023	-0.172137	-0.761675	-0.243458	0.756131	-1.37665	0.212097	-0.229352	0.400238	-1.14921	-0.924929	0.891934	-0.996905	-0.403859	0.514721	2.68359	-0.929841	-0.479983	1.32765	0.321378	-0.359529	-0.344339	-0.455158	0.716887	0.225891	0.497839	-0.255437	0	train
294	-0.782475	1.41476	-0.722287	0.8657	-0.77326	0.508321	-0.407023	-0.172137	-0.761675	-0.185728	-0.54903	0.13928	0.140344	-0.0858953	-1.1966	0.493588	0.940699	-1.08565	1.40185	0.952052	0.856807	-0.845964	1.00529	-0.662191	-0.068024	1.36085	0.270093	-0.0739961	0.486053	-0.0106256	0.694648	-0.21756	-0.0894968	0	train
295	-0.782475	0.785023	1.3892	0.8657	-0.77326	-0.909359	-0.407023	-0.172137	1.31053	-0.219134	0.112252	2.84118	-0.194206	-0.281208	-1.73833	0.703411	1.93567	-0.996623	1.12057	1.26809	0.877615	-0.692485	0.886495	-0.423463	1.70374	-2.93199	-2.04976	-0.753513	3.75136	-1.63781	-1.59641	1.50096	-0.409962	0	test
296	-0.782475	0.425173	-0.80049	-1.15305	0.428867	-0.909359	-0.407023	-0.172137	-0.761675	-0.29103	0.512501	0.384644	0.28625	-0.141933	-1.45653	-0.682019	1.62093	-1.22172	0.41399	-0.63864	-0.147048	0.176467	-0.274933	1.24067	1.87775	-1.1435	-0.767113	-1.29132	-0.649877	-1.5608	-1.68999	2.82375	-0.81514	0	train
297	1.27569	1.68465	-0.409474	-1.15305	-0.77326	0.508321	-0.407023	-0.172137	-0.761675	-0.237749	0.42549	-1.5863	-0.199683	-0.345099	-0.65001	-1.07753	0.843883	-0.0394766	-0.391328	-0.705881	-0.220225	1.25129	-0.420711	0.978181	1.19565	-1.12609	-0.547252	-0.849184	-1.52175	0.160787	-1.33108	1.38139	-0.702015	0	test
298	-0.782475	-0.0246383	2.56224	-1.15305	-0.77326	1.926	-0.407023	-0.172137	1.31053	-0.128205	0.390686	-0.0883451	-0.223883	-0.254463	1.09604	-0.3349	-0.849031	1.22138	-0.494017	-0.29185	0.882445	0.266615	-0.901341	-0.495161	-0.307272	0.545386	1.94254	0.406927	-0.873559	-0.313102	-0.562961	-0.833177	-0.290147	0	train
299	-0.782475	-0.47445	-0.80049	0.8657	-0.77326	0.508321	-0.407023	-0.172137	-0.761675	-0.190947	1.05197	0.565892	1.72512	0.462096	1.57764	0.538958	-1.03026	0.481153	-0.940752	-0.539076	0.864999	0.645783	-0.903	0.249238	0.0348628	0.247392	-0.35578	-0.378663	0.407058	-0.30783	0.10881	-0.333627	-0.203422	0	train
300	-0.782475	-0.924262	-0.174865	-1.15305	-0.77326	0.508321	-0.407023	-0.172137	1.31053	0.0836391	-0.166183	-0.518694	-0.463171	-0.247461	1.07694	0.208787	-0.922356	-0.0774816	-0.292245	1.12734	1.70518	-0.729298	-0.55179	-0.828524	-1.00573	-0.7899	-1.00385	0.363209	2.12105	0.773399	1.15864	-0.853793	1.06138	0	train
301	-0.782475	0.425173	0.607166	0.8657	-0.77326	0.508321	-0.407023	-0.172137	-0.761675	1.10025	-2.65469	0.784901	-1.22682	-0.264989	-0.235884	0.395332	0.0163209	-0.693038	0.617033	0.694172	0.77275	-1.21828	0.708562	-0.607111	-1.07679	0.815968	1.81001	2.40089	1.46864	1.1154	1.56962	-0.939016	1.38078	0	train
302	-0.782475	0.785023	-0.331271	-1.15305	1.63099	-0.909359	-0.407023	-0.172137	1.31053	0.306895	-1.1233	0.575065	-1.46687	-0.657367	0.400608	-0.0455653	0.0329784	-0.901246	0.503241	0.341777	1.01864	-1.07612	0.545831	-0.576503	-1.17466	-1.08579	0.200536	1.61646	-0.00548365	1.32626	0.338405	-1.21767	1.01598	0	train
303	-0.782475	0.964947	0.607166	0.8657	-0.77326	-0.909359	-0.407023	-0.172137	-0.761675	-0.139433	0.42549	-0.383277	0.0969702	-0.194232	0.227102	-0.328183	0.308456	-0.370211	0.118202	0.403229	0.411768	-0.0933685	0.147646	-0.669113	0.0801876	0.555622	0.7428	0.218968	0.0427414	-0.444809	0.0353942	-1.08719	0.0247521	0	train
304	-0.782475	1.14487	-0.174865	-1.15305	-0.77326	0.508321	-0.407023	-0.172137	1.31053	0.374497	-2.46327	-0.535542	-0.0309819	0.154432	-1.01723	-0.236162	1.45915	-1.22694	1.21044	0.315735	0.717802	-1.19253	0.500159	-0.312096	-0.134933	-0.67244	0.401394	-0.157288	-0.916744	-0.790816	-0.972605	-0.434039	-0.397661	0	train
305	-0.782475	1.05491	2.56224	0.8657	-0.77326	-0.909359	-0.407023	-0.172137	-0.761675	-0.243779	0.0948496	-0.888301	0.843295	0.484951	-0.48438	1.63027	-1.16155	-0.501267	-0.132114	0.411508	-1.11395	-0.643773	1.53974	-0.904947	-0.361241	1.54423	0.552673	0.736741	1.06275	0.571406	1.73402	-1.16159	0.774599	0	test
306	1.27569	0.785023	-0.565881	-1.15305	-0.77326	1.926	-0.407023	-0.172137	-0.761675	-0.120975	0.982359	-0.300879	0.218323	-0.189851	4.38072	-0.500658	-2.0619	4.23968	-1.67384	-0.819587	-1.02785	0.451532	-1.85807	0.836366	-1.23257	-1.02949	-0.13333	-0.665992	-0.128289	-1.49914	-1.35421	0.716756	-0.660811	0	train
307	-0.782475	0.515136	-0.565881	0.8657	-0.77326	-0.909359	-0.407023	-0.172137	-0.761675	-0.200395	-0.200987	-1.6958	0.0485803	-0.238615	-0.667067	0.237075	0.450113	-0.50466	0.317059	-0.273905	-0.529956	-0.440384	0.738455	-0.343292	0.0603043	-1.46885	-1.23861	-0.596489	0.372217	-0.661879	-0.631251	0.432557	-0.353843	0	train
308	-0.782475	1.86457	1.78021	0.8657	-0.77326	0.508321	-0.407023	-0.172137	-0.761675	0.0581053	-0.0269655	-0.113525	0.70895	0.288913	0.223004	-0.175367	0.333047	-0.875899	0.11112	-0.399002	-0.403129	-0.673412	0.499296	-0.012905	-0.741811	-1.74393	-0.340262	0.0437473	-0.814491	-0.4232	-1.1736	0.552829	-0.498614	0	train
309	1.27569	2.04449	1.3892	0.8657	-0.77326	0.508321	-0.407023	-0.172137	-0.761675	-0.149387	0.286273	0.744213	-0.678761	-0.599923	0.20526	1.40844	-1.03458	-0.369209	-0.336017	0.385484	-0.0468405	0.610907	0.65006	-0.717066	0.100676	1.26771	0.486599	1.27251	0.929858	1.69808	2.34463	-1.84337	2.19699	0	train
310	1.27569	-2.18373	-0.174865	-1.15305	-0.77326	0.508321	-0.407023	-0.172137	-0.761675	-0.238543	0.234067	-1.30446	0.41109	-0.0756361	-0.659116	-0.744261	0.790324	-0.0466181	0.00883819	-0.0292893	0.745937	-0.39975	-0.0973218	-0.34022	0.400431	-0.0665079	0.226281	-0.0028228	-0.888902	0.740662	-0.242404	0.132022	-0.335086	0	train
311	1.27569	-1.37407	-0.565881	-1.15305	0.428867	-0.909359	-0.407023	-0.172137	1.31053	-0.287481	0.930153	1.23989	-0.246421	-0.336972	-0.386193	-1.08452	0.661769	0.268912	-0.141342	-0.883912	-0.331317	1.55672	-1.7447	2.49835	1.17746	-0.591241	-0.72607	-0.987534	-1.35347	-0.285287	-1.00101	0.577475	-0.643435	0	train
312	-0.782475	0.245249	0.998182	-1.15305	-0.77326	-0.909359	-0.407023	-0.172137	1.31053	-0.232033	1.17378	1.77533	0.498841	-0.037155	-0.508185	-0.332187	0.411443	-0.315851	-0.339345	-0.319641	-0.0305789	1.74797	0.284692	-0.279618	0.389688	0.0538461	-0.900281	-0.455979	0.916991	-0.244345	0.604757	-0.0896369	-0.071598	0	train
313	-0.782475	0.515136	1.3892	-1.15305	-0.77326	1.926	-0.407023	-0.172137	-0.761675	0.0211354	0.373284	0.307016	-0.54932	-0.277507	0.729919	0.522907	-1.05066	-0.265761	-0.172356	-0.55101	-0.532182	-0.00606383	0.172574	0.197172	-0.549066	-1.13616	-0.672048	-0.870417	-1.25236	-1.45104	-1.26813	0.839419	-0.652459	0	train
314	-0.782475	-0.204563	-0.331271	0.8657	-0.77326	-0.909359	-0.407023	-0.172137	-0.761675	0.0687392	-0.3054	1.3485	-0.934193	-0.779244	-0.314443	0.625476	-0.0391296	-0.650109	0.284397	-0.0415783	-0.888464	-1.02301	1.19615	-0.619288	-1.15618	-1.59569	-0.0102747	2.50432	0.780914	1.88471	0.516124	-1.14563	1.45297	0	train
315	-0.782475	-0.384488	0.607166	0.8657	-0.77326	-0.909359	-0.407023	5.79886	1.31053	-0.0741235	-1.07109	-0.115496	-0.184606	-0.229435	-0.673391	0.84523	-0.0194551	-1.05194	0.524946	1.12089	0.632206	-1.08499	1.03267	-0.663415	-0.847229	-1.07814	-0.735163	0.313275	-0.160247	1.96117	0.227884	0.805912	-0.0420018	0	train
316	-0.782475	-0.564412	-0.956896	0.8657	-0.77326	-0.909359	-0.407023	-0.172137	1.31053	-0.118654	-0.844867	0.202468	-0.0826775	-0.16526	-0.594853	1.23331	-0.211797	-0.99819	0.541669	0.783602	1.15589	-0.944718	0.819503	-0.5661	-0.674199	-1.60838	-0.776146	0.576556	0.784649	0.300259	-0.128621	0.510725	-0.170226	0	train
317	-0.782475	0.69506	1.3892	0.8657	-0.77326	0.508321	2.45244	-0.172137	1.31053	-0.0900431	-1.05369	0.401764	0.311058	0.531131	-1.91063	-0.519549	3.16668	-1.92903	2.6215	0.231338	0.733529	-1.08631	1.459	0.415743	1.337	-1.29691	-0.0741573	-0.0488088	-1.38931	0.465133	-1.03694	-0.0374214	-0.409827	0	train
318	1.27569	1.41476	-0.80049	-1.15305	-0.77326	0.508321	-0.407023	-0.172137	-0.761675	0.0623893	-0.670845	-1.39283	0.0482171	-0.0686826	0.281799	0.665332	-1.02039	0.0109137	-0.0217575	-0.0831876	0.483616	-0.864167	0.225976	-0.57049	-0.816739	-0.358655	-0.0563948	-0.170576	-0.637599	-0.0106419	-0.410639	-0.278316	-0.281133	0	train
319	-0.782475	0.785023	0.216151	-1.15305	1.63099	-0.909359	-0.407023	-0.172137	1.31053	0.461974	-1.9238	0.416562	-0.820118	-0.277342	-0.206697	1.51126	-1.05704	-1.33147	1.27856	1.34377	1.16331	-1.16948	1.2685	-0.833113	-1.60401	0.619506	1.79496	1.64501	0.0842291	1.37651	0.691682	-0.956168	0.745362	0	test
320	-0.782475	-0.114601	0.216151	-1.15305	-0.77326	-0.909359	-0.407023	-0.172137	1.31053	0.048082	0.512501	-0.657279	-0.469129	-0.23267	2.07552	-0.71409	-0.557315	-0.0107972	-0.757439	-0.686491	-0.426664	0.74034	-0.580113	0.742501	-0.391198	-1.25634	-1.39527	-1.02177	0.999349	-0.998106	-0.804667	0.851565	-0.511886	0	train
321	1.27569	-0.0246383	0.372557	0.8657	1.63099	-0.909359	-0.407023	-0.172137	1.31053	-0.160614	0.408088	-0.917384	0.238063	-0.19969	0.458889	-0.573703	-0.300663	0.0544714	-0.434778	-0.137416	-0.243164	-0.0446269	-0.116437	-0.591451	0.109087	-1.41825	-0.172735	0.271583	-1.08612	0.95741	-0.805795	-0.290385	-0.109584	0	train
322	-0.782475	1.59468	0.998182	0.8657	-0.77326	0.508321	-0.407023	-0.172137	1.31053	-0.0833382	0.0600453	0.371797	-0.49059	-0.377293	-0.427038	-0.196557	0.0634729	0.461337	0.338432	3.56643	0.965669	-0.65967	-0.0662345	-0.979819	-0.487107	0.245187	1.54946	2.19373	1.20537	0.516768	1.03766	-1.57931	1.79424	0	train
323	1.27569	0.964947	-0.722287	0.8657	-0.77326	0.508321	-0.407023	-0.172137	-0.761675	-0.212076	0.442893	-0.274118	0.297881	-0.131897	0.342811	0.508358	-0.7736	-0.317276	-0.0569626	1.54983	-0.350656	-0.128555	1.07097	-0.982365	-0.296423	-0.525348	0.638885	2.11813	0.745336	1.5387	1.00695	-1.52072	2.30855	0	test
324	-0.782475	-0.294525	0.607166	0.8657	-0.77326	0.508321	-0.407023	-0.172137	1.31053	-0.00917998	0.703925	0.853331	-1.26439	-0.434277	1.43153	-2.33545	0.682963	0.864928	-0.478794	-0.765094	0.84515	-0.205787	-1.59752	2.15774	-0.0368225	-1.70716	-1.76463	-1.54812	-0.238004	-1.60236	-1.5344	2.59329	-0.7835	0	test
325	-0.782475	1.50472	0.607166	-1.15305	-0.77326	1.926	-0.407023	-0.172137	-0.761675	-0.193648	0.42549	1.27551	-0.319855	-0.402502	0.411113	0.532521	-0.902116	0.522815	-0.403962	-0.192718	0.0638097	-0.377878	0.0330135	-0.598125	-0.375762	-0.657087	0.711771	0.449758	-0.000913777	-0.748931	-0.631981	-1.09025	-0.0208634	0	train
326	1.27569	1.41476	3.73529	-1.15305	-0.77326	1.926	-0.407023	-0.172137	1.31053	0.479884	-3.00273	0.64965	-0.730056	-0.45327	-1.16847	-0.056925	0.89883	-0.989345	1.18469	6.20986	1.13475	-1.29434	1.06763	-0.999377	-1.52021	-0.110837	0.324315	2.37433	1.11803	3.51055	2.25484	-1.14215	3.10418	0	train
327	-0.782475	1.23483	-0.174865	0.8657	-0.77326	1.926	-0.407023	-0.172137	-0.761675	0.417539	-2.32405	-0.191599	0.939488	1.12311	-0.687184	0.705165	0.839066	-1.24887	1.91591	0.935623	1.20816	-1.17972	0.928191	-0.542536	-1.14412	0.701589	1.37002	1.20633	0.42798	-0.110431	0.68831	-0.475369	0.150703	0	train
328	-0.782475	0.605098	0.216151	0.8657	1.63099	-0.909359	-0.407023	-0.172137	-0.761675	-0.223908	0.408088	-0.738995	-0.0952076	-0.274342	1.0995	0.217755	-1.10306	0.824973	-0.585221	0.648349	-0.743076	0.199895	0.791362	-0.928666	-0.297	-1.268	-1.46911	-0.0982931	0.0254462	0.37833	0.806261	-0.457352	0.989336	0	train
329	-0.782475	0.874985	-0.174865	0.8657	1.63099	0.508321	-0.407023	-0.172137	-0.761675	-0.146451	-0.270596	0.29338	0.928038	0.899143	-0.966329	0.833567	0.862673	-1.44427	1.11168	2.52986	0.868505	-0.989415	1.38141	-0.869561	-0.691536	0.893964	-0.334271	0.0913808	0.310837	1.61141	1.42086	-0.0906765	0.344448	0	test
330	-0.782475	1.05491	-0.174865	0.8657	-0.77326	1.926	-0.407023	-0.172137	1.31053	-0.180874	0.0948496	-0.640391	0.67673	0.0391268	0.569434	1.73269	-2.19629	-0.687709	-0.0594654	1.11138	-0.0054133	-0.70533	1.09617	-0.974183	-1.09821	-1.50358	-1.05089	1.55162	1.70782	1.08765	1.58635	-1.22764	2.73192	0	test
331	-0.782475	0.245249	0.216151	-1.15305	-0.77326	1.926	-0.407023	-0.172137	-0.761675	0.0509867	0.843142	0.297111	-0.539771	-0.178029	1.9865	-2.34053	-0.691974	1.91086	-1.18432	-0.79741	-1.22467	-0.103665	-1.2346	-0.0495406	-0.601819	1.38258	-0.448358	-0.77595	-0.262047	-0.421745	0.359812	0.62793	-0.455048	0	train
332	-0.782475	0.964947	0.216151	-1.15305	1.63099	-0.909359	-0.407023	-0.172137	-0.761675	-0.140812	0.373284	-0.818617	0.638266	0.0106404	0.0624569	-0.697838	0.0219159	0.300786	-0.30544	-0.189142	-0.0476837	0.512864	-0.0685888	-0.547835	0.378282	1.77735	-0.0547722	-0.31595	-0.199621	0.259062	0.997487	0.140167	-0.132441	0	train
333	1.27569	-0.294525	-0.565881	-1.15305	0.428867	-0.909359	-0.407023	-0.172137	-0.761675	-0.181232	0.634316	0.183201	0.388165	-0.143908	-0.775714	-0.881759	1.49008	-0.226512	0.786625	-0.488982	0.732193	0.317389	-0.842851	0.785035	1.43392	0.406848	1.21384	-0.790147	-1.50773	-0.944523	-1.40852	0.838136	-0.750957	0	train
334	-0.782475	0.425173	3.34428	-1.15305	-0.77326	1.926	-0.407023	-0.172137	-0.761675	-0.0164491	-1.71497	0.201462	0.528216	0.374055	-0.592547	0.708314	0.407557	-1.15292	1.45946	2.77189	1.52863	-1.18814	0.829997	-0.882614	-0.791423	-0.0241717	0.525867	1.2905	1.77914	0.375839	0.918576	-1.46934	1.42005	0	train
335	-0.782475	-0.384488	0.607166	-1.15305	-0.77326	0.508321	-0.407023	-0.172137	-0.761675	0.498747	-2.41106	0.49576	-0.488779	-0.0768549	-0.835029	-0.184352	1.20781	-1.11817	2.10546	3.16827	2.19322	-1.23566	0.310945	-0.824491	-1.26472	1.32794	-0.434471	-0.0329257	1.17253	0.663729	1.7878	-0.603667	0.520426	0	train
336	-0.782475	-0.47445	0.998182	-1.15305	-0.77326	1.926	-0.407023	-0.172137	-0.761675	-0.148462	0.460295	0.797668	0.688418	0.52279	-1.23815	0.710936	0.879652	-1.45197	1.37793	2.08641	0.877452	0.339274	1.23287	-0.806814	0.563455	-1.07297	-0.638443	0.335362	1.54808	-0.202488	0.122954	-0.165022	0.392994	0	test
337	1.27569	1.23483	-0.174865	-1.15305	-0.77326	1.926	-0.407023	-0.172137	1.31053	1.51128	-0.914475	1.33013	-2.36761	-0.469057	4.46777	1.11847	-2.30593	0.309533	-0.496709	0.101161	0.68088	-1.05905	-0.424395	-0.586992	-1.89791	0.403909	2.06998	1.38092	0.433904	-0.302595	0.0934363	-1.11103	0.336989	0	train
338	-0.782475	1.23483	-0.956896	-1.15305	-0.77326	1.926	-0.407023	-0.172137	1.31053	-0.174755	0.373284	-0.917406	0.592613	0.131957	-0.868182	-0.0712711	0.678945	-0.605444	0.122655	-0.496588	1.25263	1.96425	-0.59234	1.26832	1.13809	0.448938	0.565111	-0.704618	-1.03849	-0.964493	-0.983457	0.151652	-0.655395	0	test
339	-0.782475	0.69506	-0.174865	-1.15305	-0.77326	0.508321	-0.407023	-0.172137	-0.761675	-0.190034	0.408088	-1.04654	-0.402334	-0.38175	1.29296	0.116338	-1.55792	0.228085	-0.963987	-0.645665	-1.16866	-0.342518	0.417821	-0.355172	-0.649663	0.399931	-0.146448	0.72918	0.800027	0.717543	1.60859	-0.773251	0.636555	0	test
340	-0.782475	-1.10419	-0.956896	0.8657	-0.77326	0.508321	-0.407023	-0.172137	1.31053	1.04615	0.0774474	0.583619	-1.54226	-0.197292	1.22386	-1.44513	-0.242169	-0.646726	0.0925138	-0.681962	0.00704596	-0.0989336	-0.576826	0.474607	-1.07387	0.379084	1.90827	0.726175	-0.555712	-0.225925	-0.374158	0.0811519	-0.365241	0	test
341	-0.782475	1.59468	-0.0184588	0.8657	-0.77326	0.508321	-0.407023	-0.172137	-0.761675	1.70212	-2.49807	-0.669411	-0.958812	-0.170483	0.836974	-0.356572	-0.626467	0.107171	-0.174824	0.246537	0.550463	-1.19189	-0.14507	-0.687903	-1.34306	0.579405	1.21454	2.20331	0.713493	1.67815	1.74863	-1.13586	1.50038	0	train
342	-0.782475	-0.384488	-0.174865	-1.15305	-0.77326	1.926	-0.407023	-0.172137	1.31053	0.290458	-0.670845	2.01202	1.82748	3.54655	-1.66807	0.655291	1.67788	-1.51081	3.92686	-0.146513	1.23722	-0.931376	0.646499	0.595924	-0.360302	-0.216264	-0.473209	-0.671482	-0.812283	-0.00754825	-0.542501	0.337787	-0.531846	0	train
343	1.27569	-0.384488	0.0597444	-1.15305	-0.77326	0.508321	-0.407023	-0.172137	-0.761675	-0.223335	0.321078	-0.0558089	0.543056	0.117577	-0.416001	0.972852	-0.565904	-0.135319	-0.394861	-0.339578	0.336388	0.442522	-0.0922718	-0.413625	0.427083	1.06335	0.953056	1.38985	0.930252	0.754868	1.65079	-1.22485	0.975861	0	train
344	-0.782475	1.3248	-0.956896	0.8657	-0.77326	1.926	-0.407023	-0.172137	-0.761675	-0.197942	0.147056	-1.05297	0.0451554	-0.245949	-0.509062	-0.353717	0.451698	0.528173	0.171949	-0.050644	-0.220272	-0.163696	0.383316	-0.495318	0.212106	1.86082	3.6424	0.997683	-0.575832	-0.423145	-0.131996	0.295054	-0.434343	0	train
345	-0.782475	0.425173	2.17123	-1.15305	0.428867	-0.909359	-0.407023	-0.172137	1.31053	-0.0637726	0.129654	0.204608	0.40288	0.0750126	-0.275334	-0.258933	0.626298	-0.654111	0.0609525	-0.228504	-1.23317	-0.81276	1.35675	-0.570165	-0.649202	-1.26518	-0.518276	0.477141	1.75031	-0.557263	-0.1103	-0.182162	0.245867	0	test
346	-0.782475	-0.204563	2.95326	-1.15305	-0.77326	1.926	-0.407023	-0.172137	1.31053	-0.30586	0.18186	0.76006	-0.526876	-0.559024	1.06415	0.476307	-0.850309	-0.318099	-0.648221	-0.533564	-1.12138	-0.79978	1.09253	-0.476336	-0.666164	1.49022	2.21774	1.98034	0.942454	0.871311	1.41594	-0.939813	1.10296	0	train
347	-0.782475	1.77461	2.95326	-1.15305	-0.77326	0.508321	-0.407023	-0.172137	1.31053	0.169619	0.321078	-0.215944	-1.04776	-0.258149	3.19995	0.772927	-1.99119	1.0833	-1.15929	-0.465378	-0.314297	0.315388	0.106248	-0.259908	-0.980272	-0.900335	-0.96638	-0.649922	0.485297	0.153023	-0.505789	-0.122895	-0.332488	0	test
348	-0.782475	0.964947	-0.956896	-1.15305	-0.77326	1.926	2.45244	-0.172137	-0.761675	0.119024	0.234067	1.50364	-0.954648	-0.328679	1.79907	-0.164367	-0.847597	0.312458	-0.786334	-0.355747	0.74369	-0.775218	-0.893098	-0.10701	-0.890951	-0.538423	0.913948	0.370286	-0.0397577	-0.484216	-0.734621	0.21569	-0.381997	0	test
349	-0.782475	1.41476	0.607166	-1.15305	-0.77326	0.508321	-0.407023	-0.172137	-0.761675	0.503165	-1.57576	0.36457	-0.303322	-0.144568	-0.0556292	-0.52185	0.0517132	0.500514	0.238393	-0.0482168	0.918082	-1.11983	-0.475118	-0.478044	-0.649123	0.68012	1.9227	0.821035	-0.301649	0.0446727	-0.0994676	-0.721336	-0.0390972	0	train
350	-0.782475	0.605098	0.607166	0.8657	1.63099	0.508321	-0.407023	-0.172137	-0.761675	1.79722	-4.74295	0.529122	-1.60348	-0.30734	-1.01168	0.840966	0.550958	-1.45117	3.39811	3.3152	1.42589	-1.30687	1.30591	-0.90812	-1.54023	-0.29325	0.40867	0.855494	-0.0223339	0.923531	0.313799	-1.28224	0.67506	0	train
351	1.27569	-0.204563	0.216151	0.8657	-0.77326	-0.909359	2.45244	-0.172137	-0.761675	-0.251395	0.234067	-0.179558	0.0499852	-0.30979	-0.811165	-0.00397064	0.457439	-0.488018	0.449012	0.322614	-0.107277	-0.557698	0.737093	-0.671991	-0.525443	-0.0816024	0.836256	0.976139	-0.131743	0.99084	0.235618	0.189626	-0.00910186	0	train
352	1.27569	-0.294525	0.216151	-1.15305	0.428867	-0.909359	-0.407023	-0.172137	1.31053	0.157389	-0.235791	1.73379	-2.21805	-1.65226	-0.790664	-0.655299	1.53745	-0.534122	-0.179873	-0.0883844	1.95764	-0.643258	-1.19025	1.39167	0.396382	1.09082	-1.02931	-1.1957	-0.741402	-0.730666	0.0852804	1.6188	-0.634431	0	train
353	1.27569	1.50472	-0.565881	-1.15305	1.63099	-0.909359	-0.407023	-0.172137	-0.761675	-0.190972	-0.566432	-0.670603	-0.630284	-1.18163	-0.845621	0.108784	0.950385	-0.737332	0.822238	1.12056	-0.278246	-0.863314	1.54332	-0.826067	-0.32779	-0.460705	1.33317	2.33673	1.60574	0.432356	0.586086	-1.05401	1.34831	0	train
354	-0.782475	2.13446	0.998182	0.8657	-0.77326	-0.909359	-0.407023	-0.172137	-0.761675	0.181208	-0.287998	0.891498	2.01384	2.04947	-0.324954	1.92802	-0.738722	-1.10024	0.905753	0.998831	-0.520908	-1.05687	2.18097	-0.908589	-1.39171	1.05887	0.800683	1.55521	1.06155	1.73324	2.04682	-0.773645	1.01919	0	train
355	-0.782475	-0.114601	-0.331271	0.8657	-0.77326	-0.909359	-0.407023	-0.172137	-0.761675	-0.258655	0.477697	-1.11438	-0.758854	-0.589217	0.643675	-1.41407	0.788801	0.696675	-0.640832	-0.796875	-0.853346	1.96059	-1.03491	0.928291	0.80125	-1.51541	-1.657	-1.21296	0.619034	-1.01702	-0.962085	1.09268	-0.57738	0	train
356	1.27569	-0.834299	-0.565881	0.8657	1.63099	0.508321	-0.407023	-0.172137	-0.761675	-0.21621	0.216665	1.45295	0.10654	-0.0304476	-1.45342	0.488781	0.826346	-0.756767	0.925321	0.72043	0.372857	-0.756896	0.845229	-0.696558	-0.1178	0.73001	-0.466687	0.0898865	0.327134	1.59089	1.48719	-1.40237	0.875883	0	train
357	1.27569	-0.744337	-0.565881	0.8657	-0.77326	0.508321	-0.407023	-0.172137	-0.761675	0.207999	-0.113976	-0.604483	-1.54988	-0.509702	1.2489	-0.501139	-0.300403	-0.547771	-0.284733	-0.745158	0.365936	0.124384	-1.36806	1.61384	-0.510098	1.45365	0.0963488	-0.812857	-1.15627	-0.458625	-0.270746	-0.253362	-0.538461	0	test
358	-0.782475	1.41476	-0.409474	0.8657	-0.77326	0.508321	-0.407023	-0.172137	-0.761675	0.155101	-0.984084	0.0810818	0.403428	0.379452	-0.600552	-0.0874312	0.809128	-0.686209	0.396407	-0.118146	0.137091	-1.06525	0.0755538	-0.105529	-0.541613	-0.650658	0.497831	-0.061971	-1.20972	-0.547954	-0.931485	0.0777331	-0.459584	0	train
359	1.27569	-0.834299	0.216151	-1.15305	1.63099	0.508321	-0.407023	-0.172137	1.31053	-0.134079	1.15638	3.22331	-1.50722	-0.573464	-0.583419	-2.75359	2.81707	1.10914	-1.32539	-0.0866378	1.7062	2.63947	-2.08841	1.27536	5.53757	-0.841379	-1.26414	-0.927069	-0.166265	-0.789912	-0.46653	3.6817	-0.688655	1	train
360	-0.782475	0.155286	-0.174865	0.8657	-0.77326	0.508321	2.45244	-0.172137	-0.761675	-0.173148	-0.54903	-0.217466	-0.0164652	-0.289221	-1.65799	-0.264453	2.31457	-1.30861	1.97734	1.60392	1.44075	-0.561149	0.878087	-0.538815	1.02356	-0.256865	-0.430029	0.305456	0.597036	0.249395	0.722247	-0.685733	0.456178	1	train
361	1.27569	0.065324	-0.565881	0.8657	0.428867	-0.909359	-0.407023	-0.172137	-0.761675	-0.249076	0.234067	0.697953	0.125236	-0.286418	-1.71939	-2.11561	3.31065	-0.933553	0.410446	-0.232389	-0.157801	-0.701512	0.594772	0.961671	1.98946	-0.418457	-1.37043	-1.11365	0.57408	-0.839869	-0.273611	1.74213	-0.587009	1	train
362	-0.782475	1.50472	2.17123	0.8657	-0.77326	0.508321	2.45244	-0.172137	-0.761675	-0.372612	0.477697	2.14872	0.244158	-0.249456	-1.49485	1.80602	-0.301144	-0.25519	0.623779	0.432399	0.347104	-0.172526	0.745701	-0.725808	0.954483	1.01361	0.766088	0.586853	0.323385	0.509379	0.813802	-0.993651	0.307207	1	test
363	1.27569	-1.82388	0.216151	0.8657	1.63099	-0.909359	-0.407023	-0.172137	-0.761675	-0.140532	0.495099	-0.355511	-0.492414	-0.341155	0.603203	-0.802949	0.380393	0.0305543	-0.168472	-0.372959	0.113473	0.373277	-0.59817	-0.17306	0.562675	0.0822626	0.574225	-0.271756	-0.945396	-0.459581	-0.7052	-0.187441	-0.442965	1	train
364	1.27569	1.23483	-0.174865	0.8657	-0.77326	0.508321	2.45244	-0.172137	-0.761675	-0.205533	0.442893	-0.0156669	0.642783	0.113363	-0.834799	1.01779	-0.180501	-1.07844	0.646447	-0.19868	-0.715271	-0.0673542	1.4823	-0.521448	-0.482734	-1.17894	0.0912615	0.144517	0.320763	-0.927128	-0.891914	-0.631528	-0.214986	1	train
365	1.27569	0.874985	2.95326	0.8657	-0.77326	1.926	-0.407023	-0.172137	1.31053	-0.0573477	-1.57576	0.60026	0.110608	-0.0754527	-0.338697	2.48296	-2.126	-1.06974	0.382948	3.09902	1.20347	-1.18128	1.07253	-0.991848	-1.54896	1.25941	0.679238	1.65123	1.47029	1.19714	2.56964	-1.33173	2.10283	1	train
366	1.27569	0.785023	-0.331271	0.8657	-0.77326	-0.909359	-0.407023	-0.172137	-0.761675	-0.0765415	-0.375009	0.345358	0.337172	0.0748466	-0.297232	0.782727	-0.121884	-0.973764	0.758253	0.940408	-0.141821	-0.926853	1.78209	-0.853275	-0.923904	-0.460974	0.722195	1.41695	1.55208	0.294498	0.373741	-0.608799	0.620608	1	train
367	1.27569	-0.294525	-0.565881	-1.15305	1.63099	-0.909359	-0.407023	-0.172137	-0.761675	-0.107923	0.790936	0.827138	-0.0871796	-0.347312	0.464583	0.3852	-0.922183	-0.107036	-0.315647	-0.246549	-0.885238	0.357547	0.689536	-0.664328	-0.502056	-0.689799	0.200221	0.218667	0.704454	-0.807279	-0.491831	-0.231862	-0.108864	1	train
368	1.27569	-0.384488	-0.0184588	0.8657	1.63099	0.508321	2.45244	-0.172137	1.31053	-0.347825	0.495099	0.992095	0.0595037	-0.358281	-1.49609	0.785776	0.606905	-0.715023	0.233081	0.195175	-0.140946	0.022184	0.871135	-0.55768	1.07767	-0.579064	-0.503205	0.26179	1.5221	-0.0848686	0.416133	0.0599067	-0.00938708	1	train
369	-0.782475	0.425173	0.216151	0.8657	-0.77326	0.508321	-0.407023	-0.172137	-0.761675	0.32072	-0.322802	1.41919	-0.820212	-0.30597	3.06351	1.26927	-2.3878	0.297021	-0.54917	1.05739	-1.09161	-1.08961	1.45194	-0.996001	-1.76855	0.878181	0.538389	1.32569	1.07324	1.36574	1.9189	-1.52526	2.29388	1	train
370	-0.782475	0.69506	-0.565881	0.8657	-0.77326	0.508321	2.45244	-0.172137	-0.761675	-0.174896	0.303675	-1.15743	0.233809	-0.201388	-0.12584	-0.247178	-0.39592	1.14283	-0.435357	8.65e-05	-1.61364	0.0373347	0.537107	-0.75968	0.247645	-0.691582	-0.62017	-0.103973	1.11134	-0.770167	-0.0146679	-0.732779	0.101427	1	train
371	1.27569	1.50472	-0.565881	0.8657	-0.77326	0.508321	2.45244	-0.172137	1.31053	-0.270033	0.721327	0.0341366	0.466892	-0.0469099	-0.202143	0.0393895	0.0342531	0.346463	-0.219473	-0.617564	-1.56281	2.27496	-0.130392	-0.216047	1.12503	-0.122631	-1.03511	-1.00975	-0.920741	-0.77291	-0.355526	0.479107	-0.508151	1	test
372	1.27569	-0.204563	2.17123	0.8657	1.63099	-0.909359	-0.407023	-0.172137	-0.761675	-0.0993681	0.0948496	0.766492	0.437947	0.364902	-0.680754	0.357017	1.02421	-0.451464	0.327743	0.0341863	1.11284	-0.355269	-0.271176	0.0702571	0.245342	-1.62993	-0.88522	-0.397718	-1.31296	0.944965	-0.987227	0.965374	-0.514965	1	train
373	-0.782475	-0.744337	0.216151	0.8657	-0.77326	0.508321	2.45244	-0.172137	-0.761675	-0.205231	0.286273	-1.34965	-0.32385	-0.454911	-0.927031	-0.561295	0.725685	-0.0234262	-0.0142008	0.0261669	0.0410574	1.65506	0.384604	-0.457263	0.453861	0.506334	-0.290602	-0.354439	-0.31216	0.630627	0.27208	0.405273	-0.319954	1	train
374	1.27569	-0.294525	0.607166	0.8657	-0.77326	-0.909359	2.45244	-0.172137	-0.761675	-0.250683	0.738729	0.588802	0.196938	-0.237117	-0.330343	0.915819	-1.19447	0.900613	-0.448402	-0.229005	-0.717755	1.59451	0.706689	-0.750821	0.451448	1.02137	0.889188	0.280397	0.015859	0.0273011	0.318456	-0.810802	0.0722299	1	train
375	-0.782475	0.065324	0.45076	0.8657	-0.77326	-0.909359	-0.407023	-0.172137	1.31053	0.940661	-4.15128	-0.110883	-0.13904	0.800607	-0.338568	2.23249	-1.43132	-1.39123	2.06694	3.12078	1.22224	-1.29982	1.23262	-0.93005	-1.72782	1.59782	2.52402	2.43989	0.397389	1.65241	1.70038	-0.856	1.2436	1	test
376	1.27569	-0.294525	-0.878693	0.8657	-0.77326	0.508321	2.45244	-0.172137	1.31053	0.149859	-0.827465	2.80734	0.984994	1.49961	-1.64497	0.327439	2.0504	-1.57292	2.60895	2.9976	0.180974	-1.15948	2.30556	-0.886203	-0.806716	-0.342463	0.27337	1.7029	2.76701	0.481964	1.28994	-1.04265	1.71098	1	train
377	-0.782475	-0.204563	-0.565881	0.8657	-0.77326	0.508321	-0.407023	-0.172137	1.31053	-0.204724	0.164458	-1.177	-0.115825	-0.286827	-0.699259	-0.378865	0.468078	0.347103	0.0984901	0.132541	0.488745	-0.0693723	-0.0696662	-0.567026	0.367926	-0.500853	-0.647116	-0.452375	0.544928	-0.755176	-0.269548	-0.248417	-0.241362	1	train
378	-0.782475	0.425173	-0.174865	-1.15305	1.63099	-0.909359	2.45244	-0.172137	-0.761675	-0.121863	-0.479421	-0.385093	0.169441	-0.17896	0.359056	-0.154606	-0.484433	-0.460897	0.214662	-0.186216	-0.319058	-0.945897	0.176529	-0.644489	-0.868881	-0.0269873	0.0748485	-0.114723	-0.238976	-0.306972	-0.20643	-0.872132	-0.0662006	1	train
379	-0.782475	-0.204563	-0.174865	0.8657	0.428867	-0.909359	-0.407023	-0.172137	-0.761675	-0.242282	0.216665	-1.95965	0.286464	-0.164481	0.0967348	-0.615447	0.211551	-0.0148733	-0.3402	-0.0915363	0.640013	-0.184216	-0.647353	-0.468905	-0.100656	1.53704	1.37481	0.223843	-0.298534	-0.283745	0.198737	-0.635778	-0.215268	1	train
380	-0.782475	0.245249	0.216151	0.8657	-0.77326	0.508321	2.45244	-0.172137	-0.761675	-0.218535	0.234067	-0.0712087	-0.0884647	-0.315234	0.323328	-0.0460089	-0.603834	1.03177	-0.760797	-0.362461	-1.17399	-0.807322	0.580833	-0.533622	-1.01743	0.306436	0.618517	0.20227	-0.248108	0.10881	-0.0630151	0.679205	-0.36115	1	train
381	1.27569	-0.114601	1.78021	-1.15305	1.63099	-0.909359	-0.407023	-0.172137	1.31053	0.194018	-1.61056	2.09988	-0.161494	-0.0909971	-0.198609	0.839663	-0.351758	-1.08492	0.662493	0.622516	0.400649	-1.20141	1.21644	-0.721807	-0.99186	-1.25801	-0.271531	0.229326	1.20153	-0.760647	-0.599141	-0.302154	-0.0551676	1	train
382	-0.782475	-2.00381	0.607166	-1.15305	1.63099	0.508321	-0.407023	-0.172137	-0.761675	-0.0238851	-0.618639	0.228286	-0.404405	-0.498873	-0.781539	0.478836	0.588033	-0.837939	1.04698	0.129548	-0.0184033	-0.950637	1.19828	-0.547112	-0.860863	-1.71778	-0.45127	0.228985	1.17502	-1.01699	-0.91638	-0.272818	-0.070541	1	test
383	1.27569	-0.294525	1.3892	-1.15305	0.428867	-0.909359	-0.407023	-0.172137	-0.761675	-0.297023	0.355882	0.998977	0.45096	0.21322	-0.765711	0.822722	0.161072	-1.25559	0.615132	-0.386719	-1.2033	-0.332968	1.45506	-0.423105	0.316155	-1.25404	0.10853	-0.0129044	-0.797645	-0.635321	-1.09454	-0.0857211	-0.370788	1	train
384	1.27569	0.155286	0.216151	0.8657	-0.77326	-0.909359	2.45244	-0.172137	-0.761675	-0.145298	-0.914475	-1.16152	1.01791	0.591126	-0.18207	1.22178	-0.605842	-1.13908	0.358428	0.838486	-0.517619	-1.05946	1.83529	-0.893828	-0.679584	-0.595165	-0.535635	0.331931	0.229895	-0.0549038	0.534663	-0.832634	0.598305	1	train
385	1.27569	-1.64396	0.216151	0.8657	0.428867	-0.909359	-0.407023	-0.172137	-0.761675	-0.0200385	-1.33213	0.0156528	0.717376	0.85012	-0.579561	1.36937	-0.54171	-1.05386	0.764588	-0.392758	0.130953	-0.987858	0.521658	0.233356	-0.655468	1.28451	0.493335	-0.653866	-0.792177	-0.725447	-0.440981	1.05584	-0.616847	1	train
386	-0.782475	0.065324	2.17123	0.8657	0.428867	0.508321	-0.407023	-0.172137	1.31053	-0.123104	0.0426431	-1.10729	-0.252241	-0.313886	0.140533	-0.474883	-0.0920942	0.684154	-0.265293	0.209127	-0.644062	-0.598732	0.582569	-0.737126	-0.403839	-1.43229	0.129647	0.831513	-0.831445	1.6902	-0.623141	-0.42123	0.181192	1	train
387	-0.782475	0.155286	0.216151	0.8657	0.428867	0.508321	-0.407023	-0.172137	-0.761675	-0.136926	-1.26252	-0.933582	0.151253	-0.0707992	-0.881307	0.815204	0.120349	-1.40426	0.754166	0.674335	0.287653	-1.07369	1.443	-0.736416	-1.03425	1.50446	0.673651	1.06233	1.33136	0.889814	2.00841	-0.422968	0.663803	1	test
388	-0.782475	0.065324	0.607166	0.8657	-0.77326	-0.909359	-0.407023	-0.172137	1.31053	-0.242862	-0.514226	0.521137	0.203058	-0.0662013	-1.89455	-0.211959	2.31768	-1.53889	1.60046	1.7911	0.52643	-0.872819	1.43964	-0.671709	1.30994	0.371441	1.06797	1.17402	0.947068	0.0648784	0.634871	-0.776986	0.436559	1	train
389	-0.782475	0.425173	0.998182	0.8657	0.428867	-0.909359	-0.407023	-0.172137	-0.761675	-0.0695796	0.442893	0.700721	0.109791	-0.165602	-0.0919518	0.268926	-0.490948	-0.339538	0.0861003	-0.564374	0.743572	0.0186695	-0.594207	0.544456	-0.648297	0.0671768	0.386355	-0.907032	-0.869515	-1.28713	-1.30269	1.04727	-0.739641	1	train
390	1.27569	-1.46404	0.216151	-1.15305	0.428867	-0.909359	-0.407023	-0.172137	-0.761675	-0.222704	0.42549	1.49108	0.234895	-0.21668	-1.20598	-0.303887	1.40796	-0.848921	0.900533	0.731518	0.362822	-0.535505	1.07933	-0.697679	1.12211	-0.446928	0.0560484	0.318151	0.60107	0.550875	-0.0455627	-1.1847	0.271626	1	test
391	-0.782475	-0.834299	0.216151	-1.15305	0.428867	-0.909359	-0.407023	-0.172137	-0.761675	-0.042142	0.303675	-0.0930403	-0.63024	-0.419263	1.36554	-0.17166	-1.21512	0.969428	-0.77199	-0.392277	-1.17188	-0.586689	0.335785	-0.746648	-0.475321	-1.87132	-0.778053	0.17018	0.0421413	-0.624758	-0.835505	-0.741673	0.136199	1	train
392	1.27569	0.69506	-0.174865	0.8657	1.63099	0.508321	-0.407023	-0.172137	-0.761675	0.00486289	-0.618639	0.39482	0.16701	-0.117012	-0.00609033	0.0188285	-0.351658	0.626492	0.0301612	-0.2583	-1.56826	-1.1098	1.14022	-0.667375	-1.08461	-1.72629	-1.4208	-0.641894	-0.870739	1.79192	-0.715134	-0.0410184	-0.189615	1	train
393	-0.782475	0.065324	-0.878693	0.8657	-0.77326	0.508321	2.45244	-0.172137	-0.761675	-0.142293	-0.0965741	-0.494275	0.251086	-0.130508	-0.46483	0.127793	0.418069	-0.297164	0.312606	1.26027	-0.33929	-0.607432	1.3414	-0.890185	-0.861127	0.682596	2.47332	2.37381	1.06586	0.502231	0.863721	-0.674005	1.1313	1	train
394	-0.782475	-2.54358	-0.174865	0.8657	-0.77326	0.508321	2.45244	5.79886	-0.761675	-0.252589	0.408088	-0.57957	0.103607	-0.234564	-0.403686	-0.236282	0.178285	-0.565814	-0.0246079	-0.635033	-1.10681	0.745996	0.56733	0.15391	0.157163	0.955877	1.0886	-0.57193	-1.07443	-0.818856	-0.87781	-0.171329	-0.616035	1	train
395	1.27569	-1.554	2.17123	0.8657	-0.77326	0.508321	2.45244	-0.172137	1.31053	-0.162213	-0.0617698	-0.163034	-0.384451	-0.431268	-0.30391	0.791965	-0.591322	-0.856099	0.630127	0.590261	0.269114	-0.147484	1.12521	-0.813869	-0.361558	-0.0662117	-0.0258801	0.432684	-0.00625387	0.466412	0.541584	-0.863218	0.387905	1	test
396	1.27569	-0.0246383	0.998182	0.8657	-0.77326	0.508321	2.45244	-0.172137	1.31053	-0.207456	-0.0965741	0.496567	-0.31615	-0.515232	-0.952876	0.979516	-0.30983	-0.77188	0.536142	0.861932	-0.552988	-0.583162	1.8608	-0.87836	-0.532096	0.71007	0.889534	0.890953	0.254574	0.78714	0.799653	-1.04964	0.616338	1	train
397	-0.782475	-1.10419	-0.174865	0.8657	1.63099	0.508321	-0.407023	-0.172137	1.31053	0.117977	-0.740454	-0.238124	0.0250653	0.0627706	0.442302	1.47408	-1.20113	-1.23048	0.194052	0.0149083	0.243104	-0.922298	0.959813	-0.462595	-1.21153	-0.527883	-0.809796	-0.628088	0.485189	-0.694125	-0.34517	0.433769	-0.383549	1	test
398	-0.782475	-0.924262	-0.956896	-1.15305	0.428867	-0.909359	-0.407023	-0.172137	-0.761675	-0.26119	0.286273	-0.794639	-0.127083	-0.570368	-0.83576	-0.227075	1.04638	-0.497543	-0.0564139	-0.599779	-1.28471	0.518247	0.384896	0.302529	1.29104	-1.31871	0.0311462	-0.161051	0.253171	-1.25434	-1.21581	1.20348	-0.612614	1	test
399	1.27569	-1.37407	0.607166	0.8657	0.428867	1.926	-0.407023	-0.172137	-0.761675	0.0312947	-1.54095	-0.821081	0.0324358	-0.190064	0.442283	1.05201	-1.53698	-0.363579	0.304291	0.557971	-1.05419	-1.21062	1.5945	-0.932994	-1.62073	-0.289683	0.208657	0.980468	1.34042	0.169161	0.665177	-1.16436	1.15916	1	test
400	-0.782475	-0.834299	-0.0966619	0.8657	-0.77326	0.508321	-0.407023	5.79886	-0.761675	-0.265568	0.355882	-0.183083	0.407837	-0.00708315	-0.21516	0.859994	-0.625438	-0.249806	-0.202637	0.355826	0.0415032	0.539719	0.541629	-0.723781	0.12939	-1.06254	0.197301	0.545689	0.0797237	-0.0183946	-0.530407	-0.29865	-0.0766293	1	train
401	1.27569	0.425173	0.607166	-1.15305	0.428867	-0.909359	-0.407023	-0.172137	-0.761675	-0.251091	0.112252	-1.56584	0.846864	0.120978	0.431717	1.6461	-2.16845	0.032319	-0.494796	0.351314	-0.805079	-0.624281	1.08651	-0.931312	-0.644347	-1.18831	-0.867259	0.525038	-0.127836	0.378952	0.544229	-1.13484	1.29759	1	train
402	-0.782475	0.155286	-0.565881	0.8657	-0.77326	0.508321	-0.407023	-0.172137	-0.761675	-0.295054	0.408088	-0.780826	-0.362518	-0.807936	-0.43611	-0.284655	0.814952	-1.05548	-0.0785244	-0.592018	0.590281	1.07425	-0.344067	1.25516	2.09016	-1.34097	-0.871091	-1.18536	-1.71723	0.0341628	-1.61204	2.25428	-0.770817	1	train
403	-0.782475	0.425173	2.56224	0.8657	-0.77326	-0.909359	-0.407023	-0.172137	-0.761675	-0.325651	0.634316	0.0831944	-0.158444	-0.513897	-0.887811	0.835745	-0.662188	-0.558138	0.0164946	-0.394663	-1.20902	0.0100436	1.03893	-0.466897	0.142194	-0.44345	0.787504	-0.00153323	-0.744931	-0.825857	-0.910043	-0.398972	-0.390676	1	train
404	-0.782475	0.785023	0.607166	-1.15305	0.428867	-0.909359	-0.407023	-0.172137	-0.761675	1.79262	-3.94245	-1.70715	-2.29214	-1.17227	-0.426624	0.41076	0.472171	-1.12903	3.21127	0.154666	-0.462235	-1.23242	1.3983	-0.626754	-1.41524	-1.12487	-0.033582	0.203573	-0.731517	-0.221642	-0.699097	-1.05338	-0.00194746	1	test
405	-0.782475	0.245249	0.45076	0.8657	1.63099	-0.909359	-0.407023	-0.172137	-0.761675	-0.240133	0.460295	-1.34459	0.425155	-0.137995	-0.699871	-0.322481	0.310923	0.00262978	0.0334763	-0.0151655	0.350306	1.25468	0.147711	-0.503412	1.13665	1.58083	1.59398	0.190161	-0.407551	0.485074	0.0287468	-0.498919	-0.236449	1	train
406	1.27569	-1.82388	0.216151	0.8657	0.428867	-0.909359	-0.407023	-0.172137	1.31053	-0.224449	1.12158	2.2077	-0.795567	-0.636554	-0.2349	-0.313937	0.276227	0.156224	-0.592883	-0.830843	-1.17013	0.3925	-0.427481	1.4527	1.10044	0.687761	0.353987	-1.14231	-1.06267	-1.47216	-1.30706	1.58064	-0.797016	1	test
407	-0.782475	1.05491	-1.1133	0.8657	-0.77326	-0.909359	2.45244	-0.172137	-0.761675	-0.0150079	-0.444617	0.700555	1.31963	0.950994	0.599513	1.74812	-1.53524	-0.895762	0.325621	0.113058	0.558595	-0.644736	0.606597	-0.557676	-1.11972	0.884651	-1.2996	-0.992372	0.363592	0.313177	0.99753	0.209329	-0.222959	1	test
408	1.27569	0.515136	-1.1133	-1.15305	-0.77326	0.508321	-0.407023	-0.172137	-0.761675	0.344186	-1.27992	0.899196	0.259033	0.265006	-0.292648	1.83548	-1.00159	-1.23774	1.15226	-0.0721636	0.756618	-1.03005	0.801205	-0.542966	-1.1558	0.949873	3.23593	2.27963	0.0146407	0.389893	0.519113	-2.11117	1.27012	1	train
409	-0.782475	1.41476	-0.331271	0.8657	-0.77326	-0.909359	2.45244	-0.172137	1.31053	-0.295249	0.408088	-0.504576	-0.40895	-0.596377	-0.422582	0.0365504	0.1291	0.422302	0.0852821	-0.426368	-0.89169	0.781882	0.109925	-0.322162	1.38133	1.69706	0.585607	-0.556703	-0.650093	-0.372194	-0.14978	-0.0484693	-0.475917	1	train
410	1.27569	0.065324	-0.956896	0.8657	1.63099	-0.909359	-0.407023	-0.172137	-0.761675	-0.208298	-1.0885	1.30713	1.56498	3.56488	-0.671511	3.18894	-1.24781	-1.47437	1.13726	1.50457	0.939847	-1.13111	1.16132	-0.861747	-0.759365	-0.619461	-0.855826	0.154012	-0.0694264	0.184207	0.784406	-0.976453	0.816779	1	train
411	-0.782475	-0.294525	-0.956896	-1.15305	-0.77326	0.508321	2.45244	-0.172137	-0.761675	-0.175501	-0.3054	0.474349	0.733426	0.91842	-0.118885	1.83968	-1.0298	-1.18898	0.277434	0.289377	0.946895	-0.71509	0.466837	-0.558634	-0.762745	-0.449991	0.802953	0.419273	-0.252039	-0.733282	-0.556856	-0.315746	-0.23773	1	train
412	-0.782475	-0.294525	-0.174865	0.8657	-0.77326	-0.909359	-0.407023	-0.172137	-0.761675	-0.299608	0.477697	-1.51103	0.334181	-0.165634	-0.202487	-0.37591	-0.111613	0.416762	-0.534877	-0.60682	-0.557427	0.828158	-0.31966	-0.189613	0.437627	-0.808885	0.343637	-0.175856	-0.589041	-0.965407	-1.0478	0.586301	-0.500021	1	train
413	-0.782475	0.874985	0.216151	0.8657	-0.77326	-0.909359	2.45244	-0.172137	-0.761675	-0.0693101	-0.235791	-0.305357	0.434173	-0.056773	0.107908	0.02647	0.0159131	-0.24919	0.120629	0.484994	-0.637518	-0.95844	1.01317	-0.832209	-0.903689	0.0433859	1.3354	1.57121	0.849034	0.643871	0.475923	-0.284565	0.414168	1	test
414	-0.782475	-0.294525	0.216151	0.8657	-0.77326	0.508321	-0.407023	-0.172137	1.31053	-0.309728	0.721327	0.262071	0.146732	-0.233983	-0.155479	0.272502	-0.713198	0.501395	-0.413989	-0.155878	-0.612971	1.7384	-0.141732	-0.596173	0.50612	1.30525	0.0821433	-0.366917	-0.266488	-0.328087	0.398278	-0.162516	-0.275909	1	train
415	-0.782475	-0.564412	-0.565881	0.8657	1.63099	-0.909359	-0.407023	-0.172137	1.31053	-0.228052	0.442893	-1.61417	0.616854	-0.0140478	0.0472567	-1.24474	0.731805	1.12873	-0.873115	-0.585827	-1.15878	0.830742	0.154368	0.101525	0.621023	0.959084	-0.970256	-1.11117	-0.727678	0.196228	0.106986	1.32969	-0.566116	1	train
416	-0.782475	-0.384488	-0.565881	0.8657	1.63099	-0.909359	-0.407023	-0.172137	-0.761675	0.102636	-1.57576	-0.96693	0.117027	-0.141402	0.41685	0.505555	-1.52512	0.662239	-0.155336	0.957562	-0.319	-1.20253	0.603454	-0.960378	-1.39802	1.56655	1.42678	1.41162	0.931971	1.33948	1.61202	-1.22849	1.15035	1	train
417	-0.782475	0.605098	1.78021	0.8657	-0.77326	0.508321	2.45244	-0.172137	-0.761675	0.0317032	-0.270596	0.455424	-0.582158	-0.382913	0.115813	0.774098	-1.46653	0.984663	0.00338689	0.986752	-1.40025	-1.05728	1.45029	-0.995614	-1.52485	1.39741	3.26915	2.85805	0.71295	1.08954	1.31806	-1.70545	2.08051	1	train
418	-0.782475	-1.73392	1.3892	-1.15305	-0.77326	-0.909359	2.45244	-0.172137	1.31053	-0.32816	0.703925	-1.78508	0.000413748	-0.317899	-0.547591	-1.42732	0.356567	1.3427	-0.524895	-0.883069	-1.5056	0.521988	-1.31626	0.867449	1.87603	-0.278159	0.276956	-0.959494	-0.845828	-1.36022	-1.46528	0.962938	-0.763979	1	train
419	-0.782475	0.515136	0.216151	0.8657	-0.77326	-0.909359	2.45244	-0.172137	1.31053	-0.254154	0.651718	2.03565	-0.335937	-0.77934	-1.48832	-0.588805	1.89425	-0.526581	0.581291	-0.379346	0.259198	-0.482763	0.215502	0.356865	1.85973	0.216746	1.25479	-0.268604	-1.21518	-0.784738	-1.01212	0.479782	-0.600214	1	train
420	-0.782475	-0.294525	0.607166	0.8657	-0.77326	0.508321	-0.407023	-0.172137	1.31053	-0.201521	0.599512	0.153653	-0.0625018	-0.282785	-0.374677	0.156761	-0.22571	0.302801	-0.641041	-0.601035	-0.386982	0.746701	-0.25849	0.509823	0.149811	-0.619558	0.312987	-0.780261	-1.38932	-0.792472	-1.46981	0.952238	-0.743049	1	train
421	-0.782475	-2.54358	2.56224	-1.15305	-0.77326	-0.909359	-0.407023	-0.172137	1.31053	-0.102564	0.408088	0.429585	0.734237	0.255642	-0.349024	0.341304	0.119967	-0.536923	-0.0672345	-0.774338	-1.83124	-0.671048	0.590852	0.378852	-0.104619	-1.29319	0.153785	-0.493911	-1.60119	0.097073	-1.52924	0.274981	-0.627188	1	train
422	-0.782475	-0.47445	1.78021	0.8657	1.63099	-0.909359	-0.407023	-0.172137	-0.761675	0.0345013	0.112252	-0.688199	1.16369	0.468585	-0.791108	-0.0105736	0.618691	-0.602791	0.441422	0.229035	0.138157	-0.42565	0.658616	-0.567357	-0.791842	0.128434	-0.035307	0.318338	-0.461409	1.19168	0.59526	-0.164678	0.0542984	1	train
423	1.27569	-0.0246383	0.998182	0.8657	0.428867	-0.909359	-0.407023	-0.172137	-0.761675	0.084694	0.460295	-0.8749	-1.19251	-0.361211	2.64341	-0.866483	-0.927359	0.270987	-0.816977	-0.894826	-1.82237	0.300462	-1.14192	1.05615	-0.110334	0.443726	0.647984	-1.04053	-1.56418	-1.03103	-1.4217	1.13541	-0.787434	1	train
424	-0.782475	-1.91385	0.998182	0.8657	0.428867	-0.909359	-0.407023	-0.172137	-0.761675	0.0786588	-1.57576	0.248404	0.353819	0.785206	-1.14861	0.876636	1.04281	-0.916491	1.37643	0.810692	0.618467	-1.10771	1.11791	-0.551232	-0.992903	-1.99862	-1.69793	-0.655422	2.1965	-0.611447	-0.613851	0.57785	-0.145231	1	train
425	1.27569	-1.01422	-0.331271	0.8657	1.63099	-0.909359	2.45244	-0.172137	-0.761675	-0.33243	0.147056	2.26884	-0.155737	-0.946536	-1.34123	1.39349	0.397291	-0.250756	1.33277	0.0453363	-0.224631	-0.792125	0.844804	-0.484736	0.0305809	-0.353342	-0.44597	-0.315031	1.13122	-0.507305	-0.190252	-0.667133	-0.09926	1	train
426	-0.782475	-0.0246383	0.607166	0.8657	-0.77326	0.508321	2.45244	-0.172137	-0.761675	-0.178844	0.268871	0.870181	-0.503207	-0.578581	-0.314463	0.867208	-0.404088	-0.173844	0.416509	2.04088	0.104087	-0.683262	0.754927	-0.967699	-0.283586	0.444667	1.24223	2.08736	0.792086	1.5807	1.45217	-1.66355	1.814	1	test
427	1.27569	1.05491	1.3892	0.8657	1.63099	-0.909359	-0.407023	-0.172137	1.31053	0.0713744	0.216665	1.31046	1.0789	0.984461	-0.599268	1.28496	-0.382058	-0.156243	0.302575	1.18089	-0.0684999	-0.804583	1.14417	-0.875815	-1.11322	1.13872	2.73592	2.09778	0.480078	0.815378	0.835015	-0.498281	0.631904	1	test
428	-0.782475	-0.564412	-0.565881	0.8657	-0.77326	-0.909359	2.45244	-0.172137	1.31053	-0.205944	0.408088	-0.936114	0.521342	0.0387185	-0.23471	-0.280187	-0.389579	0.111838	-0.655353	-0.650102	-0.272367	0.319351	-0.530302	0.412404	0.351183	-1.10104	-0.816094	-1.10326	-1.54776	-0.145366	-1.40621	1.37535	-0.71908	1	test
429	1.27569	-1.64396	0.216151	-1.15305	1.63099	0.508321	-0.407023	-0.172137	1.31053	-0.428146	0.808338	1.05139	-0.374964	-0.809326	-1.16604	-0.401972	0.841887	-0.374733	-0.660399	-0.542629	0.910268	1.17389	-0.737985	1.42309	2.81699	0.73827	0.0592975	-0.501731	0.13367	-0.558683	-0.168241	0.259183	-0.463096	1	test
430	-0.782475	0.245249	-0.956896	0.8657	-0.77326	-0.909359	-0.407023	-0.172137	-0.761675	0.198374	-0.166183	-1.6429	-0.497492	-0.315312	0.250397	-0.644442	0.34673	0.703221	-0.246646	-0.494528	0.160582	-0.530362	-0.422896	0.197843	-0.661792	-0.158379	0.239817	-0.78209	-1.38125	-0.778824	-1.19288	0.652779	-0.694834	1	train
431	1.27569	-0.114601	-1.1133	0.8657	1.63099	-0.909359	-0.407023	-0.172137	1.31053	-0.194208	0.634316	-0.195463	1.25908	0.515775	-0.366519	-0.0503912	0.0752051	-0.466339	-0.138879	-0.346151	0.719566	0.152361	-0.684273	-0.300609	0.46177	0.145935	-0.70605	-0.922256	0.051851	-0.785391	-0.425718	0.227006	-0.518606	1	train
432	-0.782475	0.155286	-0.565881	0.8657	-0.77326	-0.909359	-0.407023	5.79886	-0.761675	-0.253489	0.18186	-0.726529	0.609423	0.083151	-0.60241	0.266454	-0.460276	-0.20383	-0.273224	-0.519353	-1.37639	-0.587306	0.468837	-0.417667	-0.131048	-0.12519	-0.329653	-0.566988	0.309816	-0.75389	-0.474691	0.184423	-0.412198	1	train
433	-0.782475	1.05491	0.607166	-1.15305	-0.77326	0.508321	-0.407023	-0.172137	1.31053	-0.170908	0.251469	-1.2345	-0.322948	-0.410205	-0.0939985	-0.436433	0.00598181	1.21483	-0.167204	-0.438392	-1.46616	-0.493543	0.239693	-0.480329	-0.320793	-0.705999	-0.171711	-0.337119	-0.495879	-0.524074	-0.766844	0.212237	-0.46274	1	train
434	1.27569	1.14487	-0.565881	0.8657	-0.77326	0.508321	2.45244	-0.172137	1.31053	-0.199262	-1.48875	2.09617	0.282622	0.619216	-2.04679	0.937705	1.86331	-1.72797	2.78658	0.19455	1.47519	-1.09531	-0.0248307	0.133807	0.440322	0.5867	0.0945995	-0.54069	-0.44592	-0.935271	-0.353805	-0.308943	-0.435073	1	test
435	-0.782475	0.155286	-0.174865	0.8657	-0.77326	0.508321	-0.407023	-0.172137	-0.761675	-0.269082	0.947555	-0.0596474	0.454586	-0.207909	0.719999	-0.0791212	-1.06207	-0.0590458	-0.431617	-0.629076	-1.65157	0.646045	0.676339	-0.434583	-0.151655	-1.36021	-1.05004	-0.753212	0.0168034	-0.941148	-0.956986	0.186584	-0.436322	1	train
436	1.27569	-0.924262	0.998182	0.8657	-0.77326	0.508321	2.45244	-0.172137	1.31053	-0.181404	0.634316	-0.104179	1.51045	1.71168	-0.960276	1.25519	-0.193094	-0.464556	0.108883	-0.406246	-0.609844	0.126538	0.53003	-0.1824	0.395853	-0.497126	-0.662909	-0.654122	0.318204	-0.799499	-0.529879	0.26341	-0.461527	1	train
437	-0.782475	1.14487	6.08139	0.8657	-0.77326	0.508321	2.45244	-0.172137	1.31053	-0.221665	0.808338	0.503326	-0.184087	-0.36582	-0.189753	-0.0309466	-0.961108	1.58524	-0.260501	-0.292589	-1.4824	0.361392	0.400047	-0.793316	-0.0523965	1.90739	2.39803	0.825519	-0.421392	-0.0806509	0.396471	-1.24295	0.135729	1	train
438	1.27569	-0.204563	0.998182	-1.15305	-0.77326	-0.909359	-0.407023	-0.172137	1.31053	-0.149088	-0.0443677	-0.753029	0.631298	-0.0147893	0.27809	0.27961	-0.874192	0.0995575	-0.0395507	0.588742	-0.662793	-0.627215	0.841938	-0.906477	-0.916405	-1.01621	0.596727	2.01183	1.85013	-0.0259752	0.34179	-0.689088	0.79304	1	train
439	-0.782475	1.3248	0.216151	0.8657	-0.77326	-0.909359	2.45244	-0.172137	1.31053	-0.223774	0.355882	-0.724659	0.00884781	-0.263856	-0.0916155	0.318486	-0.381747	-0.339021	0.0157531	0.196809	-0.697568	0.665652	1.03912	-0.783415	0.77315	-0.218481	0.295785	0.518329	-0.399844	0.561717	0.143699	-0.210527	0.0460927	1	train
440	1.27569	-0.744337	1.3892	0.8657	0.428867	-0.909359	2.45244	5.79886	-0.761675	-0.209516	-0.113976	-1.94795	0.406001	-0.0637919	-0.108348	-0.776538	0.733317	-0.431994	0.222004	0.342421	1.2005	0.0170921	-0.319889	-0.49504	0.277879	1.50289	3.47293	1.24243	-0.550589	-0.019878	-0.0485998	-0.56892	-0.0985916	1	test
441	1.27569	0.605098	-0.80049	0.8657	1.63099	-0.909359	-0.407023	-0.172137	-0.761675	1.24471	-5.00398	1.30123	-1.27807	-0.0348358	-0.130619	2.22744	-0.588556	-1.39669	1.79316	9.38714	1.64067	-1.33636	1.44615	-0.994045	-1.76164	-2.67128	-1.76066	0.8373	7.94763	0.000198749	-0.192712	0.00329945	1.82773	1	train
442	-0.782475	1.14487	-0.174865	0.8657	-0.77326	0.508321	-0.407023	-0.172137	1.31053	-0.200747	0.0426431	-1.3358	-0.085204	-0.294589	-0.842926	-0.039093	0.148496	-0.106603	0.28853	0.398217	0.689492	-0.113157	0.522446	-0.73659	0.361551	1.13131	2.37156	1.0022	-0.268437	0.507947	0.0951678	-1.0927	0.16299	1	train
443	1.27569	-0.924262	-0.174865	0.8657	1.63099	0.508321	-0.407023	-0.172137	-0.761675	-0.209152	-0.827465	-0.954423	1.45287	2.10226	-0.682387	1.8862	-0.456665	-1.24177	0.234065	0.486714	1.22585	-0.891367	0.350281	-0.633183	-0.708023	-0.813346	-0.130439	0.229604	-0.743115	0.956343	-0.298443	-0.154172	-0.0269046	1	train
444	-0.782475	-1.28411	-0.565881	0.8657	-0.77326	0.508321	-0.407023	-0.172137	-0.761675	0.0456038	-1.07109	-1.26223	-0.295339	-0.420863	-0.793243	-0.205274	0.538926	-0.376916	0.617052	0.160185	-0.549089	-1.0959	1.25129	-0.609111	-0.991663	-0.130841	1.6502	0.862999	0.18845	-0.670334	-0.470433	-0.294935	-0.119664	1	test
445	-0.782475	-0.294525	-0.565881	0.8657	0.428867	-0.909359	2.45244	-0.172137	-0.761675	-0.0166547	0.199262	-1.32911	0.634485	-0.0874953	-0.104267	-0.514835	-0.473402	1.44051	-0.488207	0.0146104	-0.197002	-0.483152	-0.529963	-0.66683	-0.612488	-0.98537	-0.183588	0.266764	0.247065	0.317498	-0.375822	-0.722085	0.0652492	1	train
446	1.27569	-1.19415	-0.722287	0.8657	1.63099	-0.909359	2.45244	-0.172137	1.31053	-0.18418	0.373284	-0.00154384	-0.590917	-0.457446	0.0429907	-0.25806	-0.135619	0.663483	-0.343954	-0.113533	0.140911	-0.097433	-0.463181	-0.452802	-0.22598	0.382341	-1.2332	-1.05378	0.382828	-0.375598	0.271517	0.95043	-0.458433	1	test
447	-0.782475	-0.294525	2.17123	0.8657	0.428867	0.508321	-0.407023	-0.172137	-0.761675	-0.325901	0.703925	0.862407	0.0312936	-0.361783	-0.670589	1.01501	-0.661084	-0.334253	0.0521115	-0.111749	-0.130066	-0.135372	0.324848	-0.636594	-0.306247	-0.555882	-0.877687	-0.403499	0.785601	-0.18239	0.058788	0.0909489	-0.138854	1	train
448	-0.782475	1.05491	-0.565881	0.8657	-0.77326	1.926	-0.407023	-0.172137	1.31053	-0.149844	0.529903	0.357987	-0.474658	-0.345671	0.433962	0.396315	-1.58296	0.939437	-0.822046	-0.484303	-0.905839	-0.299542	0.299064	-0.55426	-0.419744	-0.842298	-0.836045	-0.600238	0.886117	-0.960286	-0.545077	-0.0410715	-0.344877	1	train
449	-0.782475	-0.654375	-0.565881	0.8657	1.63099	-0.909359	2.45244	-0.172137	1.31053	-0.319712	-0.462019	0.462315	0.359817	0.398019	-1.68231	1.3246	1.00302	-1.48653	1.16773	-0.173805	1.15908	-0.289861	0.491423	0.407932	1.09157	2.09725	-0.488686	-1.11241	-0.593057	-0.74843	0.111916	0.592861	-0.597086	1	train
450	1.27569	0.335211	0.216151	0.8657	-0.77326	0.508321	-0.407023	-0.172137	-0.761675	-0.294794	0.982359	0.545507	0.905689	0.173404	-0.119067	0.79808	-0.906917	0.861312	-0.496177	-0.81319	-1.85374	0.483594	0.383843	-0.0457133	0.709192	-0.0559719	0.388243	-0.361564	-0.972324	-0.648352	-0.763522	0.971395	-0.608656	1	train
451	-0.782475	0.605098	-0.565881	0.8657	1.63099	-0.909359	-0.407023	-0.172137	-0.761675	-0.310014	0.877946	0.139172	-0.0591924	-0.453228	-0.795735	-0.881907	0.666967	-0.615367	-0.0873778	-0.828805	-0.0856844	2.38779	-1.38123	1.67855	1.28233	-0.20371	0.155574	-1.06774	-1.27809	-1.51719	-1.4895	1.76569	-0.79809	1	train
452	1.27569	-0.744337	-0.80049	0.8657	-0.77326	-0.909359	2.45244	-0.172137	-0.761675	-0.235245	0.599512	-0.564221	0.74257	0.0301159	-0.176685	0.283236	-0.601209	-0.194987	0.0273303	0.257694	-0.42158	-0.171592	0.905892	-0.781055	-0.208388	0.561301	2.56657	1.32573	-0.279155	0.174904	-0.122889	-0.90788	0.116894	1	test
453	1.27569	0.964947	-0.174865	0.8657	-0.77326	-0.909359	-0.407023	-0.172137	-0.761675	-0.18374	0.634316	-0.247539	0.145344	-0.230069	2.2784	-0.266755	-1.32599	0.980404	-1.00646	-0.601248	-1.60757	-0.42711	0.523935	-0.486713	-0.911521	0.264576	0.262063	-0.334639	-0.579102	-0.332764	-0.431371	0.17019	-0.43769	1	train
454	-0.782475	0.065324	-0.956896	0.8657	-0.77326	0.508321	2.45244	-0.172137	-0.761675	-0.174047	-1.1233	-2.35479	-0.294104	-0.461389	-0.772146	-0.404956	1.33759	-1.08639	0.882013	-0.0593257	0.73168	-0.895411	0.395636	-0.0977784	-0.0182927	-0.996276	-1.52306	-0.775924	1.78762	-0.125426	0.116781	2.11223	-0.459715	1	test
455	1.27569	-0.834299	-0.956896	0.8657	-0.77326	1.926	-0.407023	-0.172137	1.31053	-0.127014	0.547306	-0.596077	-0.447089	-0.311977	0.921555	-0.829933	0.226746	0.213207	0.178329	-0.824623	-1.4192	0.889566	-0.933179	1.61671	0.321115	-0.0235315	0.216767	-1.12443	-1.65309	-1.31265	-1.50654	1.31017	-0.796352	1	test
456	-0.782475	-0.114601	-0.174865	0.8657	1.63099	-0.909359	-0.407023	-0.172137	1.31053	0.461921	-1.1233	0.39491	1.36209	1.54876	-0.164246	0.96068	0.0249765	-1.00641	1.02831	1.02803	-0.722634	-1.16023	1.87528	-0.862531	-1.49679	0.260756	1.77702	1.45144	-0.0642364	0.569529	0.231291	-0.7818	0.56807	1	train
457	-0.782475	0.335211	-0.174865	0.8657	-0.77326	0.508321	2.45244	-0.172137	1.31053	-0.155898	0.634316	-0.798078	-0.19254	-0.310463	1.16723	-0.599474	-0.565438	0.345727	-0.461423	-0.349101	-0.509336	0.266703	0.572125	-0.540808	-0.339309	-0.883367	-0.536246	-0.443725	-0.300696	-0.555854	-0.7033	-0.00152834	-0.370805	1	train
458	-0.782475	0.515136	1.78021	0.8657	-0.77326	0.508321	-0.407023	-0.172137	1.31053	-0.247312	0.616914	-0.421712	-0.0271504	-0.276934	-0.236619	-0.918388	0.82261	-0.0752967	0.0590113	-0.586909	-0.543581	0.381484	-0.488697	0.453647	1.34008	0.572628	1.13254	-0.389912	-0.927896	-1.20375	-0.887354	0.492262	-0.643772	1	train
459	-0.782475	0.335211	0.216151	0.8657	-0.77326	0.508321	-0.407023	-0.172137	-0.761675	-0.266094	0.321078	-0.490053	-0.0208485	-0.415698	-1.01525	-0.312096	1.19958	-0.55157	0.510842	-0.363036	-0.389838	1.00835	0.671289	-0.20131	1.56377	1.75502	-0.402451	-0.761879	-0.266988	-0.217323	0.574231	0.772893	-0.4477	1	train
460	-0.782475	0.69506	1.3892	0.8657	-0.77326	-0.909359	-0.407023	-0.172137	1.31053	0.0324344	-2.56768	0.203431	-0.209953	-0.347509	-1.98267	0.554067	2.12473	-1.81586	2.84471	1.89754	0.954277	-1.2702	1.86852	-0.737877	-0.0935331	-1.30064	-0.901657	-0.000765833	-0.739008	2.34727	-0.175491	-0.654236	0.266959	1	train
461	-0.782475	0.155286	1.3892	0.8657	-0.77326	-0.909359	-0.407023	-0.172137	-0.761675	-0.132039	-1.07109	0.946853	0.939146	1.48388	-0.325442	2.51941	-1.00675	-1.14872	0.559341	2.77066	1.97338	-1.05386	0.400404	-0.849412	-1.03917	1.2321	-0.690191	-0.0454395	1.24045	0.707009	2.20095	-0.705057	0.67063	1	train
462	1.27569	1.77461	1.78021	0.8657	1.63099	-0.909359	2.45244	-0.172137	1.31053	-0.108954	0.42549	0.784072	0.0295847	-0.165366	-0.36671	-0.173699	-0.311796	1.11235	-0.227192	0.151207	0.0965969	-0.108645	0.050291	-0.706747	-0.277524	1.42026	1.71132	0.929701	0.396119	-0.132426	0.675234	-0.804393	0.274146	1	train
463	1.27569	-1.37407	0.216151	-1.15305	-0.77326	0.508321	-0.407023	-0.172137	-0.761675	-0.236171	0.408088	0.569588	-0.06746	-0.41228	-0.863151	-0.586692	0.983082	0.250657	-0.399547	-0.541848	-0.0578266	0.0540869	-0.102923	0.146543	0.845812	1.16289	-1.82706	-1.6499	-0.133985	0.107749	0.412569	3.43037	-0.662603	1	train
464	1.27569	-0.744337	1.3892	0.8657	1.63099	-0.909359	-0.407023	-0.172137	1.31053	-0.223007	0.651718	1.04228	0.250154	-0.177951	-0.859711	-0.0337192	0.458608	-0.452313	0.576214	-0.166026	-0.828658	-0.530651	0.736993	-0.556407	-0.0638446	0.0857547	0.0875134	-0.357589	-0.470768	-0.0795288	-0.43478	-0.446946	-0.348363	1	test
465	1.27569	0.69506	-0.174865	0.8657	-0.77326	-0.909359	-0.407023	-0.172137	1.31053	0.219466	-0.740454	-1.12175	-1.40888	-0.831156	0.445809	-0.0901164	-0.153362	1.51366	-0.191095	-0.144407	-0.724423	-0.986014	-0.13769	-0.524261	-0.658326	-0.879676	-1.01022	-0.783182	-1.00681	0.238066	-0.623212	0.378835	-0.38062	1	test
466	-0.782475	0.065324	0.841776	0.8657	1.63099	-0.909359	2.45244	-0.172137	1.31053	-0.331616	0.460295	1.53534	-0.13444	-0.504743	-1.26149	0.655871	-0.0414098	-0.127218	-0.430698	-0.01318	0.516712	-0.328338	-0.00627724	-0.342518	0.211545	-0.130715	-0.773254	-0.0211566	1.44822	1.77923	0.936503	-1.14168	0.625307	1	test
467	1.27569	-0.204563	2.56224	0.8657	1.63099	-0.909359	-0.407023	-0.172137	-0.761675	-0.28336	-2.56768	0.313808	0.387067	0.0652428	-1.35275	2.36	-0.912313	-1.30152	0.79019	1.2713	-1.20928	-1.28076	2.77422	-0.950512	-1.25865	0.0747627	0.525372	2.05086	3.34513	1.14675	1.85439	-0.0348191	1.68082	1	train
468	1.27569	0.245249	0.216151	0.8657	-0.77326	0.508321	-0.407023	-0.172137	-0.761675	-0.112344	-1.19291	-1.1371	0.54749	0.130256	-0.856929	0.843024	0.0319298	-0.777662	0.525725	0.97932	1.4971	-1.04145	0.473113	-0.759368	-1.02267	-0.45496	-0.0797215	0.67882	1.14792	-0.279177	0.497205	-1.12986	0.778351	1	train
469	-0.782475	-0.654375	-0.174865	0.8657	0.428867	-0.909359	2.45244	-0.172137	1.31053	-0.175026	0.460295	-0.22995	-0.592581	-0.35892	-0.0291536	-1.85424	1.57409	-0.290492	-0.242881	-0.508787	0.894407	0.805565	-0.760265	1.48789	0.268284	-1.43457	-1.93834	-1.75261	-0.60177	-1.48209	-1.48935	4.34905	-0.820472	1	test
470	-0.782475	0.964947	-0.565881	-1.15305	-0.77326	-0.909359	-0.407023	-0.172137	1.31053	1.48409	-2.53288	0.401515	-0.774378	0.568971	0.0953512	0.72222	0.17679	-0.468508	1.16618	-0.194478	-0.175536	-1.25095	0.965989	-0.31997	-1.33333	0.953774	1.60342	1.30589	0.794828	0.14046	0.802146	-0.437845	0.208391	1	train
471	1.27569	-0.294525	-0.565881	0.8657	1.63099	-0.909359	-0.407023	-0.172137	-0.761675	-0.154413	0.390686	0.383505	-0.830927	-0.803409	-0.922727	-0.440834	1.25381	0.350147	-0.644999	-0.52326	0.914912	0.826414	-1.7501	1.77662	1.73772	-1.023	-0.905078	-1.24911	-0.671843	-1.57009	-1.47443	1.96068	-0.778641	1	train
472	1.27569	0.425173	-0.174865	-1.15305	-0.77326	1.926	-0.407023	-0.172137	-0.761675	-0.187652	0.947555	-0.616221	1.18739	-0.0161354	0.940959	-0.608776	-1.30289	0.965871	-1.29947	-0.768422	-0.058045	1.41229	-1.29076	0.310576	0.488389	0.29486	-0.937297	-0.685498	-0.448362	0.023042	0.455476	-0.288241	-0.166532	1	train
473	-0.782475	0.605098	0.998182	-1.15305	-0.77326	-0.909359	2.45244	-0.172137	-0.761675	-0.233797	-0.0617698	0.4548	0.399911	-0.0354897	0.0555138	1.14968	-1.16519	-0.880467	0.038631	0.29903	-0.882815	-0.860713	1.65029	-0.850429	-0.778235	-0.144676	0.709502	0.933928	-0.0192685	0.430522	0.248854	-0.234532	0.202565	1	train
474	1.27569	-0.654375	0.607166	0.8657	-0.77326	0.508321	-0.407023	-0.172137	-0.761675	-0.150868	0.738729	0.304216	0.0805883	-0.186209	1.23394	0.0291385	-1.7078	2.48826	-0.823728	0.229646	-0.245561	0.978316	-0.544819	-0.847772	0.0341945	1.12	1.90007	1.05666	-0.0110401	0.36683	0.447163	-1.35997	0.454518	1	train
475	1.27569	-0.47445	-0.174865	0.8657	0.428867	-0.909359	2.45244	-0.172137	-0.761675	-0.223965	0.321078	-1.15681	-0.0977527	-0.401611	-0.458632	0.018999	0.0125901	0.35015	-0.0339489	0.00659104	0.245848	1.23648	0.263947	-0.529005	1.1122	0.691904	-0.813525	-0.691486	-0.124395	0.600974	0.569719	0.323419	-0.318998	1	test
476	1.27569	-1.28411	-1.42612	0.8657	1.63099	-0.909359	-0.407023	-0.172137	-0.761675	-0.0571768	-0.270596	0.338763	-0.518529	-0.316551	0.00205225	0.578492	-0.861226	-0.444612	-0.244178	-0.185978	0.624459	-0.775921	0.176152	-0.324764	-1.15514	-0.083745	-0.285839	-0.520227	-0.5459	-0.725037	-0.423978	0.303855	-0.458884	1	train
477	-0.782475	-0.47445	-0.80049	-1.15305	0.428867	-0.909359	-0.407023	-0.172137	-0.761675	-0.187527	1.08677	1.47367	-0.0906866	-0.272762	1.29246	-1.58231	0.275337	0.673221	-0.699756	-0.729968	1.02201	-0.128036	-1.98419	1.53912	-0.151557	-1.31221	-0.627408	-0.762243	-0.0611184	-1.5222	-1.31073	0.863534	-0.668042	1	train
478	1.27569	-1.28411	-0.80049	0.8657	0.428867	-0.909359	2.45244	-0.172137	1.31053	-0.21449	0.947555	1.0287	-1.06751	-0.860787	0.392621	-0.815335	0.725413	0.167591	-0.746949	-0.830539	-1.24894	0.802865	-0.688241	1.2543	1.35116	-1.92621	-0.713897	-0.89772	-0.328156	-1.75974	-1.81581	1.23331	-0.732239	1	train
479	-0.782475	0.335211	-0.565881	0.8657	-0.77326	1.926	2.45244	-0.172137	-0.761675	-0.228292	0.390686	0.811207	1.04369	0.661117	0.131929	1.495	-1.49564	0.27607	-0.832269	-0.594928	-0.654474	-0.22036	-0.107914	-0.141577	0.0663392	0.0949634	0.0386147	-0.00773395	0.318644	0.202288	0.0595475	-1.01232	-0.0203346	1	train
480	1.27569	0.515136	0.216151	0.8657	0.428867	-0.909359	-0.407023	5.79886	-0.761675	-0.0803069	-1.1059	-1.37978	0.386058	0.412224	-0.696706	0.494851	0.706654	-1.1613	0.875199	0.0463777	1.23968	-0.922938	0.380075	-0.117005	-0.286884	0.395044	-0.647917	-0.457291	0.316604	-0.125778	0.500241	0.145108	-0.249333	1	train
481	-0.782475	0.245249	-0.174865	0.8657	-0.77326	-0.909359	2.45244	-0.172137	-0.761675	-0.0516994	-1.19291	0.19522	0.0824311	0.25005	-1.24562	1.17538	0.441257	-1.12161	1.43191	0.888133	2.09148	-0.947542	0.348823	-0.428104	-0.780688	1.64214	-0.563827	-0.760004	-0.500285	-0.316351	0.741862	0.026138	-0.286804	1	test
482	1.27569	-1.46404	-0.80049	-1.15305	-0.77326	0.508321	-0.407023	-0.172137	-0.761675	-0.106175	0.147056	-0.843353	-0.400723	-0.293828	0.540623	-0.17534	-0.455935	0.477735	-0.482956	-0.00726681	-0.0924542	-0.281637	-0.120802	-0.599373	-0.413444	-0.125972	-1.07091	-0.680176	-0.281781	-0.339081	0.317848	-0.0717023	-0.178657	1	train
483	1.27569	-1.82388	2.17123	0.8657	0.428867	-0.909359	-0.407023	5.79886	-0.761675	-0.093025	-1.40174	-2.00614	1.72176	2.68163	-0.684096	2.43525	-0.863286	-1.25796	0.487054	4.7936	0.91154	-0.991034	1.42434	-1.00253	-1.01035	-0.568181	-1.07073	1.21089	3.71903	1.90646	3.04719	-1.0371	3.07388	1	train
484	-0.782475	-0.0246383	0.216151	-1.15305	-0.77326	-0.909359	-0.407023	-0.172137	-0.761675	-0.1856	0.82574	0.123185	0.0706856	-0.181195	0.820321	-0.3595	-0.469887	1.21244	-0.795705	-0.753001	-1.7019	2.17666	-0.400412	-0.167815	0.916589	0.10684	1.15183	-0.119732	-0.543433	-0.921948	-0.880796	0.345091	-0.575077	1	train
485	-0.782475	0.605098	-0.174865	0.8657	0.428867	-0.909359	-0.407023	-0.172137	-0.761675	-0.191611	0.512501	-0.344344	-0.405125	-0.376202	0.693026	-0.123872	-0.572624	0.540164	-0.799662	-0.310734	-0.30587	0.338309	0.015757	-0.581897	0.198345	-1.21783	-0.466553	0.332631	1.17656	-0.582301	-0.260463	0.204722	-0.154766	1	train
486	-0.782475	0.425173	-0.644084	0.8657	-0.77326	0.508321	-0.407023	-0.172137	-0.761675	-0.254324	-0.409813	-1.56907	0.180328	-0.167415	-0.228123	0.753347	-0.64976	-0.703158	0.0691033	2.96112	0.453023	-0.751619	1.07783	-0.99778	-0.532988	-0.891008	0.239267	3.1393	3.57316	1.17053	1.89375	-1.59335	3.34451	1	train
487	1.27569	-0.924262	-0.565881	-1.15305	0.428867	-0.909359	-0.407023	-0.172137	-0.761675	-0.20726	-1.03629	3.91115	-1.11364	-3.94027	-2.02983	1.5552	2.37237	-1.74804	1.91802	1.71868	2.67426	-1.06639	-0.0478913	0.208991	2.40414	-0.683347	-1.63234	-0.712705	1.39874	2.27561	0.913746	-0.099929	0.182952	1	train
488	-0.782475	-0.744337	0.216151	0.8657	1.63099	-0.909359	2.45244	-0.172137	-0.761675	-0.372988	0.930153	1.06785	-0.028295	-0.503656	-0.870561	-0.984882	1.0016	0.809735	-0.745127	-0.728407	0.89799	1.13434	-1.61594	1.86562	1.71142	0.941752	-0.351428	-0.792891	-0.99342	-0.0538128	-0.0817865	0.754234	-0.552703	1	train
489	-0.782475	-1.10419	-0.565881	-1.15305	0.428867	-0.909359	-0.407023	-0.172137	1.31053	0.140798	-0.00956335	0.896179	-0.73394	-0.285507	0.297956	-0.233831	-0.448523	0.376704	-0.859255	-0.596333	1.554	-0.340136	-1.86388	0.476329	-0.513274	0.829952	-0.173029	-0.51161	-0.46385	-0.588306	0.12029	-0.640889	-0.27526	1	train
490	1.27569	-1.10419	-0.174865	0.8657	1.63099	-0.909359	2.45244	-0.172137	1.31053	-0.28516	0.564708	-0.403806	0.80243	0.191782	-0.367685	0.539114	-0.796615	1.11748	-0.807333	-0.555974	-0.359154	0.578185	-0.75729	-0.178178	-0.0934196	-0.858289	-1.15664	-1.01655	-0.86276	-0.788276	-0.775978	0.47469	-0.5237	1	test
491	1.27569	-2.81347	1.3892	-1.15305	0.428867	-0.909359	-0.407023	-0.172137	1.31053	1.75576	-3.14195	1.47009	-2.06948	-0.800112	-0.730997	0.0523039	1.01007	-1.33061	2.08249	0.468252	2.5888	-1.17115	-0.129207	-0.112326	-0.87226	1.85608	0.807718	-0.109588	-0.0666204	0.147532	0.421854	-0.162866	-0.288905	1	train
492	-0.782475	0.964947	-0.174865	0.8657	1.63099	-0.909359	2.45244	-0.172137	-0.761675	0.0968713	-1.0885	-0.470966	0.0957326	-0.0446423	0.401137	0.431851	-0.682803	-0.769448	0.304088	0.254261	-0.338386	-1.11767	1.50962	-0.782841	-1.49301	-0.382171	-0.195994	0.41182	1.14628	0.0142807	0.406454	-0.36408	0.0841867	1	train
493	-0.782475	-0.834299	0.607166	0.8657	1.63099	-0.909359	2.45244	-0.172137	-0.761675	0.205945	0.18186	0.359879	-1.79821	-0.428841	-0.058818	-1.27629	0.413839	-0.262914	-0.498904	-0.707681	-0.998653	-0.535698	0.3855	0.212989	-0.222249	0.35761	-0.699607	-0.636446	-0.501045	0.494065	0.225465	-0.186293	-0.241516	1	test
494	-0.782475	-0.744337	0.216151	0.8657	0.428867	0.508321	-0.407023	-0.172137	-0.761675	-0.0874452	-0.79266	0.343543	1.30703	1.17571	0.105869	1.5332	-1.13476	-1.35484	0.477136	0.0379988	-0.0902157	-1.13376	1.09906	-0.714318	-0.958285	-0.0758804	-0.0571724	0.009241	0.0200107	-0.494142	0.0390095	-0.865172	0.0553075	1	train
495	1.27569	-1.19415	1.78021	0.8657	0.428867	-0.909359	-0.407023	-0.172137	1.31053	-0.277944	0.82574	0.238304	-0.93403	-0.429274	-0.501789	-3.3307	2.86979	1.48305	-1.22592	-0.835119	-0.438062	3.00743	-1.85453	3.71498	4.46723	-2.87816	-1.9114	-1.19811	1.20259	-1.8726	-2.0556	3.0604	-0.770909	1	test
496	1.27569	-0.384488	0.998182	0.8657	0.428867	-0.909359	-0.407023	-0.172137	-0.761675	0.185912	-0.984084	1.5549	0.718772	0.638143	0.143477	2.43309	-1.06735	-1.60759	1.74691	2.47177	-0.651178	-1.04543	2.71881	-1.01345	-1.32455	-0.627249	0.792261	4.62137	4.6808	2.02886	2.7836	-1.81298	7.63789	1	train
497	-0.782475	0.874985	0.998182	0.8657	-0.77326	-0.909359	-0.407023	-0.172137	-0.761675	-0.276744	-3.05494	-0.481401	1.61764	3.21667	-0.400177	2.82806	-0.725926	-1.14885	0.742174	7.09901	0.208221	-1.30318	1.88104	-1.05555	-1.45892	0.93765	0.699077	5.74822	5.18822	4.2089	7.39744	-1.94148	14.7488	1	test
498	1.27569	-1.91385	-0.331271	0.8657	1.63099	-0.909359	2.45244	-0.172137	1.31053	-0.0907844	0.773534	1.12248	-1.41819	-0.610699	0.136783	-2.17764	1.72699	0.987623	-1.51043	-0.803342	-1.32207	1.4846	-1.57229	1.87524	2.7644	-2.23051	-1.58939	-0.976547	-0.263133	-1.1982	-1.4568	1.12144	-0.604068	1	train
499	1.27569	-2.99339	-0.565881	-1.15305	1.63099	-0.909359	-0.407023	-0.172137	-0.761675	-0.24414	1.05197	0.814137	-0.00909533	-0.213653	0.359685	0.233965	-1.58404	0.417364	-0.896922	-0.868599	-1.20463	0.334274	-0.994978	0.727525	-0.483351	-1.46425	-0.216459	-0.816263	-0.0980911	-1.64896	-1.71086	0.688562	-0.716081	1	train
500	-0.782475	-0.47445	-0.565881	0.8657	1.63099	-0.909359	-0.407023	-0.172137	-0.761675	-0.239772	0.129654	-1.00648	0.270952	-0.160951	-0.501028	0.720409	-0.634815	-0.50749	0.368855	0.381196	-1.12875	-0.505199	1.89031	-0.911323	-0.52916	1.58711	0.999948	0.894214	0.473985	0.657294	1.44006	-1.22012	0.907277	1	train
501	1.27569	-0.294525	-0.174865	0.8657	1.63099	-0.909359	-0.407023	-0.172137	-0.761675	-0.104105	-1.59316	1.49668	0.110262	0.100326	-1.49268	1.88079	0.567221	-0.868494	1.01403	1.05941	0.726082	-1.1497	0.914763	-0.621259	-0.920401	1.87302	-0.159523	-0.220555	0.511344	0.479027	1.41226	-0.128468	0.0383742	1	train
502	1.27569	-1.28411	2.17123	-1.15305	1.63099	-0.909359	-0.407023	-0.172137	1.31053	-0.359362	-0.462019	1.26858	0.101594	-0.556856	-1.54819	1.80008	-0.130146	-0.0108164	-0.231663	-0.287894	1.22315	-0.644513	-0.715403	0.204332	0.0528117	0.287873	0.0666137	-0.519344	-0.258188	-0.143564	-0.490364	-0.5669	-0.408914	1	train
503	1.27569	-1.28411	0.216151	-1.15305	-0.77326	-0.909359	-0.407023	-0.172137	-0.761675	-0.192201	-0.079172	0.454626	-0.114313	-0.223263	-1.49738	-0.526441	2.23027	-0.993821	0.876578	0.968535	2.60192	-0.00515918	-0.346306	-0.0963862	1.11474	0.757849	-1.26126	-0.998424	0.393032	-0.148791	0.78155	1.96295	-0.469263	1	train
504	1.27569	-0.204563	0.216151	-1.15305	0.428867	-0.909359	-0.407023	-0.172137	1.31053	-0.220467	0.843142	-0.577879	0.174433	-0.20261	1.1063	-1.43874	0.220149	0.569267	-0.717391	-0.558456	0.685599	1.95949	-1.56692	0.455181	0.94245	0.979159	-0.555404	-1.1337	-0.88708	-0.536113	-0.469376	1.0281	-0.656488	1	train
505	1.27569	0.515136	2.95326	0.8657	1.63099	-0.909359	2.45244	-0.172137	-0.761675	-0.00699754	-2.49807	0.376543	-0.127534	0.103314	-1.58099	1.55346	0.423855	-1.3997	1.57146	0.403371	1.44392	-1.15212	0.660167	-0.427873	-1.01952	0.951883	-0.166567	0.987468	1.43894	2.82088	2.70385	-0.85455	1.23381	1	train
506	1.27569	2.04449	-0.174865	-1.15305	1.63099	-0.909359	-0.407023	-0.172137	1.31053	-0.225925	0.529903	-1.5131	0.105614	-0.205524	-0.35491	-1.13101	0.568891	0.692175	-0.586114	-0.836455	-1.27565	0.928902	-0.143775	1.30168	0.577854	-0.445828	-1.10876	-1.29768	-0.23729	0.0910704	-1.00911	2.19593	-0.727504	1	train
507	1.27569	0.785023	-0.0184588	0.8657	-0.77326	0.508321	-0.407023	-0.172137	-0.761675	-0.20422	0.321078	-0.733174	-0.315276	-0.332255	0.44009	1.2311	-1.71638	0.0786774	-0.274103	-0.162657	-0.510791	1.22157	0.319385	-0.731866	0.179329	0.62397	0.225363	0.0277934	0.178936	0.131702	0.333414	-0.616922	-0.0495422	1	train
508	-0.782475	-0.114601	0.607166	0.8657	0.428867	-0.909359	-0.407023	-0.172137	-0.761675	1.61846	-2.20223	0.0674113	-1.17484	-0.0841686	0.681386	0.879852	-0.738737	-0.469351	1.26263	0.100126	1.70188	-0.943588	-0.318761	-0.287589	-1.45417	1.30696	3.49507	1.96531	-0.108965	0.0214615	0.39296	-1.3887	0.492584	1	train
509	1.27569	0.605098	0.607166	-1.15305	1.63099	-0.909359	2.45244	-0.172137	-0.761675	-0.274432	0.477697	-0.187219	0.707647	-0.0180147	-0.00360914	-0.648163	0.206179	0.879144	-0.682329	-0.180193	0.862835	0.14159	-0.698209	-0.153007	0.737208	-0.443957	-0.621754	-0.0923529	-0.211548	0.870051	0.252959	0.688404	-0.270189	1	train
510	1.27569	-1.46404	1.3892	0.8657	0.428867	-0.909359	2.45244	5.79886	-0.761675	0.163207	0.634316	-5.04e-05	-1.22328	-0.284476	1.95663	-1.09888	-0.244031	1.52732	-1.08629	-0.54407	0.265952	0.017775	-1.02531	0.175018	-0.447433	-0.993431	-1.49092	-1.01286	-0.0810477	-0.687853	-0.386221	0.302448	-0.386372	1	train
511	1.27569	-0.47445	0.216151	0.8657	-0.77326	-0.909359	2.45244	-0.172137	1.31053	-0.064294	-0.375009	-0.948612	0.257972	-0.0696798	-0.663828	-0.601977	0.604872	-0.0376423	-0.0977306	0.0897866	1.03529	-0.901502	-0.247928	-0.376881	-0.379302	-0.497781	0.541042	0.582029	0.451959	-0.493676	-0.259328	-0.163758	-0.134413	1	train
512	-0.782475	1.95453	-0.956896	-1.15305	1.63099	-0.909359	-0.407023	-0.172137	-0.761675	-0.213367	0.877946	-0.595586	-0.105564	-0.275124	2.20809	-0.657218	-0.911687	0.845819	-1.02922	-0.221059	0.243743	2.55522	-0.731776	-0.489074	-0.0174311	-0.23768	-0.729738	-0.477339	-0.421617	1.43379	0.0311053	0.158791	-0.238002	1	test
513	1.27569	-1.73392	1.3892	-1.15305	0.428867	-0.909359	-0.407023	-0.172137	1.31053	0.193261	0.564708	0.360687	-1.12482	-0.321838	0.964473	-0.574164	-0.824834	2.36102	-1.1773	-0.71391	-0.485231	-0.10669	-1.42522	0.154335	-0.427207	-0.288295	-0.635051	-0.364732	0.302145	-0.115939	0.028698	-0.426018	-0.210023	1	train
514	-0.782475	1.05491	0.216151	0.8657	-0.77326	0.508321	-0.407023	-0.172137	-0.761675	-0.297947	0.0948496	1.35553	-0.209311	-0.630903	-1.33418	-0.628251	1.36454	0.201865	-0.42647	-0.319071	0.555629	-0.650813	-0.377114	0.0774276	0.708399	0.993508	0.631954	0.43304	0.348406	0.14937	0.738945	-0.75535	0.224054	1	train
515	1.27569	-0.384488	-0.878693	0.8657	1.63099	-0.909359	-0.407023	-0.172137	1.31053	-0.118322	0.599512	-0.582139	0.456756	-0.102257	0.267719	-1.64869	1.45497	-0.358675	-0.200763	-0.60428	0.481364	0.389614	-0.530617	1.06432	0.164174	-1.26692	-0.182809	-0.786088	-1.10298	-1.29221	-1.58357	0.637714	-0.709444	1	train
516	-0.782475	-0.294525	1.3892	-1.15305	0.428867	-0.909359	-0.407023	-0.172137	1.31053	0.259557	-0.462019	1.59858	-0.106521	-0.152431	1.00186	0.168293	-1.0226	-0.730426	0.0878857	-0.652979	-1.47743	-0.963565	0.900631	0.0684537	-1.32654	-1.57818	-1.27614	-1.08612	-0.599384	-1.28439	-1.31895	1.02937	-0.625013	1	train
517	-0.782475	0.874985	-0.0966619	0.8657	1.63099	0.508321	-0.407023	-0.172137	-0.761675	-0.229935	0.477697	0.63773	0.0831814	-0.0348455	-1.04765	-0.46674	1.12412	0.150748	-0.242675	0.310287	0.813877	0.644116	-0.0849518	-0.427827	1.50725	1.47343	0.350974	0.452101	0.769025	0.650289	1.50994	-0.875267	0.542449	1	test
518	1.27569	1.3248	-0.956896	-1.15305	-0.77326	0.508321	-0.407023	-0.172137	1.31053	0.0168147	0.877946	0.521065	1.38434	0.141018	0.0488797	-0.271588	-0.218202	1.13602	-0.373225	-0.71457	-1.74365	0.598791	0.548832	-0.279402	-0.106984	1.10089	0.834816	0.122567	-0.10084	-0.0079283	0.223551	-0.294378	-0.199596	1	train
519	-0.782475	0.69506	-0.565881	-1.15305	1.63099	-0.909359	-0.407023	-0.172137	-0.761675	-0.340009	0.495099	-0.112561	0.682262	-0.045461	0.218773	0.410276	-1.00004	0.235549	-0.634976	-0.283735	-0.974748	-0.2449	0.487684	-0.748521	-0.428635	1.78176	1.74921	2.51145	1.47569	1.51556	2.75742	-1.43162	2.17524	1	train
520	1.27569	0.155286	-1.1133	0.8657	1.63099	-0.909359	-0.407023	-0.172137	-0.761675	-0.182588	0.773534	0.637322	0.736577	0.234289	-0.759448	-1.00357	1.43425	0.411074	0.168411	-0.752214	-0.9418	0.893402	-0.283385	1.8153	1.19013	1.26401	-0.149102	-1.27026	-1.25731	-0.802639	-0.94987	1.21248	-0.76384	1	train
521	-0.782475	0.874985	-0.80049	0.8657	-0.77326	-0.909359	2.45244	-0.172137	-0.761675	-0.10134	-0.775258	-0.0435402	-0.0182617	-0.131891	0.145337	0.689413	-0.830719	-0.254077	-0.451758	-0.280354	-0.928293	-1.01916	0.694216	-0.504721	-0.954123	-0.349156	0.0863328	0.863497	1.93904	0.225284	0.617521	-0.997442	0.939868	1	test
522	1.27569	-2.54358	1.3892	-1.15305	-0.77326	0.508321	-0.407023	-0.172137	-0.761675	-0.0218324	0.512501	0.703193	-1.22233	-0.516853	0.23375	-2.39087	1.89196	-0.10639	-0.679412	-0.855017	-2.72067	-0.398122	-0.0122157	2.42451	0.856996	1.30864	-1.23391	-1.55611	-0.892175	-0.62754	-0.430702	1.68521	-0.722308	1	train
523	1.27569	-1.28411	0.216151	0.8657	-0.77326	0.508321	-0.407023	-0.172137	1.31053	-0.04135	1.10417	2.0645	-1.98275	-0.681022	-0.31578	-1.99068	1.5497	1.9318	-1.33659	-0.729968	0.476858	0.818947	-2.31658	3.11928	1.88009	-0.265919	-0.747479	-1.13696	-0.668134	-1.26247	-0.997489	1.39523	-0.71467	1	test
524	-0.782475	1.14487	0.216151	0.8657	-0.77326	0.508321	-0.407023	-0.172137	-0.761675	-0.11344	-0.0965741	-0.498934	0.107509	-0.243614	0.279936	-0.992538	0.717211	-0.485293	0.0312774	-0.326565	0.470123	-0.535587	-0.184987	-0.317613	-0.523975	1.57447	-0.279806	-0.057624	0.715949	0.920738	1.68399	-0.651424	0.361736	1	train
525	1.27569	-0.384488	0.216151	0.8657	-0.77326	0.508321	-0.407023	-0.172137	-0.761675	-0.0869067	-0.340204	0.897831	0.530799	0.0392359	-0.502515	0.444758	-0.510346	0.387311	0.173834	-0.0440416	0.502941	-0.958582	0.0157359	-0.587934	-0.956678	0.440381	0.662459	0.135475	0.0123925	-0.593361	-0.0774772	-0.939283	-0.100025	1	train
526	1.27569	-1.73392	1.3892	0.8657	-0.77326	0.508321	2.45244	-0.172137	-0.761675	-0.237663	0.860544	0.88643	1.10338	0.592514	-0.221288	1.06556	-0.652894	-0.573588	-0.00979112	0.0403431	-0.995887	0.991812	1.62689	-0.812595	0.476596	0.372118	-0.877718	-0.310612	0.602432	1.14138	1.15616	-0.604034	0.314779	1	train
527	-0.782475	-0.114601	0.998182	0.8657	0.428867	-0.909359	-0.407023	5.79886	-0.761675	-0.367364	-0.00956335	0.828041	0.72154	0.988812	-1.32263	1.42368	0.478194	-1.25827	1.37644	0.0982928	1.37352	-0.345604	0.360834	-0.15221	0.47607	1.16644	1.78899	0.696304	-0.311644	0.211868	0.19201	-1.24527	0.107113	1	test
528	-0.782475	0.065324	-0.956896	0.8657	1.63099	0.508321	2.45244	-0.172137	-0.761675	-0.370647	1.05197	-0.234297	0.0136332	-0.418868	0.24738	-2.13055	0.37264	5.8673	-1.73165	-0.922351	-2.83144	0.478591	-2.63603	1.21867	1.06139	-2.31943	-1.45603	-0.869972	-1.61454	-0.0495449	-1.58641	1.64085	-0.653313	1	train
529	-0.782475	0.515136	-0.174865	0.8657	1.63099	-0.909359	2.45244	-0.172137	-0.761675	-0.167683	0.442893	0.117256	0.184302	-0.0468497	0.522801	0.128691	-0.485937	1.06818	-0.775589	-0.260282	0.490043	0.401021	-0.84228	-0.264497	-0.258976	0.0658718	1.52332	2.07643	-0.288953	1.22731	0.775789	-0.710168	0.440474	1	train
530	1.27569	-2.54358	-0.80049	0.8657	0.428867	-0.909359	2.45244	-0.172137	-0.761675	0.635887	-0.670845	2.0611	2.45759	7.09428	-0.810142	0.15952	1.91126	-0.579656	1.54827	-0.212368	-0.299876	-1.03817	0.596782	0.292601	-0.133213	-1.0062	-1.91273	-1.02479	2.12511	-0.191019	0.627608	1.14647	-0.29034	1	test
531	-0.782475	-0.564412	1.78021	0.8657	-0.77326	0.508321	2.45244	5.79886	-0.761675	-0.305609	0.477697	0.174499	0.980641	0.487419	-0.802745	0.462838	0.346653	-0.521021	0.00756469	0.537745	-0.298563	-0.14558	1.03421	-0.811043	1.34887	1.23222	2.50639	3.07896	1.02148	1.18418	1.96763	-1.48017	1.81986	1	train
532	-0.782475	0.605098	-0.878693	0.8657	1.63099	-0.909359	2.45244	5.79886	1.31053	0.0993517	0.738729	1.86337	-0.397113	-0.302018	1.42195	0.303431	-1.06256	0.356219	-0.682309	-0.326392	0.336214	0.549953	-0.305837	-0.311209	-0.730757	-0.384741	0.193891	0.119529	-0.179059	-0.179953	-0.332275	-0.803298	-0.0898609	1	test
533	-0.782475	1.3248	-0.565881	-1.15305	-0.77326	1.926	-0.407023	-0.172137	-0.761675	-0.261507	0.756131	0.282386	0.16378	-0.158016	0.118991	-1.96994	1.56385	0.502051	-0.733559	-0.64052	-1.1553	1.55764	-0.192315	0.470185	0.544746	0.421497	-0.694438	-0.592672	-0.43405	0.403017	0.349283	1.01114	-0.411411	1	train
534	1.27569	-0.564412	0.216151	0.8657	1.63099	-0.909359	2.45244	-0.172137	1.31053	-0.169669	-0.444617	0.64269	0.459998	0.0987394	-0.448342	0.27644	0.188689	-0.924692	0.237847	1.58261	1.15872	-0.927185	0.697408	-0.80236	-0.536064	0.632806	1.09186	1.5453	1.32812	0.773706	1.24739	-0.970743	1.35808	1	train
535	-0.782475	0.065324	-0.174865	0.8657	1.63099	0.508321	2.45244	5.79886	-0.761675	0.000829291	0.0948496	1.60887	-0.471366	-0.34829	1.00575	0.784927	-0.484542	-0.470271	0.0865061	-0.0345767	0.129703	-0.74775	0.233628	-0.492616	-1.00604	0.406862	2.35893	1.92514	0.949574	0.173347	0.34779	-1.6238	0.908803	1	train
536	-0.782475	0.785023	-0.565881	0.8657	-0.77326	0.508321	-0.407023	-0.172137	-0.761675	0.10666	0.199262	0.618578	-1.22625	-0.612191	-0.364547	-0.785939	1.05008	-0.321155	0.303141	-0.534449	-0.123005	-0.237	-0.313754	0.495646	-0.0228769	0.404609	-0.711048	-0.768443	-0.656547	0.581012	0.0385582	-0.146176	-0.344995	1	train
537	-0.782475	-1.10419	0.216151	-1.15305	1.63099	-0.909359	-0.407023	-0.172137	1.31053	-0.241629	-0.0443677	0.0926859	0.330461	-0.133029	-0.39961	0.249543	-0.254739	-0.272667	-0.247562	-0.151893	1.17007	-0.285392	-0.43796	-0.393599	-0.505221	-1.47537	-0.536243	0.557225	-0.555712	1.32367	-0.268837	-1.32297	0.734035	1	test
538	1.27569	-0.294525	-0.565881	0.8657	1.63099	-0.909359	2.45244	5.79886	-0.761675	0.321355	-0.0443677	-0.0775764	-0.223728	-0.0912659	-0.0374796	-1.62248	2.03577	-0.926375	0.551852	-0.480432	0.14269	-0.324351	-0.142027	1.43746	-0.0501617	-1.2184	-1.48732	-1.14694	-1.05201	-0.416375	-0.839519	2.08233	-0.645871	1	test
539	-0.782475	-1.64396	1.78021	0.8657	1.63099	-0.909359	-0.407023	-0.172137	-0.761675	-0.29986	0.495099	-0.446317	0.0395449	-0.404149	-0.336671	0.326502	-0.169388	-0.224976	-0.387697	0.753321	0.442042	0.11779	0.290115	-0.859875	0.389758	0.212268	-0.160881	1.31089	1.14297	1.67103	2.23572	-1.54557	2.37037	1	train
540	-0.782475	0.515136	-0.0184588	0.8657	1.63099	-0.909359	2.45244	-0.172137	1.31053	0.0809839	1.01716	-0.501167	2.01519	0.187121	1.99427	-0.470933	-0.771216	1.01149	-1.27676	-0.806875	-0.809181	1.00864	-1.02654	0.97638	0.682238	-0.131661	-0.589288	-0.699232	-0.907516	-0.857472	-0.397896	-0.351671	-0.406858	1	train
541	1.27569	-0.654375	-0.956896	-1.15305	1.63099	0.508321	-0.407023	-0.172137	1.31053	0.488008	-2.42846	2.35581	-1.01653	-0.57965	-0.683989	1.24318	-0.475176	-0.925059	1.09299	1.86192	-0.503021	-1.27614	1.82221	-0.940592	-1.5821	-0.928595	-1.04277	0.331214	0.364166	1.68963	0.993526	-0.370043	1.13199	1	test
542	-0.782475	-0.294525	-0.0184588	0.8657	1.63099	0.508321	2.45244	-0.172137	1.31053	-0.18644	0.877946	0.727184	-0.409677	-0.359634	-0.0506577	-1.39624	1.16644	1.49177	-0.332204	-0.755821	-1.44619	0.98782	-0.824667	1.09806	1.05922	1.49259	1.90597	0.073269	-0.749109	-0.668535	-0.342742	0.225201	-0.49309	1	train
543	-0.782475	0.065324	0.216151	0.8657	-0.77326	-0.909359	2.45244	-0.172137	1.31053	-0.0699436	0.268871	-0.0805292	0.500057	0.0824264	1.15489	0.472107	-0.793135	-0.178023	-0.482663	-0.205044	0.751152	-0.370098	-0.501079	-0.502533	-0.915149	0.93254	0.598896	1.34503	1.26001	1.45716	1.91773	-0.66092	0.659713	1	train
544	1.27569	-1.19415	-0.80049	-1.15305	0.428867	-0.909359	-0.407023	-0.172137	-0.761675	-0.168086	0.738729	0.890245	0.847987	0.152017	-0.632025	0.374617	0.089907	1.52003	-0.352467	-0.444702	1.13124	1.52207	-1.36385	0.268146	-0.227886	0.570383	0.511648	0.217101	0.173602	0.279355	0.250055	-0.707862	-0.0731757	1	test
545	1.27569	-0.114601	-0.174865	0.8657	0.428867	-0.909359	-0.407023	-0.172137	1.31053	-0.0941585	0.634316	1.73659	-1.1977	-0.500131	-0.517494	-2.36816	2.09313	0.449526	-1.10607	-0.396725	0.299748	-0.455038	-0.455606	0.849611	0.845311	-2.19642	-2.12798	-1.32385	2.31993	-1.16037	-1.00381	2.82913	-0.582339	1	train
546	1.27569	0.155286	0.216151	0.8657	-0.77326	0.508321	-0.407023	-0.172137	1.31053	-0.240597	0.33848	1.11219	0.390589	0.05406	-0.924924	0.984975	-0.257443	-0.40757	0.31627	1.7159	0.0389377	-0.2873	1.06331	-0.901522	0.062708	0.981139	-0.40542	0.0804326	0.401169	1.56617	1.61192	-0.654266	0.6884	1	train
547	-0.782475	-0.564412	-0.722287	0.8657	0.428867	-0.909359	-0.407023	-0.172137	1.31053	0.546736	-1.81939	0.534339	-1.73279	-0.662774	-0.870454	0.727084	0.355082	-1.23207	0.550418	0.488748	3.31598	-0.995765	-0.930218	0.634271	-0.445085	-0.517744	-0.45809	-0.605232	-0.695991	-0.87275	-0.68853	0.182708	-0.470819	1	test
548	1.27569	-0.654375	-1.34791	-1.15305	1.63099	0.508321	-0.407023	-0.172137	-0.761675	-0.198314	1.01716	1.09451	-0.605953	-0.444688	0.96342	-1.2995	0.609445	0.047356	-0.933466	-0.932918	-1.09151	1.29388	-1.90865	5.68085	0.723622	0.919435	0.805028	-1.10697	-1.513	-1.53132	-1.39199	1.27741	-0.812142	1	train
549	1.27569	0.69506	-1.1133	-1.15305	-0.77326	0.508321	-0.407023	-0.172137	-0.761675	0.262888	0.147056	1.83256	1.59474	3.27564	-1.20814	1.84285	0.610613	-1.92664	4.5428	-0.339043	-0.496418	-0.616492	1.72956	-0.277647	-0.79227	0.355249	0.90972	-0.0419901	-0.150352	-0.822621	-0.512041	0.528868	-0.388827	1	train
550	1.27569	-1.19415	-0.565881	-1.15305	1.63099	-0.909359	-0.407023	-0.172137	1.31053	-0.253975	0.286273	0.402899	-0.48412	-0.549774	-0.766285	-0.670065	1.92745	-0.637987	-0.000491454	-0.660096	-1.28417	0.295995	0.695125	1.22968	2.19728	-1.8701	-1.37545	-1.03526	0.35658	-1.45045	-1.4038	0.605135	-0.617321	1	train
551	1.27569	0.785023	0.998182	0.8657	-0.77326	-0.909359	2.45244	-0.172137	-0.761675	-0.125159	0.00783881	1.59677	0.931826	0.800315	-1.00452	0.129355	0.87128	-0.419386	-0.0225866	0.749562	0.905646	-0.738921	0.360388	-0.650665	-0.489265	-0.895704	0.64587	2.73489	1.96718	0.72434	1.01243	-0.641375	1.50413	1	train
552	1.27569	1.59468	0.607166	0.8657	1.63099	-0.909359	-0.407023	-0.172137	-0.761675	-0.242205	-0.0443677	-0.291477	0.543336	0.115611	-0.24151	0.940367	-0.929462	-0.343886	-0.0383735	0.509592	-0.936354	-0.62659	1.36301	-0.900224	-0.510335	-0.147148	1.10828	1.36315	-0.201089	0.82599	0.300758	-1.15223	0.704	1	test
553	1.27569	-1.91385	-0.174865	0.8657	1.63099	0.508321	2.45244	-0.172137	-0.761675	-0.0619076	0.234067	1.19975	-0.846458	-0.465454	0.418336	1.12108	-0.68235	-0.213405	-0.745926	-0.321823	-0.0202793	-0.599958	0.355399	-0.300971	-0.515921	0.359015	-0.305993	0.167474	0.64164	0.771312	0.975983	-0.712666	0.228544	1	test
554	-0.782475	1.14487	-0.174865	0.8657	-0.77326	-0.909359	2.45244	-0.172137	1.31053	-0.0862905	0.0948496	1.4067	0.54831	0.0332913	-0.711091	-0.117416	0.812136	-1.00023	0.218543	-0.309874	0.133156	-0.739912	0.529969	0.168947	-0.336073	1.10429	0.823144	-0.0554172	-0.416193	-0.137395	0.00877438	-0.23197	-0.34104	1	train
SZ1	1.35037	0.60947	5.15641	0.714835	2.18447	0.295086	-0.405999	1.41809	-0.0595176	-0.925914	1.03203	0.303854	0.166751	-1.82796	0.0667582	2.77336	-1.55632	3.05654	0.771055	0.166448	-1.1336	2.03188	-0.573113	0.355101	-0.470575	-0.423773	0.0433049	0.0433049	-0.363133	0.0407217	-0.761176	0.112353
SZ2	1.35037	-1.02176	1.28627	-1.38355	2.18447	0.295086	-0.405999	1.41809	-0.0298685	-0.381203	1.45458	1.26906	0.740697	-0.705705	0.80669	0.10163	-0.630805	0.205857	0.124782	0.56567	-1.13878	0.142554	-0.523023	-1.05002	-1.19277	-0.956696	0.510954	0.510954	0.155307	0.395122	-1.2881	1.23878
SZ3	-0.732402	0.952887	0.426236	0.714835	2.18447	0.295086	2.43599	-0.697423	0.0161761	-0.438541	-0.59582	-0.266722	-0.25717	-0.321579	-0.0932475	0.549156	-0.708902	1.04891	-0.000947113	0.615825	-0.145485	0.126213	-0.475254	-0.319525	1.46248	1.99707	0.513253	0.513253	-0.136054	0.096852	-0.615566	-0.201159
[truncated: 76 more rows]

## Sheet: Clinical+DTL
ID	Gender	Age	Tumor_size	pT_stage	Lauren_histolodical_type	Grade_of_differentiation	Vascular_invasion	Ulcer	24	78	225	334	360	372	382	391	528	588	635	662	746	1045	1052	1168	1317	1455	1667	1705	1950	2031	label	group
[truncated: 634 more rows]

## Sheet: Radiomics+DTL
ID	original_firstorder_Energy	original_glcm_MaximumProbability	78	180	635	1045	1667	label	group
[truncated: 634 more rows]

[truncated: 8 more sheets: Resnet152, Resnet101, Resnet50, Resnet34, Resnet18, wide_resnet101_2, wide_resnet50_2, Inception V3]
