# Supplementary material for: Development and validation of a predictive model combining clinical, radiomics, and deep transfer learning features for lymph node metastasis in early gastric cancer
Source: Front Med (Lausanne). 2022 Oct 3;9:986437. doi: 10.3389/fmed.2022.986437 (PMC9573999; doi:10.3389/fmed.2022.986437)
Supplement: Supplementary Table 4 — The P-value results of the Delong test between different models. [file Table_4.XLSX]

## Sheet: Sheet1
Table S1 The P-value results of the Delong test between different models
Models	Resnet18	Resnet34	Resnet50	Resnet101	Resnet152	Wide_resnet101_2	Wide_resnet50_2	Inception_v3	Clinical	Radiomics	DTL	Clinical+Radiomics	Clinical+DTL	Radiomics+DTL
Resnet18	1	0.4705	0.1396	0.2626	0.1047	0.5055	0.2577	0.198	0.6596	0.013	0.0005	0.6237	0.1948	0.0013	External validation cohort
Resnet34	0.0399	1	0.4163	0.6029	0.0209	0.2292	0.8531	0.4072	0.9564	0.0078	0.0002	0.3204	0.1892	0.0009
Resnet50	0.0157	0.7142	1	0.9659	0.464	0.0688	0.4756	1	0.6529	0.002	0.0001	0.124	0.6478	0.0001
Resnet101	0.0477	0.5681	0.779	1	0.5725	0.126	0.6613	0.9786	0.7323	0.0018	0.0001	0.1433	0.6725	0.0003
Resnet152	0.0047	0.0173	0.1467	0.3138	1	0.0468	0.2196	0.4043	0.3526	0.002	0.0001	0.0826	0.9226	0.0002
Wide_resnet101_2	0.3226	0.3345	0.2745	0.1499	0.0277	1	0.1114	0.0891	0.3829	0.0417	0.0008	0.926	0.0859	0.006
Wide_resnet50_2	0.0901	0.3905	0.2947	0.3068	0.0056	0.6226	1	0.5526	0.8893	0.0071	0.0001	0.2255	0.3327	0.006
Inception_v3	0.0065	0.2147	0.3371	0.5362	0.7421	0.0444	0.0751	1	0.5876	0.0072	0.0001	0.1516	0.5363	0.0007
Clinical	0.3824	0.0134	0.0038	0.0144	0.0015	0.1063	0.0254	0.0009	1	0.0222	0.0004	0.4356	0.3079	0.0029
Radiomics	0.0002	0.0001	0.0001	0.0001	0.0001	0.0001	0.0001	0.0001	0.0063	1	0.7383	0.0294	0.0047	0.3928
DTL	0.0118	0.0003	0.0001	0.0001	0.0001	0.0017	0.0007	0.0001	0.0392	0.3898	1	0.0014	0.0001	0.8314
Clinical+Radiomics	0.4149	0.1317	0.0792	0.0987	0.0139	0.5848	0.2808	0.0169	0.1862	0.0001	0.0052	1	0.0855	0.0055
Clinical+DTL	0.0892	0.9608	0.81	0.6737	0.1418	0.4383	0.5213	0.2996	0.0027	0.0001	0.0001	0.199	1	0.0004
Radiomics+DTL	0.0027	0.0001	0.0001	0.0001	0.0001	0.0004	0.0001	0.0001	0.0216	0.4375	0.786	0.0011	0.0001	1
	Internal validation cohort
