# Supplementary material for: Development and validation of a predictive model combining clinical, radiomics, and deep transfer learning features for lymph node metastasis in early gastric cancer
Source: Front Med (Lausanne). 2022 Oct 3;9:986437. doi: 10.3389/fmed.2022.986437 (PMC9573999; doi:10.3389/fmed.2022.986437)
Supplement: Supplementary Table 6 — Original deep transfer learning features. [file Table_6.XLSX]

## Sheet: Resnet152
ID	1	2	3	4	5	6	7	8	9	10	11	12	13	14	15	16	17	18	19	20	21	22	23	24	25	26	27	28	29	30	31	32	33	34	35	36	37	38	39	40	41	42	43	44	45	46	47	48	49
0	0.116665	0.0248468	0.192949	0.0450458	0.037157	0.0861211	0.109051	0.00498913	0.0227851	0.0257839	0.188532	0.0266955	0.0435532	0.0487988	0.0836039	0.00887382	0.0255532	0.015188	0.0432801	0.0205445	0.0232266	0.025757	0.0135458	0.0129678	0.178663	0.0743034	0.00982475	0.0513705	0.027631	0.0525609	0.0412725	0.0149743	0.0207446	0.0212664	0.011149	0.110052	0.0422055	0.0371624	0.0248587	0.0763874	0.035217	0.0219488	0.000443612	0.0594874	0.0443711	0.0143649	0.0303857	0.0181278	0.0180144
1	1.70167	2.60864	4.83207	0.167966	0.678136	0.104346	0.989946	4.18126	2.69453	0.152707	6.64487	3.67503	0.156544	0.0414621	0.0306854	0.236291	0.0172287	0.041158	4.80896	0.0160515	1.45798	0.302577	6.51413	0.0798058	4.19952	0.210666	1.97902	0.653327	0.044035	0.365927	0.157121	0.959261	0.0445082	0.104454	0.0107064	1.98831	0.0132692	0.325853	0.030832	0.0397218	5.38288	0.172199	0.201206	0.943333	0.792787	0.137084	0.339449	4.72995	0.298255
2	0.291654	0.0420141	0.253327	0.0483904	0	0.166629	0.137273	0.0164931	0.000376132	0.0106503	0.186813	0.0194701	0.0581872	0.0161484	0.0324325	0.00342231	0.0274714	0.112054	0.0228113	0.03179	0.00809137	0.0263539	0.0378656	0.0957914	0.0426147	0.0680387	0	0.001442	0.015306	0.0510263	0.00585325	0.0278461	0.05587	0	0.0191071	0.165062	0.130161	0.103965	0.0267975	0.0876756	0.0599443	0.0292969	0	0.0640661	0.083825	0.0263634	0.0570078	0.00124084	0.0233682
3	0.285817	0.03732	0.257993	0.0472667	0	0.164222	0.136491	0.0162769	0.00040609	0.0102361	0.191428	0.0142915	0.0582569	0.0162855	0.0358988	0.00162979	0.0269096	0.108341	0.0235821	0.0317711	0.00838536	0.0262176	0.0377477	0.0745911	0.0630245	0.0645145	0	0.00122885	0.0170586	0.0491149	0.00626272	0.0218998	0.0543861	0	0.0200218	0.158275	0.125786	0.0926697	0.0285101	0.082719	0.0580501	0.0293547	0	0.0617599	0.0840164	0.0234082	0.0548254	0.0015158	0.0227446
4	0.111154	0.0257354	0.183084	0.0461466	0.0251498	0.086692	0.111661	0.00111651	0.00855682	0.0240058	0.212509	0.0215911	0.0374884	0.0365092	0.119011	0.0173996	0.0263267	0.0258329	0.0438968	0.0215081	0.0112194	0.0274899	0.00453794	0.0130215	0.11538	0.0667191	0.0027841	0.0434784	0.0293384	0.0504606	0.0372821	0.0121941	0.0314688	0.0084621	0.0140185	0.115706	0.0614097	0.0327738	0.0236786	0.0879779	0.0334075	0.0163165	0	0.0475125	0.0482688	0.0141818	0.0271791	0.00982416	0.0170586
5	0.26127	0.0395148	0.258714	0.0460149	0	0.160974	0.135166	0.0152108	0.000449478	0.0111074	0.192141	0.0135789	0.0563524	0.0167718	0.0383231	0.000946829	0.0280364	0.108192	0.0242829	0.0311146	0.00849451	0.0256165	0.0371763	0.0762518	0.058769	0.0670675	0	0.00198298	0.0176319	0.0473961	0.00637611	0.0217682	0.0538365	0.000141401	0.0197836	0.165095	0.122323	0.0949151	0.0292977	0.0799674	0.0619905	0.0289041	0	0.060402	0.0878959	0.0232778	0.0541648	0.00141475	0.0225182
6	0.253291	0.0349777	0.259204	0.0480365	0	0.161352	0.135738	0.0158116	0.00040523	0.0101441	0.192508	0.00651459	0.0565482	0.016823	0.0435168	0.00166333	0.0284572	0.108802	0.0239987	0.0315856	0.00866372	0.026299	0.0375945	0.0666396	0.0634789	0.0660078	0	0.00168325	0.0166376	0.0474496	0.00617829	0.0185034	0.054014	0	0.0202803	0.167514	0.117646	0.0954444	0.0296799	0.0773313	0.0657609	0.0295206	0	0.0611401	0.0947804	0.0220787	0.0537001	0.00142441	0.0226532
7	0.325982	0.0359675	0.25972	0.0519442	0	0.168927	0.137572	0.0150392	0.000348982	0.0100814	0.187091	0.0127827	0.0571007	0.0154885	0.0292729	0.00109201	0.02568	0.111215	0.0214685	0.0322576	0.00726275	0.0252503	0.039194	0.0895664	0.0462042	0.0645529	0	0.000503263	0.0154506	0.0515987	0.00509577	0.0267306	0.0560382	0	0.0196835	0.143133	0.137331	0.101572	0.0270598	0.0806897	0.05078	0.0295282	0	0.0626694	0.0679438	0.0230291	0.0594391	0.00115764	0.0233606
8	0.213984	0.0331668	0.265523	0.048385	0	0.155834	0.131068	0.015342	0.000810878	0.0113862	0.190912	0.00737438	0.0579268	0.0190322	0.0449377	0.00297379	0.0313754	0.102573	0.0267422	0.0300097	0.0086094	0.0260702	0.034116	0.0251926	0.107374	0.0660988	0	0.00272852	0.019891	0.0455967	0.00815574	0.0142693	0.0507626	0.00190491	0.0209434	0.155804	0.102848	0.0754143	0.0314954	0.0783212	0.0690233	0.0285411	0	0.0595829	0.102617	0.020202	0.0532016	0.00171057	0.0211128
9	0.255506	0.0360432	0.259624	0.0466884	2.99e-05	0.157197	0.134406	0.0160544	0.00059847	0.0107809	0.192907	0.0135481	0.0577973	0.0173077	0.0397154	0.00101756	0.028146	0.107203	0.0249282	0.031122	0.00874436	0.0254832	0.0368168	0.0714211	0.0637447	0.0662166	0	0.00237437	0.0174417	0.0463908	0.00687996	0.01995	0.0531208	0.000687442	0.0202893	0.163742	0.11654	0.0924741	0.0299976	0.079463	0.0650187	0.0291024	0	0.0608854	0.0879282	0.0214002	0.0529926	0.00155829	0.0222644
10	0.275848	0.0356473	0.257461	0.0473786	0.000828973	0.156714	0.133555	0.0188422	0.00600751	0.0236995	0.194589	0.0103093	0.0573183	0.0171563	0.0373605	0.0158617	0.024889	0.106809	0.0269205	0.029927	0.0134571	0.0246087	0.0401549	0.0832322	0.0410435	0.0660669	0.00360726	0.00708245	0.0287474	0.0525119	0.00724792	0.0225007	0.0514546	0.00576472	0.0359585	0.17174	0.129923	0.0976548	0.0274001	0.0878378	0.0524565	0.0278269	0.0202658	0.0906236	0.0815502	0.0222375	0.0558295	0.0108034	0.022786
11	0.166888	0.024717	0.255136	0.0420296	0.0336462	0.0606258	0.120289	0.0180526	0.0290665	0.0298707	0.136307	0.0290222	0.0499511	0.0583194	0.051472	0.000380296	0.0242852	0.0121435	0.0424449	0.0201404	0.029128	0.0244107	0.0225926	0.0165513	0.169143	0.0433692	0.0179519	0.0536143	0.0265244	0.0727162	0.0377113	0.0176037	0.0170138	0.0288068	0.0119007	0.112072	0.0363626	0.0802461	0.0629885	0.0684736	0.0868992	0.0257828	0.0491592	0.066108	0.046919	0.0115506	0.0403637	0.0246516	0.0169311
12	0.208371	0.0318806	0.237823	0.0374866	0.0634154	0.053726	0.139172	0.0262786	0.0639944	0.0466766	0.161521	0.0447027	0.0978374	0.0645548	0.0525492	0.00431354	0.0222738	0.0394051	0.0495199	0.0425593	0.0408091	0.0386343	0.0255682	0.034437	0.146168	0.0476978	0.0588956	0.0805526	0.0311133	0.0688361	0.109138	0.0237625	0.0157815	0.0479236	0.0623725	0.151453	0.0290356	0.105913	0.0488638	0.099854	0.102778	0.0676243	0.135447	0.0876485	0.0598106	0.00927135	0.0499232	0.0288287	0.0197612
13	0.284917	0.0382066	0.25112	0.0507242	0	0.169751	0.138756	0.0160375	0.00035532	0.00945575	0.185937	0.00768872	0.056144	0.0151931	0.0367955	0.00347161	0.0280768	0.11375	0.0222295	0.0323585	0.00807757	0.0282056	0.0386293	0.0909895	0.0509574	0.0683358	0	0.000547617	0.0143312	0.0517239	0.00487558	0.023922	0.0567018	0	0.0191515	0.172562	0.127709	0.109723	0.0263131	0.0825051	0.0627497	0.0301943	0	0.0647264	0.0976175	0.0256862	0.0577339	0.000917349	0.023702
14	0.268094	0.0383793	0.254815	0.0494996	0	0.164254	0.136655	0.0161563	0.0002591	0.0101393	0.188548	0.0135251	0.0555999	0.0158581	0.0378451	0.00271249	0.0285321	0.1103	0.0237205	0.0318818	0.00860811	0.0267029	0.0382022	0.0777594	0.0532977	0.0664411	0	0.000920284	0.0163435	0.048352	0.00581962	0.0239824	0.054953	0	0.0199251	0.167117	0.122922	0.0973874	0.0286946	0.0810598	0.0619026	0.029431	0	0.061929	0.0927166	0.0232593	0.0549679	0.00130499	0.0228342
15	0.215549	0.0270551	0.250753	0.044635	0.0711813	0.0904663	0.111215	0.0158519	0.00820851	0.0281578	0.17954	0.0237972	0.0493336	0.0372802	0.0464152	0.000768109	0.0261105	0.035221	0.0298676	0.0240123	0.0093789	0.0788279	0.0143431	0.0227171	0.18509	0.053389	0.00254354	0.0447297	0.0265741	0.0453909	0.0319629	0.0101114	0.0251165	0.0257537	0.0149001	0.115453	0.0437608	0.0373842	0.0581527	0.0945592	0.0683801	0.0482917	0.0179351	0.0549431	0.038751	0.013192	0.0797406	0.0169483	0.0147796
16	0.296066	0.0350721	0.260675	0.0453073	0.000968783	0.168084	0.136848	0.0144748	0.000831777	0.0113509	0.194833	0.0130253	0.058834	0.0164593	0.038171	0.00447906	0.0274997	0.111299	0.0224591	0.0318113	0.00787522	0.0252309	0.0378146	0.0775636	0.0600553	0.0687994	0	0.00201598	0.0167097	0.0513542	0.00627818	0.0228632	0.0545011	4.97e-05	0.0196669	0.157674	0.121385	0.0959816	0.0306083	0.0826703	0.0546429	0.0292102	0.0058707	0.0626395	0.090748	0.0238804	0.0533495	0.00178242	0.0226649
17	0.27343	0.0372174	0.256013	0.0477728	0	0.163099	0.136762	0.0170792	0.000395294	0.0100086	0.191412	0.0132563	0.0567875	0.0162174	0.0372595	0.00228593	0.0275413	0.109907	0.023558	0.0319443	0.00874342	0.025964	0.0383612	0.0842722	0.0463172	0.0675371	0	0.00140438	0.0161456	0.0486159	0.00594142	0.0229936	0.0547408	0	0.0199766	0.165305	0.125231	0.101286	0.0284686	0.0812003	0.0585897	0.0296524	0	0.0617686	0.0883082	0.0224817	0.0537547	0.00135279	0.0229587
18	0.294364	0.0353158	0.265524	0.0491508	0	0.163115	0.136494	0.015407	0.000474314	0.0101362	0.190961	0.00908048	0.0556303	0.0163836	0.034318	0.00299515	0.0266651	0.110248	0.0233657	0.0319131	0.00786301	0.0258732	0.0373931	0.0974476	0.0514095	0.0661582	0	0.00305327	0.0154758	0.0501688	0.00589463	0.0245999	0.0550119	0	0.0195457	0.158933	0.121827	0.101475	0.0273773	0.0801838	0.0566905	0.029779	0.00152974	0.065501	0.0786735	0.0230543	0.056701	0.00147387	0.023203
19	0.118064	0.0250852	0.212787	0.0397602	0.0531033	0.0752055	0.124545	0.0183803	0.0424224	0.0284623	0.119958	0.0261561	0.0548702	0.061951	0.0538877	0.000235406	0.0230682	0.00946782	0.0769867	0.0183906	0.0378632	0.0210119	0.0249292	0.0145921	0.138081	0.0521883	0.0310054	0.0633335	0.0303271	0.0563981	0.0390029	0.021312	0.013403	0.0419506	0.0088127	0.110502	0.0259979	0.0700878	0.0275164	0.0642544	0.054596	0.0257704	0.113618	0.0689432	0.0719608	0.0105031	0.0454649	0.0207444	0.019743
20	0.254469	0.0544014	0.249705	0.0462404	0.0138718	0.136412	0.130726	0.0156159	0.0226078	0.0333067	0.20574	0.0192407	0.0824596	0.031406	0.0396812	0.014016	0.0273343	0.130957	0.0290897	0.047403	0.0169737	0.0305003	0.0326332	0.0925286	0.0499355	0.0635256	0.0305462	0.0431065	0.0197125	0.0460843	0.0490164	0.0205597	0.0563447	0.0107972	0.0524242	0.208724	0.110639	0.0970823	0.0435814	0.107231	0.0574933	0.0450697	0.0418742	0.0993128	0.0930209	0.0204484	0.0667726	0.00804991	0.020875
21	0.281889	0.0382014	0.254219	0.0463686	0	0.16561	0.137118	0.0166915	0.000420084	0.010472	0.190138	0.013455	0.0566684	0.0162398	0.034431	0.00189953	0.0276584	0.110928	0.0229929	0.0318573	0.00819612	0.0255218	0.0378719	0.0909001	0.0472333	0.0661527	0	0.00153396	0.0156647	0.0503227	0.00599417	0.0245498	0.0553574	4.44e-05	0.0193665	0.163351	0.128252	0.101015	0.0277318	0.0822799	0.0599253	0.029465	0	0.0615716	0.084767	0.0248049	0.0531037	0.00145496	0.0231646
22	0.189754	0.0250163	0.252483	0.0431338	0.0331034	0.061019	0.1224	0.0174275	0.0251692	0.0300279	0.146985	0.0286054	0.0501309	0.0567014	0.0502929	0.00295596	0.0247076	0.0152321	0.0399115	0.0205138	0.0257255	0.022165	0.0212477	0.0171449	0.162204	0.0454793	0.0145812	0.0498017	0.0269108	0.0666609	0.0362059	0.0168728	0.0181679	0.0285287	0.0128576	0.111421	0.0423208	0.0763247	0.0560099	0.0704059	0.0849275	0.028387	0.0587338	0.0616213	0.0493574	0.0117	0.0430801	0.0247114	0.0160026
23	0.280304	0.0334447	0.2661	0.0476514	0.000694412	0.1527	0.134718	0.0168489	0.00112817	0.0116139	0.197805	0.00785375	0.0562172	0.0235324	0.036649	0.00522681	0.0274293	0.107946	0.0250293	0.0320871	0.00778455	0.0252747	0.0344156	0.0785858	0.059847	0.0650522	0	0.00239899	0.0174623	0.0452918	0.00888568	0.0192607	0.0525511	0.00230498	0.0200785	0.159372	0.125774	0.0900035	0.0322066	0.0803434	0.0549823	0.0304347	0.00562464	0.0645182	0.0872943	0.0220848	0.0549041	0.00157669	0.0222583
24	0.111413	0.02794	0.159639	0.0430192	0.00728273	0.0998931	0.122259	0.00115183	0.00439774	0.0216289	0.196956	0.0120647	0.0307413	0.0226286	0.121764	0.0395974	0.0277056	0.0347011	0.0574871	0.0214047	0.0038022	0.0312188	0.00211897	0.0109735	0.0650972	0.0622729	0.000590313	0.0266273	0.034629	0.0408046	0.0269591	0.0137783	0.0437738	0.00162581	0.0168072	0.140743	0.0828958	0.0407388	0.0199847	0.115179	0.0403251	0.0117209	0.00222174	0.0526058	0.0962141	0.0159739	0.0215473	0.00481389	0.0163569
25	597.824	17.6819	722.382	0.00321241	45.6707	23.2201	2.82098	5.89199	26.8401	1.91184	161.943	0.00143075	8.95453	0.826409	0.00317399	0.624537	0.00123486	3.58308	308.61	0.443948	59.5129	0.00873832	182.551	0.00115514	143.38	3.50187	0.0887995	7.31949	9.66315	0.730409	0.00180235	325.278	0.280755	13.8288	0.000522396	4.00107	0.00364277	0.0292568	8.8091	0.112977	20.7411	34.3021	71.832	158.695	138.592	5.19505	0.00478553	805.487	1.8254
26	0.213997	0.025007	0.259534	0.0418371	0.0396758	0.0560235	0.130393	0.0223923	0.0321331	0.0367512	0.143546	0.0288023	0.0515908	0.0612641	0.0516379	0.018255	0.0236439	0.0130072	0.0408421	0.0194484	0.0327304	0.0207492	0.0244785	0.0177547	0.14298	0.0463429	0.0198161	0.053154	0.0351273	0.0671026	0.0367077	0.0174206	0.0154113	0.0345322	0.014779	0.112875	0.0380331	0.0783439	0.0505289	0.0751784	0.0851309	0.0293223	0.0863939	0.0790484	0.0458448	0.0119611	0.0451721	0.0278923	0.0172993
27	0.287882	0.0382145	0.253384	0.0465119	0	0.168883	0.137561	0.0160032	0.000445766	0.0104447	0.189289	0.0126758	0.0563618	0.0159774	0.0365656	0.00189923	0.0274413	0.110847	0.0230921	0.0319574	0.00775975	0.0259613	0.0373411	0.0839802	0.0545909	0.0671525	0	0.00126866	0.0160045	0.0518455	0.00579457	0.0257992	0.0557188	0.00020531	0.0192141	0.161894	0.130728	0.0983684	0.0267476	0.0844164	0.0556981	0.0294468	0	0.0629475	0.0847992	0.0255364	0.0545985	0.00155671	0.0232862
28	0.264962	0.0378641	0.256496	0.047718	0	0.165509	0.136889	0.0158571	0.0003874	0.010246	0.191266	0.0114798	0.058189	0.0164322	0.0364029	0.00161981	0.0284585	0.110418	0.0235501	0.0317489	0.00843983	0.0254983	0.0380984	0.0801481	0.0518689	0.0675875	0	0.00151879	0.0162001	0.049011	0.00590163	0.0220925	0.0548835	0	0.0197983	0.167817	0.120918	0.101312	0.0283877	0.080192	0.0639585	0.0295992	0	0.0625105	0.0949858	0.0234315	0.053269	0.00137126	0.0230117
29	0.175579	0.0247817	0.249971	0.040064	0.0386621	0.0535632	0.126976	0.0188612	0.0355243	0.0304431	0.13012	0.0298433	0.0514402	0.0624293	0.051966	0.00044847	0.0235068	0.00943723	0.0428357	0.0189762	0.0320038	0.0218091	0.0240939	0.0141102	0.17031	0.0430289	0.0235714	0.0518527	0.0301142	0.065594	0.0371285	0.0185603	0.0151045	0.0330823	0.0116224	0.11069	0.0331728	0.0870904	0.0514704	0.0665169	0.102418	0.0249834	0.0887902	0.0653662	0.0465667	0.0108643	0.0390467	0.0261248	0.0171296
30	0.267414	0.0365027	0.254607	0.0485332	0	0.166191	0.137319	0.0163998	0.000372198	0.00972936	0.190656	0.00727001	0.0554543	0.0158704	0.0392037	0.00239488	0.0285402	0.110365	0.0232744	0.0321505	0.00852317	0.0268891	0.0382456	0.0746646	0.0546908	0.0661164	0	0.00101385	0.0156749	0.049534	0.00570409	0.020819	0.0550639	0	0.0199021	0.16961	0.12217	0.100618	0.0285499	0.078864	0.0613289	0.0298061	0	0.0618728	0.0927969	0.022219	0.0545254	0.00140985	0.0230003
31	0.122907	0.0252641	0.215069	0.0395183	0.0561442	0.0718102	0.126865	0.0189612	0.0427723	0.0285413	0.118213	0.0260544	0.0554856	0.0625818	0.0539602	0.000177954	0.0228944	0.00998138	0.0765607	0.0183428	0.0382226	0.0211031	0.0252301	0.0145811	0.135078	0.0499446	0.03179	0.0642164	0.0301272	0.0561079	0.0389247	0.0214844	0.0132366	0.0426253	0.00882834	0.110691	0.0258871	0.0729475	0.0281089	0.0638584	0.0568135	0.0257739	0.122249	0.0694978	0.0725598	0.0103665	0.0478133	0.0208357	0.0197834
32	0.261909	0.0356621	0.257629	0.0479644	0	0.163675	0.136542	0.0163406	0.000384753	0.0100108	0.191898	0.00775469	0.056841	0.0164982	0.0401635	0.00148167	0.0280923	0.109471	0.0237233	0.0317922	0.00877725	0.0259043	0.0379081	0.0764974	0.0543985	0.0668794	0	0.00149596	0.0161675	0.0478814	0.00607021	0.0199618	0.0544596	0	0.0199564	0.167981	0.121301	0.100394	0.028965	0.0771019	0.0632417	0.0297127	0	0.0612234	0.094769	0.0220588	0.0526593	0.00141682	0.0228678
33	0.27214	0.0389438	0.254961	0.0478256	0	0.163568	0.136854	0.0157425	0.000338023	0.00974278	0.190229	0.00956821	0.0561469	0.015963	0.0389056	0.00179764	0.0281812	0.110131	0.0235918	0.0320497	0.00846964	0.0272228	0.0380438	0.0802476	0.0599042	0.0654164	0	0.000863872	0.0158258	0.0482678	0.00561463	0.0208608	0.0549348	0	0.0199731	0.169189	0.122069	0.100131	0.028704	0.0804684	0.0646358	0.0296815	0	0.0621438	0.0915265	0.0230096	0.0561256	0.00130756	0.022966
34	0.260973	0.0348835	0.26653	0.0460266	0	0.161549	0.134967	0.0156474	0.0004214	0.0109041	0.192861	0.00985745	0.0555967	0.0170658	0.0415024	0.00121252	0.0282057	0.107713	0.0245811	0.0310148	0.00844458	0.0256271	0.0370086	0.0668117	0.0651277	0.0682742	0	0.00296841	0.0177901	0.0479383	0.00646831	0.0201693	0.053472	0.000418049	0.0200683	0.156394	0.117514	0.0912389	0.0290865	0.079398	0.060182	0.0290998	0	0.061398	0.0875354	0.0224447	0.0514782	0.00147183	0.0224386
35	0.283264	0.0364528	0.26251	0.0479569	0	0.16561	0.136698	0.0157851	0.000639328	0.0100091	0.192314	0.00805128	0.0578661	0.0179084	0.0372469	0.0012912	0.0273772	0.109832	0.023632	0.0317779	0.00803657	0.0263892	0.0376297	0.0863131	0.0481299	0.0682485	0	0.00146364	0.0162044	0.0495625	0.00600661	0.0206429	0.055048	0.00100658	0.0198208	0.168331	0.121516	0.102885	0.0283563	0.0801384	0.0577898	0.0295565	0	0.0656132	0.088293	0.0241483	0.0554415	0.00144415	0.0230348
36	0.108766	0.0271329	0.173534	0.0450126	0.0127122	0.09006	0.116191	0.00116474	0.00626895	0.0221881	0.203343	0.0137284	0.0336246	0.0258839	0.121293	0.0214323	0.0280239	0.0322766	0.0516877	0.0220401	0.00542102	0.0301731	0.00264882	0.0122191	0.0617397	0.0662386	0.00135698	0.0331173	0.0319858	0.0469892	0.0310634	0.012466	0.042273	0.00293374	0.0151435	0.129562	0.0756647	0.0381501	0.0211488	0.0978847	0.038415	0.0132762	0	0.0424024	0.0639175	0.0148396	0.0224904	0.00569713	0.0168435
37	0.276816	0.0380138	0.255974	0.0483933	0	0.165286	0.137459	0.0163671	0.000347003	0.00976629	0.190081	0.00958563	0.0558942	0.0156736	0.0363822	0.00253154	0.0278438	0.109986	0.0233492	0.0321635	0.00849698	0.0274107	0.0383529	0.0832693	0.0569065	0.0648799	0	0.000679177	0.0159786	0.0491622	0.00569211	0.0230429	0.0551417	0	0.0198708	0.166283	0.123374	0.0975516	0.0282087	0.0803545	0.0622093	0.0297245	0	0.0626635	0.0952958	0.0235692	0.0553125	0.00132245	0.0229918
38	0.236536	0.0331171	0.269337	0.0470337	0.000879445	0.149634	0.131681	0.0175216	0.00150061	0.012336	0.192672	0.0094428	0.0575523	0.0191555	0.0464794	0.00455057	0.0287315	0.101868	0.0269378	0.0300893	0.00781784	0.0255533	0.0331873	0.0486913	0.0849256	0.0667947	8.89e-05	0.0047562	0.0192645	0.0455694	0.00893145	0.0156896	0.0509338	0.00348421	0.0204704	0.159454	0.10721	0.0837037	0.031642	0.0785531	0.0626633	0.029374	0.000891827	0.0628448	0.0861331	0.0207889	0.052843	0.00201454	0.0212334
39	0.28984	0.0379412	0.253374	0.0516245	0	0.171241	0.1386	0.0157874	0.000337784	0.00950045	0.184655	0.00936536	0.0552635	0.0147966	0.0354352	0.0032397	0.0271857	0.114034	0.0220324	0.0323543	0.00810191	0.0274934	0.0388075	0.0932126	0.0512253	0.068692	0	0.000400886	0.0144244	0.0520872	0.00456336	0.0262694	0.0568727	0	0.019101	0.170345	0.129645	0.108741	0.026131	0.0836593	0.0598336	0.0301733	0	0.06519	0.0920879	0.0253258	0.0583621	0.000899438	0.023729
40	0.174776	0.0246722	0.253287	0.0407184	0.0347421	0.054182	0.12632	0.020279	0.0335289	0.0302155	0.131685	0.0295833	0.0509716	0.0611685	0.0517794	0.000305802	0.0237227	0.0102864	0.0428098	0.0192747	0.0311526	0.0214632	0.0236728	0.014275	0.170759	0.0435523	0.0216675	0.0519568	0.0282508	0.0687368	0.037438	0.0183157	0.0157376	0.03148	0.0117072	0.111156	0.0345084	0.0846842	0.0555552	0.0671089	0.097962	0.0250207	0.0763575	0.0660512	0.0467867	0.0110572	0.0397261	0.0254318	0.0170787
41	0.257652	0.0351473	0.258807	0.0478563	0	0.16165	0.135482	0.0145172	0.00041309	0.0103372	0.193007	0.00869053	0.0565298	0.0167726	0.0421637	0.0012511	0.0283278	0.108308	0.0243713	0.0314649	0.0084761	0.0258339	0.0372568	0.0680778	0.060122	0.0666771	0	0.00180648	0.0170879	0.047493	0.00616694	0.0200183	0.0539839	1.41e-05	0.0202513	0.166118	0.119513	0.0932921	0.0293567	0.0790508	0.0618967	0.0293404	0	0.0615717	0.0928665	0.0224829	0.0534281	0.00144587	0.0225974
42	0.17206	0.0247985	0.247891	0.0400207	0.0397121	0.0522299	0.128831	0.0196832	0.0361068	0.0303234	0.128998	0.0296709	0.0517559	0.0627664	0.0521943	0.000397272	0.0233691	0.00945603	0.0432232	0.0189021	0.0324268	0.0221549	0.0242091	0.0143826	0.168711	0.0448636	0.0242258	0.0521705	0.0295965	0.0656061	0.0372919	0.0187548	0.0149894	0.0337124	0.0114387	0.110719	0.0320956	0.0891891	0.0493613	0.0662615	0.103412	0.0251676	0.0941776	0.0643569	0.0466406	0.010781	0.0404418	0.0255683	0.0173096
43	0.261032	0.0376962	0.256974	0.0496564	0	0.16312	0.136015	0.0154707	0.000314144	0.0100511	0.18916	0.00750539	0.055504	0.0160724	0.0429759	0.00302193	0.028427	0.110005	0.0237711	0.0317451	0.00852624	0.0279913	0.0378044	0.06893	0.0624139	0.0663536	0	0.000958571	0.0165603	0.0472012	0.005723	0.0205455	0.0545818	0	0.0201574	0.170143	0.120432	0.0950751	0.0292481	0.0795009	0.0634644	0.0294683	0	0.0623021	0.0959597	0.0220442	0.055908	0.00128723	0.022685
44	0.285118	0.321454	0.22461	0.048512	0.0603932	0.0670277	0.160158	0.0894299	0.130564	0.0882824	0.284327	0.0609109	0.288181	0.0579727	0.0442515	0.00418776	0.0233065	0.243843	0.0400936	0.111269	0.0906506	0.125932	0.0896286	0.125407	0.131678	0.0558195	0.140686	0.252715	0.0689646	0.102435	0.185667	0.0212713	0.0810585	0.042013	0.149861	0.267134	0.0372525	0.15954	0.0660217	0.198526	0.104955	0.182756	0.103152	0.222863	0.0554841	0.0106401	0.100863	0.0326309	0.0355171
45	0.110785	0.0284534	0.128778	0.0363771	0.00514206	0.11389	0.137382	0.000983462	0.00225134	0.0226707	0.187543	0.0323158	0.0234201	0.0192665	0.13007	0.0564676	0.0232276	0.0403754	0.0645181	0.0189346	0.00208645	0.0315262	0.00196609	0.00804896	0.0833733	0.0570323	0.000164694	0.0165625	0.0422479	0.0337828	0.0230396	0.0237367	0.0449975	0.000694425	0.0220517	0.159851	0.0854894	0.0414293	0.0206172	0.143797	0.044833	0.00905523	0	0.0718944	0.107973	0.0167864	0.0131823	0.00314483	0.0153145
46	0.275502	0.0395116	0.254456	0.0480535	0	0.164584	0.136759	0.0161226	0.000294699	0.0104575	0.189944	0.0152612	0.0555831	0.0160861	0.0355514	0.00196976	0.0280761	0.110243	0.023437	0.0317981	0.00840669	0.0256788	0.0380966	0.0852036	0.0488733	0.0662279	0	0.00124124	0.0163049	0.0493217	0.00594111	0.024748	0.0550751	0	0.0197199	0.166009	0.127688	0.098276	0.0284137	0.0823978	0.0602856	0.0293656	0	0.062356	0.0875586	0.0240807	0.0540906	0.00128417	0.0229954
47	305.725	7.41867	363.716	0.112615	17.6311	17.8724	1.43524	9.22738	17.9111	1.08011	111.248	0.0510608	4.40587	0.00586598	0.00500336	0.40839	0.00587265	0.834577	184.104	0.474949	15.2971	0.0477889	81.1231	0.0535268	108.288	1.09117	0.339802	16.1913	4.27039	0.647359	0.115971	142.44	0.270879	4.25057	0.189068	3.3676	0.0134554	0.0811856	1.69775	0.154879	14.5584	19.5717	43.4272	82.3054	63.9074	3.25543	0.0285665	325.32	1.06453
48	0.271473	0.0363167	0.255299	0.0479481	0	0.165395	0.13753	0.0159592	0.000375409	0.0096831	0.190228	0.00643988	0.0556472	0.0156241	0.03834	0.00123604	0.0278276	0.109933	0.0233602	0.0321982	0.00868061	0.0268202	0.0382807	0.0791777	0.0585293	0.0644099	0	0.000718317	0.0159396	0.0488692	0.00576743	0.0213578	0.0550769	0	0.0198795	0.167611	0.124928	0.0972799	0.0284418	0.0790161	0.0622796	0.0297408	0	0.0619833	0.100468	0.0232423	0.0546992	0.00140469	0.0229526
49	0.194697	0.0287654	0.267775	0.0431038	0.036537	0.111263	0.114202	0.0152536	0.00611798	0.0248501	0.189269	0.0180763	0.0512283	0.0295067	0.0476625	0.000743767	0.0275692	0.0535366	0.0304884	0.0251881	0.00669895	0.0458839	0.0139219	0.0163899	0.174028	0.0645368	0.00218606	0.0330493	0.0271551	0.0416588	0.0268863	0.00826712	0.0315367	0.0226095	0.0176867	0.116957	0.0586084	0.0488556	0.0477906	0.0881511	0.0684045	0.0327565	0.0153881	0.0501755	0.0340441	0.0153198	0.0689392	0.00984338	0.0151149
50	0.256477	0.0372465	0.260767	0.046617	0	0.157703	0.13469	0.0158974	0.00038114	0.0103576	0.19348	0.00992587	0.0560953	0.0172172	0.0410138	0.00124614	0.0279067	0.106937	0.024628	0.0311634	0.00886328	0.0256601	0.0371308	0.0690362	0.062789	0.0670842	0	0.00186838	0.017575	0.0459214	0.00654565	0.0189097	0.0530714	0	0.0204153	0.162553	0.115907	0.0920284	0.0301066	0.0775686	0.0634425	0.029263	0	0.0601642	0.0895813	0.021422	0.0505596	0.00145336	0.0223067
51	0.307448	0.0438754	0.248726	0.048622	0	0.171956	0.139231	0.0163909	0.000383647	0.0101872	0.188097	0.0159496	0.0591877	0.0157061	0.0288227	0.00202972	0.0273399	0.114043	0.0217266	0.0323229	0.00737941	0.0262435	0.0381224	0.116547	0.0282041	0.068854	0	0.00114228	0.0141657	0.0540749	0.00545524	0.0292533	0.0572567	0	0.0185596	0.166908	0.134181	0.113905	0.0250156	0.0867617	0.0553201	0.0299661	0	0.0654363	0.0840511	0.0290883	0.0575652	0.00107635	0.0240448
52	0.268279	0.035558	0.258437	0.0482151	0	0.164344	0.136634	0.0160508	0.000379675	0.0100208	0.190797	0.00770153	0.0565512	0.0163211	0.0392429	0.00234139	0.0278174	0.110433	0.0234289	0.0317748	0.00857701	0.0263651	0.0382008	0.0773744	0.054907	0.0662998	0	0.00116252	0.0163309	0.0484699	0.00575027	0.0211381	0.0548185	0	0.0199791	0.166487	0.124301	0.0974061	0.0286559	0.0801238	0.0622101	0.0296863	0	0.06331	0.0948443	0.0235885	0.0540888	0.00126575	0.0229644
53	0.277695	0.0383894	0.255002	0.047547	0	0.165998	0.137626	0.0165287	0.000307573	0.00980047	0.19047	0.0127285	0.0578024	0.0156212	0.0366294	0.00160615	0.0276585	0.11093	0.0233709	0.0321291	0.00881661	0.0263809	0.0389038	0.0841092	0.0467412	0.0666872	0	0.0010206	0.0158518	0.0495159	0.00552883	0.0234369	0.055331	0	0.0198411	0.168015	0.122878	0.100705	0.0279487	0.0808959	0.0604329	0.0297846	0	0.0625659	0.0953277	0.0234149	0.0533796	0.001269	0.0231486
54	0.275216	0.0353419	0.261522	0.0482685	0	0.162913	0.136592	0.0165795	0.000454485	0.00993653	0.19186	0.00826612	0.0545626	0.0161996	0.0386858	0.00172312	0.0270487	0.108343	0.0237629	0.0319743	0.0086265	0.0261318	0.0378182	0.0753371	0.0593122	0.0659247	0	0.00131832	0.0164329	0.049044	0.00614513	0.0209853	0.0544755	0.000381169	0.0199871	0.159653	0.119439	0.094145	0.028721	0.0783612	0.0575067	0.0295948	0	0.0614143	0.0869189	0.0223091	0.0542913	0.00155699	0.0228089
55	0.108973	0.0281126	0.15081	0.0428434	0.00533245	0.104264	0.125724	0.00113308	0.0031968	0.0208142	0.19394	0.010541	0.0291683	0.0207512	0.129574	0.0425688	0.0274393	0.0351904	0.0600209	0.0214781	0.00265116	0.0315554	0.00156608	0.0105895	0.0673406	0.0638691	0.000251871	0.0227193	0.0360078	0.0395563	0.0251233	0.0177438	0.0469579	0.000785194	0.0180709	0.144461	0.0848025	0.0399704	0.0182835	0.11726	0.0417536	0.0110185	0	0.0523456	0.0989842	0.0168601	0.0176154	0.00392899	0.0161737
56	0.12063	0.027437	0.160558	0.0406544	0.0110696	0.10133	0.126928	0.00254981	0.00638718	0.022036	0.186394	0.0169589	0.0305382	0.0235958	0.131145	0.0354573	0.0257901	0.0364408	0.0587266	0.020614	0.00463617	0.0305334	0.00319737	0.0151373	0.0899787	0.0631785	0.0026509	0.0249631	0.036772	0.0446437	0.0269258	0.0193618	0.0431037	0.00323493	0.0170532	0.146735	0.0780817	0.0466689	0.0260617	0.122506	0.0470895	0.01103	0.0083828	0.0607474	0.100428	0.016306	0.0194062	0.00510739	0.0163843
57	0.319681	0.0388284	0.256387	0.0521476	0	0.174879	0.139197	0.0145119	0.000356336	0.0101633	0.182244	0.0137648	0.0577893	0.0149889	0.0300248	0.00252848	0.0262019	0.114582	0.0216217	0.0320773	0.00771234	0.025853	0.0389096	0.104562	0.0421308	0.0682207	0	0.000593115	0.0138834	0.0549261	0.00470603	0.0310359	0.0576078	0	0.0182648	0.156793	0.133534	0.107759	0.0249729	0.0873653	0.0573471	0.0300362	0	0.0672724	0.0801052	0.0273596	0.058832	0.000965041	0.0241311
58	0.297375	0.0369075	0.255615	0.0483025	0	0.172974	0.13887	0.0165118	0.000338016	0.0100974	0.18821	0.0122192	0.0554186	0.0150071	0.0356206	0.00144025	0.0269384	0.112424	0.0223182	0.0323395	0.00822466	0.0259867	0.0386663	0.0881719	0.0457884	0.0675396	0	0.000730071	0.0152332	0.0525496	0.00538406	0.0277476	0.0563864	0	0.019071	0.163482	0.133073	0.102695	0.0264714	0.0826951	0.0545816	0.0297934	0	0.0642654	0.0893467	0.0243369	0.0546001	0.0013021	0.0235156
59	0.176131	0.0248315	0.246374	0.0400615	0.0384222	0.0519188	0.127681	0.0203714	0.0363479	0.0302366	0.12831	0.0295763	0.0518124	0.0625538	0.0522636	0.000425378	0.0233877	0.00931694	0.043308	0.018889	0.0326288	0.0216816	0.0242204	0.0138717	0.170838	0.0432589	0.0244054	0.0524752	0.0296284	0.0677469	0.0373451	0.018847	0.0149258	0.0340422	0.0113344	0.110617	0.032358	0.0884726	0.0504552	0.0662895	0.102155	0.0250158	0.0880533	0.0651658	0.0465568	0.0108301	0.0402667	0.0253904	0.0173891
60	0.279854	0.038348	0.255169	0.0496343	0	0.164957	0.136889	0.0160184	0.000357878	0.00999274	0.187492	0.0152234	0.0577183	0.0158749	0.0351672	0.00328463	0.027839	0.111668	0.0234036	0.0319485	0.00841025	0.027014	0.0382449	0.0874469	0.0497716	0.0681832	0	0.000907226	0.0155492	0.0493218	0.00559714	0.024526	0.0554302	0	0.0197077	0.166637	0.123347	0.102316	0.0279994	0.0849794	0.0619526	0.0295091	0	0.0637508	0.0895721	0.0246348	0.0565035	0.00129505	0.0231571
61	0.160374	0.0246507	0.253828	0.0415169	0.0341289	0.0590074	0.123274	0.01803	0.0306346	0.0299322	0.134331	0.0292195	0.0503605	0.0594278	0.0515447	0.000183676	0.024082	0.0115257	0.0427821	0.0197435	0.02992	0.0253465	0.0229723	0.0156643	0.165918	0.0434149	0.0192336	0.0525975	0.0265941	0.0712293	0.0377264	0.017963	0.0166258	0.0293339	0.0118177	0.112287	0.0347956	0.0808022	0.0598569	0.0679434	0.0943505	0.0270249	0.0609902	0.0647584	0.0469443	0.011317	0.040205	0.024608	0.0170567
62	0.212025	0.0709564	0.245415	0.0401066	0.0449493	0.0516752	0.132002	0.0298148	0.0364393	0.0573501	0.146166	0.0286825	0.0576743	0.0684985	0.0529232	0.0102085	0.0243774	0.0549638	0.0506096	0.0282416	0.0311253	0.0252109	0.0510149	0.0575393	0.146852	0.0421509	0.0548141	0.0812035	0.0454621	0.071315	0.0612123	0.0196884	0.0220402	0.0386416	0.0377475	0.161129	0.0353774	0.0883953	0.0588395	0.108934	0.10066	0.0365017	0.0978892	0.131898	0.0460295	0.0117363	0.0541834	0.0278778	0.0186997
63	0.290671	0.043656	0.251978	0.0496348	0	0.166884	0.137899	0.0164544	0.000330465	0.0100436	0.186466	0.0188058	0.0556545	0.0153077	0.0326179	0.00425178	0.0276139	0.11243	0.0228721	0.0322556	0.00827879	0.0278371	0.0389476	0.0991665	0.0426764	0.0675266	0	0.000461929	0.0150315	0.0510576	0.00513305	0.0280601	0.056269	0	0.0193639	0.167759	0.129179	0.105395	0.0271175	0.0877602	0.0595011	0.029451	0	0.0643188	0.08545	0.0253133	0.0588642	0.00114746	0.0234755
64	0.195652	0.0257577	0.228339	0.0438346	0.0666594	0.0725786	0.107103	0.0145451	0.0159493	0.0291855	0.147347	0.0269169	0.0488358	0.0514725	0.0502482	0.00113368	0.0248221	0.0193078	0.0407708	0.0222262	0.0220056	0.0755721	0.0199837	0.0148684	0.167439	0.0459859	0.00909356	0.0507149	0.0258045	0.0528915	0.0361062	0.01514	0.0203778	0.0264894	0.0126895	0.115343	0.0382843	0.0423847	0.0514659	0.0725692	0.072963	0.0404228	0.0344694	0.0638953	0.0452898	0.0123207	0.0676841	0.0206893	0.0165005
65	0.256457	0.0355197	0.258175	0.0476232	0	0.161073	0.135568	0.0155496	0.00044537	0.0103596	0.191393	0.00837242	0.0571862	0.0167641	0.0417317	0.00213079	0.0285591	0.108183	0.0242005	0.0314283	0.00852215	0.0262693	0.0372933	0.0651556	0.0684865	0.0653371	0	0.0017723	0.0170745	0.0478493	0.00615103	0.0186911	0.0538259	0.000290808	0.0202323	0.165612	0.117134	0.0922584	0.0296527	0.0788741	0.0651161	0.0293188	0	0.0615643	0.0942583	0.0220787	0.0534026	0.00139233	0.0225018
66	0.179331	0.0249902	0.242441	0.0394208	0.0456788	0.0507128	0.129726	0.0194924	0.038063	0.0304465	0.126936	0.0297488	0.0523409	0.0638065	0.0525454	0.000480891	0.023086	0.00866732	0.0434251	0.0186481	0.033378	0.0240644	0.024611	0.0138016	0.166778	0.0439369	0.0262843	0.0521889	0.0322222	0.0624713	0.03699	0.0189876	0.0143139	0.035579	0.0112591	0.110284	0.031363	0.0911993	0.0432716	0.0656595	0.106823	0.0250182	0.107957	0.0637485	0.0463192	0.0106203	0.0406126	0.0260819	0.0174752
67	0.163278	0.0246827	0.253746	0.0409997	0.034524	0.0562944	0.12488	0.0188458	0.0327364	0.0301309	0.132278	0.0294161	0.0508365	0.0605949	0.0517684	0.000315328	0.0237626	0.010689	0.0428728	0.0194186	0.0308507	0.0228969	0.0235158	0.0164946	0.166126	0.0442869	0.0211572	0.0523169	0.0269535	0.0686817	0.0376456	0.0182461	0.0159873	0.0308971	0.0117089	0.111432	0.0339361	0.0848317	0.0572937	0.0673416	0.0975334	0.0258011	0.076201	0.0647978	0.0469069	0.0111419	0.0388467	0.0254236	0.0171005
68	0.164555	0.0249447	0.244536	0.0431929	0.0451041	0.0685006	0.10864	0.0149163	0.0233386	0.0293594	0.142749	0.0280669	0.0495606	0.0561123	0.0512852	0.00025428	0.0245152	0.0145147	0.0427308	0.0209565	0.0270132	0.0466463	0.0213748	0.0174437	0.155169	0.044136	0.0140674	0.0523861	0.0269043	0.0661842	0.0378174	0.0169806	0.0185361	0.0277189	0.0119866	0.114759	0.0353902	0.0666721	0.0565599	0.0692697	0.0817553	0.0265084	0.0454956	0.0632674	0.0472115	0.0117684	0.0493921	0.0216718	0.0170796
69	501.859	3.97964	509.53	1.05613	30.1237	6.08399	4.36652	14.8157	35.9664	1.73439	99.429	0.371805	0.973609	0.0171097	0.00840496	0.0555867	0.00397273	3.02322	276.9	0.401837	24.78	0.523491	121.081	0.00906446	130.327	10.0678	0.0925552	24.8471	0.0219375	1.21	0.0124813	189.39	0.906464	0.00859599	0.194405	2.41619	0.387498	0.0169101	0.249156	0.223744	5.98573	22.4673	56.5813	147.335	95.5395	3.62676	0.510162	534.701	1.2295
70	0.30946	0.0358317	0.257948	0.0479459	0	0.169562	0.137664	0.0157527	0.000357425	0.0107874	0.189745	0.0235797	0.0587537	0.0163362	0.0295898	0.00192605	0.0259762	0.11111	0.0220892	0.0318862	0.00735199	0.0256184	0.0383712	0.0896995	0.0431361	0.067498	0	0.0014058	0.0154019	0.0520239	0.0057881	0.0243664	0.0558806	0	0.0193509	0.154416	0.131816	0.101451	0.0267747	0.0868815	0.0575661	0.0293577	0	0.0632358	0.0790152	0.0250656	0.0560588	0.00122271	0.0234719
71	7.94616	4.88616	12.7327	0.173404	0.483238	0.0953823	1.26297	10.7637	4.50996	0.566985	7.2907	7.01623	0.414501	0.0336786	0.0294258	0.152676	0.0148091	0.0751853	14.8701	0.0679861	6.17293	0.0804764	16.3245	0.0970072	8.16415	1.77077	2.64364	0.640542	0.0895819	0.334564	0.10534	4.0368	0.146406	0.283245	0.0735832	2.66897	0.0315938	0.431005	0.0460392	0.0844093	9.79871	0.181892	1.90466	8.61332	1.02257	0.0351889	0.248015	14.3198	0.278222
72	0.398744	0.335807	0.228983	0.0572875	0.0191077	0.126962	0.205858	0.0769851	0.0840739	0.11968	0.420413	0.0535217	0.365576	0.0232433	0.0404873	0.000848267	0.0287658	0.33275	0.0261958	0.15246	0.0758765	0.0898627	0.0895928	0.170045	0.0850584	0.0949377	0.0935189	0.191072	0.0265975	0.0976208	0.209741	0.0160832	0.0973757	0.0235054	0.251991	0.316211	0.111547	0.132289	0.0355023	0.211872	0.0866868	0.102336	0.0167127	0.20677	0.0964629	0.0178148	0.0870681	0.0179658	0.0441159
73	0.179695	0.0248921	0.244857	0.0397163	0.0436263	0.051847	0.127935	0.019404	0.0368677	0.0305192	0.128923	0.0298513	0.051791	0.0631276	0.0522571	0.00105709	0.0232518	0.00900562	0.0429282	0.0187885	0.0325777	0.0214234	0.0244257	0.0138987	0.166721	0.0437937	0.0250063	0.0519797	0.0326251	0.0629623	0.0369931	0.0186965	0.0146674	0.0345792	0.0114832	0.110463	0.0326684	0.0869594	0.0456908	0.0660608	0.104023	0.0249888	0.100888	0.0638094	0.0468805	0.010735	0.0407789	0.0263162	0.0172536
74	0.238124	0.0336519	0.261525	0.0480499	0	0.156786	0.133475	0.01471	0.00056038	0.0106537	0.192878	0.00767401	0.0574418	0.017722	0.0445129	0.00170061	0.0293586	0.105703	0.0255137	0.0307816	0.00901122	0.025678	0.0362969	0.0468468	0.0866125	0.064434	0	0.00224945	0.0184273	0.0453622	0.00710086	0.0162258	0.0523128	0.000268616	0.0206863	0.163757	0.11043	0.0831458	0.0312222	0.0773261	0.0703328	0.029018	0	0.0603517	0.101239	0.0209232	0.0529916	0.00160499	0.0218612
75	0.252823	0.0395128	0.258901	0.0479747	0	0.159685	0.134115	0.0153777	0.000369144	0.0108018	0.190941	0.0162935	0.0592503	0.0169056	0.0408965	0.00286986	0.0288287	0.106848	0.0247009	0.0308845	0.0088615	0.0262039	0.0373112	0.0602163	0.0678082	0.0664326	0	0.00192297	0.018517	0.045299	0.00633695	0.0214185	0.0528277	0	0.0204339	0.163818	0.116674	0.0864917	0.0301514	0.0804751	0.0655559	0.0289091	0	0.0605051	0.0904888	0.021362	0.0537206	0.00136516	0.0221072
76	0.239347	0.0335456	0.267468	0.0468461	0	0.156246	0.132987	0.0153836	0.000868381	0.0108898	0.193154	0.00830282	0.0571605	0.0182992	0.0434126	0.00426415	0.0282932	0.104953	0.0250469	0.03055	0.00879373	0.0256693	0.0359029	0.0489625	0.0799466	0.064603	0	0.00230322	0.0187986	0.0446057	0.00726825	0.0162415	0.0520064	0	0.0205885	0.159626	0.112946	0.0821381	0.0316277	0.0777428	0.0648944	0.0287254	0.00134334	0.0632337	0.0909926	0.0208721	0.0524531	0.00172828	0.0217971
77	0.17451	0.0246782	0.248096	0.0404654	0.0395008	0.0556285	0.126547	0.0186117	0.0341102	0.0302646	0.131546	0.0296864	0.051049	0.0616363	0.0518445	0.000377404	0.0236206	0.00996198	0.0428966	0.0191721	0.0313991	0.024542	0.0237753	0.0142662	0.165317	0.0434962	0.0222985	0.0517211	0.029513	0.0669158	0.0374058	0.0184242	0.0155748	0.0319015	0.0116794	0.11115	0.0332352	0.0818086	0.0514508	0.0669123	0.0999342	0.0260246	0.0821618	0.0640179	0.0467643	0.0109876	0.0403177	0.0255162	0.0171349
78	0.266529	0.0407054	0.258558	0.0455873	0	0.16249	0.135496	0.0158512	0.000489488	0.01099	0.191233	0.0149777	0.0557457	0.0170913	0.0374709	0.000834553	0.0280666	0.108112	0.0241995	0.0312671	0.00831097	0.0254867	0.0368071	0.0800568	0.0553219	0.0676021	0	0.00195381	0.0170693	0.0491435	0.00676195	0.0234422	0.0541906	0.000210703	0.0196074	0.161156	0.123111	0.0956392	0.02841	0.0815088	0.0605125	0.0289762	0	0.0603322	0.0843397	0.0233118	0.0543064	0.00147414	0.0226769
79	0.284366	0.0383399	0.256253	0.0468179	0	0.166121	0.137497	0.0166311	0.000329775	0.0100493	0.189823	0.00716516	0.0553519	0.0158604	0.035706	0.00164531	0.0278193	0.109602	0.0231186	0.0319984	0.00804583	0.0262309	0.0373474	0.0857116	0.058051	0.0638751	0	0.000987821	0.0160311	0.0509124	0.00593698	0.0226723	0.0552123	0	0.0195111	0.161524	0.128888	0.0972737	0.0274233	0.0791842	0.0588088	0.0298097	0	0.0620855	0.0887815	0.0247815	0.0540836	0.00145165	0.0230755
80	0.228755	0.0335333	0.263729	0.0460487	0	0.157562	0.133401	0.0149625	0.000615774	0.0108092	0.193226	0.00763954	0.0574428	0.0182455	0.0432537	0.000817044	0.029794	0.10507	0.0257607	0.0306074	0.00911345	0.025617	0.0359191	0.0435663	0.0872038	0.064864	0	0.0025067	0.0184576	0.0459943	0.00741519	0.0163607	0.0519976	0.000125224	0.0205674	0.162377	0.107861	0.0837244	0.0309201	0.0767733	0.0705032	0.0289385	0	0.0596798	0.100934	0.0207918	0.0522301	0.00169193	0.0218511
81	0.19109	0.0248135	0.256021	0.0410241	0.0371995	0.0567372	0.126904	0.017098	0.0300322	0.0363771	0.138548	0.0295167	0.0502367	0.0617225	0.051198	0.0109713	0.0239664	0.0133466	0.0415659	0.020519	0.0286501	0.0205588	0.0227958	0.0180936	0.164684	0.044728	0.0185209	0.0533535	0.028899	0.0714492	0.0373022	0.0177964	0.0168773	0.0344924	0.0121983	0.111938	0.0359104	0.0778291	0.0600964	0.0701915	0.0871102	0.0287009	0.0712704	0.0686322	0.0467431	0.0112458	0.0406856	0.0248797	0.0172929
82	0.259451	0.0359344	0.259028	0.0490226	0	0.163351	0.136136	0.0159164	0.000362735	0.0100416	0.191123	0.00857189	0.0566747	0.0165436	0.0405364	0.00259634	0.0283064	0.109257	0.0239389	0.031633	0.00860832	0.0263545	0.0378339	0.0650165	0.0661927	0.0652903	0	0.00144477	0.0165497	0.0479283	0.00593697	0.0197375	0.0543001	0	0.0201715	0.166817	0.120999	0.0947115	0.0289655	0.0787957	0.0653471	0.0295396	0	0.0621119	0.0944594	0.0224077	0.0532787	0.0012127	0.0227288
83	0.299378	0.0392895	0.269705	0.0477417	0.013792	0.151742	0.132608	0.015058	0.00523476	0.0239228	0.196064	0.0154396	0.055885	0.0261088	0.0367322	0.0143684	0.0268561	0.112096	0.0235523	0.0371859	0.00661711	0.032535	0.0352694	0.109643	0.0350946	0.0716829	0.00433324	0.0154254	0.0190466	0.0503522	0.0177427	0.0204939	0.0546475	0.018276	0.0291936	0.171102	0.118119	0.106906	0.0405683	0.0848871	0.0490711	0.0319148	0.00195117	0.0757842	0.0764484	0.0218018	0.0557964	0.00196305	0.0227855
84	0.481204	0.415755	0.373476	0.232469	0.102649	0.137119	0.198441	0.109336	0.339591	0.147063	0.733704	0.132073	0.447258	0.0355833	0.0308493	0.0165035	0.0223018	0.29422	0.0285962	0.162552	0.112688	0.23438	0.168259	0.164176	0.35585	0.0752008	0.175652	0.0954236	0.034437	0.0983532	0.348231	0.0221336	0.138929	0.0184908	0.424425	0.32801	0.154334	0.10513	0.028996	0.395671	0.111496	0.194233	0.0503279	0.12977	0.155467	0.0194982	0.0952459	0.00662831	0.0575119
85	0.331629	0.634639	0.851832	0.325579	0.319683	0.145174	0.404066	0.201024	0.949371	0.0766314	1.72557	0.140085	0.546912	0.0588076	0.0279433	0.0402769	0.0190532	0.354614	0.0255864	0.107489	0.0916845	0.489252	0.256854	0.17217	0.61914	0.0813496	0.483734	0.231361	0.110783	0.136321	0.964803	0.0411395	0.207873	0.0363552	0.585927	0.805651	0.106215	0.179432	0.0286227	0.557475	0.222212	0.228736	0.150114	0.0989747	0.237973	0.0112495	0.180336	0.0108701	0.0655462
86	73.7301	0.316518	85.5619	0.103004	2.16637	1.57572	0.501111	2.23787	9.74925	0.330401	4.88051	1.68826	0.336066	0.0228741	0.0194012	0.0893892	0.0127176	0.0813118	34.0894	0.0550291	1.27328	0.089401	14.754	0.0548648	17.8088	3.06676	0.0634408	5.44559	0.0772945	0.508088	0.0294649	27.2276	0.0697038	0.0138124	0.0965414	0.412435	0.118052	0.0229867	0.0430797	0.116601	1.19069	2.38633	9.84011	11.9786	22.1892	0.512649	0.437793	73.1478	0.0236248
87	0.1225	0.0250016	0.2166	0.0400629	0.0498825	0.075294	0.123314	0.0184653	0.0419481	0.0284787	0.12272	0.0264446	0.0541784	0.0612238	0.05345	0.000566994	0.0232837	0.00908596	0.0769535	0.0185073	0.0374193	0.0212139	0.0245195	0.0144865	0.134102	0.0522367	0.0299155	0.061101	0.030097	0.0564956	0.0388415	0.0209685	0.0135582	0.0412931	0.00887868	0.110165	0.0264378	0.066713	0.027838	0.0648962	0.0522861	0.0256809	0.106471	0.068121	0.0597865	0.0107404	0.0434006	0.0210283	0.0196038
88	0.263457	0.03729	0.256719	0.0487577	0	0.164195	0.1363	0.0157389	0.000405877	0.0102719	0.190907	0.011241	0.0577502	0.0161985	0.0404407	0.00243168	0.0284191	0.109543	0.0239047	0.0315915	0.00887102	0.0261445	0.0381927	0.0674467	0.0607027	0.0654387	0	0.00137266	0.0170115	0.0480922	0.0058295	0.0218498	0.0543933	0.00016535	0.0200693	0.166304	0.121837	0.0926188	0.029399	0.0799317	0.0622368	0.0293608	0	0.0617033	0.096363	0.0227621	0.0532971	0.00125745	0.0226529
89	0.289893	0.0375747	0.253375	0.0474427	0	0.169621	0.138446	0.0158835	0.000348227	0.0100848	0.189097	0.0130834	0.0599409	0.0156689	0.0334408	0.00204185	0.0273001	0.11262	0.0227587	0.0320788	0.00815191	0.0260633	0.0387832	0.0917503	0.0445824	0.0672691	0	0.00108635	0.0154617	0.0517934	0.00541329	0.0257035	0.0561518	0	0.0192965	0.167815	0.130107	0.104252	0.0268395	0.085265	0.0585979	0.029766	0	0.0648777	0.0914735	0.0260798	0.0545836	0.00106408	0.0234855
90	0.266505	0.0380461	0.256093	0.0469344	0	0.166459	0.136832	0.016544	0.000364503	0.0101487	0.18983	0.0073093	0.0574734	0.0162795	0.0401523	0.00158182	0.0285061	0.108851	0.0234429	0.0317248	0.0082957	0.0264823	0.0372278	0.0728352	0.0670567	0.0658553	0	0.00118034	0.0167544	0.0498105	0.00605018	0.0212086	0.0545846	0	0.0197892	0.165121	0.123274	0.0944447	0.0286745	0.0806245	0.0607243	0.0295983	0	0.0616894	0.0951352	0.0239907	0.0534294	0.00141479	0.0227664
91	45.4008	0.265845	56.0793	0.0960502	2.12594	1.70148	0.155953	1.46646	4.61257	0.0298568	9.02784	0.469302	0.141908	0.0202763	0.017399	0.00404007	0.014483	0.743124	27.8106	0.0294628	0.511664	0.158853	9.95579	0.0206709	13.4554	1.79833	0.00277811	3.26473	0.0585285	0.231488	0.0440817	19.7141	0.0607416	0.000833567	0.0375703	0.557899	0.0965505	0.0168698	0.11582	0.0672361	0.597795	1.70979	8.04613	12.1335	12.0991	0.347823	0.438924	43.7449	0.0284012
92	0.271713	0.0357104	0.256996	0.0473336	0	0.164997	0.136398	0.0155931	0.000426283	0.0105771	0.190877	0.0157882	0.0626102	0.0166192	0.0350817	0.00150902	0.0279467	0.111012	0.0238818	0.0314257	0.00818028	0.0258723	0.0376254	0.0793381	0.0549775	0.0676628	0	0.00182766	0.0162916	0.0494716	0.0060767	0.02206	0.0548968	9.62e-05	0.0197141	0.16757	0.124116	0.09841	0.0280431	0.0844616	0.0635214	0.0293418	0	0.0645215	0.0948079	0.0254876	0.0545357	0.00125968	0.0229944
93	0.258904	0.0369396	0.257288	0.0469566	0	0.16273	0.135965	0.0159487	0.000458011	0.0102788	0.191738	0.00958447	0.0572211	0.01667	0.0382981	0.00161689	0.0286198	0.108876	0.0242371	0.0315863	0.00863093	0.0264289	0.0374248	0.0707669	0.0633941	0.0659228	0	0.00180021	0.0165896	0.0479569	0.00621049	0.0212097	0.0541199	0.000247367	0.0200239	0.166833	0.120606	0.0960204	0.0290018	0.0799722	0.0643534	0.029464	0	0.0614264	0.0948373	0.0226192	0.0538933	0.00151308	0.0226724
94	0.174218	0.0247264	0.250009	0.0401965	0.0402177	0.0534754	0.12682	0.0201783	0.035555	0.0303888	0.130311	0.0298354	0.0513962	0.0623389	0.0520582	0.000438021	0.0234684	0.00939123	0.0428721	0.0189682	0.0319653	0.0213653	0.0241336	0.0145938	0.171025	0.0439039	0.0235608	0.0521226	0.0303611	0.0666459	0.0372962	0.0185478	0.0151535	0.0330138	0.0116314	0.110774	0.0332776	0.0869507	0.0510513	0.0665175	0.102573	0.0249747	0.0925985	0.0639824	0.0466962	0.0108805	0.0398104	0.0260459	0.0171365
95	0.250487	0.0355097	0.259078	0.0482081	0	0.161762	0.135814	0.0160321	0.000384021	0.0102144	0.191527	0.00740266	0.0568209	0.0168613	0.0415758	0.00229386	0.0287742	0.108716	0.0242207	0.0315586	0.00867285	0.02556	0.0374079	0.0660344	0.06418	0.0661602	0	0.00179861	0.0164782	0.0472886	0.00637272	0.0181744	0.0539006	0	0.0201647	0.168875	0.115579	0.096329	0.0298541	0.0779143	0.0671882	0.0295292	0	0.0611695	0.0970907	0.021619	0.0532502	0.00144036	0.0226034
96	0.272709	0.038596	0.256834	0.0494312	0	0.162615	0.136324	0.0160711	0.000376074	0.0104183	0.189489	0.0120773	0.0562696	0.0163866	0.0382928	0.00249701	0.028001	0.109967	0.023519	0.0317011	0.00853401	0.0262901	0.0377685	0.0765708	0.0608354	0.0651627	0	0.00119392	0.0165197	0.048715	0.00616489	0.022275	0.0546994	0	0.0198275	0.164733	0.124179	0.0956482	0.0286793	0.081641	0.0623152	0.0294423	0	0.0620876	0.0897892	0.0232503	0.0550441	0.00140197	0.0227956
97	0.311989	0.0393235	0.256136	0.0485844	0	0.171238	0.13876	0.016841	0.000315724	0.0103793	0.188239	0.0198161	0.056439	0.015776	0.0302634	0.00235212	0.0262398	0.111826	0.0217172	0.032283	0.00739521	0.026078	0.038479	0.103	0.0303641	0.0690371	0	0.000952629	0.0147916	0.0534988	0.00562823	0.0280243	0.0565332	0	0.0189061	0.158395	0.129955	0.104278	0.0256045	0.0864222	0.0543177	0.0298148	0	0.0638881	0.0773404	0.0256156	0.0563606	0.00140277	0.0238788
98	0.167272	0.0246998	0.254077	0.0416292	0.0339874	0.0560802	0.124956	0.0191573	0.0314323	0.0300933	0.135942	0.0292628	0.0504808	0.0599414	0.0516363	0.000376755	0.0238956	0.0112291	0.0426302	0.0196075	0.0301903	0.0204787	0.0231508	0.0169303	0.17583	0.0445849	0.0200377	0.0522954	0.0279896	0.0701787	0.0375891	0.0179424	0.0163524	0.0313716	0.0117561	0.111743	0.0339783	0.0842395	0.0562596	0.0691258	0.0953319	0.0254654	0.0676946	0.0639296	0.0469368	0.0112322	0.0415896	0.0250349	0.0170245
99	0.28023	0.0403112	0.252153	0.0463781	0	0.167487	0.137465	0.0158846	0.000356916	0.0102346	0.190453	0.0102018	0.0582228	0.0160775	0.0363436	0.00104138	0.0278665	0.110386	0.0230328	0.0319168	0.00805108	0.0259012	0.0374427	0.0873217	0.0544336	0.0662204	0	0.00129243	0.0160975	0.0508277	0.00586661	0.0241184	0.0552759	0	0.0194824	0.166774	0.128988	0.0988706	0.0279002	0.0815834	0.0586337	0.0296686	0	0.0625437	0.09078	0.0254068	0.0540253	0.00137453	0.0231073
100	0.249586	0.0342504	0.261489	0.0464298	0	0.161824	0.135393	0.0162305	0.000371545	0.0102894	0.192196	0.00654991	0.0566066	0.0169811	0.041872	0.00121642	0.0284125	0.108004	0.0242084	0.0313581	0.00884113	0.0261479	0.0374991	0.0640407	0.0647723	0.0665643	0	0.00161356	0.0172238	0.0470316	0.00628263	0.0189233	0.0536576	0	0.0202912	0.16637	0.117102	0.093833	0.0301699	0.0773549	0.0650605	0.0294476	0	0.0606363	0.0950658	0.0218243	0.0530194	0.00142411	0.0224942
101	0.172981	0.0247186	0.248346	0.0404785	0.0379985	0.0537426	0.126104	0.0197266	0.0348657	0.0302573	0.130311	0.0296051	0.0512384	0.0616913	0.0519893	0.000443674	0.0236158	0.00980334	0.0429546	0.0190801	0.0317067	0.0219669	0.0239347	0.0150808	0.169668	0.0437529	0.0228926	0.0524078	0.0290377	0.0682411	0.0374655	0.0185417	0.0153876	0.0325257	0.0115637	0.110908	0.0338089	0.0857848	0.0524277	0.0667724	0.0999588	0.0252283	0.0821024	0.0643917	0.0467719	0.0109773	0.0408974	0.0256201	0.0171848
102	0.272982	0.039375	0.253765	0.0479881	0	0.162213	0.13638	0.0162123	0.000444985	0.0104171	0.190867	0.0164958	0.0577258	0.0164833	0.0348503	0.00185155	0.0278321	0.110216	0.0237344	0.0317683	0.00822834	0.0260926	0.0376406	0.0851523	0.0468211	0.0671846	0	0.00176731	0.0158401	0.0493872	0.00619454	0.0235218	0.0548703	0.000328391	0.0197601	0.168412	0.123886	0.101278	0.0281781	0.083489	0.0630752	0.029357	0	0.062628	0.0882463	0.0237648	0.0566019	0.00136992	0.0230003
103	0.176143	0.0250973	0.236907	0.0392232	0.0518143	0.0520843	0.13118	0.0211314	0.0396542	0.0299359	0.123519	0.0290511	0.0533564	0.0642671	0.0531583	0.000309803	0.0229835	0.00865812	0.0454758	0.0184616	0.0348011	0.0264945	0.024787	0.0140091	0.155145	0.0450578	0.0280632	0.0533404	0.0292981	0.0609482	0.0374492	0.0196876	0.0139377	0.0374549	0.0106785	0.110307	0.0297172	0.0877924	0.0382491	0.0650396	0.102058	0.025206	0.111086	0.0655685	0.0464844	0.0105057	0.0431949	0.0245132	0.0180885
104	0.160716	0.0247456	0.254148	0.0413686	0.033806	0.0581672	0.125079	0.0186167	0.0309286	0.0300228	0.13377	0.0292522	0.0505084	0.0598823	0.0515539	0.000263226	0.0239498	0.0115031	0.0427021	0.0197004	0.030102	0.0221345	0.0229458	0.0173389	0.17077	0.0435341	0.0195738	0.0527411	0.0268387	0.0706969	0.0375404	0.0179561	0.0164985	0.029768	0.011784	0.111416	0.0348926	0.0848445	0.0589351	0.0678819	0.0946719	0.0260976	0.0652017	0.0648248	0.046861	0.0112788	0.038547	0.0247546	0.0170456
105	0.218353	0.0268208	0.255538	0.0435659	0.0565146	0.0913596	0.112237	0.0138953	0.00766122	0.0280498	0.184048	0.0232322	0.0509458	0.0414656	0.048996	0.00523059	0.0262149	0.0370788	0.0355457	0.0238308	0.0117894	0.0683235	0.0164486	0.0223246	0.159245	0.0568862	0.00319997	0.0436956	0.0251243	0.04561	0.0314573	0.0117784	0.0259189	0.0298423	0.0156723	0.116983	0.0528092	0.038798	0.046703	0.0803682	0.0638172	0.0411375	0.0212894	0.0570291	0.036376	0.0139721	0.0700494	0.0142353	0.0153728
106	0.269424	2.56957	3.7418	0.342958	1.99708	0.242064	1.39498	0.444616	6.96833	0.127296	7.03107	0.0153969	0.387361	0.0360922	0.0274232	0.438086	0.0191738	0.0874	0.710894	0.0151743	0.309566	0.348274	3.21714	0.12466	2.7262	0.309924	0.477245	0.83356	0.176474	0.114637	4.60724	0.0192158	0.0875263	0.0526575	0.839859	3.35578	0.0537797	0.465434	0.028543	0.536142	1.95377	0.12386	0.190903	0.0989637	1.40561	0.0081674	0.480383	0.0641243	0.40349
107	0.162894	0.0246618	0.249502	0.0418448	0.0397609	0.061477	0.121536	0.0175188	0.0288569	0.029865	0.135798	0.0290485	0.0500944	0.0589909	0.0513819	0.000179762	0.0241173	0.0121254	0.0427613	0.020004	0.0292631	0.0355401	0.0225956	0.0152634	0.160815	0.0438658	0.0179877	0.0529393	0.0263111	0.0688119	0.0377365	0.0177349	0.0171147	0.0299867	0.0118885	0.113485	0.035507	0.0747534	0.0583752	0.0682432	0.0935782	0.029775	0.0593094	0.0639754	0.0471139	0.0113556	0.0431672	0.0238252	0.0170479
108	0.269796	0.0349434	0.263745	0.0491744	0	0.162144	0.135698	0.0151892	0.000407847	0.0104266	0.193884	0.0091005	0.0572407	0.0165645	0.0373185	0.00167954	0.0278567	0.108368	0.0240998	0.0313527	0.00866167	0.0258677	0.0378516	0.0711361	0.060283	0.0654827	0	0.00170392	0.0173254	0.0479838	0.00605548	0.0222937	0.0539866	5.7e-05	0.0200963	0.16177	0.120989	0.0927884	0.0289626	0.0786995	0.0618814	0.0293145	0	0.061719	0.0964366	0.0224728	0.0537203	0.00137571	0.0226476
109	0.266426	0.0382022	0.25381	0.0504631	0	0.164216	0.137005	0.0156186	0.000306744	0.00960348	0.188814	0.00856173	0.0562899	0.015639	0.0399215	0.00316558	0.0285564	0.110806	0.023281	0.0320793	0.00854684	0.0273551	0.0383775	0.0775739	0.059442	0.0668401	0	0.00057909	0.0158528	0.04802	0.00524133	0.0223413	0.0551449	0	0.0200478	0.171113	0.121266	0.0998119	0.0288544	0.080866	0.0636929	0.0296632	0	0.0630749	0.0959815	0.0233719	0.0559005	0.00126636	0.0229656
110	0.147006	0.0247956	0.25424	0.0427963	0.0319187	0.065183	0.116793	0.0175474	0.0264928	0.0293886	0.136958	0.0284395	0.0496833	0.0568687	0.0515736	0.000118876	0.0244927	0.0133169	0.0428669	0.0204895	0.0282194	0.0269807	0.0218598	0.0215198	0.170646	0.0437488	0.0159995	0.0544766	0.0262335	0.0748342	0.0379602	0.0173277	0.0177895	0.026988	0.0118368	0.114109	0.0372436	0.0807104	0.0648244	0.0689996	0.0841677	0.02715	0.0439274	0.0654471	0.0469655	0.011785	0.0388954	0.0229358	0.0171231
111	0.109902	0.0279063	0.162247	0.0440314	0.0056888	0.0988963	0.121161	0.00113014	0.00381313	0.0209433	0.199448	0.0111921	0.0317297	0.0223101	0.126438	0.0355818	0.0284282	0.0344183	0.0568313	0.02195	0.0036445	0.0312932	0.00170169	0.0112013	0.0600768	0.0654361	0.000256644	0.0259214	0.0338897	0.0414739	0.0267238	0.0149683	0.0460546	0.00121517	0.0162944	0.136123	0.0815716	0.0397906	0.0188344	0.108529	0.0403118	0.0119646	0	0.0449707	0.0868568	0.0162484	0.0194049	0.00450345	0.0166118
112	0.253253	0.0356854	0.258645	0.0482073	0	0.163553	0.136048	0.0158524	0.000430726	0.0101258	0.190478	0.00950449	0.0575063	0.0164058	0.0410518	0.00219037	0.0288623	0.10888	0.0239178	0.031679	0.00867507	0.0270615	0.0377309	0.0627842	0.0685123	0.0661047	0	0.00101741	0.0171191	0.0478773	0.00607626	0.0203223	0.0542473	0	0.0202914	0.168153	0.119033	0.0913944	0.029382	0.081076	0.064011	0.0293889	0	0.0621905	0.101409	0.0224933	0.0544651	0.00137028	0.022531
113	0.163857	0.0246724	0.253569	0.0408023	0.0355613	0.0561935	0.124765	0.0183579	0.0332889	0.0302679	0.132469	0.0296199	0.0509123	0.0610543	0.051788	0.000341734	0.0237551	0.0103889	0.0427675	0.0193176	0.0309686	0.0212651	0.0235619	0.0154578	0.170501	0.0441964	0.0215583	0.052458	0.0282031	0.0681542	0.0374606	0.0181791	0.0158059	0.0311591	0.0117847	0.111208	0.034474	0.0858478	0.0555577	0.0671967	0.100335	0.0251007	0.078679	0.0645262	0.0468577	0.0110706	0.0388942	0.0259934	0.0170074
114	0.303293	0.0417879	0.249811	0.0496468	0	0.173492	0.139543	0.0159903	0.000325858	0.00961582	0.184459	0.0144022	0.0553142	0.0147317	0.0311808	0.00296363	0.0272192	0.114303	0.021612	0.0326268	0.00779436	0.0273108	0.0388596	0.104698	0.0354882	0.0685387	0	0.000167516	0.0140998	0.0534332	0.00472664	0.0290725	0.0573188	0	0.018775	0.167356	0.133166	0.110605	0.0253182	0.0857647	0.0562374	0.0301312	0	0.0651626	0.0877675	0.0261121	0.0581036	0.00106676	0.0239423
115	0.110485	0.0278439	0.161121	0.0442918	0.00626625	0.0990937	0.121124	0.00110696	0.00392493	0.0209036	0.199208	0.0107021	0.0315911	0.0219136	0.126643	0.0365272	0.0284515	0.034204	0.0567884	0.0219571	0.00340727	0.0312353	0.00162026	0.0112433	0.0607924	0.0642943	0.000279038	0.0259055	0.0338819	0.0414169	0.0268527	0.0160463	0.0460095	0.00127251	0.0160782	0.137029	0.0825009	0.0395323	0.0189342	0.108294	0.0402476	0.0119387	0	0.0457709	0.091343	0.0163174	0.0195213	0.00416967	0.0166312
116	0.182804	0.0253628	0.238057	0.0436353	0.0555913	0.0689094	0.109715	0.0144464	0.020197	0.0293215	0.146494	0.0275937	0.0490149	0.0535441	0.0509554	0.000435568	0.0247399	0.016443	0.0412225	0.0214808	0.0248186	0.0590229	0.0207379	0.0158777	0.157838	0.0450205	0.0118192	0.0531136	0.0276181	0.062367	0.0370439	0.0159691	0.0191878	0.0270086	0.0122263	0.114588	0.0354038	0.0584782	0.0564426	0.0709419	0.0771248	0.0357254	0.0351528	0.0648781	0.0462139	0.012087	0.0586982	0.0217837	0.0167693
117	0.29102	0.0390135	0.258419	0.0513412	0.00469359	0.167204	0.136883	0.0157176	0.000918608	0.0145349	0.187729	0.0129469	0.0603459	0.0159962	0.0345416	0.0115788	0.0265522	0.112097	0.0220455	0.0318104	0.00682582	0.0263739	0.0377946	0.0894056	0.0487861	0.0718337	0	0.000218659	0.0193543	0.0512182	0.00511621	0.0261506	0.0558182	0	0.0197149	0.167384	0.130016	0.10128	0.0294315	0.0847495	0.0552596	0.0293368	0.00365738	0.0709733	0.0877063	0.0244227	0.0567773	0.00168866	0.0244022
118	31.6086	5.76419	44.2645	0.144783	2.59789	0.0779214	1.71792	9.65001	5.36385	0.0675166	13.7281	6.76163	0.736735	0.294507	0.0263638	0.19018	0.0152482	1.24216	19.2218	0.162381	10.9893	0.189622	29.0398	0.0867491	11.3948	1.09799	3.83221	0.491287	0.355607	0.37112	0.175435	8.04017	0.207002	0.916466	0.0160531	2.79623	0.0223087	0.297671	1.02546	0.0397575	9.80978	0.407479	2.89317	12.4717	1.73752	0.00659202	0.12647	39.4833	0.397901
119	0.239037	0.0362225	0.259345	0.0498347	0	0.160094	0.134174	0.0147137	0.00039005	0.0107396	0.191452	0.0106058	0.0577859	0.016796	0.0444026	0.00263072	0.0297539	0.106717	0.0249295	0.0308895	0.00894922	0.0265394	0.0369759	0.0475286	0.0808723	0.0666455	0	0.00180412	0.0187691	0.0471038	0.00644146	0.017964	0.0529194	0	0.0204416	0.166287	0.112659	0.0868801	0.0302705	0.0784666	0.0657269	0.028887	0	0.0608506	0.103842	0.0213429	0.0544951	0.00135541	0.0220736
120	0.261857	0.0362024	0.257737	0.048752	0	0.161355	0.135644	0.0158569	0.000385822	0.0103537	0.191448	0.0104096	0.0566061	0.0163648	0.0385916	0.0027743	0.0281887	0.10892	0.0242334	0.0314968	0.00885855	0.0259167	0.0378585	0.0686223	0.0629493	0.0641393	0	0.00151427	0.0170897	0.0469891	0.00605791	0.0207526	0.0540622	0	0.0201965	0.163851	0.121828	0.0930876	0.029555	0.0789655	0.0652272	0.0293546	0	0.061143	0.0940935	0.022078	0.0524816	0.00140758	0.0225346
121	25.9901	4.85425	26.4895	0.28356	2.17993	0.0143593	2.99925	16.4966	12.177	1.58497	8.64952	14.3438	0.353174	0.0577457	0.0206673	0.0815372	0.011884	0.0461535	41.4296	0.0774571	16.8703	0.0510947	40.4934	0.0729147	9.41523	0.187617	0.352321	2.03788	0.0523352	0.968423	0.141166	11.7121	0.33213	0.0266108	0.0635136	3.58878	0.187629	0.459083	0.165075	0.0255694	15.4203	0.145905	4.4367	29.1087	1.41554	0.535654	1.97053	27.3729	0.0693292
122	0.267699	0.034319	0.262228	0.0488648	0	0.16371	0.136773	0.016111	0.000357609	0.00963185	0.188706	0.00630374	0.0548409	0.0158962	0.0412922	0.00260016	0.0278615	0.109043	0.0238123	0.0319988	0.00920541	0.0260797	0.0383102	0.0652982	0.0697888	0.0640081	0	0.000585676	0.0166922	0.0487612	0.0058774	0.0216539	0.0545132	0	0.0201844	0.161117	0.121623	0.0915879	0.0292861	0.0790713	0.061751	0.0296658	0	0.0621923	0.0928035	0.0224083	0.0545356	0.00145959	0.0226664
123	0.121331	0.025102	0.212946	0.0397612	0.0536694	0.0745302	0.124543	0.0186513	0.0423844	0.0284892	0.119077	0.0261581	0.0549147	0.0619652	0.0540092	0.000123664	0.023064	0.00997143	0.0762664	0.0184012	0.0378566	0.0210134	0.02495	0.0145918	0.138761	0.0514784	0.0309712	0.0628926	0.0304335	0.0562744	0.0389618	0.021311	0.013399	0.0419297	0.00882459	0.110521	0.0257888	0.0720227	0.0275152	0.0642435	0.0557806	0.0257733	0.115953	0.0689323	0.0713817	0.0104976	0.045749	0.0207678	0.0197243
124	0.264472	0.0372843	0.25893	0.0489114	0	0.161438	0.135662	0.0153671	0.000706395	0.0100262	0.189649	0.00976624	0.0553884	0.0166217	0.0423571	0.00166151	0.028357	0.108363	0.0239636	0.0317705	0.00830875	0.0266186	0.0372767	0.0735893	0.0605693	0.0665735	0	0.00103995	0.0166381	0.0476083	0.0062185	0.0216092	0.0541736	0.00169024	0.0202727	0.164658	0.11995	0.0937415	0.0291814	0.0795833	0.0595037	0.0294661	0.000221923	0.0621658	0.096526	0.0221447	0.0550855	0.00153376	0.0225989
125	0.243251	0.0336822	0.262442	0.0461183	0	0.16024	0.134648	0.0150885	0.000413036	0.0105536	0.193074	0.0071344	0.0584899	0.0170781	0.0421774	0.00161331	0.0289408	0.107079	0.0247899	0.0309771	0.00886422	0.0261868	0.0371683	0.056101	0.0751486	0.065906	0	0.00196043	0.0181797	0.0462692	0.00626175	0.0176551	0.0530684	0.000260312	0.0204424	0.16411	0.115152	0.0875592	0.0301898	0.0789609	0.066229	0.0290501	0	0.061506	0.0973116	0.0222641	0.0531136	0.00132796	0.022212
126	0.28473	0.0380485	0.256816	0.0489172	0.00894567	0.160994	0.135246	0.0161657	0.00107503	0.0196914	0.187166	0.0128947	0.0583256	0.0174298	0.0335223	0.0107345	0.0272707	0.112957	0.0223449	0.0333618	0.00667902	0.0297334	0.0414306	0.0900598	0.0485172	0.0704815	0.00466562	0.0055059	0.0233043	0.0553695	0.00651424	0.0274358	0.0549474	0.0128801	0.0192853	0.171617	0.119426	0.0987227	0.0311525	0.090015	0.0594808	0.0314909	0.0016821	0.0764395	0.0871803	0.0246246	0.0584448	0.00369433	0.0229891
127	1.92688	3.59367	6.08982	0.413117	3.81507	0.0429403	0.848233	5.22097	8.42393	0.340302	7.52199	4.83308	0.24833	0.164367	0.0203831	0.559206	0.0137951	0.126084	10.5153	0.0214223	3.08423	0.567653	11.6522	0.253875	3.25351	0.0412926	0.848261	1.08141	0.0279001	0.546912	0.858471	2.71257	0.0634009	0.139721	0.332341	3.36063	0.0378251	0.445203	0.0479698	0.15942	7.80699	0.216422	1.07805	5.12182	0.842675	0.227098	0.960499	4.11651	0.265298
128	0.299007	0.0368333	0.2626	0.0493364	0	0.170683	0.138644	0.0172182	0.000266193	0.00994479	0.187245	0.0116092	0.0536777	0.0149006	0.0345654	0.00237559	0.0265733	0.112317	0.022768	0.0323165	0.00888426	0.0259142	0.0392721	0.0889284	0.046468	0.0671447	0	0.000673031	0.0154282	0.0526324	0.00534596	0.0276584	0.056339	0	0.019187	0.156945	0.130149	0.102515	0.0264484	0.0825671	0.0536094	0.0298348	0	0.0638524	0.0805221	0.0252064	0.0559424	0.00128982	0.0235008
129	0.582267	0.151092	0.937055	0.0441269	0.0221119	0.0997012	0.207726	0.0358205	0.261512	0.0168754	0.308532	0.588122	0.0585178	0.0246908	0.0367839	0.00175046	0.0990296	0.128069	0.100969	0.03064	0.284364	0.023487	0.336728	0.0665374	0.145567	0.0646233	0.123186	0.0494283	0.016468	0.0470302	0.0158535	0.157448	0.0325918	0.0128808	0.0557642	0.230625	0.0942496	0.0888754	0.0268107	0.0656215	0.103717	0.111876	0.203811	0.22801	0.234299	0.176365	0.128271	0.562182	0.0757272
130	0.202526	0.0273438	0.251782	0.0444004	0.0569279	0.0971246	0.112122	0.014309	0.00670551	0.0276717	0.17944	0.0227884	0.0505992	0.0365934	0.0454119	0.00045953	0.0268047	0.0389339	0.03022	0.0245117	0.00854194	0.0657417	0.0134918	0.018608	0.184833	0.0568697	0.00165332	0.043038	0.027003	0.0442666	0.0311429	0.0101628	0.0264141	0.0360142	0.0155176	0.115504	0.0466421	0.037745	0.0508652	0.0919185	0.0753202	0.0376871	0.0180967	0.0525121	0.0406981	0.0134508	0.0738234	0.014065	0.0146832
131	0.2485	0.0350871	0.257776	0.0486516	0	0.16185	0.135645	0.0164149	0.000407441	0.0102839	0.190868	0.00966206	0.0580703	0.0166623	0.0413882	0.00304713	0.0288979	0.108111	0.0242671	0.0314571	0.00887163	0.02606	0.0375363	0.0569908	0.0698566	0.0649267	0	0.00169919	0.0171431	0.0474149	0.00637317	0.0198372	0.0536922	6.54e-05	0.0202541	0.16763	0.118339	0.0896425	0.0294946	0.0795211	0.064719	0.0293561	0	0.0610412	0.0986635	0.0217629	0.0531013	0.001408	0.0224213
132	0.233856	0.824785	1.4088	0.519419	0.660533	0.211216	0.365794	0.259995	1.45304	0.111759	2.53226	0.097916	0.590097	0.0784002	0.0309775	0.0611782	0.0203609	0.375586	0.0267025	0.0635518	0.122262	0.750737	0.368697	0.200738	1.29357	0.142914	0.632125	0.198821	0.139461	0.0767493	1.28537	0.0335563	0.252173	0.0210878	0.797759	0.936122	0.150094	0.0700384	0.0222249	0.740263	0.268497	0.122928	0.216876	0.0721649	0.371559	0.0116312	0.167906	0.0150595	0.0820684
133	0.107124	0.0269699	0.175585	0.045403	0.0155681	0.0885355	0.114551	0.00108554	0.00632352	0.0229015	0.208876	0.0162187	0.0344854	0.0278631	0.121743	0.0213915	0.02761	0.0317889	0.0488821	0.0219915	0.00597835	0.0293109	0.00277239	0.0126026	0.0704818	0.0662289	0.00105833	0.0357845	0.0313098	0.0475881	0.0327766	0.0111328	0.0396095	0.0032448	0.0150802	0.124307	0.0728712	0.0365355	0.022097	0.0950684	0.0359789	0.0140756	0	0.0419304	0.0550446	0.0140959	0.0236152	0.00660759	0.0167256
134	0.266922	0.0382789	0.255818	0.0480559	0	0.163562	0.136086	0.0155574	0.000420358	0.0104773	0.190394	0.0150749	0.0578999	0.0165436	0.0353113	0.00235869	0.0280002	0.110011	0.0238066	0.0315774	0.00847915	0.0257006	0.0379295	0.0819564	0.0497036	0.0683325	0	0.00179726	0.0165097	0.0482907	0.00600707	0.0227868	0.0546137	0.000152895	0.0199003	0.167567	0.121059	0.0991134	0.0284408	0.082138	0.0625893	0.0294082	0	0.0624904	0.0910569	0.02328	0.0546508	0.00133575	0.0229022
135	0.300101	0.0338897	0.265446	0.0497905	0	0.169545	0.138296	0.0167477	0.000365892	0.00968204	0.188474	0.00515451	0.0528072	0.0153007	0.0385294	0.00158989	0.026612	0.110009	0.0222838	0.0323584	0.00858897	0.0256026	0.0388511	0.07625	0.056254	0.0637424	0	0.000362682	0.0155109	0.0523143	0.00550382	0.0239879	0.0555745	0	0.0194609	0.146192	0.128496	0.0972128	0.0269986	0.0790903	0.0532481	0.0299893	0	0.0625861	0.0768516	0.0227203	0.05658	0.00151638	0.0232757
136	0.256702	0.0344778	0.262425	0.0472877	0	0.160942	0.13501	0.0147508	0.000473435	0.0104936	0.191963	0.00944131	0.0592068	0.0173723	0.0381867	0.00165093	0.0283586	0.108144	0.0244882	0.0310665	0.00859831	0.0261309	0.0372492	0.0643415	0.0708283	0.0652785	0	0.00186941	0.0174389	0.0474291	0.00644641	0.0194295	0.0535934	7.85e-05	0.0202556	0.160969	0.118543	0.0891237	0.0295803	0.0809654	0.0669608	0.0292856	0	0.0629312	0.0950258	0.0233688	0.053129	0.00129587	0.0224937
137	0.177474	0.024832	0.246991	0.0399478	0.0416583	0.0518518	0.12738	0.0202371	0.036626	0.03028	0.128681	0.0296787	0.051987	0.0630089	0.0523367	0.000414547	0.0233283	0.00916818	0.0433748	0.018854	0.0327971	0.0231465	0.0243056	0.0139056	0.169581	0.0430046	0.0247361	0.0522358	0.0298966	0.065202	0.0372788	0.0188527	0.0148378	0.0342647	0.0113696	0.110618	0.031904	0.0895254	0.0482449	0.066117	0.103121	0.0250709	0.0960944	0.0648445	0.046761	0.0107585	0.0394416	0.0255001	0.0173856
138	0.165238	0.0246885	0.25297	0.0408663	0.0346694	0.0550327	0.125723	0.0184553	0.0330522	0.0302294	0.132587	0.0295799	0.050821	0.0608262	0.0517227	0.000355486	0.0238441	0.0105756	0.042721	0.01936	0.0308744	0.0211358	0.0235205	0.0150162	0.170861	0.0433447	0.0212864	0.0522058	0.027526	0.0698363	0.0374475	0.0182005	0.0158849	0.0310261	0.0117795	0.111138	0.0337185	0.0855317	0.0563891	0.0673088	0.0983443	0.0257586	0.0764859	0.0640828	0.0468338	0.0111365	0.0390495	0.0258098	0.0170089
139	0.163942	4.66687	7.1587	0.426215	5.22745	0.28669	2.80598	1.55361	12.1301	0.152262	14.0911	1.53056	0.30871	0.127376	0.0239437	0.644715	0.0175037	0.214398	4.34362	0.00879239	0.885942	0.810286	8.68624	0.124569	6.53675	0.391948	1.99878	1.33524	0.586906	0.457115	5.19572	0.0113598	0.222343	0.345635	0.510465	5.76768	0.0339185	0.389873	0.0263071	0.800927	5.81436	0.199127	0.443021	1.17391	3.03062	0.14803	1.18334	0.024658	0.516023
140	0.241164	0.033374	0.270603	0.04527	8.42e-05	0.151805	0.132015	0.0156029	0.000533538	0.0118379	0.196114	0.00752538	0.0568	0.0183069	0.0426761	0.00116541	0.0279643	0.102347	0.0269093	0.0300972	0.0087284	0.0255587	0.0345496	0.0564272	0.0825502	0.0646661	0	0.00333248	0.0192541	0.0438101	0.00801793	0.017103	0.0507904	0.00145878	0.0203033	0.152652	0.11251	0.0835723	0.030897	0.0771115	0.0637402	0.0286163	0	0.0591551	0.0824708	0.020399	0.050692	0.00174754	0.0212968
141	0.265963	0.0343932	0.260264	0.0477995	0	0.163002	0.135769	0.0155705	0.000438453	0.0105744	0.191798	0.0100389	0.0580879	0.0169622	0.037334	0.00157521	0.0277395	0.109051	0.0241896	0.0313082	0.00846732	0.0261407	0.0373902	0.0699564	0.0605946	0.0663053	0	0.00200201	0.0166602	0.0481706	0.00629723	0.0202303	0.0541468	0	0.0198958	0.164811	0.119509	0.0951545	0.0287413	0.0797577	0.0648568	0.0293462	0	0.0625976	0.0968736	0.0234009	0.0530334	0.00136684	0.0227284
142	0.166558	0.0246799	0.253627	0.0409091	0.0344331	0.0555261	0.12519	0.0193706	0.0333341	0.03019	0.132206	0.0295363	0.0508185	0.0607437	0.0518256	0.000283428	0.0237406	0.0103859	0.0427018	0.0193217	0.0309913	0.0207181	0.0235954	0.0143866	0.173339	0.0433003	0.0215384	0.0520986	0.0278508	0.0703031	0.0375371	0.0182271	0.0158214	0.0312962	0.0117102	0.111111	0.0339829	0.0857516	0.0571206	0.067295	0.0984298	0.0249866	0.074856	0.0644998	0.0468355	0.0111333	0.0385138	0.0257212	0.0170559
143	0.286713	0.0400471	0.251581	0.0476364	0	0.170835	0.138396	0.0166618	0.000354587	0.0101176	0.189426	0.0117592	0.0588224	0.0156695	0.03623	0.00208778	0.0276348	0.112121	0.0223728	0.0321581	0.00791525	0.026408	0.0379211	0.0909223	0.046836	0.0674335	0	0.0011493	0.0153417	0.051831	0.00547483	0.0263018	0.0560762	0	0.0192082	0.168166	0.13179	0.102511	0.0267395	0.0837446	0.0571146	0.0298199	0	0.063452	0.0923495	0.0259372	0.053897	0.00118274	0.0234368
144	0.294525	0.038958	0.251725	0.0480577	0	0.169904	0.138225	0.015005	0.000394068	0.0101376	0.187842	0.00922633	0.0592463	0.0158955	0.0352092	0.00172602	0.027461	0.11273	0.0226863	0.0320231	0.00780518	0.0268358	0.0378207	0.0953472	0.04883	0.0672217	0	0.00111461	0.0148934	0.0520156	0.00555844	0.0263079	0.0563155	0	0.018984	0.166882	0.130412	0.105395	0.0261008	0.0838429	0.0588615	0.0298277	0	0.0662705	0.0912257	0.0271154	0.0565464	0.00120871	0.0236667
145	0.23013	0.0320683	0.272923	0.0497262	0.00328926	0.139145	0.127618	0.0132234	0.000808266	0.0145997	0.198913	0.014972	0.0608571	0.0238535	0.0450496	0.00783105	0.0299812	0.0943147	0.0300612	0.0286753	0.00787434	0.0248879	0.0299424	0.0379836	0.0953929	0.0640176	0	0.0104337	0.0234221	0.0405158	0.0138542	0.0142486	0.0459718	0.00371776	0.0214621	0.1523	0.105871	0.0708589	0.0356009	0.0778426	0.0598729	0.0286306	0.0018072	0.0610696	0.0943003	0.0190552	0.0542938	0.00246511	0.0190613
146	0.287517	0.0372428	0.254018	0.0478833	0	0.166109	0.137172	0.0150846	0.000386917	0.0105093	0.18948	0.015061	0.0607409	0.0162414	0.0335079	0.00182823	0.027217	0.111797	0.0232475	0.0317127	0.00819351	0.0257269	0.0382554	0.0944511	0.0438955	0.0670704	0	0.00142191	0.0156111	0.0506898	0.00576646	0.0251338	0.0555912	0	0.019411	0.165097	0.128634	0.102315	0.0273626	0.0841303	0.0610942	0.0294814	0	0.0653728	0.0899699	0.0258031	0.0552928	0.00120635	0.0233261
147	0.326185	0.0348699	0.267217	0.0520294	0	0.174094	0.138924	0.016651	0.000345703	0.00993207	0.187639	0.00904313	0.0513801	0.014874	0.0363147	0.00205182	0.0256846	0.111995	0.0210366	0.0325551	0.00762767	0.0254241	0.0392447	0.0896828	0.0412553	0.0676648	0	0.000284106	0.0149389	0.0535586	0.00495128	0.026604	0.0567525	0	0.0191411	0.146788	0.137436	0.105974	0.0257025	0.0824047	0.0476734	0.029776	0	0.0642548	0.0713247	0.0237762	0.0567713	0.00125567	0.0237106
148	0.267716	0.0371323	0.258052	0.0471769	0	0.165931	0.137032	0.0165406	0.000366091	0.0100778	0.191638	0.00907084	0.0559493	0.0160973	0.038987	0.00150015	0.0276858	0.110302	0.0233044	0.0318526	0.00852743	0.0265187	0.03807	0.0815395	0.0514244	0.0680887	0	0.00140733	0.0162432	0.0489136	0.00577261	0.0217289	0.0549359	0	0.0197723	0.167931	0.124296	0.101225	0.0280554	0.0792592	0.0603135	0.0296184	0	0.0615993	0.0903199	0.023047	0.0533689	0.0013012	0.0229973
149	0.176478	0.0250053	0.243483	0.0393751	0.0453599	0.0520265	0.129733	0.0189363	0.0378181	0.0304626	0.127273	0.0297958	0.0523276	0.063859	0.0524592	0.00048407	0.0231167	0.00879714	0.0434489	0.0186806	0.0332942	0.023489	0.0244722	0.0137478	0.164439	0.0442327	0.0260285	0.0519131	0.0314995	0.061754	0.0368891	0.0189175	0.0143661	0.0353251	0.0113261	0.110257	0.0307771	0.089579	0.0431806	0.0657438	0.106404	0.0250367	0.108751	0.0635392	0.0461649	0.0106334	0.0412877	0.0262992	0.0174342
150	0.269341	0.0368527	0.256843	0.0483163	0	0.164324	0.136824	0.0162088	0.000355189	0.00995638	0.18976	0.00925827	0.0553683	0.0161447	0.0383058	0.0017796	0.0281339	0.109692	0.0237435	0.0319926	0.00862919	0.0261694	0.0380194	0.0738519	0.0622194	0.0656643	0	0.00103155	0.0160736	0.0487925	0.00599076	0.0204959	0.0548241	0	0.0199136	0.167741	0.122924	0.0984931	0.0285944	0.0792786	0.0638966	0.0296588	0	0.0616903	0.0924224	0.0225018	0.0537808	0.00133739	0.0228972
151	0.283389	0.037432	0.258695	0.0474031	0	0.16531	0.136011	0.0161369	0.000492851	0.0110683	0.188982	0.0237757	0.0608631	0.0169623	0.0344852	0.00227353	0.0272571	0.110696	0.0236408	0.0312945	0.00808886	0.0256664	0.037481	0.0797869	0.0506285	0.067893	0	0.00210172	0.0160923	0.049903	0.00643864	0.0259658	0.054872	0	0.01934	0.159329	0.125308	0.0961124	0.0277369	0.0876695	0.0612287	0.0290711	0	0.0627243	0.0815894	0.0254715	0.0542297	0.00146912	0.0230836
152	0.265122	0.0348486	0.261706	0.048302	0	0.160077	0.134983	0.0150975	0.000467709	0.0102568	0.19352	0.00959489	0.0553144	0.0168954	0.0379767	0.00190815	0.0277769	0.107212	0.0246609	0.0313977	0.00852287	0.0261584	0.0368032	0.065962	0.0741499	0.0638097	0	0.00124264	0.0175757	0.0476306	0.00663847	0.0190346	0.0535848	0	0.0203717	0.16031	0.121589	0.0886179	0.0292399	0.0787845	0.0601412	0.0291706	0	0.0610355	0.0856052	0.022181	0.0527793	0.00155569	0.0223516
153	0.282069	0.0368686	0.256964	0.0482477	0	0.166123	0.137176	0.0162527	0.000359384	0.0102996	0.189366	0.0112618	0.0548518	0.0161014	0.039155	0.00213896	0.0275782	0.108881	0.0233766	0.031963	0.00807338	0.0264288	0.0378223	0.0727131	0.0664761	0.0654878	0	0.000864955	0.0163413	0.0512887	0.0059752	0.0219265	0.0550061	0	0.0197047	0.162774	0.123903	0.0948905	0.0279524	0.0817237	0.0596057	0.029444	0	0.0622963	0.0881801	0.0239815	0.0555056	0.00150596	0.0229386
154	0.328396	0.242647	0.248595	0.0500199	0.0221875	0.114757	0.131139	0.0975913	0.0110501	0.0727681	0.238532	0.0171205	0.182663	0.0249476	0.0432604	0.00194427	0.0285172	0.234224	0.0290017	0.0664325	0.0266194	0.0382756	0.11694	0.216609	0.0907359	0.0678863	0.0854414	0.129933	0.0736264	0.0545158	0.0931501	0.0182358	0.0677897	0.0308674	0.10335	0.30803	0.125492	0.105528	0.0367173	0.165867	0.100429	0.0603118	0.00667028	0.244812	0.0822111	0.0167804	0.0755276	0.0340711	0.0233347
155	0.256496	0.0364086	0.259396	0.0465544	0	0.163337	0.136167	0.0165806	0.00039633	0.0103949	0.191493	0.00925523	0.05709	0.0165465	0.0422731	0.00161088	0.0282328	0.10871	0.0237771	0.0314764	0.00867258	0.0262479	0.0377048	0.0684777	0.0600486	0.0682018	0	0.0016542	0.0169431	0.0477746	0.00607753	0.020024	0.0541619	0	0.0199628	0.166339	0.120194	0.0964419	0.0293173	0.0785741	0.062647	0.0294075	0	0.0608821	0.0915698	0.0223953	0.0527877	0.00137347	0.022687
156	0.238672	0.0343806	0.260577	0.0472564	0	0.158958	0.134311	0.0159071	0.000494324	0.0105448	0.192762	0.00835176	0.0572816	0.0175753	0.0435753	0.00182337	0.0291279	0.106436	0.0251751	0.0310417	0.00887696	0.0255737	0.0364289	0.0497362	0.077589	0.064274	0	0.00229437	0.0176486	0.0461645	0.00696855	0.0176712	0.05277	0.00018608	0.0204327	0.164447	0.115329	0.0873737	0.0300782	0.0779358	0.0673718	0.0291523	0	0.0602849	0.0949344	0.0211011	0.0528092	0.00161443	0.0221503
157	0.292561	0.0383219	0.255895	0.0470862	6.26e-05	0.168694	0.138064	0.0168369	0.000530285	0.0101671	0.18953	0.0102034	0.0520268	0.0155929	0.0360984	0.00175208	0.0276417	0.111082	0.0229311	0.032247	0.00803341	0.0262966	0.0378817	0.0912905	0.0486617	0.0675716	0	0.00137496	0.0152422	0.0518266	0.00568852	0.0263095	0.0559189	0.000923228	0.01916	0.160956	0.129532	0.102103	0.0269383	0.0822044	0.054691	0.0296499	0	0.0627795	0.0834918	0.0246597	0.0531151	0.00150943	0.0233837
158	0.177225	0.0246448	0.247652	0.0413917	0.0384338	0.0572742	0.122545	0.0182663	0.0321995	0.0300031	0.134059	0.0292139	0.0505428	0.0598033	0.0518245	0.000431009	0.0238961	0.0109437	0.0428307	0.0194999	0.0304502	0.022711	0.0232834	0.016026	0.157548	0.0443097	0.0204416	0.0531723	0.028233	0.0679611	0.0378023	0.0180701	0.0161868	0.0305179	0.0116777	0.111508	0.0333887	0.075812	0.0524516	0.0675867	0.0937077	0.0258851	0.0623656	0.0648522	0.0469521	0.0112911	0.0436719	0.0250809	0.0170829
159	0.1695	0.0247492	0.254632	0.0415403	0.0370909	0.0607576	0.121262	0.017009	0.0304571	0.0301177	0.137037	0.0293096	0.0501518	0.0590768	0.0515427	0.000416056	0.0240381	0.0115233	0.0422114	0.019765	0.0295895	0.0249059	0.0230176	0.01575	0.161842	0.043508	0.0191695	0.0525241	0.0286029	0.0693831	0.0375535	0.0176773	0.0165687	0.0295814	0.0119702	0.111471	0.0355197	0.0793527	0.056936	0.0680864	0.0906272	0.0253316	0.0632755	0.0643785	0.0467611	0.0114209	0.0397024	0.0257066	0.0168621
160	0.27165	0.0393285	0.256729	0.0442318	0	0.166215	0.136971	0.0173457	0.000405091	0.0104199	0.191246	0.00958172	0.0572962	0.0165659	0.0371009	0.00122758	0.0278676	0.109242	0.0232126	0.0316544	0.00805748	0.0255338	0.0371126	0.0857172	0.054247	0.0667462	0	0.00166305	0.016254	0.0497733	0.00627419	0.0231498	0.0547575	0	0.0194459	0.16362	0.126353	0.0993683	0.028214	0.0810963	0.0592198	0.0295048	0	0.0612375	0.0859211	0.0246839	0.0529336	0.00138902	0.0229702
161	0.175076	0.0246755	0.252944	0.0405083	0.0353078	0.0535086	0.125725	0.0193003	0.0343044	0.0303133	0.131315	0.0297497	0.0510452	0.0616285	0.051836	0.000381947	0.0237213	0.00990055	0.0427257	0.0191442	0.0314233	0.0208226	0.0238052	0.0148282	0.17407	0.0428915	0.0223073	0.052094	0.0285691	0.0684187	0.0373635	0.0183745	0.0155304	0.0319968	0.0117123	0.11094	0.0339847	0.0853612	0.055473	0.0669552	0.0993017	0.0249697	0.0809568	0.0656876	0.0467701	0.0110013	0.0389371	0.0257621	0.0170571
162	0.288469	0.0413009	0.250949	0.0472314	0	0.170701	0.138677	0.0167164	0.000328597	0.00999496	0.188334	0.00755474	0.0560407	0.0155278	0.0349779	0.00152986	0.0278353	0.111832	0.0223797	0.0323138	0.00782746	0.0264524	0.0376861	0.0956913	0.0482499	0.065674	0	0.000901214	0.0149143	0.051777	0.00563277	0.0254556	0.056259	0	0.0190142	0.167666	0.132088	0.104588	0.0266517	0.0802179	0.0583348	0.0300084	0	0.0628648	0.0939915	0.0264002	0.0548204	0.00134207	0.0235365
163	0.162715	0.0246792	0.255456	0.0412212	0.0340307	0.0555511	0.124547	0.0183693	0.0320567	0.0300581	0.132895	0.0293379	0.0507344	0.0602403	0.0517217	0.000206312	0.0239133	0.0110668	0.0428724	0.0195294	0.0306016	0.0212837	0.0233286	0.0174404	0.168657	0.0439238	0.0205698	0.0518556	0.0268662	0.0705423	0.0376647	0.0181452	0.0161872	0.0304651	0.011715	0.111403	0.0342147	0.0852558	0.0582346	0.067535	0.0961225	0.0259062	0.0753005	0.0643125	0.0469434	0.0111869	0.039207	0.0251577	0.0170915
164	0.168958	0.0248404	0.252081	0.0402976	0.0364776	0.0537139	0.127918	0.0186733	0.0341845	0.0303938	0.131177	0.0297104	0.0512476	0.0619046	0.0517899	0.000400349	0.0235513	0.0101539	0.0427581	0.0191976	0.0314756	0.0205524	0.023755	0.0143045	0.168082	0.0437326	0.0224877	0.0518747	0.0288912	0.0664429	0.0370562	0.0183394	0.0154557	0.0321738	0.0116993	0.110811	0.0331603	0.0867995	0.0534127	0.0668753	0.101311	0.0250993	0.0853334	0.0641358	0.046539	0.0109531	0.0395617	0.0259913	0.0170824
165	0.265218	0.0380748	0.254178	0.0487472	0	0.162961	0.136482	0.0161262	0.00033075	0.010034	0.190121	0.0150533	0.0568594	0.0161299	0.0381533	0.00237606	0.0283903	0.110013	0.0238712	0.031908	0.00877533	0.0272521	0.0382477	0.0794609	0.0527705	0.0665023	0	0.00111204	0.0162552	0.0481778	0.00585518	0.0227786	0.0546907	0	0.0200787	0.16975	0.120093	0.0993249	0.0288505	0.0817489	0.0643544	0.0296501	0	0.0619159	0.0944153	0.0222195	0.0551963	0.00137003	0.0228832
166	0.176741	0.0247992	0.248737	0.0399844	0.0407795	0.0531696	0.127712	0.0199288	0.035751	0.0304583	0.129862	0.0298737	0.0514927	0.0626238	0.0520149	0.000469429	0.0233933	0.00939377	0.0428546	0.0189403	0.0320781	0.0216285	0.0241762	0.0142402	0.168769	0.0436373	0.0238046	0.0517019	0.0308966	0.0648513	0.0371103	0.0185754	0.0150448	0.0332564	0.0116266	0.110666	0.0331642	0.0875309	0.0498436	0.0664289	0.103145	0.0250692	0.0937635	0.0642686	0.0465409	0.0108386	0.0402137	0.0261793	0.0171436
167	0.173015	0.0247928	0.246569	0.0400132	0.0413111	0.0534495	0.127256	0.0182353	0.0357897	0.0304374	0.129679	0.0297887	0.0516219	0.0627071	0.0520901	0.000442742	0.02346	0.00938427	0.0430466	0.0189436	0.0322048	0.0216491	0.024092	0.0146848	0.167224	0.0445454	0.0239916	0.0521622	0.0298291	0.0640015	0.0371641	0.018594	0.0150222	0.0333613	0.0115465	0.110718	0.0330619	0.0878572	0.0483919	0.0663574	0.1045	0.02499	0.0938058	0.0641341	0.0466859	0.0107814	0.0397995	0.0260899	0.0172048
168	0.291223	0.0363084	0.258732	0.0532861	0	0.16624	0.137805	0.0173028	0.000241977	0.00984413	0.187404	0.0122168	0.0548999	0.0153979	0.0336576	0.00423256	0.0270563	0.112154	0.0227894	0.0322904	0.00848555	0.0257205	0.0391009	0.0931225	0.0440625	0.0662113	0	0.00057411	0.0153234	0.0503153	0.00516071	0.0264514	0.0567816	0	0.019602	0.16326	0.130139	0.104652	0.0272675	0.0823319	0.0595605	0.0296531	0	0.0639794	0.0843944	0.0248017	0.0566924	0.00106096	0.0233143
169	0.281278	0.0369997	0.257721	0.0505542	0	0.16677	0.137663	0.0170917	0.000375344	0.00974062	0.189421	0.00971752	0.0555991	0.0158595	0.0364244	0.00363336	0.027606	0.111481	0.0231218	0.0321993	0.00848177	0.0267073	0.03854	0.0863411	0.0501793	0.0680562	0	0.000962367	0.0150883	0.0501307	0.00546325	0.0226505	0.0556338	0	0.0195436	0.166659	0.121421	0.105538	0.0275536	0.0799211	0.0603362	0.0299155	0	0.0632392	0.0934	0.0232564	0.0544178	0.00119139	0.0233405
170	0.276601	0.03629	0.253992	0.0492443	0	0.169629	0.138357	0.0167883	0.000306865	0.0094753	0.18731	0.00625975	0.0567864	0.0152245	0.0388199	0.00242583	0.0274708	0.111648	0.0226504	0.0323765	0.00840406	0.0272207	0.0383682	0.078478	0.0608835	0.0660102	0	0.000380795	0.0152603	0.0509016	0.00526645	0.0230826	0.0558666	0	0.0194887	0.1658	0.127089	0.0998951	0.0278215	0.0815547	0.0618168	0.0300742	0	0.0630563	0.0944113	0.0241739	0.055591	0.00136782	0.0232955
171	0.204816	0.0328391	0.268041	0.0424839	0.000159538	0.152629	0.129	0.0145099	0.000895297	0.0132949	0.192689	0.0114865	0.0577583	0.0199468	0.0423447	0.00100735	0.0301848	0.0971148	0.0287895	0.0290275	0.00708023	0.0261658	0.030583	0.0295402	0.112628	0.0724216	3.44e-05	0.00460967	0.0215438	0.0430003	0.0103676	0.014359	0.0486917	0.002132	0.0204302	0.150229	0.100652	0.0746814	0.031796	0.0789705	0.0674935	0.027661	0.000396576	0.0560564	0.0935374	0.0195021	0.0499995	0.00233976	0.0200583
172	0.262702	0.034912	0.260868	0.048304	0	0.161744	0.1359	0.0156257	0.000372331	0.0102901	0.191321	0.00967358	0.0558279	0.0166561	0.0407564	0.00209593	0.0275855	0.108794	0.0241011	0.0315098	0.00875174	0.0260329	0.0378895	0.0705484	0.0621774	0.0661262	0	0.00144194	0.017007	0.0479744	0.00608803	0.0200598	0.0540999	0	0.0201434	0.165622	0.119926	0.0925743	0.0289527	0.0792609	0.0626536	0.0294542	0	0.0621952	0.0944307	0.02244	0.052766	0.0013944	0.0226335
173	0.11778	0.027659	0.16269	0.0419183	0.0102145	0.0993171	0.12516	0.0033442	0.00568584	0.0222608	0.190578	0.0152292	0.0306718	0.0240943	0.122698	0.0365456	0.0265326	0.034531	0.0573822	0.0210684	0.00494872	0.0309225	0.00332712	0.0112782	0.0795683	0.061472	0.00168623	0.0269721	0.0350909	0.0427127	0.02736	0.0180356	0.0426116	0.0030225	0.0167894	0.143589	0.0807385	0.0460713	0.0236277	0.119152	0.0471127	0.0115876	0.00868402	0.0579533	0.104488	0.0157522	0.020645	0.00620425	0.0163269
174	0.171398	0.0247357	0.246076	0.0412238	0.0403342	0.0582637	0.123674	0.0183896	0.0304965	0.0299707	0.133747	0.0292078	0.0506501	0.0601299	0.0515408	0.000223103	0.0239235	0.0115725	0.0429725	0.0197644	0.0300647	0.0328895	0.0229934	0.0148302	0.161348	0.0441707	0.0195893	0.0522738	0.0277457	0.0659071	0.0374616	0.0179963	0.0165937	0.0306355	0.0117835	0.112918	0.0345152	0.0755495	0.0532156	0.0676374	0.0952241	0.0298116	0.0704518	0.0643443	0.0468945	0.0111503	0.044347	0.0240539	0.0171533
175	0.235089	0.0335866	0.265636	0.045873	0	0.155981	0.132853	0.0156087	0.000557761	0.010989	0.19484	0.00966065	0.0568697	0.0188276	0.0424448	0.00109302	0.0285385	0.103827	0.0258067	0.0304329	0.0088991	0.0255792	0.0353917	0.044212	0.0911538	0.0645447	0	0.00232004	0.0192275	0.045103	0.00780975	0.0166511	0.0516057	3.7e-05	0.0205823	0.157686	0.113407	0.0823007	0.0306306	0.0772945	0.0658099	0.0286093	0.000331969	0.0590181	0.0928466	0.0207637	0.0522922	0.00167508	0.0217309
176	0.173327	0.0246858	0.25343	0.0405223	0.036404	0.0534045	0.125282	0.0194996	0.0344119	0.0303565	0.131352	0.029765	0.0510782	0.0616084	0.0518385	0.000381361	0.0236175	0.00988681	0.0426744	0.0191364	0.0314358	0.0206694	0.0238589	0.0147408	0.173617	0.0431659	0.0224184	0.0517065	0.0286188	0.0681612	0.0373541	0.0183611	0.0154924	0.0320328	0.0117227	0.110936	0.0338877	0.0862889	0.0548745	0.0669332	0.100664	0.024986	0.085681	0.0645395	0.0467887	0.0109962	0.0389877	0.026052	0.0170274
177	0.279353	0.0358917	0.255948	0.0485282	0	0.167957	0.137457	0.0156156	0.000362354	0.0100825	0.189628	0.0139539	0.0613405	0.0159355	0.0350131	0.00225677	0.0274173	0.11143	0.0232613	0.0318136	0.0085299	0.0256666	0.0388259	0.0827697	0.0491215	0.0674428	0	0.00115872	0.0160693	0.0502301	0.00548931	0.0238297	0.0554526	0	0.0196813	0.167547	0.125412	0.0985988	0.0278644	0.0842869	0.061074	0.0296425	0	0.0646549	0.0952701	0.0249116	0.0528842	0.00103232	0.0231482
178	9.03806	0.125399	15.4005	0.0261733	0.327865	0.48229	0.067442	0.665335	1.73207	0.0183452	3.2841	0.561844	0.049787	0.0673704	0.0311605	0.000762132	0.0146699	0.0104476	5.74297	0.0119603	0.501652	0.0938766	1.72769	0.00930584	2.87194	0.796358	0.0398432	0.941493	0.033837	0.096951	0.0216422	4.06183	0.0165039	0.0387505	0.0068172	0.0786044	0.0405137	0.0297778	0.0259608	0.0609191	0.312282	0.512931	3.00207	2.37372	3.58985	0.163063	0.232298	10.4909	0.01056
179	0.196388	0.0283218	0.271043	0.0436103	0.0318273	0.109284	0.113685	0.01444	0.00652558	0.0259348	0.191333	0.018737	0.0511012	0.0289639	0.0449275	0.000638328	0.0275682	0.049855	0.0292871	0.0252711	0.00730234	0.0302885	0.0130767	0.0160062	0.174086	0.0623779	0.00157907	0.0373286	0.0289384	0.0422066	0.0283758	0.00828138	0.0298007	0.0322423	0.0169192	0.115755	0.0541566	0.0452333	0.0427078	0.0819374	0.0721023	0.0238461	0.0186004	0.0481834	0.0331591	0.0150694	0.0719884	0.0101407	0.0147345
180	0.350661	0.240278	0.233537	0.0466988	0.0246688	0.122212	0.161176	0.0569792	0.0983631	0.0666389	0.283982	0.0621218	0.22571	0.0361466	0.0309404	0.0115243	0.026718	0.257311	0.0266748	0.0977989	0.0506789	0.077763	0.0694988	0.181026	0.0413177	0.06869	0.106403	0.167553	0.0521209	0.0726511	0.132385	0.0244611	0.0885462	0.0158176	0.12321	0.282444	0.118925	0.142929	0.0490874	0.17838	0.0684491	0.124195	0.047157	0.201934	0.0874471	0.0211219	0.105755	0.0240703	0.0295194
181	0.119106	0.0251994	0.215189	0.0396397	0.0539039	0.0743737	0.125714	0.0192801	0.0426017	0.0285319	0.117568	0.0260762	0.0552419	0.062283	0.0539531	9.23e-05	0.0229615	0.00932158	0.0767483	0.0183698	0.0380503	0.0209797	0.0251192	0.0145927	0.138802	0.0512188	0.031421	0.0643315	0.0306554	0.0563884	0.0389307	0.0213952	0.013292	0.0422701	0.00882569	0.110611	0.0254191	0.0722892	0.0277375	0.0640239	0.0562309	0.0257846	0.119845	0.0692791	0.0703208	0.0104301	0.046146	0.0208446	0.0197558
182	0.279554	0.0337161	0.280901	0.050809	0.000360843	0.147548	0.131964	0.0145325	0.000367037	0.0111706	0.216488	0.0110121	0.0577541	0.0208196	0.035971	0.0058679	0.0273456	0.107616	0.0278399	0.0315157	0.00787617	0.0249178	0.034539	0.0731502	0.0523353	0.0620804	0	0.00322114	0.0195952	0.0425857	0.00968977	0.0208402	0.050571	0.00317222	0.0208045	0.154997	0.119114	0.087791	0.0314969	0.0819133	0.0560021	0.0283773	0.0305251	0.0607786	0.0869179	0.0208485	0.0581668	0.00155603	0.0216379
183	0.468656	0.206693	0.238172	0.175321	0.0438661	0.107684	0.191227	0.0760724	0.160164	0.115488	0.535998	0.0511109	0.23531	0.0299652	0.0393029	0.00408752	0.0247321	0.29207	0.0306517	0.119337	0.0508925	0.252666	0.137789	0.131142	0.131395	0.0782294	0.146673	0.149269	0.0629753	0.0842026	0.325564	0.0154505	0.0926167	0.0444603	0.277661	0.358972	0.11363	0.136417	0.05334	0.223372	0.0877481	0.233915	0.0527128	0.11858	0.150781	0.0229286	0.0921114	0.0166045	0.0283415
184	0.314686	0.0355046	0.25834	0.050916	0	0.174781	0.138953	0.0152635	0.000414143	0.0104434	0.184806	0.0131273	0.0561474	0.0151424	0.0317907	0.00277213	0.0259068	0.114591	0.0216445	0.0319723	0.00773381	0.0256468	0.0388056	0.0898462	0.0476459	0.0678565	0	0.000872117	0.0143484	0.0544097	0.00496433	0.0299729	0.0571856	0.000181112	0.0184364	0.158394	0.134866	0.101965	0.0253426	0.0864138	0.0567392	0.0296705	0	0.0664409	0.0851981	0.0259109	0.0579682	0.00101721	0.0238725
185	0.170102	0.0246736	0.250315	0.0410016	0.0365618	0.057583	0.124283	0.0180847	0.0325237	0.030178	0.133254	0.029508	0.0507983	0.0606858	0.0517331	0.000336735	0.0238125	0.0106852	0.0427342	0.019437	0.0307541	0.0240889	0.0233696	0.0156271	0.165311	0.0433539	0.0209559	0.0535665	0.0277874	0.068645	0.037493	0.0181198	0.016024	0.0307771	0.0117667	0.111273	0.0342901	0.0843467	0.0551382	0.0673904	0.0970508	0.0251399	0.0696816	0.0653513	0.046905	0.0111255	0.0387147	0.0254005	0.0170293
186	0.168253	0.0247312	0.252735	0.0405387	0.0390863	0.0567979	0.12568	0.0187442	0.0340062	0.0303867	0.131927	0.0297581	0.0509953	0.0615142	0.0518479	0.000437727	0.0236368	0.0100518	0.0425904	0.0192025	0.0311721	0.0217071	0.0237629	0.0152061	0.168034	0.0435069	0.0222505	0.0524691	0.030015	0.0663141	0.0372925	0.0182108	0.0155656	0.0317612	0.0117846	0.110975	0.0349423	0.0868661	0.0531315	0.0670168	0.100198	0.0255382	0.0843147	0.0645185	0.0467037	0.0110147	0.039096	0.0263347	0.0170031
187	0.156782	0.0248706	0.255136	0.0428623	0.0333141	0.0652574	0.115417	0.0174873	0.0262978	0.0295304	0.13864	0.0284841	0.0495	0.0566597	0.0515507	0.000183319	0.0244706	0.013445	0.0424731	0.0205178	0.0279826	0.0276071	0.0218414	0.0183457	0.171616	0.0436462	0.015927	0.053953	0.0266895	0.0734021	0.0378501	0.0171294	0.0177723	0.0272939	0.0119092	0.113082	0.0362715	0.0803046	0.0645927	0.0691187	0.0795471	0.0270341	0.0438685	0.0641338	0.0468887	0.0118346	0.0396056	0.0236139	0.0170066
188	0.254396	0.0376295	0.25771	0.0488633	0	0.160727	0.135321	0.01573	0.000397952	0.0105054	0.191879	0.0125202	0.0566895	0.0167406	0.0394944	0.00245124	0.0287438	0.108691	0.0242962	0.0314223	0.00877933	0.0258214	0.0375907	0.0715812	0.0581089	0.0659927	0	0.00175337	0.0170498	0.0468639	0.00634737	0.020023	0.0538773	0	0.0202132	0.168226	0.116924	0.0957441	0.0297857	0.0792322	0.0652774	0.029328	0	0.0608291	0.0929628	0.0218292	0.0540488	0.0014179	0.0225374
189	0.356547	0.128482	0.247838	0.0618993	0.0127003	0.130552	0.167015	0.0355759	0.0347095	0.0817664	0.293673	0.0552043	0.169303	0.0252158	0.0385885	0.00615376	0.0286324	0.197606	0.0273904	0.0867861	0.0180436	0.0473892	0.0503049	0.121801	0.0772411	0.075678	0.0610747	0.0635451	0.0195765	0.0627919	0.126536	0.0168771	0.0647171	0.00772512	0.175439	0.225833	0.110978	0.111807	0.0344207	0.153344	0.0686112	0.073532	0.00722804	0.134923	0.101812	0.019384	0.0755897	0.0194333	0.0213875
190	0.270747	0.0366433	0.256508	0.0471145	0	0.165209	0.137096	0.0165133	0.000337203	0.0101434	0.190494	0.0128069	0.0566459	0.016052	0.0361612	0.00178878	0.0277515	0.110659	0.0234134	0.0319098	0.00866301	0.0264648	0.0384397	0.0829153	0.0460897	0.0680065	0	0.0012672	0.0159624	0.049207	0.00581312	0.0231601	0.055061	0	0.0198051	0.167969	0.12413	0.102325	0.0283165	0.0813944	0.0613493	0.0296418	0	0.0618641	0.0911036	0.0233031	0.0536604	0.00131621	0.0230488
191	0.180073	0.0247927	0.2475	0.039939	0.0415321	0.0528167	0.126366	0.0192321	0.0359803	0.0304131	0.130993	0.0297931	0.0516992	0.0627718	0.0521041	0.000801862	0.02346	0.00972579	0.0430825	0.018911	0.0323337	0.0226949	0.0241075	0.0149298	0.164525	0.0436413	0.0239752	0.0529832	0.0311505	0.0640544	0.0371217	0.0186296	0.0149474	0.0335672	0.0115542	0.110628	0.0320863	0.0879189	0.0492967	0.0663167	0.101747	0.0249994	0.0902333	0.0651277	0.0465458	0.010804	0.0398812	0.0259556	0.0171907
192	0.271954	0.0358118	0.270306	0.0463439	0.00704056	0.143849	0.132073	0.0133926	0.00437847	0.01599	0.189964	0.0141373	0.0582336	0.0255572	0.0393875	0.0198383	0.0273066	0.104221	0.0290363	0.0330376	0.00905225	0.0288847	0.0364074	0.0954922	0.0565078	0.065429	0.00256234	0.0201768	0.0187711	0.0459917	0.0218139	0.020657	0.0494725	0.00821095	0.0279573	0.172731	0.11122	0.0993643	0.0381054	0.0808089	0.0577644	0.0292734	0.0216256	0.0720316	0.0882831	0.022532	0.0591919	0.00306715	0.021523
193	33.6107	1.92063	38.9381	0.0617037	1.40188	1.15162	0.28406	1.75295	3.75683	0.164456	11.6088	0.78701	0.378726	0.0193453	0.0140783	0.0576408	0.00801099	0.00968721	23.1686	0.049415	1.43127	0.0771678	7.26451	0.0423039	12.0368	1.41936	0.0632902	2.43745	0.311361	0.212644	0.0507087	15.4844	0.045396	0.488034	0.0160138	0.333236	0.0169852	0.0506851	0.212075	0.0357651	2.62136	1.80147	5.73776	11.9871	8.62266	0.124761	0.177569	34.6723	0.0186537
194	0.364369	0.232768	0.562792	0.0476256	0.0448813	0.113327	0.238499	0.401995	0.509919	0.0431092	0.737567	0.443247	0.194615	0.0339905	0.0380718	0.024026	0.0542187	0.107279	0.0280479	0.0209474	0.186398	0.0969576	0.478854	0.109865	0.18365	0.226278	0.485207	0.103588	0.0233514	0.0637487	0.0704737	0.0583025	0.0290787	0.0203221	0.109661	0.404025	0.0974349	0.121234	0.0466058	0.0802613	0.314626	0.193258	0.193313	0.0606468	0.209402	0.0174927	0.0887144	0.457059	0.096433
195	0.172072	0.0246339	0.251819	0.0407516	0.0359742	0.055339	0.126777	0.0195936	0.0336902	0.0302286	0.132045	0.0296118	0.0508308	0.0610757	0.051833	0.000358765	0.0237082	0.0101549	0.0427345	0.0192362	0.0310757	0.0217123	0.0236702	0.016519	0.17066	0.0438247	0.0217284	0.0518222	0.0287318	0.0683044	0.037527	0.0182622	0.0157262	0.031454	0.0117323	0.111071	0.0347817	0.0851298	0.0549616	0.0671556	0.0977138	0.0253701	0.0769343	0.0653097	0.0468152	0.0110882	0.0397592	0.0256772	0.0170456
196	0.170833	0.0248004	0.249908	0.0402226	0.0377141	0.0534552	0.127168	0.0192897	0.0354555	0.0303213	0.129891	0.0296997	0.0514383	0.0621327	0.052013	0.000398593	0.0234764	0.009601	0.042928	0.0190048	0.0320503	0.0218608	0.024054	0.0145674	0.170935	0.043008	0.0235142	0.0522018	0.0292175	0.0675113	0.0372725	0.0186299	0.0151841	0.0331113	0.0115215	0.110715	0.0328072	0.0885066	0.0526795	0.0666272	0.101546	0.0250132	0.0881807	0.0642375	0.0466261	0.0109156	0.0392616	0.0258046	0.0172142
197	0.173631	0.0246539	0.249985	0.0409856	0.0365703	0.0565584	0.122972	0.0181787	0.0328831	0.0301434	0.132326	0.0294484	0.0509072	0.0607225	0.051801	0.00030497	0.0237675	0.0105085	0.0428611	0.019382	0.0309224	0.0248903	0.0234636	0.0142752	0.165348	0.0435242	0.0211984	0.0529963	0.0283095	0.0687545	0.0375522	0.0182215	0.0159195	0.0310824	0.011691	0.11122	0.0345633	0.0827059	0.0545462	0.0672298	0.0973015	0.0255028	0.0721379	0.0659115	0.046905	0.0111019	0.0402346	0.0252021	0.0170721
198	0.281064	0.0332138	0.259023	0.0502152	0.00635943	0.154001	0.135775	0.0164536	0.013765	0.0224513	0.187499	0.012781	0.0682051	0.0194073	0.0379452	0.0130813	0.0256399	0.114898	0.0251947	0.0435696	0.0131034	0.0254225	0.0364074	0.0864108	0.0461136	0.064223	0.0113896	0.0212743	0.0200883	0.0481912	0.0362147	0.0222492	0.0504464	0.0164076	0.0333677	0.174367	0.122566	0.10251	0.0372003	0.0913511	0.0541187	0.0312161	0.0223732	0.0701066	0.0896417	0.0198499	0.0601628	0.00582286	0.0232354
199	0.163393	0.0248089	0.228334	0.0401578	0.0554758	0.0686315	0.118121	0.0202376	0.0400041	0.0287481	0.120939	0.0266972	0.0541025	0.0614699	0.0534068	0.00101559	0.0233094	0.00923362	0.0705302	0.0185455	0.0360742	0.0229443	0.0246966	0.015633	0.153399	0.048414	0.0282859	0.0585432	0.031008	0.0582006	0.0390298	0.0206462	0.0140337	0.0401921	0.00948224	0.111036	0.0283503	0.0650747	0.0444927	0.0648373	0.0587029	0.0265218	0.104649	0.0692376	0.0691131	0.0106097	0.0484227	0.0209101	0.0190928
200	0.292912	0.0395567	0.25765	0.0484364	0	0.165796	0.137187	0.0153287	0.000415171	0.0104942	0.190087	0.0176328	0.0552478	0.0161273	0.034197	0.00208303	0.0276524	0.111696	0.02321	0.0319016	0.00800879	0.0260683	0.0381575	0.0950414	0.0415361	0.0668977	0	0.00211051	0.0157796	0.0507703	0.00574054	0.0267521	0.0556354	0.000106225	0.0194428	0.164376	0.127205	0.102214	0.0275053	0.084822	0.057201	0.0294763	0	0.0648147	0.0848193	0.0249964	0.0567226	0.00132119	0.0232991
201	0.168009	0.0246531	0.252715	0.0408686	0.0355485	0.0557941	0.125525	0.0194186	0.0335053	0.0301938	0.13193	0.0295289	0.0508971	0.0609108	0.0518568	0.000317824	0.0237785	0.010314	0.0428146	0.0192844	0.0310547	0.0210698	0.0236412	0.0154156	0.171375	0.0438615	0.0216517	0.0518893	0.0281214	0.0689379	0.0375945	0.0182725	0.0157895	0.031356	0.0117081	0.111153	0.0348472	0.0846491	0.0557746	0.0671902	0.0980915	0.0255071	0.076344	0.065513	0.0468761	0.0111057	0.0391436	0.025654	0.0170686
202	0.176828	0.0250146	0.239479	0.0393506	0.0554632	0.0542536	0.130327	0.021445	0.0397607	0.0299455	0.124347	0.0290128	0.0533994	0.0642945	0.0531824	0.000445363	0.0229431	0.00857272	0.0474357	0.0184264	0.0347842	0.0282716	0.0248589	0.0152207	0.148658	0.046962	0.0280083	0.0532955	0.0286136	0.0591093	0.0375979	0.0196985	0.0139173	0.0374558	0.0106934	0.110401	0.0298328	0.0868644	0.0375245	0.0648686	0.0990507	0.0251993	0.121075	0.0660172	0.0472843	0.0104782	0.045289	0.0243378	0.0180569
203	0.113997	0.0244234	0.208071	0.0413573	0.0436148	0.0795851	0.115396	0.0140081	0.039156	0.0279408	0.131877	0.0268545	0.0519621	0.0585991	0.055632	0.00241396	0.0239762	0.00949435	0.0762411	0.0188589	0.0353826	0.0221862	0.0228542	0.0143468	0.140374	0.061197	0.0259424	0.0568695	0.0288683	0.0556102	0.0397004	0.0199305	0.0147049	0.0376625	0.00919068	0.109847	0.0290996	0.0572073	0.026472	0.0669972	0.043365	0.0253412	0.0758319	0.0660408	0.0562559	0.0115068	0.0390254	0.0211387	0.019326
204	0.273344	0.0356931	0.256727	0.0486415	0	0.166407	0.13683	0.0168277	0.000342035	0.0101828	0.189015	0.013259	0.0567113	0.0159107	0.0383889	0.00285643	0.027632	0.110246	0.0233692	0.0318794	0.00850764	0.026951	0.0383841	0.0719457	0.0553722	0.0662578	0	0.00106707	0.0160953	0.0488297	0.00570083	0.0230649	0.0550266	0	0.0198655	0.167471	0.125986	0.0966663	0.0282368	0.0816508	0.061606	0.0295053	0	0.0618499	0.0940715	0.0228138	0.055718	0.00129679	0.0230317
205	0.173691	0.0247767	0.246885	0.0402933	0.0399358	0.0530442	0.127932	0.0189616	0.0353016	0.0302264	0.129494	0.0295239	0.0516078	0.0621283	0.0520943	0.000320717	0.023526	0.00985688	0.0432777	0.0190352	0.0321041	0.0219435	0.0240349	0.0141113	0.16719	0.0442446	0.02349	0.0520344	0.0289448	0.0656422	0.0373998	0.0186813	0.0152352	0.0330546	0.0114511	0.110849	0.0324151	0.0874968	0.0495547	0.0665157	0.0998811	0.0257163	0.0867915	0.0643748	0.046698	0.0108782	0.040262	0.0254551	0.0173025
206	0.254957	0.0346421	0.262542	0.0460768	0	0.158181	0.134591	0.0159418	0.000512798	0.0105937	0.192966	0.00742373	0.0570324	0.0173304	0.0424887	0.00126146	0.0278263	0.106702	0.0247969	0.0310516	0.00888237	0.025784	0.0368114	0.0640218	0.0674118	0.0649152	0	0.00207098	0.0177746	0.0462162	0.00660555	0.0184723	0.0529658	0	0.0203271	0.161327	0.118214	0.0904073	0.0301871	0.077644	0.0640708	0.0292292	0	0.0602192	0.0904341	0.0213254	0.0520751	0.00160186	0.0222086
207	0.264192	0.0370562	0.257287	0.0480222	0	0.162394	0.136303	0.0159147	0.000396488	0.0100545	0.191698	0.0134727	0.0570095	0.0163393	0.0380817	0.00180339	0.0281026	0.10958	0.0238556	0.0317264	0.00875242	0.0268858	0.0381175	0.0769901	0.0541875	0.0669716	0	0.00133997	0.0164979	0.0477806	0.00594483	0.0224024	0.0544035	0	0.0201288	0.16769	0.119643	0.0976608	0.0291032	0.080767	0.0643782	0.029575	0	0.0619523	0.0949284	0.0224338	0.0537955	0.00130123	0.0228082
208	0.27969	0.0368387	0.256969	0.0490626	0	0.163934	0.136471	0.0154421	0.000455143	0.0103886	0.190467	0.0123059	0.0577637	0.0160877	0.0364852	0.00246602	0.0275065	0.110391	0.0236897	0.0316732	0.00841026	0.026501	0.0381655	0.0861735	0.0504412	0.0663098	0	0.00135545	0.0164262	0.0488433	0.00578527	0.0230846	0.0549404	0.000264174	0.0197557	0.164367	0.124716	0.0979135	0.0281989	0.0816415	0.0603477	0.0293976	0	0.0631498	0.0904466	0.0238311	0.0533779	0.00140832	0.0229483
209	0.276597	0.0375825	0.25433	0.0481627	0	0.169166	0.138437	0.0170341	0.000291952	0.00969213	0.189691	0.00906054	0.0546048	0.015276	0.0374814	0.00207604	0.0276917	0.111477	0.0228547	0.0323745	0.00862464	0.0267608	0.038714	0.087986	0.0426139	0.0671308	0	0.000917693	0.0152153	0.0503151	0.00547819	0.0237776	0.0558355	0	0.0194991	0.170671	0.126017	0.106191	0.0273716	0.079388	0.0586445	0.0299889	0	0.0619003	0.0928639	0.0231201	0.0541099	0.00124899	0.023315
210	0.251473	0.0342015	0.261718	0.0478041	0	0.160834	0.134992	0.0155992	0.000397447	0.0103916	0.192829	0.00902458	0.0589568	0.017068	0.0404302	0.00166454	0.0283427	0.108008	0.0243183	0.0311607	0.00887607	0.0262278	0.0375471	0.0648772	0.0660764	0.0667461	0	0.00182608	0.0175824	0.046755	0.00633793	0.0190573	0.0535056	0	0.0203476	0.164987	0.117875	0.0928211	0.0295903	0.079456	0.0655659	0.029294	0	0.0620594	0.0973274	0.022633	0.052933	0.00138221	0.0224524
211	65.85	2.88387	85.1004	0.0828572	1.94323	3.85901	0.559297	2.42832	5.77647	0.13565	26.1306	0.826281	0.800633	0.191802	0.011453	0.134434	0.00497612	0.00846947	44.4585	0.134108	3.04678	0.0418182	16.4129	0.00995007	23.8412	2.42863	0.0604364	5.86438	1.07694	0.158009	0.11259	31.9818	0.0828567	1.09487	0.00286483	0.789846	0.0381895	0.017892	0.297352	0.0443026	4.28667	4.17237	10.727	23.0854	16.4432	0.866502	0.109363	69.5294	0.0656375
212	0.254674	0.0345762	0.258966	0.048021	0	0.162597	0.135936	0.0163656	0.000405318	0.0101388	0.191792	0.00657883	0.0566467	0.0164109	0.0431383	0.00169245	0.0280865	0.108387	0.0239441	0.0316094	0.00884379	0.025774	0.03763	0.0650434	0.0687509	0.0660037	0	0.00133239	0.0171705	0.0478895	0.00623012	0.0187313	0.0539597	0	0.0202147	0.166319	0.12167	0.0928431	0.0296298	0.0779037	0.0627394	0.0294751	0	0.0606359	0.094844	0.0218005	0.052358	0.00150493	0.0224677
213	0.232086	0.0337325	0.262805	0.0491558	0	0.159461	0.134417	0.0149955	0.000523719	0.010351	0.192575	0.00628592	0.0572376	0.0172599	0.0439722	0.00262699	0.0305215	0.107119	0.0252535	0.0310887	0.00902942	0.0266101	0.0366814	0.0460844	0.0820617	0.0646574	0	0.00186385	0.0176377	0.0467487	0.00663798	0.0165733	0.0529154	0.00041098	0.0206017	0.168571	0.106606	0.0874501	0.0310431	0.0779048	0.0712794	0.0293261	0	0.0614134	0.106629	0.0212319	0.0550392	0.00149828	0.0220773
214	0.256357	0.0356237	0.259728	0.0468398	0	0.163851	0.136112	0.0162502	0.000432737	0.0103757	0.192019	0.0104644	0.0581746	0.0168482	0.0383241	0.00164731	0.0283756	0.109365	0.0241135	0.0315019	0.00866759	0.026068	0.0375189	0.0722428	0.0569963	0.0681782	0	0.00196511	0.0164155	0.0484773	0.00626219	0.0200326	0.054292	0.000121593	0.0199429	0.168218	0.118288	0.0999281	0.0285657	0.0799496	0.0648328	0.0294911	0	0.0623531	0.0972113	0.0227385	0.0528471	0.00139875	0.0228141
215	0.173969	0.0246131	0.251183	0.0406475	0.0394992	0.0553158	0.125665	0.0199196	0.0344461	0.0302771	0.131204	0.0296351	0.0510614	0.061514	0.0519133	0.000336779	0.023646	0.00992125	0.0428932	0.0191174	0.0314093	0.0213438	0.0238121	0.0161449	0.169759	0.0459345	0.0223617	0.0520632	0.029503	0.0671808	0.0375616	0.0183853	0.0155395	0.0319549	0.0116484	0.11104	0.0335265	0.0834528	0.0524799	0.0668841	0.0991214	0.0258829	0.0834482	0.0644017	0.0470791	0.0109906	0.0401157	0.0256878	0.0170842
216	0.265427	0.0377661	0.259328	0.0437594	0	0.165049	0.135825	0.0162194	0.000663904	0.0110698	0.192588	0.0141375	0.0579605	0.0173435	0.0370165	0.000614625	0.0272748	0.108419	0.02396	0.031179	0.00811276	0.0254638	0.0366556	0.0796278	0.0572004	0.0682226	0	0.00214171	0.01727	0.0492228	0.00668341	0.0237152	0.0541214	2.6e-05	0.0195039	0.161683	0.127072	0.0956288	0.0278701	0.0822881	0.0568267	0.0289989	0.00072837	0.0602388	0.0846609	0.0242024	0.0529728	0.00158975	0.0227733
217	0.266257	0.0363301	0.255838	0.0491349	0	0.163301	0.136709	0.0163386	0.000393544	0.00989189	0.191038	0.00850448	0.0560421	0.0160105	0.040505	0.00248973	0.0278479	0.110013	0.0237094	0.0319543	0.00878007	0.0262644	0.0381932	0.0746269	0.0570886	0.0662434	0	0.00123135	0.016188	0.0479013	0.00580643	0.0208022	0.0547595	0	0.0200229	0.168208	0.121991	0.0977471	0.0288408	0.0788421	0.0624702	0.0296643	0	0.061975	0.0910784	0.0221884	0.0531015	0.00137777	0.0228616
218	0.191563	0.0255719	0.229372	0.0434255	0.0787946	0.0801664	0.107229	0.0137343	0.0149479	0.0291979	0.150269	0.0273823	0.048665	0.0521321	0.0499323	0.000331147	0.024828	0.0194833	0.0400842	0.0222167	0.021638	0.0906073	0.0199092	0.0137632	0.160358	0.0458883	0.00869138	0.049836	0.0251896	0.0508423	0.036037	0.0150471	0.0207332	0.0343173	0.0129989	0.114845	0.0381255	0.038662	0.0474116	0.0797365	0.0787281	0.0397633	0.0371314	0.0604796	0.0451531	0.0122249	0.069119	0.0209957	0.0163548
219	0.174066	0.0248524	0.243604	0.0398009	0.0416197	0.0535582	0.128297	0.0183024	0.0361806	0.0304655	0.129425	0.0298319	0.0517724	0.0630079	0.0521407	0.000469401	0.0233758	0.00928167	0.0431577	0.0188899	0.0323808	0.022328	0.0241088	0.0144246	0.163769	0.0448434	0.0243634	0.0519174	0.0310586	0.0632303	0.0370082	0.0186292	0.0148817	0.0337158	0.0115455	0.110568	0.0320477	0.0876066	0.0458576	0.0662278	0.105939	0.0249938	0.0959108	0.0639802	0.0465104	0.0107501	0.0397503	0.0262756	0.017216
220	0.148004	0.024805	0.254499	0.0428243	0.0346379	0.0659145	0.118846	0.0171763	0.0254107	0.0295092	0.13822	0.0284634	0.0494778	0.0567532	0.0513682	0.000187797	0.0244783	0.0136732	0.0426263	0.020616	0.0276197	0.0292767	0.0216893	0.0210498	0.166453	0.044524	0.0151828	0.052534	0.0258272	0.0722614	0.0378203	0.0170941	0.0180374	0.0261429	0.0120181	0.113774	0.0376095	0.0782879	0.063212	0.0691437	0.0854415	0.0283864	0.0462274	0.0648541	0.0469629	0.011769	0.0401761	0.0229767	0.016984
221	0.160121	0.0249184	0.216851	0.0406552	0.0562278	0.0700523	0.11981	0.0188899	0.0376513	0.0287152	0.125323	0.0268298	0.0552542	0.0606101	0.0533287	0.000683759	0.0235347	0.00997659	0.0675509	0.0189478	0.0350051	0.0359645	0.0241548	0.0157049	0.153649	0.047762	0.0263999	0.0581969	0.0298687	0.0563531	0.0387615	0.0202962	0.0147247	0.0408007	0.00972916	0.111047	0.0276963	0.0662135	0.0371138	0.0661927	0.0592941	0.0303759	0.0980728	0.0688741	0.0715282	0.0108148	0.0489393	0.0205889	0.0189011
222	0.247983	0.0340192	0.260457	0.0479693	0	0.161474	0.135616	0.0158188	0.00043744	0.0102457	0.192106	0.0073365	0.0564754	0.0169779	0.0433145	0.00179539	0.0285434	0.108483	0.0242649	0.0314273	0.00877039	0.0259681	0.0373561	0.0605842	0.0705519	0.0667061	0	0.00194128	0.0167847	0.0470377	0.00628979	0.0182413	0.0538085	5.63e-05	0.0201797	0.167498	0.116988	0.094487	0.0295835	0.0775564	0.0677599	0.0295285	0	0.0611875	0.0960326	0.0218941	0.0530578	0.00144813	0.0225916
223	0.297578	0.0373432	0.255191	0.0481266	0	0.17282	0.139171	0.0166697	0.000376462	0.0103863	0.189709	0.0134892	0.0545863	0.015425	0.0345031	0.00203883	0.027036	0.112689	0.021878	0.0323783	0.00813546	0.0254201	0.0390997	0.0862093	0.0424579	0.0674258	0	0.00109056	0.0148893	0.0530713	0.00539218	0.0273385	0.0565257	0	0.018923	0.164835	0.131323	0.103448	0.026412	0.0816225	0.0562816	0.0297656	0	0.0621492	0.0927993	0.0236924	0.0530807	0.00128226	0.0235817
224	0.178503	0.0247853	0.246104	0.040012	0.0413646	0.0526046	0.127829	0.0194663	0.0360877	0.0303271	0.129295	0.0297323	0.0516004	0.0626041	0.0521404	0.000590907	0.0233882	0.00927175	0.0431155	0.0189083	0.0323667	0.0213074	0.0242458	0.0154923	0.170856	0.0440082	0.0240903	0.0519916	0.0309154	0.065134	0.0372649	0.0187459	0.0149803	0.033693	0.0114711	0.11067	0.0325541	0.0868951	0.0487576	0.0663255	0.101539	0.0250212	0.0913687	0.0641548	0.046763	0.0108371	0.0395212	0.0255854	0.0172963
225	0.110674	0.0280838	0.153553	0.042245	0.00552248	0.103859	0.125257	0.00120046	0.00337108	0.0211435	0.195805	0.0120247	0.0297925	0.0213979	0.126966	0.0405157	0.0274289	0.0358196	0.0595553	0.0213688	0.0032065	0.0316527	0.00168246	0.0103238	0.0652538	0.0635162	0.000200177	0.0231626	0.0359045	0.03916	0.0252798	0.0169702	0.0459164	0.000950093	0.016912	0.142831	0.0831859	0.0400818	0.0186776	0.117266	0.0417603	0.0110145	0	0.0517886	0.095292	0.0165122	0.0176709	0.00410213	0.0164636
226	0.198505	0.0293549	0.272814	0.0429012	0.0277605	0.118905	0.117232	0.0127448	0.006	0.0236254	0.190101	0.0154644	0.052184	0.0253396	0.0483092	0.000551732	0.0281088	0.0599747	0.0280964	0.0261718	0.00688611	0.0363667	0.0165216	0.0166435	0.163058	0.0657542	0.00128831	0.0305826	0.0274716	0.043239	0.0237926	0.00816758	0.0344233	0.0264416	0.0176944	0.123873	0.0642455	0.0522481	0.040536	0.0836168	0.0681307	0.0303291	0.0186761	0.0504593	0.0418312	0.0161746	0.0650951	0.00821624	0.0157558
227	0.110506	0.0281652	0.144896	0.0411262	0.00526216	0.106608	0.128395	0.00103316	0.0027463	0.0211639	0.19162	0.0131897	0.0280916	0.0201574	0.130163	0.0468147	0.0266292	0.0363352	0.0612212	0.0208907	0.00241411	0.0315708	0.00170951	0.00993051	0.0716498	0.0623837	0.000215952	0.0214254	0.0374563	0.0380593	0.0246678	0.0197258	0.0462415	0.00062144	0.0190781	0.148356	0.0845886	0.0401967	0.0188099	0.125017	0.0424489	0.0102258	0	0.0572363	0.103428	0.0168672	0.0165299	0.00376097	0.0159956
228	0.275461	0.0374864	0.258191	0.0480429	0	0.167571	0.137231	0.0166341	0.000370931	0.0101905	0.190452	0.0116004	0.0562343	0.0164083	0.0368328	0.00224442	0.0276518	0.110931	0.023279	0.0318932	0.00834641	0.026454	0.0381705	0.0847425	0.0452655	0.0683784	0	0.0014312	0.0154199	0.0506634	0.00599606	0.0225475	0.0553065	0	0.0195534	0.167181	0.121855	0.103923	0.0275038	0.0807787	0.0602591	0.0297536	0	0.0621825	0.0893916	0.0231848	0.0538015	0.00138847	0.0232767
229	0.269525	0.035894	0.2569	0.0487724	0	0.165763	0.136313	0.0145366	0.000402302	0.010377	0.190165	0.00921209	0.0591449	0.0166094	0.0365356	0.00153072	0.0279686	0.110243	0.0235855	0.0314818	0.00823584	0.0261877	0.0376324	0.072478	0.0637996	0.066259	0	0.00149166	0.0163345	0.0492795	0.00590856	0.0217057	0.0548336	1.33e-06	0.0198166	0.164118	0.123015	0.0938986	0.0282827	0.082377	0.0641345	0.0294373	0	0.0642414	0.0967692	0.0244953	0.0551763	0.00119684	0.0229625
230	0.268753	0.0360164	0.260053	0.0506239	6.44e-05	0.162744	0.136244	0.016734	0.000532229	0.00998866	0.188546	0.00893474	0.0553992	0.016096	0.0430262	0.00380659	0.0276663	0.109257	0.02367	0.0319205	0.00847904	0.0268759	0.0378506	0.0729636	0.0620714	0.0664305	0	0.00120179	0.0162772	0.0486138	0.00585583	0.0210682	0.054548	0.000688477	0.0200242	0.164493	0.12029	0.0955586	0.0290661	0.0803174	0.0601125	0.0293862	0	0.0625488	0.0870429	0.0221854	0.0555895	0.00151236	0.0227438
231	0.165281	0.0245483	0.250779	0.0417378	0.0341139	0.0581757	0.124236	0.0188907	0.0300893	0.0299787	0.13636	0.0291506	0.0501955	0.0592515	0.0515398	0.000646117	0.0241109	0.0116736	0.0427724	0.0197902	0.0294925	0.0228721	0.0228684	0.0158872	0.168474	0.0445907	0.0187303	0.052969	0.0269104	0.0703696	0.0377883	0.0177271	0.0167646	0.0296972	0.0119176	0.112124	0.0352513	0.07842	0.0561563	0.0680294	0.0943377	0.0271144	0.0593166	0.0648694	0.0471514	0.0113236	0.0430842	0.024811	0.016928
232	0.307385	0.0348426	0.268648	0.0488599	0	0.164813	0.136712	0.0146701	0.00029543	0.0111814	0.194902	0.0148549	0.0557972	0.0219677	0.036547	0.00935312	0.026201	0.109487	0.0235855	0.0314537	0.00745833	0.0254213	0.0354868	0.0978904	0.0302344	0.0674918	0	0.00161472	0.0171433	0.0494997	0.00772959	0.0280531	0.054671	0.00215203	0.0230926	0.159328	0.135436	0.100086	0.0301249	0.0868682	0.0466846	0.0308828	0.00934934	0.0663035	0.0887686	0.0232084	0.0576368	0.00169483	0.0226947
233	0.314742	0.0390434	0.252287	0.050631	0	0.17599	0.139607	0.0155517	0.00037011	0.00986161	0.184083	0.0149485	0.0565447	0.0146392	0.0288805	0.00239617	0.0264993	0.115126	0.0214218	0.0324582	0.00771251	0.0264615	0.0393319	0.103058	0.033687	0.0683315	0	0.000374618	0.013943	0.0545688	0.00464914	0.0305638	0.0576636	0	0.0185029	0.162406	0.136578	0.109515	0.0251491	0.0869702	0.0546316	0.0300674	0	0.0658307	0.0866983	0.0263873	0.058038	0.00113843	0.024094
234	0.295867	0.0411845	0.253516	0.0487343	0	0.168275	0.13817	0.0163104	0.000333708	0.0101425	0.188417	0.0205633	0.0569459	0.015588	0.029933	0.00248349	0.0271448	0.112577	0.0225969	0.0322712	0.00795976	0.0270637	0.0387097	0.0956581	0.0399991	0.067164	0	0.000778161	0.0148337	0.051678	0.00541891	0.0269596	0.0562511	0	0.0192875	0.165208	0.128839	0.105558	0.0268402	0.0865386	0.0593814	0.0295908	0	0.0634783	0.0854184	0.0253742	0.0573565	0.00126668	0.0236193
235	0.284214	0.0378409	0.256043	0.04862	0	0.168977	0.137551	0.0156605	0.000450725	0.0105022	0.1885	0.0152106	0.0579371	0.0160506	0.0320249	0.00181047	0.0272938	0.111523	0.022939	0.0317643	0.00786198	0.0258276	0.0382674	0.0851735	0.0466221	0.0673065	0	0.00157573	0.0155943	0.0509194	0.00570722	0.0239285	0.0556262	0.000294086	0.01927	0.164436	0.124978	0.101305	0.0270612	0.0838633	0.0599244	0.0295772	0	0.0628428	0.0900855	0.0250124	0.0537583	0.00112499	0.0232421
236	0.236218	0.0361631	0.259009	0.0497765	0	0.16081	0.133504	0.014456	0.00063123	0.0108686	0.190204	0.0116665	0.0565422	0.017127	0.0433875	0.00315972	0.0304305	0.106053	0.0255224	0.0307646	0.00858059	0.0270206	0.036128	0.0422545	0.0884123	0.068741	0	0.00184911	0.0188617	0.0482316	0.00661854	0.0182599	0.0528165	0.00178556	0.0205697	0.162644	0.107629	0.0833959	0.0302068	0.0801918	0.065571	0.0288637	0	0.0615273	0.107025	0.0216122	0.0554179	0.00133786	0.0219206
237	0.253052	0.0373722	0.257972	0.0476283	0	0.160768	0.135147	0.0154333	0.000436819	0.0106383	0.192315	0.011766	0.057952	0.0168563	0.0395617	0.0013093	0.0290771	0.108047	0.0246999	0.0312259	0.00886632	0.0257302	0.0372252	0.0630244	0.0687	0.065889	0	0.00199221	0.0174473	0.047957	0.00640522	0.020417	0.0535659	0.000258983	0.0201791	0.166437	0.115466	0.0919404	0.0295151	0.0793312	0.0658143	0.0292129	0	0.0609468	0.0972483	0.0222505	0.0543989	0.00154993	0.0223984
238	0.176479	0.0247799	0.241132	0.0418879	0.0483065	0.0629148	0.11577	0.0160604	0.0303143	0.0297815	0.135809	0.0287887	0.0506218	0.0587932	0.0518171	0.000230692	0.0239897	0.0118634	0.0431007	0.0198556	0.0298635	0.0372547	0.0229644	0.0140177	0.143149	0.0448973	0.0193737	0.0526039	0.0282584	0.0638651	0.0378852	0.0179794	0.0166828	0.0317402	0.0116549	0.111993	0.0345591	0.0689036	0.0474999	0.0678084	0.0904256	0.028295	0.0710754	0.0638281	0.0471897	0.0113911	0.0475509	0.0243205	0.0171671
239	0.301558	0.035785	0.257286	0.0479333	0	0.171026	0.137976	0.0154728	0.00036819	0.0106272	0.189337	0.0184349	0.059038	0.0162293	0.0323391	0.00172522	0.0262023	0.11115	0.0223682	0.0318702	0.00755566	0.0257417	0.0383455	0.088972	0.0473586	0.0676166	0	0.00135805	0.0151802	0.0525681	0.00572103	0.0253079	0.0560709	0	0.0191497	0.160504	0.130018	0.101345	0.026565	0.0870185	0.0594076	0.0294531	0	0.065341	0.0871156	0.0256773	0.057631	0.00115475	0.0236276
240	0.259523	0.035969	0.257554	0.0482855	0	0.164077	0.13679	0.0158273	0.000295774	0.00972451	0.19247	0.00760701	0.0561776	0.0173089	0.0415139	0.00197911	0.0279832	0.11019	0.0234564	0.0320119	0.00812543	0.0264067	0.0373128	0.0712509	0.0594675	0.0659386	0	0.000694875	0.0162325	0.0491497	0.00599847	0.0203622	0.0547561	0.00174318	0.0199991	0.16976	0.124606	0.0966506	0.0289214	0.0797888	0.0609956	0.0296234	0.00535159	0.0616222	0.0957222	0.0231278	0.0551321	0.00188628	0.0232741
241	0.275291	0.0363899	0.259471	0.0480234	0	0.160318	0.135823	0.0152877	0.000390108	0.0100919	0.193842	0.00967425	0.0559951	0.0164577	0.0394531	0.00178637	0.0273115	0.108642	0.0241486	0.0317018	0.00868071	0.0261504	0.0377974	0.0788957	0.060182	0.0641089	0	0.0014286	0.0166459	0.0475874	0.00611745	0.0203569	0.0541808	6.4e-05	0.0202073	0.163529	0.120955	0.0942373	0.0291685	0.0782595	0.0609143	0.029501	0	0.0614095	0.0874821	0.0220065	0.0537819	0.00146738	0.0227164
242	0.165164	0.0246963	0.251022	0.0411281	0.0346873	0.0567227	0.124822	0.0186173	0.0320576	0.0299781	0.132381	0.0292533	0.050769	0.0603104	0.0517635	0.000222101	0.0238787	0.0109823	0.0430152	0.0195402	0.0305981	0.0244084	0.0232688	0.0163507	0.166988	0.0444221	0.020552	0.0524948	0.0277696	0.0695129	0.0376118	0.0181868	0.0162039	0.0305514	0.0116659	0.112289	0.033856	0.0835102	0.0563812	0.0674523	0.0968629	0.0263142	0.0675644	0.064773	0.0468516	0.0111687	0.0399062	0.0245579	0.0171798
243	0.270965	0.0372356	0.253628	0.0480025	0	0.167808	0.137834	0.0169232	0.000322883	0.00984274	0.189585	0.0069605	0.0551582	0.0158385	0.0384883	0.0018518	0.0280231	0.110635	0.0232709	0.0322077	0.0083041	0.0264682	0.0379928	0.0793326	0.0538977	0.066894	0	0.00106898	0.0155047	0.0506013	0.00567003	0.021712	0.0555072	0	0.0195787	0.171656	0.126579	0.102841	0.0279211	0.0785395	0.0614862	0.0299268	0	0.0618492	0.0942642	0.0233214	0.0545455	0.00132466	0.0232512
244	0.109222	0.0274438	0.169589	0.0450879	0.0104106	0.0918465	0.11698	0.00110961	0.00505888	0.0219309	0.204402	0.0123638	0.0333437	0.0245476	0.121091	0.0265474	0.0283367	0.0334229	0.0527963	0.0221128	0.00480792	0.0304932	0.00206987	0.0118873	0.0545349	0.0651061	0.000488275	0.0312012	0.032348	0.0454362	0.0298855	0.0124384	0.0434454	0.0022874	0.0151762	0.129856	0.0776013	0.0386595	0.020672	0.0988987	0.0381928	0.013001	0	0.0417828	0.0656512	0.0150489	0.0219767	0.00495811	0.0167411
245	0.308657	0.0379378	0.255858	0.0480803	0	0.172343	0.138909	0.0159603	0.000315481	0.0102788	0.187768	0.0199773	0.0567656	0.0153401	0.0298657	0.00226067	0.02617	0.111951	0.0222555	0.0323108	0.00780142	0.0265502	0.0394573	0.095696	0.0350022	0.0667039	0	0.00064844	0.0147865	0.0528559	0.00521783	0.0270629	0.0566611	0	0.0191509	0.161847	0.131622	0.103079	0.0264212	0.086043	0.0563418	0.0296339	0	0.0642471	0.0848044	0.0252121	0.0559203	0.0011372	0.0236474
246	0.174324	0.0246725	0.246647	0.0406194	0.039557	0.0536144	0.127826	0.021437	0.0346523	0.0300442	0.129728	0.0293556	0.0514788	0.0617138	0.0521346	0.000222879	0.023589	0.0100836	0.0434658	0.0191321	0.031982	0.0229262	0.0238689	0.0167188	0.168174	0.0447836	0.0228486	0.052287	0.0284154	0.0677568	0.0376734	0.0186609	0.0154769	0.0325948	0.0113984	0.111045	0.0323245	0.0839697	0.0513834	0.0666629	0.0983335	0.0260779	0.0784088	0.0652154	0.0468925	0.0109211	0.0409021	0.0246294	0.0173684
247	6.42932	5.84964	15.4605	0.200982	1.51855	0.0984552	1.8066	10.4543	5.68733	0.603411	11.349	7.76595	0.572237	0.0511806	0.0223685	0.172027	0.0134235	0.281601	17.7346	0.113321	6.79719	0.310589	19.7562	0.12311	9.27428	0.785097	1.5918	0.914501	0.0372053	0.463139	0.350002	4.72706	0.215535	0.246302	0.00695675	4.08307	0.0108121	0.559125	0.0633582	0.101043	11.1548	0.286692	2.01675	10.337	1.3624	0.00798084	0.492397	13.4383	0.154689
248	0.315221	0.0367442	0.261079	0.0472536	0	0.170488	0.137577	0.0149785	0.000390674	0.0109236	0.188673	0.018587	0.0606457	0.0164122	0.0325504	0.0016816	0.0260059	0.112747	0.0226297	0.0314208	0.00762082	0.0257045	0.0376185	0.0922869	0.041142	0.0687593	0	0.00146235	0.0151105	0.0532017	0.00581201	0.0296874	0.0563564	0	0.0185476	0.158046	0.132667	0.0985923	0.025787	0.0905874	0.0550361	0.0291991	0.00143359	0.0673898	0.0830562	0.0278144	0.0578878	0.00102864	0.0236295
249	0.20062	0.0259049	0.227176	0.0441738	0.0836374	0.0791768	0.107334	0.0135396	0.0136295	0.0292283	0.153149	0.0266685	0.0485047	0.0503473	0.0500878	0.000284008	0.0249643	0.0206146	0.0390107	0.0225317	0.0200771	0.0969709	0.0193188	0.0151078	0.172075	0.0468331	0.00720871	0.0506078	0.024956	0.0498227	0.0358521	0.0142336	0.0209669	0.0340863	0.0129186	0.115982	0.0376945	0.0343227	0.0488276	0.0776559	0.074731	0.0381161	0.0331564	0.0614055	0.0453342	0.0121921	0.0719447	0.0206936	0.0161422
250	0.176918	0.0247832	0.245679	0.0400333	0.042087	0.053694	0.126699	0.0190434	0.0360911	0.030366	0.129753	0.0297581	0.051692	0.0626705	0.0521316	0.000568716	0.023384	0.00946004	0.0431737	0.0189117	0.0323957	0.0226375	0.0241616	0.0151346	0.161697	0.0440334	0.0241691	0.0520037	0.0301537	0.0641889	0.0372559	0.0187359	0.0149787	0.0338426	0.0114707	0.110679	0.0328269	0.0867524	0.0484029	0.0663106	0.101804	0.0249728	0.0918561	0.0647537	0.0475182	0.0107999	0.0401537	0.0258134	0.017271
251	0.15864	0.0246409	0.256394	0.0414512	0.035118	0.058429	0.123128	0.0179662	0.0316775	0.0300306	0.133975	0.0293323	0.0503939	0.0596118	0.0517241	0.000234266	0.0240025	0.0110769	0.0426561	0.0195837	0.0302157	0.0216331	0.0232186	0.0162767	0.170161	0.0440861	0.0201381	0.0540097	0.0268382	0.0712509	0.0378204	0.0180067	0.0163526	0.0299993	0.0118034	0.111591	0.0351335	0.08502	0.0601908	0.0678248	0.0948819	0.0258233	0.0604775	0.0653307	0.0469909	0.0113224	0.0389249	0.0254525	0.017014
252	0.171404	0.0247478	0.250884	0.0403167	0.0370003	0.0538271	0.126951	0.0186528	0.034791	0.0303773	0.130751	0.0297356	0.0512506	0.0619587	0.0518945	0.000404933	0.0235839	0.00977682	0.0428091	0.019086	0.0316902	0.0212055	0.0239485	0.0140238	0.171019	0.0437606	0.0229403	0.0518671	0.0283922	0.0669267	0.0372822	0.0184794	0.0153482	0.0324657	0.0116421	0.110873	0.0336685	0.0873912	0.0532062	0.0667554	0.101978	0.0250011	0.085707	0.0650992	0.0466939	0.0109253	0.039384	0.025976	0.0171174
253	0.251046	0.0360881	0.258057	0.0480213	0	0.163999	0.136162	0.0161408	0.000371469	0.010033	0.192762	0.00578563	0.056734	0.0167662	0.0404559	0.0014016	0.0291604	0.107791	0.0238218	0.0317394	0.00850001	0.0261349	0.0372416	0.0602284	0.0736274	0.0651014	0	0.00131728	0.0170478	0.0489991	0.00646988	0.0187977	0.0540236	0	0.0202803	0.165378	0.119593	0.0923822	0.0297985	0.0785848	0.0632521	0.029548	0	0.0607393	0.0991077	0.0227653	0.0541773	0.00148176	0.0225419
254	0.258653	0.0364486	0.259718	0.0470409	0	0.160936	0.135484	0.015805	0.000425795	0.0105847	0.192417	0.00972971	0.0572141	0.0166713	0.03979	0.00145481	0.0282384	0.10833	0.0242849	0.0313183	0.00881705	0.0257089	0.037576	0.0673321	0.065985	0.0657875	0	0.00181381	0.017258	0.0470669	0.0062351	0.02005	0.0538143	0	0.020055	0.164647	0.121171	0.0932551	0.0299177	0.0786744	0.0646881	0.0292555	0	0.0607135	0.0949762	0.0223633	0.0527535	0.00149754	0.0224862
255	0.28492	0.0391516	0.251893	0.0479398	0	0.169087	0.138424	0.0168189	0.000334272	0.00972209	0.189685	0.0113876	0.0574971	0.0155445	0.0342292	0.00153655	0.0276342	0.112054	0.0227922	0.0323928	0.00816737	0.026983	0.0384612	0.0966166	0.0385982	0.0676474	0	0.00088756	0.0149802	0.0510065	0.00542399	0.0239331	0.0560908	0	0.0194335	0.170594	0.126524	0.107643	0.0267575	0.0817794	0.0591049	0.0299874	0	0.0632288	0.091858	0.0246356	0.0545395	0.00127481	0.023505
256	0.245435	0.0351502	0.260292	0.0481848	0	0.16061	0.135092	0.0157077	0.000417758	0.0103524	0.192834	0.00767449	0.0572559	0.0170313	0.0411079	0.00171447	0.0291085	0.107981	0.0247328	0.0312715	0.00888643	0.0268956	0.0371851	0.0627498	0.0674766	0.0674082	0	0.00204561	0.0172059	0.0465393	0.00632649	0.0185262	0.0535403	0.00011246	0.0203461	0.169082	0.112965	0.0942006	0.0299587	0.0778158	0.0680135	0.0293703	0	0.0615698	0.103222	0.0220062	0.0534767	0.00140323	0.0224243
257	0.269725	0.0386692	0.256077	0.0484204	0	0.164547	0.136515	0.0163216	0.000408003	0.0104092	0.190583	0.0120938	0.0572046	0.0164287	0.0365721	0.0020762	0.0277708	0.109859	0.0235902	0.0317417	0.00816212	0.0256036	0.0376227	0.0811813	0.0551448	0.067121	0	0.00159517	0.0161838	0.0494594	0.00596391	0.0225299	0.0548684	1.69e-05	0.0197477	0.167632	0.123885	0.0994463	0.0282408	0.0808817	0.0618059	0.0294003	0	0.061414	0.0888277	0.0237059	0.0544046	0.00139962	0.0229642
258	0.161468	0.0246624	0.256651	0.0414942	0.0329164	0.058091	0.123706	0.0190549	0.0308325	0.0299928	0.134163	0.0292923	0.0504057	0.0596113	0.0515474	0.000234692	0.0240607	0.0114141	0.0426898	0.0197098	0.0300525	0.0212386	0.0230015	0.016734	0.17071	0.0429835	0.0194601	0.0521281	0.0264679	0.0715651	0.0376791	0.0179536	0.0165398	0.0295726	0.0118149	0.111735	0.03627	0.0844231	0.0611615	0.0679206	0.0933529	0.025349	0.0600537	0.066343	0.0469895	0.0113066	0.0381086	0.0248547	0.0170172
259	0.262911	0.0342397	0.264869	0.0502959	0	0.160738	0.135705	0.0159301	0.000421119	0.0099838	0.190012	0.00729762	0.0561711	0.0163357	0.0404091	0.00288298	0.0277157	0.108968	0.0240272	0.0316077	0.00890507	0.0257634	0.0379756	0.06683	0.0716659	0.0629554	0	0.00113547	0.0168328	0.0471269	0.00585538	0.019474	0.0540292	0	0.0203168	0.162009	0.121238	0.093063	0.0295497	0.0791252	0.0652267	0.0294491	0	0.0618356	0.0897745	0.021912	0.0551316	0.00130141	0.0225054
260	0.276735	0.0389347	0.25541	0.0478838	0	0.163237	0.136428	0.0160538	0.000338825	0.0103246	0.191018	0.0159338	0.0570103	0.0163741	0.0348189	0.00182191	0.0277296	0.110092	0.0238054	0.0316969	0.00872627	0.0257286	0.0381599	0.0902779	0.0466528	0.0668982	0	0.00143127	0.0160536	0.048952	0.00594221	0.0240948	0.0548813	0	0.0197957	0.166035	0.124157	0.100494	0.0284006	0.0814318	0.0626331	0.0294796	0	0.0622966	0.0900292	0.0234283	0.0534478	0.0013142	0.0230154
261	0.167844	0.0246918	0.250203	0.0405996	0.0360349	0.0549474	0.125991	0.0184365	0.0335756	0.0302653	0.131684	0.0296644	0.0510244	0.0614746	0.0517733	0.000352138	0.0237696	0.0102592	0.0428816	0.0192955	0.0312099	0.0206632	0.0236096	0.0162188	0.171738	0.0436169	0.0218781	0.0528493	0.0283188	0.0682612	0.0373759	0.0183214	0.015719	0.031495	0.0117261	0.111636	0.0338692	0.0857379	0.054124	0.0670446	0.100864	0.0249795	0.0779822	0.0644317	0.0468205	0.0109996	0.0390019	0.0256393	0.017084
262	0.202825	0.0255251	0.241491	0.0401399	0.0481133	0.0576062	0.136614	0.0284508	0.0424153	0.036434	0.135571	0.0329823	0.0534022	0.0622502	0.0538103	0.0199369	0.0231895	0.0106519	0.0467794	0.0196333	0.0373385	0.0211547	0.0257986	0.013488	0.147273	0.0446161	0.0261315	0.0529597	0.0431651	0.0643235	0.0385758	0.0178428	0.0149081	0.0392386	0.0288908	0.12393	0.0333638	0.0766534	0.0499385	0.0703116	0.0841436	0.0303084	0.120517	0.0876617	0.0450022	0.0111278	0.0472693	0.0304255	0.0169425
263	0.201768	0.0608575	0.235124	0.0421518	0.0812275	0.0690612	0.108523	0.019075	0.0282815	0.0407142	0.163126	0.0300422	0.0569905	0.0469601	0.048924	0.0152114	0.0253189	0.0523729	0.0385927	0.0365587	0.0219395	0.0654337	0.0373071	0.0374268	0.135776	0.0503146	0.0312362	0.0795146	0.0435882	0.0595251	0.0461752	0.0166882	0.0315765	0.0661561	0.0241407	0.136349	0.0416928	0.0543107	0.0644191	0.105066	0.0664881	0.0525845	0.0615139	0.106665	0.0450272	0.0142922	0.0748344	0.0257821	0.0170833
264	0.267051	0.035655	0.256601	0.0473712	5.85e-05	0.164211	0.136462	0.0158635	0.00055413	0.0102183	0.189932	0.00789363	0.0562638	0.0167635	0.0402492	0.00227711	0.0280747	0.109888	0.0237664	0.0317549	0.00796054	0.0268687	0.0368457	0.0752941	0.0623082	0.0670082	0	0.00183301	0.0156963	0.0499208	0.00623995	0.0203782	0.0547314	0.000937859	0.0196458	0.167004	0.121131	0.0990719	0.0279144	0.0809448	0.0636098	0.0296169	0	0.0623005	0.0868104	0.0234571	0.0554923	0.0013709	0.0229888
265	0.166878	0.0246357	0.255506	0.0409874	0.0339027	0.0557557	0.123579	0.0189202	0.0328865	0.0301899	0.132793	0.0295894	0.0506826	0.0605869	0.0517006	0.000306613	0.0238501	0.0104845	0.0426307	0.0193728	0.0307736	0.0204713	0.0234968	0.0147851	0.172101	0.0427412	0.0210133	0.0521381	0.0277689	0.0713618	0.0375617	0.0181783	0.0159734	0.0308335	0.0117957	0.111186	0.0340582	0.0843804	0.058761	0.0674433	0.0977632	0.0249727	0.0732132	0.0645782	0.0468826	0.0111779	0.0385267	0.0256272	0.0169879
266	0.174989	2.17103	3.59473	0.386782	1.73933	0.244838	1.27016	0.525397	5.90918	0.129412	6.51981	0.0137102	0.373386	0.0486352	0.028675	0.325225	0.0176208	0.0677093	0.492394	0.0135179	0.27837	0.350921	2.546	0.0607446	2.62464	0.274845	0.527517	0.614689	0.28468	0.142002	4.06405	0.0268229	0.0904372	0.0486805	0.891039	2.9511	0.036498	0.40631	0.0545733	0.651536	1.47092	0.127784	0.271481	0.101213	1.17317	0.00473344	0.447825	0.0527256	0.33633
267	0.164568	0.0247579	0.251552	0.0408059	0.0349596	0.0553011	0.125676	0.0187105	0.0331813	0.0301116	0.131849	0.0294286	0.0509671	0.0608638	0.0517821	0.000252007	0.0237215	0.0106643	0.0428719	0.0193684	0.0310311	0.0204081	0.0235266	0.0153515	0.172099	0.0431401	0.0214726	0.0529434	0.0276967	0.0698915	0.0374493	0.0183073	0.0158731	0.0312872	0.0116343	0.111424	0.0330544	0.0856278	0.0549416	0.0672641	0.0979299	0.0252754	0.0763004	0.0635723	0.0467229	0.0111016	0.0391292	0.0252394	0.0171704
268	0.111577	0.0279965	0.149848	0.041113	0.00597804	0.105383	0.126957	0.00107423	0.00382813	0.0214225	0.192243	0.0132573	0.0284831	0.0209898	0.126151	0.0414506	0.0266184	0.0362861	0.0607068	0.0208382	0.00300885	0.0315339	0.00169323	0.010033	0.0680501	0.0617521	0.000327728	0.0221671	0.0370125	0.0382794	0.0250122	0.0179767	0.0459936	0.00118454	0.0167878	0.147221	0.0838743	0.0399172	0.0190843	0.121007	0.0422378	0.0103722	0	0.0562567	0.100962	0.0165277	0.0168861	0.00380099	0.0161944
269	0.264313	0.0381003	0.255621	0.0488577	0	0.163251	0.13644	0.0154651	0.000366569	0.0101454	0.191106	0.012054	0.0577426	0.0165041	0.0371399	0.00201793	0.0285343	0.11005	0.0237989	0.0316774	0.00862376	0.0262604	0.0380677	0.0797381	0.0504614	0.0675316	0	0.0014918	0.0163027	0.0481767	0.00587469	0.0219338	0.0546023	0	0.020003	0.16974	0.119137	0.101248	0.0288174	0.0797632	0.0643989	0.029584	0	0.0625293	0.0951042	0.0228048	0.0546422	0.00125427	0.0228834
270	0.239045	0.0327786	0.27675	0.0437133	0.00402778	0.15089	0.129776	0.0152816	0.00143019	0.0177482	0.197063	0.00909753	0.0555282	0.0242059	0.0445766	0.00934433	0.0292738	0.0993196	0.0263966	0.0291699	0.00689454	0.0252891	0.0314454	0.0360993	0.098751	0.0684324	0	0.00383825	0.0233886	0.0456	0.00965557	0.0138977	0.0495824	0.00367393	0.020633	0.15179	0.106069	0.0746244	0.0342469	0.0782084	0.0602153	0.029129	0.0018928	0.063039	0.0903204	0.0196674	0.0518276	0.0019237	0.0214741
271	0.175553	0.0247741	0.24311	0.0407175	0.038848	0.0534156	0.126639	0.0193743	0.0341408	0.0301383	0.130896	0.0293195	0.0512895	0.0614154	0.0520448	0.000469705	0.0236146	0.0102006	0.0430653	0.019208	0.0316403	0.0256696	0.0238227	0.0140038	0.166137	0.0436608	0.0226796	0.052555	0.0286727	0.0686747	0.0376184	0.0185431	0.0156063	0.0324903	0.0114455	0.11113	0.032846	0.0833543	0.0501617	0.0668274	0.0965026	0.0251406	0.0835161	0.0643575	0.0470704	0.0109636	0.0429428	0.0247999	0.0173231
272	0.10836	0.0257461	0.185084	0.0467655	0.0258319	0.0862849	0.111173	0.00136074	0.00960963	0.0243523	0.211339	0.0214801	0.0374429	0.035946	0.117903	0.0155565	0.0262421	0.0259557	0.0441103	0.0214625	0.010938	0.0274708	0.00463935	0.013292	0.122814	0.0683723	0.00347295	0.0446937	0.0294145	0.0510596	0.0375775	0.0111807	0.0307827	0.00842134	0.014026	0.111633	0.0593598	0.0341582	0.0238554	0.0884029	0.0340316	0.0162207	0	0.0469455	0.0493063	0.0135974	0.0272188	0.0110784	0.0169239
273	0.205946	0.0263924	0.236575	0.044513	0.0650534	0.0758855	0.108549	0.0149071	0.0117387	0.0290471	0.15991	0.0258043	0.0483734	0.0459248	0.0493015	0.000949509	0.0252977	0.0247907	0.0357683	0.0230351	0.0161604	0.0752363	0.0182099	0.0197524	0.177723	0.0490754	0.00514942	0.0501663	0.0262599	0.0509761	0.0345397	0.0126818	0.0217794	0.0232228	0.0133143	0.114137	0.0391229	0.0399096	0.0549026	0.0774373	0.0682705	0.0407233	0.0220119	0.0622501	0.0435579	0.012498	0.073667	0.020285	0.0156223
274	0.280017	3.27709	5.19524	0.675498	2.89185	0.372248	1.87521	0.664895	9.50197	0.145399	9.51433	0.0430442	0.412287	0.047696	0.0242082	0.580086	0.0425825	0.0683669	0.74229	0.013235	0.354013	0.471199	4.17468	0.0928622	4.26455	0.407676	0.793622	0.822975	0.341829	0.257107	6.5894	0.0282768	0.0961013	0.10399	1.23162	4.98032	0.0443682	0.487141	0.0334607	1.0035	2.26881	0.178579	0.537738	0.0903467	2.14891	0.00640743	0.64852	0.0757512	0.545935
275	0.301179	0.0332925	0.286005	0.0450858	0.014474	0.152854	0.132398	0.0144524	0.00163908	0.0239192	0.198264	0.0113598	0.0577637	0.0267583	0.0429422	0.00798038	0.0277077	0.1077	0.0251855	0.0305281	0.00615848	0.0254735	0.0318074	0.085766	0.0704248	0.0704626	0	0.00990213	0.0210847	0.0461091	0.0114272	0.0166032	0.0517279	0.0174645	0.0220346	0.160931	0.108988	0.0918284	0.0367005	0.0819681	0.0532766	0.033956	0.00295378	0.0709848	0.0657208	0.022496	0.0569414	0.00149936	0.0216663
276	0.17505	0.0251981	0.235313	0.0390836	0.0560577	0.0523374	0.133133	0.0208124	0.0406419	0.0298994	0.122051	0.0287724	0.0538466	0.0645151	0.053401	0.000693368	0.022792	0.00858437	0.0470498	0.0183299	0.0354004	0.0289423	0.0250808	0.0141773	0.145061	0.0463701	0.0291646	0.0545343	0.0294226	0.0591105	0.0375532	0.0199771	0.0136201	0.0385551	0.0104712	0.110284	0.0300261	0.0887824	0.0361754	0.0645803	0.0995559	0.0252804	0.128497	0.0664483	0.0514312	0.0104115	0.0453352	0.0242774	0.0182576
277	0.253501	0.0351159	0.258502	0.0468806	0	0.162375	0.136094	0.0161929	0.000390341	0.0102355	0.192029	0.00793876	0.0566133	0.0167209	0.0428367	0.00162825	0.0284134	0.108532	0.0240066	0.0315616	0.0087054	0.0257755	0.0374439	0.0664299	0.0646647	0.0670228	0	0.00162621	0.0167263	0.0475799	0.00627348	0.0184588	0.054023	0	0.020004	0.168125	0.118617	0.0971357	0.0294813	0.0775115	0.0641924	0.0294955	0	0.0604129	0.0931414	0.0217745	0.0531122	0.00143608	0.0226377
278	0.167369	0.0246898	0.250781	0.0405364	0.0372147	0.0547265	0.12604	0.0185953	0.0343557	0.0303048	0.131087	0.029697	0.0510792	0.0616146	0.0518683	0.000433973	0.0236586	0.00991138	0.0427833	0.0191464	0.031477	0.0212218	0.0237805	0.014615	0.170861	0.0437542	0.0224471	0.0521564	0.0286736	0.0686215	0.0374031	0.0183965	0.015521	0.0320668	0.0116595	0.110962	0.0331815	0.085735	0.054276	0.0669321	0.101514	0.0249746	0.0814644	0.0639345	0.0468328	0.0109827	0.0391627	0.0257481	0.0170959
279	0.165959	0.0246518	0.255014	0.0409994	0.0336749	0.0555941	0.12412	0.0179775	0.0323655	0.0302319	0.133476	0.0295919	0.0505816	0.0604884	0.0516188	0.000366716	0.0239169	0.0106826	0.0425386	0.0194443	0.030502	0.0205784	0.0233924	0.0139513	0.171708	0.0430614	0.0206884	0.0522354	0.0271049	0.0704556	0.0374651	0.0180483	0.0160758	0.0304459	0.0118714	0.111255	0.0341935	0.0835749	0.0587953	0.0675237	0.0988852	0.0249891	0.072978	0.0643483	0.0468564	0.0111794	0.0385348	0.0258208	0.0169366
280	0.166617	0.024758	0.254399	0.0418972	0.0354959	0.0597661	0.120902	0.0190242	0.030244	0.0298206	0.134971	0.0289654	0.050291	0.0587877	0.051676	0.00024875	0.0240894	0.0118105	0.042678	0.0198585	0.0298401	0.0227863	0.0228221	0.0169981	0.162673	0.0437542	0.0189999	0.0534365	0.0278762	0.0711324	0.0377898	0.0178617	0.016723	0.0296273	0.0116865	0.111492	0.0334628	0.0796834	0.0584864	0.0682177	0.0877563	0.0268708	0.0556916	0.0648774	0.0469174	0.0114811	0.039624	0.0244313	0.0171052
281	0.109843	0.0281003	0.150784	0.0421683	0.0054759	0.104541	0.125969	0.00117844	0.00331371	0.0209921	0.194287	0.0117884	0.0289691	0.0208751	0.128071	0.0423245	0.0272252	0.0355998	0.0600923	0.0213221	0.00280328	0.0315504	0.00154195	0.010384	0.0667724	0.0631708	0.000228049	0.0226084	0.0362785	0.0392416	0.0250023	0.0175492	0.0467313	0.000818498	0.0171897	0.145339	0.0842937	0.0398037	0.0184247	0.118135	0.0419171	0.0108124	0	0.0533712	0.0992139	0.0167478	0.0173444	0.00398651	0.0162141
282	0.2666	0.0358949	0.261344	0.0492682	0	0.16096	0.135772	0.0157236	0.0003388	0.0100144	0.191426	0.0102883	0.0567133	0.0160087	0.0389504	0.00300318	0.0277471	0.108723	0.024268	0.0316558	0.00917071	0.0265395	0.0382045	0.0699444	0.0614009	0.0649814	0	0.00087739	0.0172903	0.0471136	0.00577779	0.0219545	0.0541268	0	0.0203086	0.162407	0.120149	0.0915618	0.0300879	0.0793498	0.0617788	0.02942	0.000170842	0.062072	0.0904682	0.0220395	0.0545266	0.00145275	0.02253
283	0.244353	0.0339155	0.278006	0.0468503	0.00131373	0.151078	0.131466	0.013885	0.00191875	0.0124773	0.202863	0.0100442	0.0560126	0.0225139	0.0432946	0.0052621	0.0286703	0.103191	0.0272541	0.0302612	0.00831594	0.0256206	0.0340146	0.0548505	0.0754426	0.0646746	0.000298409	0.00767362	0.0192684	0.0444991	0.00970793	0.0164909	0.0507916	0.00478507	0.0225274	0.16327	0.11353	0.0826364	0.0341831	0.0791676	0.060392	0.0321309	0.00706119	0.062512	0.0843099	0.0203891	0.0560778	0.00282279	0.0213189
284	0.257212	0.0396501	0.258918	0.0475705	0	0.160646	0.134666	0.0151743	0.000469816	0.0112136	0.189951	0.0179406	0.0575738	0.0169884	0.0377704	0.00227434	0.0289385	0.10798	0.024911	0.0308985	0.00843117	0.0258401	0.0367117	0.0689476	0.0646748	0.0671606	0	0.0022521	0.0179215	0.0477499	0.00650496	0.0233804	0.0534921	0.000327432	0.0199273	0.16338	0.117481	0.0918952	0.0289399	0.0834848	0.0635456	0.0287472	0	0.0614341	0.0904056	0.0230491	0.0549939	0.00127299	0.0223626
285	0.277104	0.0362433	0.257519	0.0465247	0	0.163126	0.136437	0.0161032	0.000486166	0.0102531	0.190952	0.0101042	0.0556974	0.0166368	0.0371744	0.00140806	0.0273395	0.10852	0.0240964	0.0317313	0.00876758	0.0257606	0.0377017	0.0800564	0.0567936	0.0642202	0	0.00150501	0.0165904	0.0491526	0.00638669	0.0229543	0.0543993	0	0.0198385	0.161425	0.123076	0.094816	0.0281754	0.079457	0.0605894	0.02948	0	0.0611354	0.0912208	0.02238	0.052094	0.0015009	0.0228501
286	0.227727	0.0338082	0.270021	0.047746	0.0018297	0.152331	0.132384	0.0231595	0.00321911	0.0133073	0.194345	0.00789596	0.0594893	0.0182495	0.0448155	0.00837494	0.0287131	0.104688	0.026157	0.0303355	0.00807173	0.0246192	0.0356629	0.0471503	0.0802212	0.0661498	0	0.00277758	0.0238422	0.0453043	0.00783003	0.0152911	0.051103	0.00317813	0.0205456	0.162165	0.109042	0.0853394	0.0336391	0.0789058	0.0667076	0.0282283	0.0105282	0.0700663	0.0953549	0.0199293	0.0513693	0.00449167	0.0224086
287	0.166861	0.0246557	0.2532	0.0409032	0.0356958	0.0551508	0.125348	0.0191823	0.0335045	0.0300832	0.13164	0.0294499	0.0509874	0.0609161	0.0518809	0.000270313	0.0237438	0.0104787	0.0429945	0.019298	0.0312461	0.0220354	0.0236077	0.0151472	0.169024	0.0437638	0.0216993	0.0522897	0.0272368	0.0696091	0.0376798	0.0184145	0.0158254	0.0315225	0.011602	0.111178	0.0332445	0.0852455	0.0575217	0.067188	0.0983336	0.0254366	0.0712488	0.0656351	0.0469244	0.0110976	0.0387713	0.0250702	0.0171766
288	0.168223	0.0246937	0.245086	0.0415649	0.0344473	0.0551879	0.124585	0.0199718	0.0317749	0.029727	0.132636	0.0289763	0.0507263	0.0596161	0.0518849	0.000179555	0.0240548	0.0112979	0.0431734	0.0196149	0.0307584	0.0214019	0.0231315	0.0151054	0.168892	0.0429448	0.0203471	0.0554974	0.0267386	0.074521	0.0380242	0.0182915	0.016366	0.0306431	0.0114558	0.111993	0.0328996	0.0837409	0.0584813	0.0677412	0.0918289	0.0257377	0.0531217	0.0666041	0.0469991	0.0113165	0.0422602	0.0238751	0.0173527
289	0.273185	0.0334182	0.278967	0.0503455	3.05e-05	0.150314	0.131875	0.0127056	0.000411872	0.0128233	0.2047	0.0117621	0.0589279	0.017936	0.050464	0.00467276	0.0280701	0.102475	0.0272279	0.0300263	0.0072083	0.0253611	0.033841	0.0594532	0.0774421	0.0675461	0	0.00527823	0.0205753	0.0416323	0.00928355	0.0163075	0.0500097	0.000197294	0.0204633	0.156423	0.11355	0.0826086	0.0336713	0.0793998	0.0541245	0.0277659	0.005328	0.0617468	0.0824295	0.0212596	0.0541237	0.00140774	0.0203102
290	0.326585	0.292517	0.208503	0.0542136	0.064102	0.0564774	0.202469	0.0808105	0.168427	0.137098	0.348102	0.0756871	0.353292	0.0488892	0.0439371	0.00526826	0.028829	0.250635	0.0392138	0.126548	0.129746	0.121365	0.114948	0.111261	0.175088	0.0905714	0.162894	0.24521	0.0210479	0.127972	0.24536	0.024298	0.0686244	0.0405038	0.252585	0.303785	0.0531716	0.125711	0.0578428	0.237003	0.0953308	0.182038	0.114834	0.245479	0.0530893	0.0170536	0.0968492	0.0359017	0.0335719
291	0.198509	0.124311	0.246873	0.0393166	0.0985633	0.0531357	0.119344	0.0320001	0.0697346	0.0649328	0.130235	0.0297534	0.060333	0.0529133	0.0507104	0.00693151	0.0251667	0.100143	0.0458356	0.0362055	0.0369236	0.0914016	0.0699092	0.0733457	0.122562	0.0405678	0.0682903	0.125344	0.0900041	0.0777185	0.0505287	0.0226462	0.0492711	0.0567482	0.0613261	0.178704	0.0374921	0.083407	0.0905649	0.135125	0.0913694	0.0550068	0.0999474	0.186963	0.0409588	0.0164011	0.0692977	0.0307681	0.0186082
292	0.287761	0.0397838	0.254126	0.0474265	0	0.166497	0.137811	0.0160531	0.000405356	0.0100294	0.189729	0.0134875	0.0570848	0.0156906	0.0342801	0.00146292	0.0270366	0.111096	0.0230907	0.0321984	0.0083373	0.0268208	0.0384054	0.0897747	0.0492821	0.0650079	0	0.00074223	0.015658	0.0502248	0.00559063	0.0242785	0.0556099	0	0.019582	0.16576	0.126835	0.0994284	0.0277554	0.0844383	0.0589801	0.0296847	0	0.0631903	0.0909574	0.0249169	0.0552941	0.00136866	0.0232528
293	0.110603	0.0281808	0.144617	0.040925	0.00543465	0.107094	0.128657	0.0010382	0.00307624	0.0212707	0.192412	0.0121298	0.0279422	0.0204689	0.128623	0.0453074	0.0265685	0.0366998	0.0614413	0.0208728	0.00259016	0.0317767	0.00159201	0.00978319	0.0699381	0.0619438	0.000212547	0.0211134	0.037491	0.0377143	0.024513	0.0189962	0.0462287	0.000693814	0.0174097	0.149512	0.0847606	0.0401223	0.0186045	0.123848	0.0427358	0.0103	0	0.0576258	0.103859	0.0166922	0.0163547	0.00391231	0.0161321
294	0.17472	0.0250242	0.243765	0.0431735	0.0410805	0.0650504	0.111772	0.0174071	0.0243325	0.0294067	0.140113	0.0281155	0.0494077	0.0555266	0.0513382	0.00041338	0.0245477	0.0143947	0.0421993	0.020856	0.0270478	0.0391042	0.0215532	0.0159569	0.160969	0.0440262	0.0143405	0.05452	0.0267785	0.069451	0.0375888	0.0169046	0.0182313	0.0283614	0.0119809	0.11332	0.0360359	0.0667228	0.0600863	0.0693535	0.075786	0.0296484	0.0384172	0.0657281	0.0467061	0.0119756	0.0497537	0.0225422	0.016946
295	0.152429	0.0247393	0.249066	0.0424896	0.0345469	0.0641981	0.118194	0.0166403	0.0271129	0.0295363	0.1361	0.0285117	0.0500853	0.0577614	0.0515477	0.000107612	0.0242628	0.0130291	0.0431936	0.0203588	0.0286822	0.0336342	0.0222257	0.017979	0.158429	0.0446922	0.0168841	0.0541087	0.0260739	0.0700387	0.0379786	0.0175696	0.0175814	0.0276452	0.0118058	0.114128	0.0357237	0.0759395	0.0592853	0.0684679	0.0891746	0.0279688	0.0545975	0.0638846	0.0472054	0.0115281	0.0435148	0.0229524	0.0171812
296	0.164755	0.0246883	0.253597	0.0416843	0.0332248	0.0569936	0.123912	0.0183824	0.0308578	0.0298669	0.133628	0.0290841	0.0504926	0.0593492	0.051677	0.00014508	0.0240728	0.011578	0.0429592	0.0197488	0.0300978	0.0225858	0.0229747	0.0157534	0.168813	0.0436861	0.0194352	0.053219	0.0269984	0.0720389	0.0377755	0.0179962	0.0165578	0.0297257	0.011693	0.111546	0.0346816	0.0816818	0.0591574	0.0678866	0.0923703	0.0281465	0.0641154	0.0650247	0.046996	0.0113441	0.0398791	0.024453	0.0171172
297	0.262313	0.0389683	0.256452	0.0488728	0	0.16138	0.135812	0.0163151	0.000395552	0.0103425	0.191021	0.0155159	0.0561958	0.0166108	0.0372927	0.00235312	0.0281423	0.109608	0.0240446	0.0316073	0.00867634	0.0263325	0.0378206	0.0801962	0.0498452	0.0669546	0	0.00176543	0.0163684	0.0476335	0.00618882	0.0220799	0.0542941	0	0.0200454	0.167369	0.119958	0.0994121	0.0291507	0.0809635	0.0633387	0.0294582	0	0.0616053	0.0878272	0.0219625	0.0550405	0.00134513	0.0228132
298	0.245535	0.034054	0.260202	0.0492266	0	0.160648	0.134962	0.0158991	0.000510935	0.0101255	0.191413	0.00699016	0.0569223	0.0170348	0.0442244	0.00264698	0.0289205	0.107787	0.0245838	0.0313939	0.0088498	0.0264584	0.0370812	0.0521682	0.0770886	0.0642403	0	0.00147565	0.0172022	0.0466797	0.00661337	0.0173578	0.0534336	0	0.0205399	0.167121	0.116446	0.0887273	0.0304643	0.0780867	0.0676429	0.029409	0	0.0610681	0.100754	0.0213981	0.0534586	0.00154557	0.0222929
299	0.662627	4.0662	4.38102	0.226822	6.18997	0.0198913	1.77529	4.65673	9.88075	0.101865	8.00189	3.75496	0.104408	0.0762419	0.0250258	0.497228	0.0124813	0.0383682	8.9685	0.0151327	2.94587	0.449099	9.64334	0.268936	5.8529	0.0320408	1.3979	1.6785	0.0396727	0.851122	0.0366255	1.38856	0.0557722	0.0493219	0.0558555	4.75132	0.0210022	0.364398	0.0376292	0.0295368	8.34195	0.175233	0.0583314	6.41715	1.0925	0.0946121	1.3997	1.54774	0.186904
300	0.11017	0.0280317	0.154588	0.0428336	0.00565573	0.103513	0.124828	0.0011507	0.00372156	0.0209123	0.194877	0.0117719	0.0294536	0.0212049	0.126065	0.0399644	0.0275535	0.0349361	0.059525	0.0214724	0.00306823	0.0315384	0.00153389	0.0106203	0.063582	0.063583	0.000335457	0.0233084	0.0355613	0.0396049	0.0253088	0.0171765	0.0465932	0.0011135	0.0155499	0.143465	0.083884	0.0395995	0.0183625	0.115576	0.0415346	0.0110721	0	0.0517773	0.0962271	0.0166913	0.0177733	0.00400864	0.016373
301	0.335691	0.522424	0.23842	0.0497639	0.0487713	0.0663712	0.163736	0.220963	0.0716253	0.0849743	0.312035	0.0295254	0.467697	0.0480338	0.0404973	0.00269056	0.0266613	0.37534	0.0383845	0.13049	0.0736355	0.122636	0.172006	0.275307	0.205896	0.071565	0.201035	0.360053	0.0835242	0.0906919	0.241188	0.0231659	0.0946107	0.0563856	0.193128	0.375851	0.06107	0.210031	0.058352	0.199669	0.171921	0.160825	0.092488	0.334448	0.0535468	0.00935501	0.0920991	0.0629263	0.0346398
302	0.188636	0.0253613	0.23926	0.0431225	0.0521184	0.0665721	0.113773	0.0167962	0.0204467	0.0294175	0.146901	0.0277045	0.0489373	0.0527108	0.0505677	0.000525263	0.0245774	0.0180908	0.0402015	0.0214017	0.02361	0.0552564	0.0207601	0.02067	0.164606	0.045831	0.0121228	0.0545421	0.0263619	0.061481	0.0363588	0.0154114	0.0193047	0.0256496	0.0125494	0.114061	0.0360827	0.056769	0.0578939	0.0734203	0.0820211	0.0397533	0.0313597	0.066593	0.0453457	0.012122	0.0594291	0.0226764	0.016477
303	0.121393	0.0250982	0.213324	0.039768	0.0534649	0.0739283	0.124997	0.0192219	0.042479	0.0284566	0.118653	0.0261233	0.0549341	0.0619917	0.0538266	0.00105788	0.0230452	0.00914039	0.0772843	0.0183864	0.0379005	0.0210279	0.0249711	0.0151946	0.139276	0.0518665	0.0310969	0.0631622	0.0304316	0.0565717	0.0390022	0.0213357	0.0133928	0.04203	0.00879298	0.110595	0.0259674	0.0691141	0.0285763	0.0642246	0.0534773	0.0257649	0.111819	0.0692875	0.0702221	0.0104969	0.0450558	0.0207061	0.0197602
304	0.121887	0.0252537	0.21531	0.0395768	0.0572136	0.0725717	0.12587	0.0194449	0.0427106	0.0285539	0.117421	0.0260338	0.0554381	0.0624646	0.0538609	0.000186096	0.0229072	0.00902948	0.0766895	0.018342	0.0381379	0.021154	0.0252502	0.0145936	0.138829	0.0501634	0.0316594	0.0647661	0.0305857	0.0563096	0.0389282	0.0214443	0.0132376	0.0424415	0.00883671	0.110676	0.0255099	0.0722032	0.0277473	0.0638823	0.0578358	0.025793	0.120782	0.0694895	0.0697426	0.0103888	0.0480001	0.0208603	0.0197603
305	0.296942	0.0365979	0.26243	0.0477412	0	0.167695	0.136774	0.0156395	0.000391813	0.0107975	0.190895	0.0201746	0.0574132	0.0165999	0.0299744	0.00198233	0.0261075	0.109966	0.0230051	0.0316379	0.0076008	0.0254499	0.0381311	0.0832999	0.0506552	0.0662075	0	0.00177666	0.0156571	0.0508772	0.00601564	0.0233026	0.0552401	0	0.0195238	0.153193	0.12739	0.0979798	0.0273784	0.083436	0.0606599	0.0293309	0	0.0616305	0.0772176	0.0239247	0.0546345	0.00129941	0.0232753
306	0.239962	0.0345162	0.260612	0.0474717	0	0.160496	0.135262	0.0158539	0.000443042	0.0102079	0.193071	0.00717177	0.057653	0.01718	0.0429724	0.00152591	0.0291788	0.107656	0.024692	0.0313582	0.00898218	0.0255309	0.0371139	0.0607898	0.0732189	0.0660137	0	0.00189177	0.016957	0.0472926	0.00661005	0.0172916	0.0533699	0	0.020348	0.168415	0.111569	0.0937706	0.0304515	0.0770197	0.0696553	0.0294832	0	0.0606826	0.100418	0.0213727	0.0528818	0.00154788	0.0224121
307	0.322833	0.0401772	0.252365	0.0492626	0	0.177425	0.140309	0.0161138	0.000393331	0.0102958	0.183879	0.0173258	0.0579594	0.0146627	0.0264754	0.0027229	0.0264535	0.115923	0.0214259	0.0323903	0.00769532	0.0261506	0.0393358	0.113605	0.0301369	0.0676696	0	0.000640661	0.0133053	0.0559443	0.00474138	0.0318889	0.0582843	0	0.0180387	0.162663	0.136097	0.110993	0.0243489	0.0886923	0.0558078	0.0299289	0	0.0654726	0.0850127	0.0285688	0.0576469	0.000955759	0.0243481
308	0.316394	0.0358691	0.25962	0.051848	0	0.175329	0.138994	0.0147071	0.000288053	0.010159	0.1824	0.0105105	0.0557031	0.015426	0.0322804	0.001642	0.0263128	0.114009	0.0210443	0.0320872	0.00732536	0.0258091	0.0383954	0.0931052	0.0532207	0.0681545	0	0.000436759	0.0140191	0.0548766	0.00489922	0.0288387	0.057178	0	0.0183487	0.152606	0.133445	0.105571	0.0250102	0.0850996	0.0588631	0.0301656	0	0.065365	0.0830498	0.0262002	0.0602212	0.00112322	0.0240158
309	0.18087	0.0256479	0.251079	0.0443424	0.0452992	0.0715737	0.109036	0.0154991	0.0167405	0.0293746	0.157473	0.0266864	0.0481609	0.0498475	0.050266	0.0011942	0.0249911	0.0197851	0.0382456	0.0220531	0.0206678	0.0426878	0.0195908	0.0202123	0.154887	0.0473629	0.00832691	0.051557	0.0274662	0.0631867	0.0360561	0.0141556	0.0202418	0.0301599	0.0127079	0.11495	0.0370862	0.059663	0.059937	0.0725785	0.0725611	0.0316073	0.0276501	0.0613635	0.045288	0.0122797	0.0581645	0.0217252	0.0161116
310	0.280801	0.0358924	0.253571	0.0492734	0	0.16543	0.137242	0.0156749	0.000389559	0.00998282	0.189954	0.00916084	0.0560826	0.0160713	0.0361144	0.0017511	0.0275027	0.111109	0.023182	0.0320353	0.00820413	0.0260775	0.0382779	0.0854009	0.0504146	0.0656801	0	0.00114463	0.0156111	0.0498318	0.00570526	0.022504	0.055414	0	0.0196838	0.167387	0.127643	0.100562	0.027827	0.0802875	0.0609665	0.0297527	0	0.0639477	0.0911846	0.023941	0.0536984	0.00137077	0.023258
311	0.162513	0.0247112	0.251979	0.041184	0.0355658	0.0585159	0.124471	0.0182611	0.0319699	0.0301104	0.132959	0.0293379	0.050693	0.0602164	0.0517533	0.000403276	0.0238699	0.0110419	0.0428051	0.0195309	0.0304128	0.0229292	0.0232434	0.0164784	0.167704	0.0442212	0.020549	0.0527434	0.0274292	0.0686577	0.0375515	0.0180007	0.0161769	0.0303637	0.0117769	0.11147	0.0354729	0.0839559	0.0555258	0.0675134	0.0961262	0.0262051	0.0693898	0.0644614	0.0468647	0.0111936	0.0396723	0.0254923	0.0170312
312	0.225239	0.0328301	0.273458	0.0455507	0.00265311	0.152796	0.131854	0.015877	0.00092246	0.013941	0.201649	0.0147239	0.0579312	0.0225541	0.0448257	0.00522881	0.0288994	0.108957	0.0279516	0.0301327	0.00832789	0.0252931	0.0336955	0.0413375	0.084115	0.0637288	0	0.00236991	0.0264196	0.0458706	0.0102498	0.016586	0.0506474	0.000743514	0.0208757	0.159094	0.108856	0.0782402	0.0320944	0.0837942	0.0654789	0.0286048	0.0137091	0.0609294	0.103675	0.0199747	0.053126	0.00227874	0.0230002
313	0.290949	0.0367462	0.256883	0.0478856	0	0.171939	0.138562	0.0162452	0.000348181	0.0100834	0.18785	0.00941677	0.0545509	0.0150902	0.0374073	0.00169877	0.0270786	0.111471	0.0225105	0.0322239	0.00844124	0.027079	0.0385725	0.0852284	0.0437803	0.0678998	0	0.000784231	0.0157867	0.0516991	0.00536287	0.026898	0.056032	0	0.0192119	0.163989	0.130267	0.100088	0.026836	0.0805624	0.0530979	0.0297492	0	0.0623045	0.0925859	0.0237679	0.0540052	0.00129177	0.0233519
314	0.205868	0.100138	0.217155	0.0410781	0.0568234	0.0527466	0.126786	0.0353593	0.041772	0.0639766	0.16066	0.0301887	0.0866388	0.0641904	0.0520614	0.00507334	0.0249362	0.0810777	0.0500545	0.0324997	0.0313876	0.0433351	0.0724819	0.0628514	0.139278	0.0546564	0.0649247	0.111842	0.0362371	0.0760145	0.0888796	0.0204628	0.0282466	0.0645951	0.05974	0.183615	0.0429875	0.09391	0.0565866	0.118793	0.0962962	0.0731672	0.0831279	0.147999	0.0437223	0.0115007	0.0525875	0.0375268	0.0205305
315	0.25786	0.0402392	0.263749	0.0430389	0.00146539	0.145202	0.134559	0.016658	0.00425764	0.0234328	0.20439	0.0101151	0.0694821	0.0277811	0.0406262	0.00647033	0.0262575	0.116236	0.0265929	0.0346624	0.00700296	0.0254928	0.0338891	0.0725724	0.0582596	0.0701696	0.0142159	0.0122664	0.0188438	0.0453473	0.0219944	0.016626	0.0500594	0.00106274	0.0323516	0.172001	0.116128	0.0861785	0.0339924	0.0942153	0.0581662	0.028255	0.016486	0.0834175	0.0845547	0.0196213	0.0520862	0.0138012	0.0215436
316	0.329201	0.170631	0.232864	0.0495349	0.00798077	0.134488	0.12623	0.0459483	0.0121771	0.059281	0.232651	0.0212457	0.156133	0.0278433	0.0381121	0.00206704	0.028134	0.198299	0.0257387	0.0619683	0.0191376	0.0276339	0.0923095	0.165538	0.0469856	0.0790799	0.05855	0.0914131	0.0321818	0.0628128	0.0768478	0.0212823	0.0701763	0.0194923	0.090357	0.251819	0.132318	0.110617	0.032938	0.149513	0.0610788	0.0499388	0.0163686	0.17232	0.0686929	0.021636	0.0744565	0.0239434	0.0218074
317	0.164704	0.0246823	0.25166	0.0419232	0.0353764	0.0598956	0.120589	0.0179171	0.0303992	0.0297154	0.135153	0.0289012	0.0503447	0.0586516	0.051769	0.000185835	0.0241034	0.0118649	0.0429202	0.0198189	0.0298965	0.0229371	0.0228665	0.0163405	0.156738	0.0442212	0.0190539	0.0537167	0.0273846	0.0711847	0.0379946	0.0179619	0.0167025	0.0299161	0.01165	0.112099	0.0350402	0.0782987	0.0585813	0.0680804	0.0888758	0.0251706	0.0515307	0.0659286	0.0469622	0.0114859	0.0414849	0.0241633	0.0171586
318	0.28412	0.0348484	0.261204	0.0471225	0	0.168188	0.137363	0.0168602	0.000499368	0.0103132	0.190091	0.00744551	0.0540168	0.0166216	0.0365564	0.00166262	0.0262385	0.109627	0.0223488	0.0318374	0.00745985	0.0259673	0.0370622	0.0847568	0.0501707	0.0675397	0	0.00137646	0.015416	0.0522669	0.00604169	0.0226818	0.0552689	0.000775442	0.0192141	0.157427	0.125196	0.100222	0.0287218	0.0799344	0.0554371	0.0298479	0.00712932	0.0622905	0.0812267	0.0237957	0.0551299	0.00161419	0.0233392
319	0.251723	0.0609199	0.271235	0.0475869	0.00571829	0.122047	0.127049	0.0280062	0.00133135	0.0417393	0.208207	0.0226442	0.0993203	0.0239396	0.0464002	0.0121348	0.0266604	0.121617	0.0413116	0.042566	0.0206709	0.0232196	0.0497901	0.075061	0.101566	0.0738393	0.0317424	0.0284229	0.022268	0.0463404	0.0402056	0.0189121	0.041792	0.00395208	0.0786168	0.198598	0.107878	0.0816416	0.0385943	0.0910457	0.0544702	0.026445	0.0228776	0.122174	0.0987583	0.0173806	0.0558533	0.0111439	0.0182316
320	0.125913	0.0252148	0.213664	0.0394738	0.0564682	0.0714672	0.126052	0.0186126	0.0424077	0.0283746	0.122205	0.0282685	0.055089	0.0623035	0.0625117	0.00297382	0.0229808	0.0103067	0.0738378	0.0184051	0.037934	0.0217845	0.0247619	0.0144983	0.131348	0.0492485	0.0312126	0.0634071	0.0302282	0.056494	0.0390466	0.0223772	0.0134462	0.0418974	0.0106242	0.113083	0.0299927	0.0729203	0.0280988	0.0683911	0.0564028	0.0257006	0.118302	0.0702609	0.0780602	0.0105269	0.0474189	0.0212057	0.0197801
321	0.256854	0.0351223	0.257948	0.0491956	0	0.161872	0.135894	0.0157603	0.000397358	0.010123	0.191737	0.00694589	0.0567389	0.0166117	0.04136	0.00226501	0.0282867	0.109211	0.0238074	0.0316506	0.00857229	0.0264548	0.037631	0.0696912	0.0628409	0.0670367	0	0.00155887	0.0165001	0.0475131	0.00607301	0.0185157	0.0541835	0	0.0201771	0.169428	0.118424	0.0972518	0.0295777	0.0780388	0.0663671	0.0295499	0	0.0614366	0.0948401	0.021846	0.0539507	0.00142093	0.0226702
322	0.166771	0.0252395	0.242911	0.0435545	0.0359199	0.0652386	0.11166	0.0174609	0.0221636	0.0293487	0.140384	0.0277113	0.0491112	0.0545587	0.0512849	0.000324378	0.0246662	0.0153484	0.0420374	0.021205	0.0259518	0.0339579	0.0210272	0.0184224	0.181291	0.0451364	0.0130169	0.0541154	0.0256708	0.0703331	0.0374263	0.0164242	0.0187361	0.0257847	0.0120395	0.114515	0.0384352	0.0761967	0.0639759	0.0697121	0.0775452	0.0288027	0.032595	0.0682711	0.0465937	0.0120843	0.0478052	0.0220912	0.0169028
323	0.250233	0.0344757	0.268168	0.0484067	0	0.156627	0.13378	0.0160247	0.000449332	0.0107241	0.194694	0.00847896	0.0572003	0.0176053	0.0416391	0.00266697	0.0285239	0.105983	0.0252451	0.0308019	0.00900102	0.0255839	0.0366828	0.0566109	0.0779745	0.0629315	0	0.00229295	0.0180611	0.0455782	0.00687231	0.0196	0.0524748	0	0.0205106	0.15772	0.115258	0.0855102	0.0304852	0.0772605	0.0664254	0.029074	0	0.0601772	0.0886127	0.0211002	0.0515935	0.00149843	0.022037
324	0.1104	0.0281291	0.151449	0.0420436	0.00538426	0.104518	0.126008	0.00118807	0.00317493	0.0209982	0.194262	0.0122036	0.0292724	0.021031	0.128388	0.0429135	0.0273597	0.0359164	0.0599234	0.0213733	0.00290208	0.0315678	0.00154168	0.010274	0.0655266	0.0633081	0.000228191	0.0224491	0.0362231	0.0388335	0.0249789	0.0179647	0.0464152	0.000780467	0.0169923	0.144308	0.0833795	0.0399024	0.0183671	0.118764	0.0419897	0.0109093	0	0.0525678	0.0971529	0.0167067	0.0173353	0.0040331	0.016355
325	0.107454	0.0263537	0.181882	0.045643	0.0196362	0.0868988	0.113056	0.00126761	0.00745282	0.0236467	0.211357	0.0189504	0.0360549	0.0318509	0.123595	0.0179926	0.0268902	0.0295093	0.046054	0.0218027	0.00767542	0.0281073	0.00375509	0.0130425	0.0988691	0.067424	0.00222619	0.0395865	0.0302746	0.049664	0.0350113	0.0106849	0.0359441	0.00508865	0.0148888	0.117785	0.0676454	0.0349894	0.0231473	0.0921561	0.0346992	0.0152156	0	0.0434841	0.0511957	0.0137739	0.0256698	0.00857073	0.016825
326	0.291785	0.0720521	0.245678	0.0645583	0.03258	0.114009	0.150671	0.025311	0.0582791	0.0415672	0.302708	0.0637623	0.10955	0.0395782	0.0456464	0.0163901	0.0316734	0.133484	0.0300502	0.0481036	0.0378455	0.0487673	0.0781403	0.0682224	0.12672	0.0795746	0.0438415	0.0776652	0.0221237	0.055529	0.137208	0.0182123	0.0505863	0.0167371	0.120392	0.267958	0.0977379	0.0900464	0.0405624	0.146221	0.0717311	0.121387	0.029566	0.0931863	0.13513	0.02079	0.0696401	0.0183373	0.018971
327	0.131373	0.0249381	0.219827	0.0398408	0.0522013	0.0714774	0.126646	0.0205739	0.0421339	0.0284897	0.120059	0.0263162	0.0545616	0.0617842	0.0537478	0.0012881	0.0231062	0.00927223	0.0752792	0.0183633	0.0373993	0.0211533	0.0247871	0.0156237	0.137621	0.0506917	0.0304966	0.0630356	0.0298923	0.0567837	0.0390316	0.0211386	0.0135243	0.0412916	0.00888556	0.110399	0.0261685	0.0669878	0.0302732	0.0644579	0.0540335	0.0257731	0.110402	0.0685301	0.0667044	0.0105387	0.0471293	0.0210693	0.0196221
328	0.276475	0.0356448	0.264586	0.0519607	0	0.160077	0.134939	0.0157988	0.000684232	0.0107753	0.196539	0.0130717	0.0550251	0.017461	0.0336267	0.00354971	0.0269741	0.107668	0.0244466	0.031379	0.00871146	0.0257703	0.0369532	0.0715051	0.0659534	0.0622856	0	0.00210574	0.0174125	0.0477402	0.00698118	0.0237304	0.0536558	0.000307885	0.0198868	0.154386	0.127522	0.0918885	0.0286383	0.0813906	0.0557418	0.0290088	0.00116985	0.0611409	0.0779798	0.02271	0.0565309	0.00174313	0.0225114
329	0.168468	0.0246738	0.252607	0.0410135	0.0356628	0.0553913	0.123733	0.0191977	0.0334012	0.0300772	0.132038	0.0294162	0.0508808	0.0605306	0.0518729	0.000273594	0.0238016	0.0104052	0.0428668	0.0193249	0.0311209	0.020258	0.0236212	0.0152599	0.171342	0.0433447	0.0215444	0.0523988	0.0276693	0.0718193	0.037685	0.0183658	0.0158539	0.0314179	0.0116227	0.111144	0.0334237	0.0842247	0.0575793	0.0673061	0.0973351	0.0250849	0.0675508	0.0647859	0.0468868	0.0111756	0.0394245	0.0252886	0.0171368
330	0.107803	0.0270812	0.173601	0.0453211	0.0149243	0.0887932	0.115185	0.00112728	0.00606068	0.0225845	0.206989	0.0153553	0.0341523	0.0265713	0.122543	0.0227866	0.0278158	0.0320421	0.0497418	0.0220555	0.00573059	0.0297793	0.00252036	0.0125108	0.0640258	0.0660629	0.000806946	0.0349079	0.0315837	0.0471419	0.0323518	0.0121785	0.0405244	0.00299971	0.0151089	0.12748	0.0741211	0.0385694	0.0216971	0.0971307	0.0364958	0.0136595	0	0.0434192	0.0592914	0.0143232	0.0231782	0.00627178	0.0167454
331	0.15547	0.0246713	0.258046	0.0418756	0.032937	0.0593255	0.120853	0.0184554	0.0300332	0.0298479	0.134732	0.0290566	0.0502592	0.0589598	0.0516368	0.000147522	0.0241241	0.0117549	0.0427823	0.0198636	0.0297592	0.0234009	0.0228244	0.0170725	0.170402	0.0432742	0.0188688	0.0541027	0.0263466	0.0731516	0.0378426	0.0178327	0.0167888	0.0291871	0.0117862	0.111717	0.0350739	0.0830209	0.0631765	0.0681474	0.0915674	0.0266553	0.0568221	0.0653616	0.0470418	0.0114208	0.0382009	0.024472	0.0170657
332	0.812709	0.439714	0.952145	0.0416035	0.155354	0.0757336	0.163553	0.995337	0.616626	0.0311613	0.859944	0.645119	0.046114	0.0617098	0.0310502	0.0268053	0.0355749	0.0455219	0.899454	0.018463	0.488944	0.0646812	0.868811	0.0793176	0.706311	0.0739496	0.256209	0.137977	0.012741	0.0701867	0.0139236	0.188399	0.0243224	0.0290887	0.0430525	0.365533	0.0582735	0.104651	0.0186249	0.0469613	1.22021	0.0514408	0.294498	0.466525	0.177563	0.0842667	0.139116	1.2085	0.0582711
333	0.169702	0.0246872	0.252019	0.0407227	0.0346801	0.0548724	0.125885	0.0196413	0.0337819	0.0302053	0.131325	0.0295561	0.051035	0.0611467	0.0518153	0.000366996	0.0237445	0.0102506	0.0428846	0.0192513	0.0312797	0.0209824	0.0236963	0.0141303	0.171754	0.0435902	0.0219035	0.0522353	0.0277378	0.0693432	0.0375014	0.0183953	0.0156888	0.031645	0.0116599	0.111066	0.0341332	0.0856178	0.0565014	0.0670867	0.0996898	0.0250047	0.0753214	0.0655843	0.0468213	0.0110693	0.038986	0.0255661	0.0171073
334	0.124426	0.0251614	0.215583	0.0397238	0.0541793	0.0740183	0.123803	0.0193449	0.0424281	0.0285213	0.11824	0.0261414	0.0550794	0.0620817	0.0536922	0.00214585	0.0230349	0.00929876	0.0763076	0.0184012	0.0379391	0.0210472	0.0249964	0.0148922	0.145167	0.0505056	0.0310617	0.0630356	0.0301881	0.0557426	0.0389076	0.0213056	0.0133603	0.0422435	0.00884576	0.110525	0.0260875	0.0706221	0.0291352	0.0641958	0.0553101	0.0257671	0.112337	0.0699584	0.0720107	0.0104972	0.0471346	0.0208468	0.0197114
335	1127.01	4.09185	891.128	0.182523	40.2803	46.9481	5.41848	4.64442	51.6056	6.6882	331.971	0.0024372	1.92861	0	0	0.752812	0	0	728.021	1.45135	62.6257	0	246.997	0	250.898	0.766936	0	23.8426	2.7655	0.434818	0.278725	489.218	1.54467	0.194863	0	3.11531	0	0	0.416187	0.00600074	22.9648	60.6619	135.433	276.349	151.748	17.6342	0.505479	1031.27	3.80513
336	0.170411	0.0245841	0.2539	0.0414083	0.034042	0.0558563	0.123617	0.0199441	0.0317993	0.0299561	0.133354	0.0292503	0.0505871	0.0599516	0.0517111	0.000194233	0.0239408	0.0110725	0.0429642	0.0195513	0.0304331	0.0209987	0.0232417	0.016206	0.169168	0.0447605	0.0201204	0.0531556	0.0270173	0.0720566	0.0378713	0.0181442	0.0163393	0.0301321	0.0117152	0.11164	0.0341483	0.0820874	0.059058	0.0676497	0.094369	0.0264367	0.0646039	0.0656729	0.0470637	0.0112514	0.039872	0.0248022	0.0170935
337	0.129787	0.0250596	0.216644	0.0397517	0.0533323	0.0715393	0.123495	0.0189592	0.0422003	0.0285068	0.119564	0.0261906	0.0548091	0.0619693	0.053843	0.00122461	0.0230662	0.00920645	0.0772732	0.0183788	0.0376508	0.0214925	0.0249222	0.0147363	0.14338	0.0505787	0.03077	0.0626679	0.0301571	0.0571795	0.0390778	0.0212335	0.0134522	0.0416719	0.008903	0.110588	0.0267097	0.0680415	0.0306264	0.0642719	0.0559791	0.0257896	0.114032	0.0690583	0.0703794	0.0104927	0.0463143	0.0210132	0.0196567
338	0.363035	0.690941	0.673976	0.432137	0.286485	0.168149	0.267403	0.150481	0.726441	0.175725	1.32719	0.144374	0.58825	0.0620461	0.0352882	0.0402089	0.0210764	0.399793	0.0291235	0.195975	0.110585	0.553295	0.268194	0.197703	0.771707	0.0717491	0.360531	0.137781	0.0404221	0.100548	0.679493	0.0238391	0.213526	0.0249574	0.595503	0.416858	0.186067	0.0641985	0.0269383	0.583756	0.205114	0.172611	0.111453	0.115737	0.233401	0.0126612	0.114422	0.0134946	0.0614396
339	0.166637	0.0246531	0.254189	0.0409878	0.0345463	0.0550691	0.125092	0.0185026	0.0330015	0.0301126	0.132469	0.0294837	0.0507102	0.0605836	0.0517912	0.000279635	0.0237952	0.010443	0.0427147	0.0193609	0.0309107	0.0231473	0.0235216	0.015841	0.172954	0.0430159	0.0212496	0.0524531	0.0273408	0.071153	0.0376489	0.0182603	0.0159528	0.0310981	0.0116917	0.111329	0.033966	0.0841546	0.0587809	0.0674147	0.095414	0.025982	0.0726753	0.0648987	0.0468944	0.0111654	0.0392996	0.0252586	0.0170972
340	1.07228	0.357588	2.42538	0.0295599	0.15795	0.134261	0.151693	0.482862	0.251937	0.0293368	0.732508	0.436561	0.0880766	0.151744	0.0360636	0.019936	0.0884181	0.038422	0.545892	0.0263234	0.313871	0.0346691	0.309219	0.0177108	1.12331	0.932179	0.381895	0.205088	0.0538064	0.0800904	0.0714726	0.280877	0.00973161	0.235125	0.036835	0.215316	0.0159402	0.082116	0.0592155	0.0645316	0.308847	0.342938	0.5259	0.213914	0.811598	0.0908611	0.0330302	2.32735	0.0450488
341	0.154496	0.0248947	0.247762	0.0427916	0.0363035	0.0615814	0.116738	0.0170213	0.0260897	0.0294282	0.136766	0.0283644	0.049914	0.0568816	0.051546	0.000144309	0.0244308	0.0138181	0.0428223	0.0205494	0.0281988	0.0360028	0.0219545	0.016585	0.172791	0.043434	0.0160856	0.054344	0.0259511	0.0735536	0.0378666	0.0174029	0.0178295	0.0270586	0.0118415	0.113068	0.0361022	0.0808537	0.0633797	0.0688998	0.0847955	0.0270191	0.0432389	0.065712	0.0469444	0.0117076	0.044405	0.0227886	0.0171292
342	0.12213	0.025141	0.215829	0.0397205	0.0547816	0.0739937	0.125524	0.0192617	0.0425655	0.0285485	0.117765	0.0261937	0.0550114	0.062154	0.0540602	0.000117272	0.0230056	0.00968511	0.0759212	0.0183716	0.0379102	0.0215275	0.0250669	0.0145826	0.137583	0.0503801	0.0312146	0.061934	0.0308108	0.0561139	0.0388584	0.0213308	0.0133021	0.0421644	0.00883233	0.110473	0.0254983	0.0713693	0.0278291	0.064101	0.056649	0.0257435	0.117613	0.0690586	0.0694134	0.0104647	0.0466616	0.0207946	0.0197181
343	0.175022	0.0246504	0.249481	0.0406799	0.0373199	0.054196	0.126395	0.020679	0.0343886	0.0301489	0.130951	0.0295176	0.0511548	0.0613695	0.0519666	0.000675177	0.0237016	0.0100259	0.043064	0.0191628	0.0315882	0.0210448	0.0237929	0.0158541	0.168253	0.044239	0.0223719	0.0523453	0.0288612	0.068087	0.0376164	0.0184962	0.0155498	0.0321196	0.0115547	0.111142	0.0337817	0.0839608	0.0535211	0.0669283	0.0967831	0.0251933	0.0753337	0.0661223	0.0468647	0.0110287	0.0400032	0.0253407	0.0171914
344	0.162936	0.0253602	0.231012	0.0391245	0.0615992	0.057902	0.135737	0.0222305	0.0419161	0.0293759	0.118346	0.0276396	0.0549815	0.0642239	0.0538649	0.000220573	0.0226592	0.0095525	0.0566395	0.0182772	0.0367597	0.0274909	0.025374	0.0143601	0.133776	0.0446314	0.030846	0.0557259	0.029321	0.0589833	0.0380095	0.0207206	0.0132864	0.0407637	0.00978859	0.110412	0.026706	0.0830482	0.0334055	0.0639987	0.0857968	0.0254588	0.131828	0.0682882	0.052055	0.0103165	0.0495414	0.022871	0.0189158
345	71.8098	1.45815	69.6279	0.126836	2.60482	2.45114	0.109041	1.87099	7.866	0.137987	26.2833	0.585428	0.370716	0.0124647	0.00913548	0.0950064	0.00563946	0.474254	48.9987	0.0515382	2.29834	0.0278509	16.219	0.0221704	20.3668	0.264889	0.00813912	2.69591	0.0705544	0.410798	0.0799847	31.5621	0.0627117	0.0641862	0.057314	1.54138	0.0164543	0.0625743	1.03431	0.0174154	4.09826	3.20736	10.2241	21.9869	11.0165	0.753606	0.516429	59.974	0.0297776
346	0.173556	0.0247364	0.249554	0.040477	0.0379027	0.0545373	0.125439	0.018438	0.0346886	0.0302192	0.131378	0.0295858	0.051283	0.0616849	0.0519691	0.000353571	0.0235665	0.00987037	0.0430497	0.0191286	0.0317984	0.0219728	0.0238722	0.0139849	0.16612	0.0433761	0.0228455	0.0523549	0.0287075	0.068051	0.0374563	0.0185822	0.0154269	0.0333303	0.0115279	0.110915	0.0332047	0.0844554	0.0528033	0.0668158	0.0995855	0.0251203	0.080894	0.0651104	0.0467535	0.0109734	0.0397877	0.0254147	0.017238
347	0.107811	0.0271446	0.173796	0.0452692	0.0136578	0.0891262	0.115476	0.00111907	0.00600439	0.0224927	0.206244	0.0144992	0.0340044	0.0263682	0.119753	0.0229596	0.0279437	0.0323667	0.0505787	0.0221034	0.00567572	0.0299269	0.00250771	0.012364	0.0615847	0.0663759	0.000960688	0.0340663	0.0316528	0.0468529	0.0316941	0.0119558	0.0412116	0.00304442	0.0151212	0.12722	0.0742676	0.0375016	0.0215037	0.0967421	0.0369238	0.0135227	0	0.0420525	0.058832	0.0144511	0.0227635	0.00613021	0.0167157
348	0.120868	0.0251499	0.21578	0.0397749	0.0546249	0.0743131	0.125977	0.0190894	0.0424196	0.0285349	0.119261	0.0262287	0.054922	0.0620743	0.0540322	0.000348506	0.0230252	0.00916684	0.0768917	0.0183841	0.0378046	0.0213956	0.0249981	0.0145562	0.135739	0.0514623	0.0310307	0.0620321	0.0302566	0.0563484	0.03894	0.0212734	0.0133628	0.0419678	0.0088692	0.110485	0.0259789	0.069661	0.0273906	0.0642387	0.0557035	0.0257396	0.116077	0.0690177	0.0669497	0.0105172	0.046202	0.0208439	0.0196939
349	0.249443	0.0371297	0.261078	0.0472152	0	0.157748	0.134449	0.0148584	0.000523566	0.0103671	0.192024	0.00914973	0.056782	0.0171238	0.0421911	0.00117405	0.0291447	0.106818	0.0248432	0.03121	0.00892388	0.0268719	0.0369687	0.0565928	0.0780888	0.0638989	0	0.00140538	0.0180129	0.0464419	0.00668249	0.0190178	0.0530878	0	0.0206217	0.164934	0.116021	0.0857659	0.0303238	0.0786397	0.0670839	0.0290691	0	0.0610696	0.0986192	0.021588	0.0552402	0.0015064	0.0220833
350	3.12697	0.0231201	7.48297	0.0475786	0.238756	0.21571	0.101853	0.274546	1.12065	0.0216063	0.554956	1.1025	0.0476074	0.0224964	0.0238295	0.00241013	0.0837043	0.0537324	1.40545	0.0180264	0.0184261	0.0620492	0.216691	0.0621512	1.20278	0.528736	0.0273075	0.792517	0.0149776	0.0751631	0.0110411	1.31289	0.0489919	0.00343411	0.0360748	0.274987	0.0918411	0.0822869	0.0231986	0.0800718	0.127595	0.359698	1.39696	0.54902	2.17127	0.18254	0.195995	5.09189	0.0125903
351	0.170901	0.0246998	0.250536	0.041037	0.03684	0.0554383	0.126828	0.0197381	0.0324207	0.0301615	0.133782	0.0292981	0.0507938	0.0604155	0.0517855	0.000603156	0.0237936	0.0112443	0.0427688	0.0194325	0.0305801	0.022993	0.0235204	0.0147874	0.164455	0.0436718	0.0209866	0.0522235	0.0273906	0.0676062	0.0375664	0.0181109	0.016027	0.0321444	0.0117495	0.111397	0.034536	0.0834965	0.0531879	0.0675264	0.0955639	0.0253654	0.0738848	0.0648105	0.0468334	0.0111146	0.04254	0.0253824	0.017045
352	0.179887	0.0249249	0.249017	0.0426954	0.0415493	0.0635393	0.117683	0.0164734	0.0250615	0.0297588	0.141407	0.0284156	0.0492377	0.0562308	0.0511418	0.000657106	0.0243998	0.0140782	0.041646	0.0205962	0.0268636	0.0328942	0.0218216	0.0181951	0.164563	0.0449258	0.0147269	0.0529684	0.0275223	0.0679682	0.0373496	0.0167134	0.0179842	0.0288902	0.0121868	0.113184	0.0343668	0.0672971	0.0560793	0.0700993	0.0806795	0.0300756	0.0500178	0.0619406	0.0465812	0.011803	0.0473555	0.0237928	0.0166917
353	0.193908	0.0249481	0.241074	0.0403787	0.0456998	0.0518216	0.128165	0.0258489	0.0375098	0.0299256	0.129562	0.0292673	0.0528383	0.0627497	0.0526415	0.00963478	0.023339	0.0116043	0.0437432	0.0204268	0.0334345	0.0226821	0.0243931	0.017843	0.157287	0.0430659	0.0256437	0.0554396	0.031604	0.0693819	0.0376129	0.0192904	0.0147353	0.0362578	0.0109173	0.110488	0.0304115	0.0881772	0.0488856	0.0675726	0.0956584	0.0286484	0.100154	0.0666875	0.0466202	0.0108075	0.0434192	0.0270181	0.0178979
354	0.129955	0.843132	1.99165	0.35989	0.878035	0.175489	0.654873	0.376083	2.30805	0.0436185	3.42037	0.0768616	0.344737	0.0728059	0.0335907	0.0736259	0.0268229	0.180902	0.0643161	0.0137441	0.176184	0.425807	0.792135	0.0762286	1.62355	0.142571	0.698077	0.367615	0.225574	0.0999409	1.84224	0.0348904	0.171695	0.0361282	0.793833	1.47028	0.0330151	0.216892	0.0430675	0.669512	0.62546	0.0906597	0.204973	0.091684	0.472912	0.00566287	0.276412	0.0179818	0.15731
355	0.173903	0.0247322	0.244991	0.0416275	0.0447494	0.0619237	0.1193	0.0168842	0.0283186	0.0298498	0.136831	0.0291458	0.0502644	0.0590703	0.0512916	0.000199055	0.0241008	0.0124013	0.0427258	0.0200957	0.0291574	0.0436004	0.0226436	0.0144579	0.156234	0.0437367	0.0178755	0.052711	0.0268148	0.0651148	0.0375354	0.0177324	0.0171754	0.0318934	0.0119543	0.113553	0.0353954	0.0680471	0.0547461	0.068181	0.0918628	0.0310719	0.0644578	0.0647556	0.0469331	0.0113528	0.0464865	0.0237757	0.0170576
356	0.170986	0.0246784	0.252043	0.0411715	0.0355159	0.0569872	0.125914	0.0201625	0.0325923	0.0299855	0.131915	0.0292236	0.0508309	0.0603098	0.0518304	0.000243242	0.0238984	0.0107823	0.0430118	0.0194496	0.0308671	0.0223416	0.0234147	0.015958	0.163989	0.0448958	0.0209416	0.0525818	0.0275782	0.0692497	0.0377469	0.0182975	0.0160583	0.0310035	0.0115839	0.111299	0.0349809	0.0846046	0.0565314	0.0673905	0.0944644	0.0250694	0.0701524	0.0666723	0.0469197	0.0111847	0.0401802	0.0246581	0.0171967
357	0.178519	0.0252365	0.241149	0.0432834	0.0585133	0.0724271	0.108116	0.0148775	0.0190503	0.0292912	0.152232	0.0277949	0.049269	0.0539751	0.0503865	0.000263066	0.0247788	0.0174197	0.0411418	0.0216268	0.024156	0.0652937	0.0203832	0.0171047	0.152091	0.0451063	0.0110814	0.0507358	0.0276036	0.0602168	0.0367932	0.0158538	0.0197674	0.0276558	0.0125757	0.115218	0.0369952	0.0551537	0.0532963	0.0717775	0.0797862	0.0359694	0.0414872	0.0607912	0.0464141	0.0119329	0.0592494	0.0213722	0.0166527
358	29.829	0.130437	41.6137	0.0436197	1.10256	1.08345	0.175748	0.8063	4.26489	0.0293438	4.08995	0.920582	0.138736	0.0324009	0.0272471	0.00105229	0.0126042	0.623792	19.2031	0.0237018	0.805833	0.0470186	7.14624	0.00747375	10.2694	1.68988	0.0399654	2.23049	0.0681382	0.30955	0.0908232	13.9826	0.026433	0.0277669	0.0240166	0.685	0.0494096	0.0407988	0.207142	0.0834481	0.718557	1.08266	5.65475	7.66572	9.47409	0.269008	0.364245	33.2139	0.0613972
359	0.161182	0.0247154	0.2498	0.0423029	0.0327948	0.0614757	0.116364	0.0185429	0.0286101	0.0296149	0.135426	0.0287104	0.0500761	0.0580502	0.0516912	0.000223177	0.0242191	0.0122921	0.0429574	0.0201025	0.0291394	0.0299048	0.0224982	0.0190247	0.165643	0.0433002	0.0177352	0.0521703	0.0269207	0.0721372	0.0379948	0.0177262	0.0172104	0.0284094	0.0117942	0.111908	0.0360992	0.0794327	0.0603395	0.0683975	0.0848582	0.0260617	0.0574113	0.0645816	0.0470425	0.0115905	0.0418695	0.0235251	0.0171131
360	0.284404	0.0340293	0.272402	0.0520096	0	0.163889	0.13626	0.0168322	0.000347262	0.00993031	0.192201	0.00728629	0.0531209	0.0160467	0.0385053	0.00405026	0.0265919	0.107503	0.0240402	0.0316694	0.00933646	0.0258313	0.0381818	0.0606725	0.0704545	0.0633555	0	0.000803269	0.0177098	0.0487019	0.00613178	0.0234125	0.0540894	0	0.0200601	0.146838	0.126828	0.0898899	0.0287349	0.0795426	0.0519467	0.0294286	0	0.0618506	0.0725102	0.0221871	0.0561358	0.00159351	0.0225234
361	0.267377	0.0340101	0.266421	0.0492977	0	0.162105	0.134283	0.014915	0.000651896	0.0106968	0.190502	0.0102493	0.0569149	0.0175178	0.0360814	0.00193892	0.0277437	0.107359	0.0241745	0.0310557	0.00779497	0.0257078	0.0362628	0.0609499	0.0766588	0.0654283	0	0.00194381	0.0174438	0.0486821	0.00686099	0.0198651	0.0535159	0.000476665	0.0200207	0.150029	0.120632	0.0889051	0.0289288	0.0816243	0.0628239	0.0291426	0	0.0624528	0.0849254	0.0226381	0.0562901	0.00149368	0.0224455
362	0.22909	0.0332009	0.264989	0.0459599	0	0.156978	0.132635	0.0147094	0.000421951	0.0109583	0.192896	0.00774476	0.0572249	0.0177793	0.0451228	0.00133066	0.0298199	0.103299	0.025581	0.0302466	0.00851298	0.0261374	0.0351056	0.0337978	0.0966316	0.0677293	0	0.00192884	0.02046	0.0465548	0.00727665	0.0157323	0.051505	0	0.0207952	0.15593	0.114353	0.0769058	0.0311341	0.0772532	0.0626221	0.0283804	0	0.0589137	0.0979492	0.0207848	0.0513824	0.00161165	0.02139
363	0.250255	0.0347906	0.259431	0.0485295	0	0.161425	0.135882	0.0165347	0.000391892	0.00991057	0.191355	0.0058335	0.0571472	0.0164683	0.0439604	0.00248247	0.0289042	0.108337	0.0240273	0.0317549	0.00902152	0.0266223	0.0378289	0.0541895	0.074755	0.0635684	0	0.000984864	0.0169736	0.0474948	0.00623451	0.0185773	0.0538506	0	0.0204873	0.166691	0.119088	0.0899168	0.030255	0.0783434	0.0665414	0.0295535	0	0.0613935	0.0983461	0.021694	0.0549882	0.00152383	0.0223807
364	48.8801	2.5318	60.9912	0.042148	2.56343	3.96408	0.22753	2.40686	6.50129	0.0667595	17.5801	0.294159	1.0027	0.0155939	0.00990625	0.106215	0.00554467	1.06541	33.7316	0.159346	2.13327	0.0238463	12.6602	0.0182656	20.5324	3.29484	0.0666981	3.45016	0.762336	0.458161	0.0816123	24.5533	0.0366564	0.968888	0.00602793	1.48469	0.00926123	0.0570118	0.522648	0.023851	3.83936	2.94372	7.31617	16.5064	13.8548	0.704741	0.319256	50.6796	0.0173777
365	228.082	8.81494	137.432	0.996752	10.3622	1.53927	5.97711	19.2703	33.9759	0.283116	33.2352	20.1248	1.70958	4.00608	0.0112525	0.21461	0.0191214	3.15089	145.417	0.759727	51.1405	0.102225	126.479	0.0812818	22.1977	0.199235	0.0142502	2.17276	0.0660635	1.96561	1.02438	66.8274	1.06302	0.0271402	0.235322	11.1316	0.205263	0.311369	1.09702	0.0132824	21.9749	0.397311	9.17335	96.6512	4.40226	0.258119	3.80767	164.005	0.260278
366	0.463433	0.569663	0.578979	0.0374776	0.58641	0.0689778	0.524941	0.431363	0.92505	0.0545341	1.48342	0.558728	0.0946716	0.0516252	0.0344154	0.045352	0.01883	0.049494	0.362415	0.0318867	0.199864	0.110739	0.84419	0.0355062	0.748674	0.162822	0.379999	0.161928	0.025565	0.119387	0.276882	0.0608946	0.0121125	0.0619997	0.200441	1.14549	0.0593892	0.144765	0.03959	0.0752992	0.894433	0.172134	0.199348	0.291731	0.262059	0.0743487	0.301472	0.103748	0.119013
367	0.236279	0.0337709	0.262032	0.0465399	0	0.158362	0.134026	0.0154632	0.000457975	0.0105281	0.192328	0.00678228	0.0581959	0.0176834	0.0447515	0.00132552	0.029327	0.106045	0.0251079	0.0309116	0.00922694	0.0257651	0.0367313	0.0458553	0.0861569	0.0632618	0	0.00191593	0.0183541	0.0460888	0.00702843	0.016255	0.052471	0	0.0206496	0.162772	0.113911	0.0833642	0.0310007	0.0769922	0.0683712	0.029137	0	0.0601424	0.100589	0.0210712	0.0526192	0.00156058	0.0219524
368	0.178385	0.0247693	0.242826	0.0402431	0.0417676	0.05506	0.126101	0.0192786	0.0359025	0.0301194	0.128474	0.0294526	0.0517769	0.0623555	0.052308	0.000394002	0.0234716	0.00940917	0.0435439	0.0189533	0.0325322	0.0256481	0.0239915	0.0141328	0.156898	0.0438482	0.0240484	0.0525332	0.0295307	0.0660135	0.0375144	0.0188225	0.015073	0.0337198	0.0112822	0.110917	0.0325156	0.0831226	0.0479309	0.0663425	0.0990319	0.0250595	0.0898462	0.0651151	0.0473768	0.0108373	0.0406862	0.0248358	0.0174579
369	0.157091	0.0248085	0.255244	0.0425188	0.0321173	0.0623915	0.120076	0.0178618	0.0273899	0.0296482	0.137113	0.0287632	0.0496141	0.0573019	0.051494	0.000456223	0.0244151	0.012809	0.0425637	0.0203229	0.0284603	0.023649	0.0220589	0.0177638	0.171514	0.0432264	0.016616	0.0569025	0.0263643	0.0757622	0.0377856	0.017321	0.0175045	0.0274735	0.011917	0.113229	0.0369465	0.0816077	0.0664462	0.06898	0.0827281	0.0258216	0.0398267	0.0668978	0.0468621	0.0117581	0.0383093	0.0239336	0.0169764
370	0.155285	0.0246972	0.255831	0.0420188	0.0326211	0.0601612	0.120638	0.017696	0.0294245	0.0297937	0.13566	0.0290305	0.050017	0.0584468	0.0515769	0.000130202	0.0242441	0.0120941	0.042606	0.0199664	0.0293288	0.0247718	0.022605	0.0176032	0.173681	0.0430306	0.0182581	0.0543295	0.0262747	0.0740494	0.037815	0.0176797	0.016979	0.0286526	0.0118533	0.111797	0.0354102	0.0831535	0.0642402	0.0684559	0.0882043	0.0263069	0.0527114	0.0648375	0.0469494	0.0115392	0.0381828	0.0245957	0.0170104
371	0.171404	0.0248372	0.246731	0.0423877	0.0402362	0.0634199	0.116523	0.0169178	0.0267668	0.0294542	0.137315	0.0285489	0.049871	0.057274	0.05137	0.00022887	0.0244749	0.0133697	0.0427428	0.02041	0.0283337	0.037555	0.0221009	0.0164549	0.161752	0.0434729	0.0167109	0.0533114	0.0266602	0.0689859	0.0377071	0.0174972	0.0177146	0.0276587	0.0118695	0.11237	0.0363967	0.0713482	0.05971	0.0688555	0.0802333	0.0325599	0.0476549	0.0651463	0.0467109	0.0116988	0.0471745	0.022824	0.0171352
372	0.302779	0.0354273	0.244206	0.051299	0.00288102	0.158719	0.134352	0.0174982	0.0129089	0.0184416	0.183685	0.0209491	0.062935	0.022858	0.0350437	0.0195432	0.0247055	0.117674	0.0323348	0.0286582	0.022116	0.0246499	0.0391419	0.0873594	0.0652436	0.0676862	0.00232668	0.00333653	0.019922	0.0550459	0.0191246	0.0234365	0.0523228	0.00374378	0.0550594	0.178271	0.135071	0.0954812	0.0306509	0.106189	0.0590802	0.0285273	0.0347419	0.0905577	0.0916075	0.0233975	0.0604851	0.00153799	0.0219107
373	0.183641	0.0249154	0.241286	0.0396628	0.0452469	0.0510246	0.127761	0.0205796	0.0380637	0.0302412	0.126301	0.0295565	0.0524277	0.0634941	0.0526294	0.000799638	0.0231844	0.00868797	0.0437014	0.0186555	0.0335363	0.0248259	0.0246103	0.0141884	0.164152	0.0434172	0.0260868	0.0527451	0.0317256	0.0631744	0.0372694	0.0191356	0.0143874	0.0356527	0.0111335	0.110384	0.0319544	0.0888974	0.0440858	0.0656621	0.101967	0.0250304	0.0997575	0.065432	0.046455	0.0106712	0.0414708	0.0252936	0.0175774
374	0.233985	0.0340202	0.263043	0.0470489	0	0.156243	0.132835	0.0143945	0.000373667	0.0107423	0.192257	0.00791669	0.0574059	0.0177828	0.0438936	0.00146432	0.0297984	0.104354	0.0258547	0.0304457	0.00933596	0.0258998	0.0360895	0.0375342	0.0942397	0.0635985	0	0.00198245	0.0196305	0.0442776	0.00712687	0.0168072	0.0516399	0	0.0208172	0.158441	0.111928	0.0794011	0.0312512	0.0770117	0.0685405	0.0287546	0	0.0597688	0.100593	0.0208092	0.0527743	0.00162052	0.0215839
375	0.232153	0.0453933	0.253055	0.0374534	0.0527516	0.0567559	0.140369	0.0266389	0.0450091	0.0470712	0.129093	0.0349724	0.0635057	0.0736326	0.0518845	0.0237235	0.0228264	0.0355818	0.0514873	0.0226376	0.041112	0.0340236	0.027091	0.0231884	0.148023	0.0423804	0.051486	0.073094	0.0407144	0.0751141	0.0557665	0.0216838	0.0146792	0.0458335	0.0445019	0.152366	0.0378844	0.0697274	0.0773072	0.094152	0.0793814	0.0485571	0.121943	0.120491	0.0449232	0.0100628	0.0474741	0.0308939	0.0188189
376	0.211732	0.0323568	0.278184	0.041786	0	0.147458	0.127696	0.0138695	0.000618974	0.0133902	0.199738	0.00946659	0.0597937	0.0197126	0.0409322	0.000976506	0.0287485	0.0950306	0.0296478	0.0287047	0.00725522	0.0256607	0.0302866	0.0282081	0.113723	0.0650583	0	0.00419255	0.0229496	0.0396254	0.010755	0.0142061	0.0473952	0.000639686	0.0207718	0.139223	0.108169	0.0692173	0.0321485	0.0767722	0.0614405	0.0273096	0.000314762	0.05487	0.0784501	0.0190718	0.0540561	0.00264413	0.0194614
377	0.179069	0.0250245	0.241431	0.0393482	0.0476457	0.0511175	0.129797	0.0202795	0.0387573	0.0302952	0.125638	0.0295575	0.0527838	0.0641383	0.0527789	0.000434225	0.0230108	0.00850845	0.0439057	0.0185643	0.033971	0.0255605	0.0247076	0.0138819	0.163481	0.043984	0.0270173	0.0524501	0.0306748	0.0621496	0.0371143	0.0192438	0.0141365	0.0363432	0.0110689	0.110262	0.0306111	0.0905694	0.0425837	0.0653677	0.106174	0.0250571	0.110548	0.0646554	0.0469231	0.0105571	0.0407552	0.0255608	0.0176698
378	0.180109	0.0247493	0.245339	0.0402897	0.0381182	0.0519555	0.126536	0.0204091	0.0357106	0.0302273	0.129965	0.029614	0.0514663	0.0620939	0.0521761	0.00115131	0.0235416	0.00941264	0.0430737	0.018965	0.0321866	0.0212878	0.0240994	0.0143353	0.169828	0.0431399	0.0236995	0.0526112	0.0298762	0.0680601	0.0374324	0.0186745	0.0151338	0.0333879	0.0114391	0.110727	0.0328108	0.0859202	0.0495778	0.0665472	0.0999243	0.0249833	0.0818087	0.0645879	0.0466272	0.0109207	0.0412573	0.0253846	0.0173014
379	0.175766	0.0247336	0.248617	0.0403865	0.0368016	0.0526574	0.126368	0.0193856	0.0352269	0.030225	0.129819	0.0296104	0.0513802	0.0618889	0.0520428	0.000422355	0.0235493	0.0096799	0.0430609	0.0190407	0.0319856	0.0207748	0.0239588	0.0141224	0.172798	0.0432166	0.0231955	0.052131	0.0287616	0.0688071	0.03742	0.0186248	0.0152793	0.0329087	0.0114971	0.110795	0.0326912	0.085472	0.0521976	0.0666923	0.10081	0.0250646	0.0825207	0.0645188	0.0467224	0.0109508	0.0395028	0.0254835	0.0172326
380	0.171752	0.0246431	0.248489	0.0407791	0.0371527	0.0534459	0.126032	0.0191552	0.0345917	0.030022	0.130504	0.0294408	0.0513134	0.0613577	0.0520448	0.000740019	0.0236876	0.0101109	0.0432571	0.0191495	0.031841	0.0244339	0.0237809	0.0146732	0.169811	0.0432712	0.0224761	0.0530301	0.027825	0.068901	0.0377216	0.0186313	0.0155584	0.0323616	0.011447	0.110989	0.0328086	0.0840243	0.0529202	0.0669324	0.0979011	0.0270103	0.0800846	0.0649467	0.0469252	0.0110455	0.04149	0.0249027	0.0172899
381	0.17426	0.0247069	0.245175	0.0405408	0.0371918	0.0536658	0.125948	0.019193	0.0351438	0.0300805	0.129746	0.0294139	0.051476	0.0616422	0.0521495	0.000443321	0.0235799	0.009658	0.0433025	0.0190588	0.032138	0.0224382	0.0239855	0.014025	0.163847	0.0428872	0.0232686	0.0526661	0.0284132	0.0692597	0.0376708	0.0187876	0.01534	0.0330739	0.0113558	0.110944	0.0331018	0.0845309	0.0530856	0.0666483	0.0985523	0.0249892	0.0792635	0.0652324	0.0468203	0.0109467	0.0405866	0.0247568	0.0173832
382	0.17336	0.0247478	0.243393	0.0401661	0.0402294	0.0526586	0.127644	0.0190926	0.0354658	0.0302207	0.129371	0.0296045	0.0516626	0.0625061	0.0522103	0.00039356	0.0234624	0.00994886	0.0434181	0.0190025	0.0322556	0.0219131	0.0240024	0.0157759	0.171583	0.0446708	0.0237829	0.0529638	0.029034	0.0663545	0.0373946	0.0186748	0.0151688	0.0332281	0.0114608	0.111265	0.0321556	0.0884196	0.048699	0.0663872	0.102922	0.0249917	0.0837113	0.0641874	0.0471453	0.0108072	0.0399124	0.0253623	0.0173518
383	0.161368	0.0248304	0.25233	0.0426853	0.0342486	0.0616212	0.119538	0.0188805	0.0269261	0.0295833	0.137775	0.0285694	0.0495513	0.056869	0.0515433	0.000132905	0.0244054	0.0131287	0.0423879	0.0204011	0.0281807	0.0258955	0.0220305	0.018173	0.169921	0.043946	0.016223	0.0554512	0.0266954	0.0738562	0.0378234	0.0172326	0.0176155	0.0272162	0.0119203	0.113501	0.0363747	0.0792999	0.0648605	0.0689866	0.0837487	0.0261336	0.0362158	0.0674969	0.0468311	0.011807	0.0423206	0.0236785	0.0169707
384	0.271466	0.0358147	0.264396	0.0486345	0	0.159176	0.134941	0.0156538	0.000351344	0.00998693	0.196983	0.00830188	0.0559581	0.0174178	0.03557	0.00173927	0.0271056	0.107363	0.0239398	0.0316762	0.00820258	0.026064	0.0369491	0.0797488	0.0607102	0.0656105	0	0.00108177	0.017057	0.0483924	0.00676597	0.0213193	0.0537689	0.000108039	0.0204147	0.156412	0.120411	0.0941798	0.0295404	0.077767	0.0583014	0.0293645	0	0.0616121	0.0847023	0.0220855	0.0556296	0.00206191	0.0225034
385	0.251294	0.0298477	0.230121	0.0401198	0.056956	0.0523821	0.147078	0.0189191	0.0642386	0.0434103	0.13624	0.039176	0.0725715	0.0622972	0.0515204	0.0340205	0.0241359	0.0572489	0.0459886	0.0440789	0.0376998	0.0304413	0.0305336	0.0342192	0.139513	0.0465305	0.0538927	0.0815976	0.0299825	0.0682632	0.0814867	0.0208451	0.0161289	0.0457454	0.0477706	0.144309	0.0328215	0.0813016	0.0723211	0.103308	0.0775901	0.0663923	0.127866	0.101123	0.0614127	0.0120378	0.0514298	0.0329859	0.0189018
386	0.182006	0.0249961	0.241258	0.0393789	0.0468469	0.0499996	0.129601	0.0212096	0.0387238	0.030275	0.125556	0.0295555	0.0527798	0.0641431	0.0527783	0.000485156	0.0230344	0.0084827	0.0439128	0.0185624	0.0339776	0.0261465	0.0247445	0.0138574	0.162359	0.0432161	0.0269599	0.0526309	0.0309464	0.0629091	0.0371855	0.01927	0.014167	0.0363286	0.0110616	0.110316	0.0310644	0.0914691	0.0426008	0.0653524	0.105508	0.0250498	0.10693	0.0647806	0.0463337	0.01055	0.0414691	0.0253451	0.0176816
387	123.717	8.28834	79.9697	0.778785	4.96049	0.642699	4.98299	21.3664	24.971	0.14582	24.858	15.7447	1.22263	3.22923	0.0143831	0.119473	0.0129606	1.57433	88.5522	0.552053	36.8851	0.125854	80.7389	0.0711464	17.8257	0.131152	0.457554	1.10194	0.0462765	1.45036	1.52051	34.5925	0.731461	0.0297658	0.387721	7.92208	0.150081	0.311167	0.982372	0.181819	18.8334	0.441149	6.40095	61.8972	3.22734	0.00153949	2.88327	87.9562	0.396429
388	2.04189	0.485734	4.79405	0.0248565	0.321104	0.197073	0.0802333	0.537272	0.852569	0.0228243	1.35223	0.574811	0.0885352	0.0271791	0.0258329	0.0241766	0.0326205	0.00363181	1.28202	0.0103509	0.253665	0.0380632	0.261864	0.00736054	1.53353	1.31197	0.233975	0.471013	0.109332	0.0720751	0.021555	0.878155	0.0139938	0.243931	0.0163206	0.275274	0.0182766	0.0475074	0.0376781	0.0676682	0.540179	0.2187	0.927496	1.23729	1.42746	0.09031	0.126921	3.36643	0.00877351
389	0.287038	0.246679	0.252954	0.128975	0.0641877	0.0572144	0.249619	0.0964487	0.387254	0.0988883	0.657651	0.130343	0.309994	0.0598686	0.0448527	0.00437888	0.019236	0.167855	0.0418335	0.0969521	0.0507728	0.184537	0.108567	0.0483684	0.20019	0.0800668	0.277736	0.121943	0.0379095	0.101176	0.314586	0.0401836	0.0713573	0.0459405	0.369047	0.320034	0.0344117	0.172234	0.0489276	0.303893	0.145166	0.237621	0.194619	0.075098	0.06716	0.0177371	0.0797178	0.0214328	0.0504441
390	0.164031	0.0246585	0.252754	0.04174	0.0337938	0.0568778	0.123784	0.019046	0.0307086	0.0297974	0.134131	0.0290647	0.0503388	0.0590587	0.0517004	0.00037295	0.0241611	0.0117431	0.0428582	0.019764	0.0300278	0.0224815	0.0229228	0.0164716	0.170041	0.0434031	0.0192887	0.05576	0.0266172	0.0753151	0.0379192	0.0179928	0.0166377	0.0295826	0.011702	0.111817	0.0345844	0.082599	0.0623433	0.0680616	0.0910354	0.0261088	0.0506687	0.0661004	0.0469903	0.0114237	0.039856	0.0244042	0.0171288
391	0.18004	0.0249328	0.241625	0.0395883	0.0436124	0.0503458	0.12917	0.0207465	0.0379377	0.0303133	0.127246	0.0296251	0.0524094	0.0636616	0.0525741	0.000423302	0.0231422	0.00874781	0.0436288	0.0186672	0.0334565	0.0230764	0.0245807	0.0138526	0.170069	0.043333	0.0260901	0.0523265	0.0310751	0.0648347	0.0371914	0.0190864	0.014415	0.0354875	0.0111847	0.110402	0.0311662	0.0915638	0.0438571	0.0656769	0.105068	0.0250254	0.102216	0.0641364	0.0465601	0.0106352	0.0412732	0.0255567	0.0175457
392	0.178239	0.024885	0.244859	0.0398053	0.0425488	0.0516856	0.129317	0.0201126	0.0372927	0.03028	0.127374	0.0296309	0.0521512	0.0631279	0.0524426	0.000416185	0.0232619	0.00898211	0.0434689	0.0187597	0.0330963	0.0235303	0.0244384	0.0139432	0.168173	0.0437249	0.0253541	0.0523116	0.0309171	0.0644191	0.037258	0.0189788	0.0146215	0.0348778	0.011267	0.110464	0.0326076	0.0900966	0.0467918	0.06595	0.10252	0.0250073	0.100552	0.0646351	0.0464765	0.0107413	0.0406498	0.0255545	0.0174645
393	0.180519	0.0250766	0.238291	0.0391387	0.049989	0.0496214	0.130662	0.0210312	0.0395875	0.0302248	0.124395	0.0294757	0.053156	0.06459	0.0529932	0.000421401	0.0229051	0.00822819	0.0442728	0.0184545	0.0345191	0.0276674	0.0248935	0.0138722	0.156585	0.0434107	0.0278966	0.0526688	0.0317565	0.0613859	0.0371494	0.0194856	0.0138898	0.0372192	0.0109166	0.110177	0.0301369	0.0919763	0.0394172	0.0650335	0.105328	0.0250663	0.115467	0.0650218	0.0463727	0.0104756	0.0418532	0.0252008	0.0178377
394	0.173837	0.0247513	0.247726	0.0403445	0.0390432	0.0533396	0.126325	0.0198465	0.0356336	0.0302331	0.129577	0.0295643	0.05148	0.0620142	0.0521326	0.000473389	0.0235414	0.00957435	0.0431203	0.0189763	0.032133	0.0216521	0.0241325	0.014819	0.169102	0.0445062	0.0236549	0.052402	0.0293193	0.0676214	0.0374927	0.0187209	0.0151782	0.0332313	0.0114272	0.110818	0.0329535	0.0871226	0.0510498	0.0665404	0.101031	0.0253078	0.0879701	0.0643982	0.0467404	0.0109091	0.0399424	0.0254631	0.0173003
395	0.27033	0.0337642	0.270251	0.0475836	0	0.16053	0.135883	0.0161232	0.000364919	0.0101719	0.194031	0.00633065	0.0535699	0.016545	0.0407431	0.001672	0.0273452	0.107193	0.0240302	0.0315388	0.00929651	0.0258694	0.0381538	0.0647038	0.0598812	0.0639894	0	0.00113675	0.0176975	0.0471546	0.0062601	0.0207367	0.053639	0	0.0202826	0.152583	0.116548	0.0874449	0.0296656	0.0777314	0.0554486	0.0293732	0	0.0607727	0.0867331	0.0219244	0.0542065	0.00147887	0.0223849
396	0.174052	0.0247253	0.251088	0.0404994	0.037321	0.0538596	0.126068	0.019346	0.0351207	0.0301842	0.130001	0.0295269	0.0514096	0.061679	0.052043	0.000459734	0.0235832	0.00981208	0.0431228	0.0190626	0.0319603	0.0217932	0.0239824	0.0140347	0.167479	0.0432385	0.0230993	0.0521866	0.0281511	0.0683962	0.0375182	0.0186568	0.0153287	0.0327896	0.0114738	0.110872	0.0335358	0.0860867	0.0537375	0.0667106	0.0986781	0.0250135	0.078987	0.065458	0.0467819	0.0109729	0.0398327	0.02546	0.0172477
397	0.160213	0.0246818	0.257392	0.0411226	0.0347698	0.0567147	0.125275	0.0181414	0.0327727	0.0324897	0.133448	0.0292376	0.050601	0.0609512	0.0518887	0.00116065	0.0238936	0.012299	0.0453486	0.0193483	0.030563	0.0214493	0.0232611	0.0146161	0.163424	0.0432929	0.0210744	0.0538341	0.0269675	0.073221	0.0380098	0.0189698	0.0160719	0.0329795	0.011613	0.113311	0.0345952	0.080925	0.0613282	0.0674856	0.094802	0.0288458	0.0755994	0.0653934	0.0469683	0.0111843	0.0389546	0.025169	0.0172338
398	0.170897	0.0246874	0.250997	0.0417607	0.0336918	0.0563601	0.123488	0.018701	0.0299166	0.0299218	0.135634	0.0291473	0.0501593	0.058955	0.0514936	0.00223113	0.0241684	0.0118132	0.0424974	0.0198428	0.0294223	0.0212228	0.0227664	0.015847	0.175885	0.0438817	0.0183985	0.0526686	0.027334	0.0722314	0.0376332	0.0177687	0.0168078	0.0302169	0.0119072	0.111654	0.03477	0.0799296	0.0611486	0.0682143	0.0873454	0.0260126	0.0501336	0.065736	0.0469054	0.0114563	0.0391465	0.0245429	0.0169023
399	0.182011	0.0588723	0.247197	0.039644	0.0717799	0.0524975	0.129386	0.0257975	0.0504146	0.0483945	0.120129	0.0302295	0.0552278	0.0590932	0.0520803	0.0115654	0.0240173	0.0408998	0.0465595	0.0290559	0.0319451	0.0442445	0.0451018	0.0393619	0.139923	0.0444165	0.0466179	0.0779483	0.0536336	0.073895	0.0404576	0.0216283	0.0339573	0.0484565	0.0214953	0.127525	0.0334404	0.0847636	0.0789514	0.090581	0.0937118	0.0372569	0.0928222	0.0997713	0.0448609	0.0107607	0.0469235	0.0225092	0.0182412
400	0.240676	1.2474	1.327	0.0638285	0.71487	0.0891802	0.482854	0.949145	2.06704	0.0468704	2.66122	0.844617	0.142891	0.0447278	0.0342039	0.0245932	0.0936314	0.0190309	0.427009	0.0117286	0.729613	0.159801	1.51234	0.0683414	1.29759	0.210567	0.845157	0.29147	0.0288007	0.204073	0.116565	0.0930665	0.0148448	0.0612534	0.230031	1.14442	0.0555955	0.208533	0.0359862	0.0413805	1.46131	0.132591	0.230971	0.544756	0.452826	0.0545049	0.278212	0.531698	0.218775
401	3.16069	0.639179	6.28961	0.0257105	0.372189	0.258521	0.154374	1.25342	0.347313	0.0361872	2.34086	0.825048	0.0917364	0.409484	0.0338651	0.0099574	0.0162931	0.021522	3.02947	0.0175948	0.740774	0.0298958	1.26528	0.0171166	3.13109	1.69764	0.179468	0.0934472	0.0504712	0.155829	0.0335282	1.75661	0.0206308	0.260968	0.00577032	0.507109	0.0153429	0.0856939	0.0874267	0.0403223	0.884515	0.512502	0.763377	0.85668	1.70816	0.0903252	0.0460671	8.07941	0.0829767
402	0.173227	0.0248168	0.247641	0.0400327	0.0382121	0.0525479	0.127823	0.0187153	0.0360496	0.0303484	0.129226	0.0297117	0.0516753	0.0625973	0.0521421	0.000411447	0.023381	0.00940111	0.0431165	0.0189213	0.0323763	0.0212744	0.0241932	0.0138431	0.171002	0.0438804	0.0241364	0.0519034	0.0298009	0.0662162	0.0372294	0.0187113	0.0149873	0.0336235	0.0114675	0.110646	0.032336	0.0885073	0.0498997	0.0663621	0.102853	0.0250164	0.0927604	0.0640543	0.0465703	0.0108247	0.0399493	0.0258554	0.0172733
403	0.172472	0.0253387	0.233249	0.0388452	0.0621049	0.0537215	0.130814	0.0207513	0.0416957	0.0297303	0.120135	0.0283767	0.0546355	0.0649742	0.0537211	0.000293081	0.0226384	0.00842258	0.0507498	0.0182209	0.0363325	0.0337321	0.0253308	0.0140609	0.137541	0.0437202	0.0305151	0.0542712	0.0287773	0.058004	0.0376414	0.0203889	0.0132923	0.0400377	0.0101765	0.11025	0.0278815	0.0894912	0.0325628	0.0640793	0.0962993	0.0253364	0.137388	0.0673766	0.0489851	0.0102875	0.0473309	0.0237459	0.0185662
404	0.207735	0.0306	0.271442	0.0476885	0.00406286	0.123513	0.117547	0.0141584	0.00171566	0.0216686	0.200109	0.0139501	0.0549956	0.0265957	0.0422487	0.00234629	0.0288265	0.0684049	0.0310128	0.0265984	0.00511414	0.0237427	0.0159547	0.0231734	0.155675	0.0634261	0	0.0238047	0.0264651	0.0381016	0.0228216	0.00855124	0.0362737	0.0123734	0.0194629	0.124014	0.0768914	0.0579842	0.0396569	0.0758346	0.0646956	0.0226363	0.00483319	0.0494366	0.0538162	0.017011	0.0690164	0.00509138	0.015415
405	0.178711	0.0249769	0.242665	0.0394766	0.0462374	0.0505717	0.129775	0.0211704	0.0381943	0.0303098	0.126239	0.0296117	0.052561	0.0638546	0.0526465	0.0005228	0.0230828	0.00869	0.043748	0.0186375	0.0336453	0.024043	0.0246411	0.0140843	0.165318	0.0438227	0.0264203	0.0523247	0.0311058	0.0630704	0.0371453	0.0191405	0.014314	0.0357717	0.0111593	0.110362	0.0313976	0.0909949	0.0435354	0.0655666	0.105115	0.0250389	0.107991	0.0643731	0.0462796	0.0106051	0.0409697	0.0256278	0.0175917
406	0.235492	0.0346441	0.261608	0.0464439	0	0.160481	0.134711	0.0157104	0.00044263	0.0103937	0.193459	0.00617565	0.0579541	0.0175122	0.0440555	0.00116717	0.0299001	0.106643	0.0247253	0.0311397	0.00895797	0.0258061	0.0369795	0.0485962	0.0826595	0.0647293	0	0.00183926	0.0177098	0.0475651	0.00674484	0.0169983	0.0528897	0	0.0205786	0.164801	0.112284	0.0879235	0.0306865	0.0768791	0.0692142	0.0292684	0	0.0601295	0.101227	0.0212386	0.0531785	0.00152734	0.0221438
407	0.296933	0.157514	0.251816	0.113692	0.0635084	0.0481607	0.240601	0.0691468	0.294134	0.0896866	0.545268	0.123499	0.227824	0.0570705	0.0450997	0.0194062	0.0208839	0.128609	0.0399717	0.0651454	0.054622	0.134854	0.107644	0.0431266	0.164805	0.0675363	0.243418	0.106052	0.0393458	0.093324	0.279781	0.0330444	0.0535789	0.0463474	0.302178	0.279297	0.0330176	0.14274	0.057571	0.255162	0.116338	0.214373	0.15851	0.0855418	0.0738077	0.0151081	0.0650194	0.0241267	0.0437775
408	0.176572	0.0248486	0.244314	0.039897	0.0417108	0.0518074	0.12808	0.0197919	0.0364047	0.0303226	0.128645	0.0296308	0.0519178	0.0628422	0.0522535	0.000445812	0.02333	0.00931681	0.0433951	0.0188735	0.0326565	0.022682	0.0242207	0.0145012	0.168715	0.0437674	0.0245675	0.0526046	0.0308397	0.0647302	0.0372334	0.0188211	0.0148489	0.0340422	0.0113851	0.110633	0.0330469	0.0890522	0.048215	0.0661721	0.104449	0.0250406	0.0899971	0.0653797	0.0464759	0.0107629	0.0400139	0.0257324	0.0173623
409	0.253873	0.0358387	0.258471	0.0495519	0	0.161009	0.135382	0.0158589	0.000379058	0.0102204	0.190109	0.00946017	0.0570619	0.0164322	0.0423423	0.00309062	0.0287799	0.108312	0.0244655	0.0314752	0.00893767	0.0263191	0.0376539	0.0597377	0.0674474	0.0650197	0	0.00142471	0.0173016	0.0465505	0.00619331	0.0188608	0.0537564	0	0.0204019	0.167653	0.116413	0.0913909	0.0295931	0.0787454	0.065999	0.0293127	0	0.0615537	0.0979334	0.0217398	0.0541899	0.00138016	0.0224209
410	0.269701	0.153842	0.496157	0.0662193	0.170823	0.0371749	0.223372	0.170162	0.242857	0.0472811	0.615739	0.46592	0.0582734	0.0534407	0.042374	0.0167185	0.0515815	0.0813297	0.0398029	0.0174222	0.0994694	0.101811	0.288325	0.0287902	0.257565	0.0558476	0.148694	0.172712	0.0249133	0.0744354	0.202943	0.0292733	0.0147961	0.0544055	0.155545	0.422128	0.0231977	0.108736	0.0369031	0.0685177	0.340309	0.0814609	0.238117	0.173532	0.0971249	0.0330496	0.104463	0.291652	0.0988628
411	0.257366	0.0379986	0.256572	0.0363031	0.053114	0.057231	0.135867	0.0202378	0.0371058	0.0411347	0.133922	0.028819	0.0524967	0.0686835	0.0510717	0.0195864	0.0229428	0.0362042	0.0537688	0.0193875	0.029479	0.0222466	0.033025	0.0306606	0.15695	0.0430526	0.0437601	0.0606241	0.0290122	0.070316	0.0447842	0.0196038	0.0158368	0.045951	0.0345839	0.129773	0.0344887	0.0744783	0.05594	0.0830261	0.0777978	0.0440858	0.124139	0.110704	0.0442851	0.0102354	0.0493128	0.0239256	0.0176782
412	0.177788	0.0249378	0.244409	0.0394955	0.0438991	0.0510803	0.129593	0.0196462	0.0377246	0.0304278	0.127494	0.0297986	0.0522292	0.0637008	0.0524441	0.00050341	0.0231352	0.00876362	0.0434091	0.0186887	0.0331914	0.0230356	0.0245488	0.0137932	0.167713	0.0437704	0.0258773	0.0520465	0.0313122	0.0631508	0.037012	0.0189613	0.014448	0.0351769	0.0113184	0.110343	0.031335	0.0906434	0.0446814	0.0657584	0.105869	0.0250037	0.10577	0.0636723	0.0463172	0.0106425	0.0403057	0.0260171	0.0174252
413	0.191721	0.0551718	0.242838	0.0398113	0.0561589	0.0539027	0.130158	0.026816	0.0417556	0.0442528	0.124652	0.029271	0.0547495	0.060182	0.0523896	0.00849513	0.0239606	0.0280288	0.0421506	0.0216271	0.0337236	0.0256886	0.0466073	0.028117	0.160662	0.0444539	0.036443	0.0765283	0.0508156	0.075772	0.0370986	0.0197865	0.0211123	0.0435478	0.0135213	0.125016	0.0332379	0.0908064	0.0564194	0.0921766	0.101747	0.0308822	0.0884652	0.0984014	0.0465664	0.0117216	0.0447526	0.0244591	0.0177969
414	0.176482	0.024806	0.243805	0.0398579	0.0434459	0.0515661	0.129331	0.0212679	0.0371118	0.0302893	0.127529	0.0296425	0.0520528	0.0631502	0.0524075	0.000416343	0.0232739	0.00914344	0.0435168	0.0187689	0.0329572	0.022754	0.0244377	0.014286	0.166484	0.0451153	0.0251447	0.05232	0.0304165	0.0648342	0.0373269	0.0189406	0.0146967	0.0345574	0.0113059	0.110601	0.0317657	0.0879644	0.046259	0.0659231	0.104282	0.0250527	0.0985315	0.0643173	0.0472527	0.0107055	0.0414861	0.0255239	0.0174303
415	0.165446	0.0249997	0.241554	0.0431399	0.0398907	0.0640762	0.113508	0.0164872	0.0243856	0.0292539	0.139222	0.0280276	0.0496905	0.0558494	0.0514777	0.000203517	0.0245202	0.0142497	0.0427577	0.0208597	0.0274988	0.0419156	0.0216067	0.0178459	0.165275	0.0438541	0.0149846	0.0541772	0.0267465	0.0714079	0.0378749	0.0171853	0.0182781	0.0267633	0.0118357	0.114031	0.0370744	0.0745286	0.0607008	0.0692395	0.0797313	0.0284132	0.0367854	0.0670673	0.046851	0.0118671	0.0474139	0.0217487	0.0171851
416	0.185746	0.0248153	0.243011	0.0403973	0.036932	0.0508219	0.127022	0.0205702	0.0346473	0.0303285	0.13326	0.0295163	0.0516823	0.0618822	0.0518598	0.00391185	0.0236143	0.0101949	0.0436659	0.0191402	0.0316607	0.0205168	0.023859	0.0191032	0.171682	0.0430494	0.0223801	0.0537442	0.0289906	0.0670554	0.03716	0.0186851	0.0159159	0.0370203	0.0115404	0.110734	0.0324464	0.0865033	0.0495774	0.0668338	0.0989376	0.0250133	0.0844176	0.0649081	0.0464307	0.0109778	0.0419825	0.0245723	0.0171628
417	0.197324	0.0249708	0.245777	0.0398715	0.0414765	0.052375	0.127697	0.0205831	0.0376403	0.0300119	0.129079	0.0292562	0.0528844	0.0631995	0.0526013	0.00457171	0.0233205	0.0100256	0.0478946	0.0201838	0.0335044	0.024767	0.024451	0.0138143	0.164819	0.042898	0.0255305	0.0573558	0.0296222	0.0673226	0.0375119	0.0192704	0.0151093	0.0356285	0.0109372	0.110885	0.0331006	0.0909234	0.0543899	0.0659425	0.0962345	0.0266243	0.107154	0.0681967	0.0462646	0.0108395	0.04173	0.0245329	0.0177189
418	0.165463	0.0246945	0.254452	0.0408282	0.0342485	0.0548618	0.124798	0.0185011	0.0332771	0.0302335	0.132269	0.0295818	0.050857	0.060897	0.0517529	0.00031216	0.0237778	0.0104156	0.0427216	0.0193287	0.0309886	0.0209834	0.0235785	0.014713	0.172739	0.0430387	0.0214982	0.0518027	0.0274856	0.0700251	0.0374557	0.0182437	0.0158201	0.0312306	0.0117421	0.111112	0.0337573	0.0857463	0.0576427	0.0672617	0.099647	0.0249886	0.0772299	0.0643101	0.0468277	0.011112	0.038739	0.025772	0.0170349
419	0.228378	0.0338547	0.262775	0.048051	0	0.158488	0.132959	0.0151406	0.000628803	0.0105784	0.192737	0.00657773	0.0574805	0.0179539	0.043769	0.00218854	0.030253	0.104743	0.0253499	0.030706	0.00867189	0.02642	0.0358324	0.0320757	0.100612	0.0647949	0	0.00172531	0.0191912	0.04779	0.00737761	0.015567	0.0521416	0.00116943	0.0208629	0.159172	0.112614	0.0805251	0.0309298	0.0778941	0.0665093	0.028843	0	0.0599707	0.104109	0.02106	0.0554129	0.0016263	0.0217139
420	0.18567	0.025108	0.255111	0.0428144	0.0410968	0.0614122	0.124317	0.0175061	0.0248287	0.0343298	0.143983	0.0288758	0.0506853	0.0566387	0.0508156	0.0145656	0.0244348	0.0147086	0.0440858	0.0207215	0.0265816	0.0243754	0.0219396	0.0191524	0.148038	0.046418	0.014345	0.0536107	0.0284432	0.0696688	0.0369538	0.0166275	0.0179022	0.036187	0.0135563	0.11535	0.0427719	0.0699526	0.0592534	0.0722553	0.0705863	0.0302727	0.0614537	0.0802922	0.0462672	0.0117757	0.0429156	0.0245193	0.0175329
421	0.157727	0.0246647	0.259348	0.0416149	0.0322844	0.059459	0.12319	0.0171607	0.0301501	0.0300579	0.135419	0.0293423	0.0500845	0.0591977	0.0514046	0.000284535	0.0240886	0.0117057	0.0423851	0.019814	0.0294816	0.020958	0.0228259	0.0156463	0.170049	0.0433623	0.0187293	0.0533197	0.026345	0.0720309	0.03756	0.0176819	0.016726	0.0288259	0.0119802	0.111705	0.03485	0.0820658	0.0616814	0.0682086	0.0938445	0.0255311	0.0618216	0.0639164	0.0469118	0.0114006	0.0372803	0.0254312	0.0168583
422	0.177119	0.0249044	0.246229	0.0397099	0.0428315	0.0515798	0.129231	0.0188638	0.0371006	0.0303733	0.127879	0.0297198	0.0520854	0.0632788	0.0523357	0.000466904	0.0232335	0.00906993	0.0433711	0.0187825	0.0329554	0.0226504	0.0243861	0.0138257	0.166253	0.0440748	0.0252089	0.0519698	0.0301971	0.0637094	0.0371077	0.0188833	0.0146494	0.0346352	0.0113495	0.110453	0.0316243	0.0892248	0.046735	0.0659928	0.104265	0.0250306	0.0997544	0.0642925	0.0464024	0.010717	0.0398198	0.0259089	0.017389
423	0.172008	0.0247469	0.25151	0.0402688	0.0372028	0.0537607	0.126094	0.0185779	0.0351326	0.0303512	0.130363	0.0297359	0.0513607	0.0620691	0.0519685	0.00041031	0.0236057	0.00969557	0.0428968	0.0190395	0.0318938	0.021466	0.0240161	0.0139638	0.17081	0.0431665	0.0232282	0.0521251	0.0287276	0.0667319	0.0373045	0.0185578	0.0152577	0.0327721	0.0115974	0.110826	0.0338576	0.086694	0.0536111	0.0666636	0.102076	0.0249822	0.0847492	0.0654411	0.0466736	0.0109092	0.0388946	0.0258775	0.0171592
424	0.249796	0.0325183	0.282011	0.0463373	0.00353837	0.153079	0.130581	0.014303	0.00127939	0.0125079	0.197065	0.00832006	0.0574272	0.0195879	0.0460715	0.00464426	0.0288831	0.102738	0.0264183	0.0298842	0.00745696	0.0251364	0.03275	0.0358929	0.0949535	0.0671037	0	0.00714537	0.022043	0.0452474	0.00941707	0.0140275	0.0502219	0.00219922	0.021639	0.151559	0.108204	0.0784574	0.035504	0.0778332	0.0569424	0.0279666	0.0066168	0.0623729	0.0812676	0.0201802	0.0531779	0.00200023	0.0208938
425	0.216264	0.0339906	0.264789	0.0457248	0	0.152221	0.130206	0.0143033	0.000415463	0.012246	0.190662	0.00892783	0.0590685	0.0185749	0.0467159	0.00122033	0.0299098	0.0982001	0.0275582	0.0294818	0.00709177	0.0259507	0.0319558	0.0333676	0.109354	0.0696024	0	0.00254358	0.0220482	0.0420947	0.00935836	0.0148055	0.0491809	0	0.0206496	0.153521	0.113013	0.0749651	0.0314197	0.0770457	0.0633641	0.0275834	0.000184175	0.0570584	0.0889725	0.0200617	0.0532359	0.00184608	0.0201707
426	0.253064	0.0370924	0.263319	0.0498802	0	0.161323	0.134782	0.0154547	0.00031869	0.010341	0.189358	0.0108274	0.0555713	0.0162685	0.0414579	0.00198695	0.0288177	0.106919	0.0250933	0.0312151	0.00916936	0.0263417	0.0374506	0.0516073	0.0827606	0.0648737	0	0.00111757	0.0185393	0.0482235	0.00613288	0.0213255	0.053398	0	0.0204016	0.158305	0.118627	0.0855698	0.0296196	0.0787336	0.0627464	0.0289967	0	0.0612129	0.0941551	0.0219629	0.0556153	0.0014876	0.0221608
427	1.34447	0.414262	2.9452	0.0304691	0.248788	0.222474	0.243311	0.373771	0.627837	0.0156533	0.907213	0.425234	0.0820833	0.115202	0.027805	0.0120781	0.0837556	0.0712842	0.78417	0.0284158	0.319896	0.0263866	0.652333	0.0343044	1.16759	0.828548	0.243005	0.285237	0.0433862	0.0908255	0.016388	0.647308	0.0149404	0.154908	0.0109022	0.412847	0.0516921	0.0838988	0.0243082	0.0436869	0.382112	0.219089	0.55661	0.579259	1.25698	0.165032	0.110796	1.81039	0.0528502
428	0.21663	0.0332254	0.266621	0.0448547	0	0.154149	0.131629	0.0152195	0.000643774	0.0113005	0.193529	0.00739392	0.0581688	0.0189857	0.0464727	0.000831314	0.0304049	0.1026	0.0265894	0.0300614	0.00892087	0.0257255	0.0344432	0.0318389	0.10217	0.0644898	0	0.00299305	0.0197408	0.0450375	0.00817213	0.0149209	0.0507913	0.000621413	0.0208371	0.156934	0.1067	0.076777	0.031714	0.0769502	0.0692186	0.0285134	0	0.0588837	0.0974629	0.020236	0.0525045	0.00178294	0.0212637
429	0.238405	0.0360795	0.261991	0.0452886	8.17e-05	0.160468	0.133826	0.0161068	0.000529362	0.0113454	0.192005	0.00886084	0.057844	0.0176448	0.0423598	0.00119367	0.0293903	0.104723	0.0252232	0.0306451	0.00815707	0.0256551	0.0352318	0.0488996	0.0858319	0.065335	0	0.00264806	0.0186958	0.0478289	0.00739759	0.0184753	0.0523491	0.000921632	0.0201446	0.158435	0.115689	0.0850289	0.0301357	0.0790967	0.0625257	0.0286925	0	0.0594379	0.0893341	0.0218835	0.052694	0.00167421	0.0218065
430	0.273605	0.0354715	0.261899	0.0483032	0	0.165546	0.136753	0.0162179	0.000390081	0.0102634	0.192781	0.00854224	0.0548806	0.0162689	0.0395604	0.0024164	0.0275809	0.10981	0.0233891	0.0317262	0.00839516	0.0257699	0.0381917	0.0783889	0.0528797	0.0683506	0	0.00149339	0.0162787	0.0489602	0.00592173	0.0215855	0.0548453	0	0.0197915	0.164483	0.122887	0.099756	0.0285577	0.078674	0.0591763	0.0295891	0	0.0618327	0.0859347	0.0227904	0.0525461	0.00135347	0.0229916
431	0.182928	0.0296425	0.270715	0.0433399	0.00862604	0.125214	0.117518	0.0141916	0.00350924	0.0221785	0.194864	0.0140668	0.0538126	0.0244816	0.0464942	0.00138718	0.029476	0.066609	0.0314482	0.0264583	0.00543498	0.0256028	0.0163014	0.017457	0.159024	0.0720284	0.000781929	0.0258974	0.0266568	0.0385697	0.0224216	0.00821536	0.0363902	0.0192286	0.0192552	0.124487	0.0776513	0.0551144	0.03529	0.0761816	0.0730055	0.0244992	0.0112041	0.0492	0.0457176	0.0165571	0.0586262	0.00554114	0.0155952
432	0.214049	0.0276511	0.25579	0.043745	0.0624319	0.0967104	0.112041	0.0148444	0.00800735	0.0274441	0.18267	0.0221378	0.0496307	0.0344403	0.0452805	0.00107985	0.0263798	0.0397614	0.0299209	0.0242771	0.008394	0.0665471	0.0143714	0.0217363	0.184581	0.0558475	0.00268849	0.0420118	0.0271967	0.0443687	0.0307065	0.00943977	0.0265187	0.0282573	0.0156898	0.113536	0.0438956	0.0397028	0.0544782	0.0956994	0.0698406	0.0429115	0.0163277	0.0532886	0.0351618	0.0140651	0.0787456	0.0147301	0.014823
433	0.293735	0.0397648	0.253812	0.0467645	0	0.169117	0.138217	0.0161734	0.000369304	0.0100645	0.18839	0.013735	0.0551665	0.0157335	0.033676	0.00120426	0.026975	0.111266	0.02296	0.0322952	0.00805756	0.0266409	0.0383294	0.0955202	0.0461434	0.0664914	0	0.000778465	0.0151722	0.0517316	0.00565128	0.0253254	0.0560309	0	0.0193096	0.16446	0.128023	0.101277	0.0267294	0.0830189	0.0589835	0.0297265	0	0.063128	0.0890505	0.0250461	0.0557882	0.00133904	0.023542
434	258.103	2.35463	247.132	0.758656	9.98689	5.39104	1.92757	5.01317	21.8272	0.0663031	57.4233	0.210301	0.295733	0.0214588	0.00932104	0.0137553	0.00495597	0.643021	165.712	0.575829	8.15602	0.215954	57.8126	0.00808488	74.1245	5.46144	0.0318389	16.5485	0.112648	0.232335	0.988557	105.588	0.921059	0.00549732	0.179266	2.85359	0.189604	0.00571466	0.313527	0.130076	4.57148	12.0634	29.966	75.4375	53.1849	2.42506	0.82651	261.024	0.332177
435	0.242278	0.0340425	0.261972	0.0472291	0	0.159228	0.134431	0.0155008	0.000461005	0.0104919	0.192682	0.0074994	0.0571716	0.0174863	0.0429253	0.00178826	0.0289124	0.106642	0.024843	0.0310418	0.00899129	0.0261455	0.0368685	0.05297	0.0788158	0.065011	0	0.00201499	0.0179108	0.0464149	0.00678082	0.0173011	0.0529308	0	0.0204797	0.163464	0.115736	0.0869741	0.030373	0.0776374	0.0666929	0.0291953	0	0.0607442	0.095934	0.0215275	0.0526754	0.00148591	0.0221683
436	0.276329	0.0381663	0.25485	0.0476941	0	0.167479	0.137757	0.0164543	0.00037711	0.00985889	0.190676	0.00912563	0.0552001	0.0158742	0.0371945	0.00179461	0.0282843	0.110977	0.0231997	0.0321693	0.00818383	0.0263531	0.038163	0.0837088	0.0471399	0.0675712	0	0.00118932	0.0153941	0.0503847	0.00564768	0.0225049	0.0555771	0	0.0195864	0.169589	0.12463	0.103956	0.0274717	0.0793433	0.0607366	0.0297951	0	0.0622582	0.0928881	0.0235472	0.0546368	0.00125113	0.0232335
437	0.210728	0.0261324	0.228133	0.043904	0.0772972	0.0775481	0.108101	0.0138983	0.0120201	0.0290867	0.1562	0.0263995	0.0481634	0.0480963	0.0495655	0.00046478	0.0249944	0.0227007	0.0374457	0.022692	0.0183107	0.094829	0.018812	0.0173603	0.179867	0.0478039	0.00660845	0.0496901	0.0262467	0.0484186	0.0350038	0.0134526	0.0215211	0.0208137	0.0132102	0.11503	0.0384403	0.0341873	0.053302	0.0786201	0.0718934	0.0447657	0.0229529	0.0640894	0.0437768	0.0125838	0.0768156	0.0207266	0.0159549
438	0.341123	0.422815	0.235728	0.0531994	0.0318023	0.10829	0.14967	0.151162	0.0676653	0.0700664	0.352725	0.0323411	0.365492	0.0370162	0.0389019	0.00823667	0.0314991	0.35807	0.0297965	0.120979	0.0506438	0.0981223	0.13052	0.257298	0.110814	0.0839132	0.159208	0.291468	0.0736975	0.0715953	0.207685	0.0224706	0.105403	0.0341798	0.162191	0.381531	0.105565	0.16464	0.048709	0.203984	0.12173	0.148202	0.0301167	0.268587	0.093767	0.0159368	0.114319	0.0480729	0.0301623
439	0.209958	0.0283711	0.273381	0.0438881	0.0374389	0.104917	0.112957	0.0147516	0.00691333	0.0264192	0.19546	0.0194119	0.0507284	0.028791	0.0456183	0.000459876	0.0273889	0.048159	0.0296698	0.0250958	0.00729905	0.0326874	0.012897	0.0198452	0.175753	0.0617649	0.00197729	0.0382554	0.0285845	0.0424684	0.028711	0.00801094	0.0288072	0.0302178	0.0167041	0.112584	0.0516766	0.0472094	0.0471689	0.0853013	0.0673618	0.0301577	0.0216518	0.0492909	0.0298743	0.0151698	0.0745476	0.0110376	0.0144815
440	0.26769	0.0367337	0.25673	0.0488519	0	0.160441	0.135637	0.0157514	0.000389253	0.0102143	0.19208	0.0111508	0.0570116	0.0165317	0.0395237	0.0021593	0.0278158	0.108975	0.0240316	0.0315148	0.00887964	0.0260526	0.0378929	0.0768134	0.0535331	0.0660426	0	0.0015639	0.0168382	0.0467502	0.00605958	0.020401	0.0540246	0	0.0201866	0.166075	0.12171	0.0959234	0.0292896	0.0779677	0.0634569	0.0294844	0	0.0612476	0.0915917	0.0217737	0.0524742	0.00139371	0.0226217
441	0.228016	0.028436	0.248902	0.0486957	0.0606635	0.0961451	0.113484	0.0141404	0.0049915	0.0263096	0.178813	0.0235493	0.0523502	0.0355404	0.0488381	0.00562733	0.0269081	0.0469976	0.0295493	0.0251877	0.00799621	0.0805643	0.0143128	0.0278775	0.171052	0.0557208	0.000876695	0.0382879	0.024364	0.0431092	0.0288028	0.0112124	0.0292451	0.0192865	0.0163025	0.123049	0.056604	0.045789	0.0544473	0.0927999	0.0651417	0.0479163	0.0119661	0.0564305	0.049143	0.0142826	0.0782389	0.0134215	0.0148589
442	0.268916	0.036378	0.256601	0.0496692	0	0.161941	0.136192	0.0157463	0.000362048	0.010037	0.189248	0.0133249	0.0566409	0.0161897	0.0391689	0.00322079	0.0279519	0.110013	0.0238764	0.0317013	0.00872644	0.0261496	0.0382795	0.0752931	0.0544833	0.0662444	0	0.00135012	0.0163728	0.0476786	0.00574427	0.0230522	0.0545814	0	0.0201472	0.168051	0.122537	0.0958193	0.0287516	0.081299	0.0634526	0.0295098	0	0.0631898	0.0952481	0.0228887	0.0542389	0.00105105	0.0228338
443	0.248053	0.0335517	0.277804	0.0498989	0.00134863	0.141851	0.12827	0.0181921	0.00156465	0.0181528	0.201566	0.0137478	0.0634696	0.0213635	0.0441435	0.0141301	0.0272446	0.102796	0.0335695	0.0288069	0.00597382	0.0242548	0.0313629	0.0717365	0.055496	0.066416	0	0.00643582	0.0418456	0.0414997	0.00885504	0.0157798	0.0486594	0.0110611	0.0231192	0.16538	0.112946	0.0869689	0.0431337	0.0792288	0.0533842	0.0270149	0.0447919	0.0651332	0.075403	0.0201008	0.0553512	0.00376938	0.019352
444	0.257153	0.0349913	0.260426	0.0489599	0	0.161276	0.135774	0.0160375	0.000339442	0.0101865	0.19119	0.00701191	0.0563903	0.0165738	0.0415356	0.00203299	0.0283497	0.10874	0.0239734	0.0315339	0.00896801	0.0260524	0.0379717	0.0648925	0.064652	0.0646349	0	0.00135514	0.0169896	0.0466277	0.00607716	0.0191889	0.0539493	0	0.0203157	0.16663	0.121015	0.0926596	0.0296585	0.077811	0.0639536	0.0295231	0	0.0618499	0.0975973	0.0219446	0.0527985	0.00133273	0.0225296
445	0.679043	2.0375	2.48754	0.100107	2.65558	0.0672336	1.06967	1.78953	4.10006	0.0689039	4.78108	1.91734	0.144102	0.0973831	0.0290687	0.14426	0.0164706	0.0363543	2.99468	0.0125902	1.05764	0.264976	3.86859	0.156777	2.7965	0.279563	0.867031	0.532476	0.0193189	0.311582	0.239366	0.239813	0.0327481	0.04895	0.0339805	2.38532	0.038607	0.152386	0.0185674	0.0447983	3.48749	0.0649485	0.198433	2.47548	0.857056	0.17133	0.591184	0.891135	0.173427
446	0.278994	0.0354423	0.256737	0.0476236	0	0.166555	0.13709	0.0154818	0.000381798	0.0104489	0.189678	0.0149617	0.0635767	0.0165017	0.0365048	0.00175522	0.0275537	0.111467	0.0233216	0.0314912	0.00830514	0.0258664	0.038202	0.0788477	0.0556546	0.068005	0	0.00139315	0.0160853	0.0508899	0.0057809	0.0236678	0.055175	0	0.0194895	0.165503	0.125218	0.0984114	0.0277597	0.0861217	0.062736	0.0295611	0	0.0649296	0.093676	0.0256274	0.0558278	0.00110327	0.0232164
447	0.243326	0.0338358	0.265051	0.0455791	0	0.157175	0.133471	0.0153911	0.000575468	0.0108706	0.196111	0.00916274	0.0569355	0.0186802	0.0419448	0.00110729	0.0280191	0.10449	0.0251508	0.0306998	0.0086401	0.0260092	0.0357011	0.05434	0.079496	0.0655585	0	0.00225554	0.01865	0.0458941	0.00767092	0.0181444	0.0520692	0	0.0203855	0.161057	0.116505	0.086676	0.0302858	0.0778078	0.0644905	0.0286831	0.000883794	0.0586274	0.0892701	0.021155	0.0542824	0.00156875	0.0219937
448	0.231517	0.0337454	0.264079	0.0462514	0	0.158114	0.133731	0.0157976	0.000521364	0.0108639	0.193069	0.00738236	0.0579119	0.0179165	0.0453513	0.00142393	0.0296691	0.10572	0.0253205	0.0306712	0.00893535	0.02609	0.0362543	0.0467123	0.0834296	0.064947	0	0.0025618	0.0182438	0.046096	0.00701192	0.0169869	0.0522534	0.000118489	0.0204817	0.162473	0.109727	0.0852935	0.0309425	0.0772053	0.0695093	0.0290129	0	0.0599613	0.0976514	0.0210199	0.0521455	0.00159917	0.0219502
449	0.336658	0.167905	0.252159	0.0476728	0.0242169	0.135499	0.141188	0.0417717	0.0171906	0.0578262	0.233213	0.0210831	0.174396	0.0345059	0.0367272	0.0130787	0.0280229	0.197707	0.025152	0.067808	0.0162697	0.0360723	0.0715225	0.186665	0.0518452	0.0851141	0.0703207	0.0897149	0.0259443	0.0652736	0.080867	0.0220751	0.066276	0.0267115	0.0949702	0.264586	0.120964	0.118204	0.0353819	0.141072	0.0671321	0.040701	0.0141224	0.177184	0.08059	0.0212003	0.0769186	0.0195662	0.0235873
450	8.45141	3.30435	13.5036	0.152068	0.458386	0.148178	1.00768	9.08063	2.4804	0.263723	5.08958	5.30227	0.297675	0.036152	0.028551	0.0790028	0.0146987	0.088421	10.5523	0.0431445	4.55557	0.148647	13.9955	0.0204704	7.14005	0.689057	2.95634	0.463085	0.101887	0.299548	0.0881367	3.69771	0.116645	0.32645	0.00607528	1.72329	0.0206762	0.327821	0.070224	0.0436969	8.18861	0.176843	1.38389	4.49821	0.760424	0.238911	0.0315133	16.3921	0.289282
451	0.256554	0.0357104	0.258787	0.0478024	0	0.161154	0.135538	0.015219	0.000452487	0.010431	0.19159	0.0117002	0.0570038	0.0168023	0.0404807	0.00165052	0.0284795	0.108852	0.0240627	0.0313616	0.00872213	0.0264796	0.0376949	0.0664458	0.0610247	0.0668349	0	0.00169182	0.0171433	0.0472125	0.00619322	0.0200289	0.0539528	0	0.0201963	0.167466	0.117835	0.0951242	0.0293021	0.0798779	0.0657573	0.0293493	0	0.0619563	0.094069	0.0223488	0.054532	0.00138953	0.0225936
452	0.475533	0.0799083	1.11769	0.0488634	0.0153932	0.138488	0.106049	0.0636265	0.25579	0.0222694	0.259601	0.411501	0.0488568	0.0244756	0.0325506	0.0040891	0.0905274	0.0678722	0.0533387	0.0220954	0.0621439	0.0372032	0.0606972	0.0605513	0.346451	0.145635	0.0125377	0.13285	0.0145065	0.0416357	0.0144052	0.311933	0.0323667	0.0107518	0.0984025	0.270187	0.0847744	0.0916197	0.0229508	0.0682231	0.138533	0.189668	0.205773	0.114287	0.402144	0.148381	0.105979	0.818429	0.0328796
453	0.275379	0.0375836	0.243361	0.0465551	0.0104442	0.130977	0.132022	0.0354545	0.0212011	0.0487851	0.2162	0.0445198	0.0681496	0.028739	0.0413761	0.0146334	0.0260743	0.119517	0.0271428	0.038101	0.0251458	0.0253548	0.0347624	0.0665528	0.083617	0.0682178	0.0247874	0.0183197	0.0204283	0.0591088	0.035985	0.015426	0.0439126	0.00290293	0.0978928	0.195165	0.111307	0.0735602	0.0346554	0.122046	0.0647317	0.0502703	0.00985396	0.108678	0.10484	0.0201502	0.065034	0.0054743	0.0179671
454	0.386351	1.3843	2.06317	0.0795069	0.752255	0.232454	0.804088	0.764302	2.84359	0.0432692	4.23407	0.52082	0.732522	0.0886207	0.0304515	0.0604892	0.0754104	0.43488	0.291221	0.185989	0.221782	0.308651	1.55804	0.262538	0.860396	0.163438	1.14458	0.415278	0.119661	0.15548	1.40656	0.0539251	0.181061	0.0605747	0.618939	1.65338	0.050973	0.36099	0.033672	0.339085	1.22384	0.324508	0.187032	0.102482	0.560709	0.0368083	0.315146	0.133504	0.221173
455	0.288472	0.0364636	0.257026	0.0494609	0	0.171956	0.138829	0.0164022	0.000303663	0.00962662	0.187046	0.00827774	0.0534219	0.0148817	0.0387806	0.00163394	0.0273896	0.111878	0.0223194	0.0324739	0.00837373	0.0259572	0.0386239	0.0831535	0.0517768	0.0676265	0	0.000336103	0.0150138	0.0519516	0.00520364	0.0249733	0.056255	0	0.0191763	0.162762	0.129034	0.104586	0.0265824	0.0802738	0.0576582	0.0300617	0	0.0628553	0.0879647	0.0232402	0.0554026	0.00136545	0.0234555
456	0.267264	0.0339181	0.264986	0.0496331	0	0.162679	0.135703	0.0156587	0.000522728	0.00987681	0.189708	0.00718514	0.0551065	0.0162334	0.0400629	0.00121666	0.0279718	0.108152	0.0241882	0.0316621	0.00895429	0.0262925	0.0376141	0.058739	0.072212	0.0641797	0	0.000734	0.0172907	0.0477596	0.00607255	0.0219268	0.0541063	7.92e-05	0.0202722	0.155341	0.120515	0.0885897	0.0295022	0.0788147	0.0610914	0.0294302	0	0.061265	0.0893352	0.0219502	0.0553865	0.00154892	0.0224404
457	0.250763	0.0344732	0.258699	0.0480406	0	0.159156	0.135184	0.0160827	0.000417047	0.010241	0.193372	0.0093426	0.056974	0.0170503	0.0415227	0.00190581	0.0283424	0.108045	0.0244703	0.0314113	0.00880303	0.0255412	0.0372505	0.0654371	0.06754	0.0652389	0	0.00187489	0.0169208	0.0462601	0.00645275	0.0181518	0.0535363	0	0.0203728	0.166641	0.116709	0.0932046	0.0299964	0.0779066	0.0679337	0.0294224	0	0.0606371	0.0959351	0.0214329	0.0523274	0.0014636	0.0224573
458	0.258029	0.0358926	0.260985	0.0476908	0	0.161358	0.13536	0.0156175	0.000424288	0.010378	0.191967	0.0141796	0.0581298	0.016693	0.0387216	0.00201696	0.0278327	0.108689	0.0241186	0.0313901	0.0086773	0.0263441	0.0377469	0.067899	0.0619873	0.0663972	0	0.00152194	0.0171965	0.0470285	0.00614901	0.019938	0.0539087	0	0.0202652	0.16524	0.119633	0.0931918	0.0299336	0.0816919	0.0647025	0.0292911	0	0.061734	0.0931284	0.0220875	0.0535696	0.00138423	0.0225462
459	0.294396	0.0398857	0.252497	0.0466102	0	0.170792	0.138648	0.0164528	0.000352737	0.0101601	0.189488	0.0129201	0.0570278	0.0158647	0.0324386	0.00147656	0.0272028	0.112007	0.0222194	0.0321628	0.00770336	0.0258904	0.0380516	0.101321	0.0398634	0.0673895	0	0.00126854	0.0151428	0.0528737	0.00558333	0.0266531	0.0562951	0	0.0189914	0.165109	0.132207	0.105548	0.0258027	0.0842802	0.0555462	0.0299265	0	0.0643986	0.0862394	0.026783	0.0545767	0.00129706	0.0236592
460	0.246015	0.0332685	0.267774	0.0518314	0.00726852	0.143521	0.127882	0.0151659	0.0033974	0.0137295	0.193459	0.0165814	0.0601471	0.0241514	0.039282	0.0190955	0.0280929	0.099332	0.0257999	0.0292432	0.00672049	0.026428	0.0308515	0.0479122	0.0697242	0.0679669	0	0.00331859	0.0220726	0.0427942	0.0101014	0.0156644	0.0489338	0.00325226	0.0211353	0.160814	0.114716	0.0787947	0.0329518	0.0831755	0.0552387	0.0286186	0.005367	0.064767	0.103889	0.0200993	0.0577633	0.00392421	0.0201565
461	0.32262	0.196167	0.24303	0.0459782	0.0285165	0.135419	0.157975	0.0556842	0.0411652	0.0956958	0.291837	0.0526875	0.230893	0.0231457	0.0426863	0.0038954	0.0288154	0.200728	0.0254124	0.0870355	0.062971	0.063717	0.104085	0.109135	0.10487	0.101636	0.0782073	0.0792646	0.0179663	0.073839	0.112918	0.015252	0.0657747	0.0134514	0.182101	0.261112	0.122995	0.0864808	0.0317465	0.1588	0.0678074	0.0546789	0.0131953	0.169519	0.102096	0.0210096	0.0698708	0.0124619	0.0257414
462	0.233703	0.0334154	0.266118	0.0464333	0	0.155449	0.132786	0.0152502	0.000488867	0.0109168	0.19314	0.00805238	0.0578174	0.0178511	0.0436247	0.00169634	0.0292395	0.104652	0.0259719	0.030447	0.00911382	0.0257933	0.0359477	0.0443828	0.0887523	0.0639869	0	0.0024635	0.0192413	0.0445171	0.00699787	0.0163701	0.0516193	0.000188198	0.0207081	0.158976	0.112085	0.080639	0.0310657	0.077801	0.0680515	0.028755	0	0.0604625	0.0979655	0.020806	0.052025	0.00160017	0.0216658
463	0.25947	0.0361097	0.256427	0.047428	0	0.165784	0.136576	0.015637	0.00035544	0.0102791	0.191255	0.0100286	0.0590565	0.0163951	0.0393658	0.00165886	0.0290392	0.10882	0.0236568	0.0315318	0.00848942	0.0263354	0.0379434	0.0647997	0.0655486	0.0678299	0	0.00136003	0.0173813	0.0501265	0.00581227	0.0212453	0.0544282	0	0.0200745	0.166328	0.120425	0.0926899	0.0288103	0.0803272	0.0624966	0.0293185	0	0.0622347	0.105015	0.0234261	0.0526372	0.00122531	0.0226671
464	0.243833	0.0346226	0.260359	0.0450312	0	0.160095	0.134907	0.0160126	0.000492031	0.0104356	0.192445	0.00860224	0.0576247	0.0172537	0.0431108	0.000796411	0.0289563	0.106416	0.0245505	0.0311692	0.00883932	0.0259539	0.0369319	0.0540331	0.0769003	0.0651852	0	0.00152117	0.0182328	0.0467009	0.00676716	0.0185095	0.053093	0	0.020472	0.163645	0.118537	0.0861804	0.0299649	0.0780508	0.0644086	0.0290852	0	0.0603645	0.0983859	0.0219587	0.0524666	0.00143404	0.0221035
465	0.250737	0.0352135	0.260458	0.0484879	0	0.160446	0.135277	0.0157513	0.000420945	0.0104605	0.1931	0.0104268	0.0567992	0.0168998	0.0409125	0.00189951	0.0285834	0.108194	0.0243757	0.0313578	0.00883291	0.025814	0.0375128	0.0653363	0.0657041	0.0661957	0	0.00185632	0.0170572	0.0468174	0.00642263	0.0193005	0.0536338	1.04e-05	0.0202979	0.166435	0.114996	0.0941894	0.030031	0.0786465	0.0676891	0.0293096	0	0.0605718	0.095876	0.0215559	0.052907	0.00140927	0.0224531
466	0.253281	0.0347532	0.261459	0.0458972	0	0.163403	0.135592	0.0157915	0.000437856	0.0105401	0.19238	0.00960623	0.0589327	0.0167746	0.0403949	0.00122946	0.0284024	0.107283	0.0241178	0.031206	0.00868805	0.0257999	0.0374222	0.0592382	0.0688014	0.0677346	0	0.00165344	0.0182447	0.0482477	0.00628182	0.0204412	0.0536468	0	0.0202618	0.162312	0.120211	0.0897815	0.0294955	0.0807071	0.0598096	0.0290311	0	0.0619439	0.100114	0.0226067	0.0534205	0.00142355	0.0223809
467	0.281298	0.0707618	0.228045	0.0924135	0.0489051	0.0467993	0.18648	0.0319452	0.10905	0.067797	0.313137	0.0797255	0.119875	0.0621515	0.0479188	0.0052911	0.0268422	0.117899	0.0421013	0.0358948	0.0598123	0.0657972	0.0894916	0.0214984	0.153402	0.0881821	0.143228	0.0865149	0.0356417	0.0933756	0.179909	0.0224833	0.042764	0.0425582	0.124743	0.234727	0.0267045	0.112395	0.0590268	0.175996	0.10496	0.146792	0.120201	0.0794725	0.100639	0.0115601	0.0467593	0.0214616	0.0319402
468	0.264225	0.0778162	0.257909	0.0492052	0.0122826	0.138262	0.129688	0.0284388	0.0014127	0.0439889	0.203019	0.0112614	0.0913917	0.0236019	0.0423402	0.00635905	0.0261695	0.135288	0.0279934	0.041362	0.0167102	0.0247435	0.0654894	0.0970601	0.0631801	0.0749879	0.0282493	0.0206434	0.020465	0.053634	0.0237165	0.0206983	0.0500839	0.0100165	0.0652759	0.212485	0.11798	0.0984406	0.0342199	0.111162	0.0649907	0.0375269	0.0136793	0.12378	0.0850756	0.0193604	0.0581919	0.0156734	0.0224203
469	0.704563	0.723203	0.284802	0.355246	0.101439	0.148483	0.317026	0.116263	0.407018	0.211593	0.891082	0.170331	0.665553	0.0463045	0.0312708	0.0278462	0.0214053	0.47659	0.0262779	0.279821	0.115146	0.413773	0.241866	0.273246	0.279924	0.0617488	0.302053	0.196361	0.0207898	0.16288	0.533142	0.0268149	0.213028	0.0243831	0.61146	0.386898	0.147374	0.105013	0.0289635	0.524272	0.177088	0.277594	0.0611739	0.193366	0.194672	0.0146135	0.10143	0.0105884	0.0739688
470	0.18092	0.0247086	0.245961	0.0412953	0.0405152	0.0563999	0.122402	0.0184652	0.0319269	0.0299868	0.133716	0.0291284	0.0508419	0.0600781	0.0517881	0.000781452	0.0238726	0.0111329	0.0431131	0.0195575	0.0305326	0.0282825	0.0232629	0.0142783	0.155156	0.044604	0.0205399	0.0526795	0.0271797	0.0673041	0.0377085	0.0181875	0.0162078	0.032902	0.0116286	0.111742	0.0336496	0.0753021	0.0519935	0.0673664	0.092505	0.0269484	0.0695708	0.064844	0.0470001	0.0111845	0.043778	0.0246804	0.017162
471	0.286559	0.0353275	0.259961	0.047021	0	0.17034	0.137636	0.0159898	0.000386684	0.0105071	0.189348	0.0116575	0.0592893	0.0163176	0.037073	0.00143811	0.026886	0.111257	0.0227487	0.0316845	0.00787428	0.0256631	0.0380244	0.0819039	0.0522352	0.0687993	0	0.00141968	0.0157566	0.0524244	0.00578088	0.0236192	0.0556747	0	0.0191786	0.16286	0.125684	0.100006	0.0266759	0.0833376	0.0585324	0.0295396	0	0.0642757	0.0975719	0.024731	0.0548914	0.00121698	0.0233628
472	0.175465	0.0247638	0.25173	0.0402007	0.0371713	0.052604	0.12644	0.0189711	0.0355362	0.0303883	0.129993	0.0298042	0.0513783	0.0622607	0.0520041	0.000480743	0.0234775	0.00944534	0.0427946	0.0189799	0.032026	0.0218679	0.0241117	0.0140249	0.172541	0.0430987	0.0235448	0.0521125	0.029534	0.0674559	0.0372367	0.0185759	0.0151485	0.0331138	0.0115762	0.110711	0.0326101	0.0881556	0.0527018	0.0665874	0.101724	0.024964	0.0938563	0.0644708	0.0466622	0.0108905	0.0389942	0.0259242	0.0171586
473	0.177713	0.0254639	0.240615	0.0388474	0.0467336	0.0559991	0.137031	0.0332858	0.0428972	0.0334906	0.121394	0.0297559	0.0591574	0.0640876	0.0534301	0.0132212	0.022873	0.00816395	0.0481236	0.0195013	0.0361875	0.0235248	0.0251084	0.0146381	0.16852	0.0441971	0.0393332	0.0576102	0.0416045	0.0676811	0.037528	0.0201437	0.0135146	0.04066	0.0205034	0.117897	0.0306727	0.0881709	0.0523597	0.0661332	0.101871	0.0305388	0.123125	0.0760428	0.0498531	0.0105192	0.0412931	0.0265387	0.0187534
474	0.247585	0.0348459	0.260733	0.0495205	0	0.159965	0.134789	0.0151019	0.000416856	0.0101782	0.191278	0.00693227	0.0578363	0.0171526	0.0420179	0.00303035	0.0292527	0.108097	0.0245532	0.0312731	0.00881586	0.0267881	0.0372374	0.0531441	0.07976	0.0641628	0	0.00154214	0.0175517	0.0469274	0.00632686	0.0178668	0.0534325	0	0.0206034	0.16484	0.116434	0.0878069	0.0300216	0.0798375	0.0688391	0.0293012	0	0.0626637	0.101653	0.0222657	0.0547412	0.00133089	0.0223114
475	0.16938	0.0246538	0.25111	0.0410399	0.0368504	0.0560182	0.125041	0.0184291	0.0329658	0.0300765	0.132194	0.0293782	0.0507942	0.0604259	0.0518278	0.000296357	0.0238211	0.0105668	0.0428872	0.0193747	0.0308979	0.0238511	0.0235246	0.0149338	0.169786	0.0432298	0.021204	0.0523811	0.0275895	0.0699643	0.0377312	0.0182818	0.0159583	0.0310246	0.0116721	0.11124	0.0345664	0.0826105	0.0565366	0.0673829	0.0961383	0.026447	0.0675458	0.0656083	0.0468726	0.0111896	0.0403743	0.025316	0.0171206
476	0.301504	0.0462227	0.26438	0.0471862	0.0220984	0.145807	0.132322	0.0157436	0.00780787	0.0310495	0.186862	0.0224764	0.0567469	0.0259644	0.0409383	0.0143812	0.0267498	0.109455	0.0258897	0.0375239	0.00741131	0.0380776	0.0410641	0.0910523	0.0668509	0.0675652	0.00903955	0.0185411	0.0278613	0.0507529	0.0210164	0.0234961	0.0532279	0.025974	0.0302231	0.164964	0.11338	0.0894918	0.0443022	0.0946507	0.0500548	0.0303313	0.00512706	0.0919377	0.076814	0.0202639	0.0580479	0.00269632	0.0220453
477	0.110382	0.0280102	0.155239	0.0432674	0.00555217	0.10264	0.124096	0.00115124	0.0034986	0.0207678	0.195713	0.0115223	0.0299448	0.0210665	0.127393	0.0413878	0.0278387	0.0347115	0.0588409	0.0216333	0.00291349	0.0314393	0.00155387	0.0108205	0.0642668	0.0639998	0.000295723	0.0238267	0.0351676	0.040278	0.0256379	0.0178125	0.0466957	0.000972261	0.0161717	0.141418	0.0836245	0.0396918	0.0185061	0.115241	0.0412165	0.0112501	0	0.0503942	0.0961833	0.016722	0.0181982	0.00403588	0.0163368
478	0.233211	0.0335078	0.263726	0.0459392	0	0.159105	0.133665	0.015934	0.000539454	0.0107382	0.193828	0.00739959	0.0574748	0.0180863	0.0449974	0.000879437	0.0290177	0.104755	0.0252653	0.0307281	0.00873569	0.0256143	0.0358154	0.043921	0.0908121	0.0648128	0	0.00217292	0.0185134	0.0476686	0.00742361	0.0163044	0.0521571	0	0.0205411	0.162727	0.112141	0.0833098	0.0308316	0.0769901	0.0673144	0.0288922	0	0.0593761	0.0965085	0.0209799	0.0523797	0.00181837	0.0219302
479	0.162403	0.0247099	0.250531	0.0409988	0.0361871	0.0567199	0.123855	0.0177368	0.0325141	0.0301128	0.1325	0.0293458	0.050926	0.060697	0.0518379	0.000346777	0.0237613	0.0110603	0.0429996	0.0194478	0.0308462	0.0231635	0.0234616	0.0168287	0.164725	0.0447084	0.0212193	0.0533165	0.0280723	0.0679447	0.0375728	0.0182157	0.0160077	0.0309598	0.0116716	0.112088	0.0342784	0.0849859	0.0550987	0.0672391	0.0984286	0.0261865	0.0756104	0.0644719	0.0468933	0.0110663	0.0397294	0.0250909	0.0171534
480	0.338411	6.19283	6.93088	0.18935	14.317	0.0689916	2.65718	5.02738	12.7369	0.0795903	15.2171	3.27338	0.165458	0.0257347	0.0184463	0.760867	0.0136161	0.0446396	15.3731	0.00804777	4.76051	0.767918	17.4877	0.390567	6.8027	0.0306356	1.95822	1.42159	0.0127906	0.817927	0.703796	0.688473	0.0176336	0.178764	0.0312482	8.57558	0.0305519	0.395364	0.0139281	0.0292693	11.4638	0.131395	0.00679005	6.87534	2.45653	0.22869	1.37091	0.0428568	0.267367
481	0.340527	2.35342	2.98829	0.198136	1.95378	0.0296341	1.24357	3.33213	5.26162	0.0704991	5.384	2.4663	0.0817488	0.0794864	0.0296398	0.343499	0.0157547	0.0487677	4.01607	0.0148146	1.79001	0.368935	4.73424	0.21216	2.33538	0.122707	1.16622	1.02524	0.025794	0.520213	0.0389525	0.646679	0.0502425	0.0475594	0.0522646	2.34128	0.0267904	0.25239	0.0402952	0.0432177	4.28215	0.118425	0.312747	2.2373	0.266773	0.0757926	0.726793	1.72266	0.343726
482	0.280143	0.0352098	0.259983	0.0475701	0	0.167406	0.137269	0.0158422	0.00033124	0.00996288	0.189969	0.00878959	0.0562071	0.016206	0.038874	0.00182033	0.0272166	0.110312	0.0234507	0.0319891	0.00836314	0.0263824	0.0383837	0.0738323	0.0590213	0.0658712	0	0.000994674	0.0157985	0.0501709	0.00570751	0.0223478	0.0551714	0	0.0198449	0.164483	0.122492	0.0967025	0.0276335	0.0800389	0.0600363	0.0298181	0	0.0624942	0.0931322	0.0234738	0.0542639	0.00126516	0.023123
483	683.763	13.0767	422.894	1.43795	40.8037	1.80193	16.6483	7.19386	71.7561	1.65753	73.3903	24.9171	1.51548	0.0166904	0.00390217	0.640055	0.0152162	0.164391	396.261	1.69571	90.4142	0.161806	281.494	0.0767008	29.7473	1.57864	0.00660805	3.67777	0.44517	1.72003	0.723911	253.765	1.9672	0.0217453	0.0422374	6.99087	0.0928073	0.325654	1.0414	0.00458512	23.6837	0.562068	25.5114	260.362	8.90798	0.279369	6.15283	545.098	0.131533
484	0.287025	0.0359131	0.261386	0.0465668	0	0.168106	0.136696	0.0154147	0.000399011	0.0109915	0.189664	0.0131476	0.0579128	0.0169581	0.0350428	0.00122368	0.0270277	0.110384	0.0231284	0.0313489	0.00787241	0.0252825	0.0374304	0.0818618	0.0542991	0.0681226	0	0.00194495	0.0158907	0.0516548	0.00624741	0.0246515	0.0552266	0	0.0190846	0.160736	0.125553	0.0979351	0.0269407	0.0821574	0.0606265	0.0293224	0	0.0628682	0.0906884	0.02512	0.054182	0.00139255	0.0233083
485	0.287389	0.0367662	0.257065	0.0500128	0	0.167147	0.137183	0.0151375	0.00040034	0.0101101	0.189461	0.0117768	0.0573837	0.0158271	0.037133	0.00225507	0.0268751	0.111215	0.0231419	0.0317868	0.00809743	0.0267	0.0379199	0.0806847	0.0593787	0.0667205	0	0.00120173	0.0157241	0.0506345	0.00551159	0.0246057	0.0555068	0	0.019384	0.162476	0.126896	0.0985022	0.027172	0.0828349	0.0608561	0.0295952	0	0.0641119	0.0898173	0.0244669	0.0569202	0.0010436	0.0232296
486	0.293377	0.0343998	0.262515	0.0459422	0	0.16573	0.136417	0.0157291	0.000459057	0.0106672	0.190628	0.0135402	0.0556926	0.0167441	0.0326287	0.000797731	0.0259417	0.109404	0.0234698	0.0315482	0.00813816	0.0252764	0.0378106	0.0833024	0.0544965	0.0655334	0	0.00166786	0.016166	0.0500076	0.00624394	0.0251609	0.0547103	0	0.019489	0.152384	0.129257	0.0945257	0.0275382	0.0806273	0.057276	0.0292974	0	0.0612343	0.0794676	0.0230448	0.0527439	0.00142639	0.0231456
487	935.717	2.90519	794.784	1.33606	52.4366	7.20844	5.99667	15.0807	46.4154	2.89188	150.086	0.655653	1.57161	0.00785523	0.00111737	0.359175	0.0018651	5.33693	488.665	1.16133	53.8206	0.807886	211.451	0.000743413	192.649	7.7516	0.046461	32.8038	0.0234177	1.11595	0.098787	317.496	1.63595	0.000668517	0.251245	4.49917	0.211089	0.000108299	0.118724	0.125405	11.3478	36.1833	81.0317	275.237	154.555	8.32562	0.741047	967.58	4.45771
488	0.15571	0.0246639	0.257754	0.0419027	0.0319664	0.0618179	0.121682	0.0180138	0.0292219	0.0299346	0.135867	0.0291581	0.0499975	0.0586648	0.0514533	0.000278054	0.0241858	0.0120223	0.0425119	0.0199537	0.0291376	0.0212903	0.0226252	0.0191564	0.170755	0.0437713	0.0180277	0.0530321	0.0263787	0.0721052	0.0377235	0.0175724	0.0169796	0.0282437	0.0120047	0.111973	0.037212	0.0819966	0.061801	0.0683436	0.0913318	0.0256416	0.0582799	0.0652291	0.0469728	0.011489	0.0383467	0.0249778	0.0168718
489	0.177669	0.0248597	0.244829	0.0398333	0.044062	0.0524494	0.128184	0.0210416	0.0369034	0.0301639	0.127298	0.0295031	0.0522541	0.0631796	0.0524634	0.000336313	0.0233209	0.00935008	0.0438337	0.0188249	0.033125	0.0237914	0.0243208	0.0168302	0.165198	0.0452694	0.0250822	0.0526827	0.0299586	0.0628772	0.0373269	0.0189918	0.0147187	0.0345851	0.0112427	0.110621	0.0313133	0.0871731	0.0451627	0.0659289	0.100794	0.0254433	0.103939	0.0650509	0.0469778	0.0107173	0.0399632	0.0252293	0.0175461
490	0.275179	0.0370921	0.257918	0.0484964	0	0.165457	0.137195	0.0157378	0.000300195	0.00991665	0.190437	0.00856892	0.0564801	0.0157196	0.0408079	0.00201994	0.0277254	0.109521	0.0235959	0.032058	0.00850195	0.0270898	0.0381731	0.0719258	0.0634727	0.0651818	0	0.000704911	0.0166127	0.0502371	0.00553795	0.0221321	0.0549541	0	0.0200571	0.165152	0.123341	0.0942113	0.0281222	0.0809598	0.0578019	0.0295812	0	0.0625543	0.0939742	0.0234788	0.0555522	0.0014898	0.0228473
491	0.123784	0.0250791	0.213914	0.0398318	0.0518312	0.0742058	0.123412	0.0186723	0.042347	0.0284508	0.119301	0.0261479	0.0547924	0.0617946	0.0537757	0.00124124	0.0230995	0.00980002	0.0779796	0.0184168	0.0378126	0.0211071	0.024867	0.0151389	0.135744	0.0519835	0.030841	0.0622025	0.0301601	0.0563527	0.0390068	0.0212704	0.0134352	0.0418632	0.00879897	0.110469	0.0265224	0.0685268	0.028756	0.0643698	0.0527926	0.0257612	0.110777	0.069257	0.068685	0.0105445	0.0445714	0.0207799	0.0197379
492	0.226761	0.0271068	0.247718	0.0443102	0.0726137	0.0867406	0.11125	0.0139895	0.0088193	0.0281013	0.171842	0.0237459	0.0493136	0.0371029	0.0465935	0.000562438	0.0259849	0.0349635	0.0300844	0.0238246	0.00975961	0.0768436	0.0151745	0.0275823	0.19181	0.053343	0.0034645	0.0449224	0.0261048	0.0454567	0.0319481	0.010228	0.0247305	0.0199945	0.0148056	0.114542	0.0414087	0.0377593	0.0612897	0.0963256	0.0680475	0.0523325	0.0147184	0.0599343	0.0383383	0.0133283	0.0823275	0.0169848	0.0149464
493	0.168961	0.0246677	0.25344	0.0412929	0.0343652	0.0571071	0.124544	0.0186224	0.0319226	0.0299807	0.133249	0.0292518	0.0505834	0.0599112	0.0517052	0.000605367	0.0239222	0.0111102	0.0427799	0.0195507	0.0304077	0.0220837	0.0232951	0.0168592	0.168888	0.0443024	0.020264	0.0533899	0.0274903	0.070355	0.0377121	0.0181166	0.0162737	0.0302607	0.0117095	0.11158	0.0335404	0.0822214	0.0578925	0.0676491	0.0928894	0.0265966	0.0596707	0.0654076	0.046891	0.0112504	0.0401468	0.0248994	0.0171026
494	0.360125	0.123727	0.234537	0.0851832	0.0293153	0.107066	0.148742	0.0539292	0.111391	0.0930615	0.315814	0.0542802	0.187978	0.0281795	0.0392927	0.00894753	0.029768	0.212976	0.0276207	0.0888218	0.0317489	0.115286	0.0699455	0.115891	0.0828876	0.0841644	0.0836468	0.143647	0.0433904	0.0852953	0.17892	0.0164692	0.0722002	0.0248594	0.1695	0.293921	0.111441	0.108746	0.0528004	0.188582	0.0703888	0.195888	0.0311046	0.14786	0.125504	0.0176124	0.0863233	0.0246895	0.0254341
495	0.282186	0.0411482	0.250861	0.0479176	0	0.169096	0.138415	0.0164594	0.000338337	0.00986522	0.189985	0.0099812	0.0585977	0.0157156	0.0349143	0.00139121	0.0283879	0.111689	0.0226645	0.0322737	0.00804807	0.0270874	0.037834	0.0926191	0.0497897	0.0664715	0	0.00101251	0.0150862	0.0515186	0.00561235	0.0246201	0.0559796	0	0.0192751	0.17104	0.126632	0.105798	0.0273102	0.0826216	0.0600244	0.0299961	0	0.0633187	0.0975255	0.0261119	0.0567751	0.00134836	0.0234256
496	5.67823	0.79306	8.74784	0.0249869	0.699899	0.298817	0.106465	0.788668	2.0227	0.0441268	2.24037	0.895956	0.172477	0.242081	0.0251888	0.0477483	0.0131472	0.136672	3.26758	0.0229643	1.04656	0.0904148	2.47834	0.0822516	1.04609	0.369759	0.149872	0.175435	0.123342	0.146137	0.0487246	2.58686	0.0148321	0.194356	0.0394743	0.445311	0.061024	0.0670523	0.0416475	0.0475427	1.26253	0.0716458	1.11485	3.16897	1.37053	0.127276	0.207554	6.9938	0.0121713
497	3.20961	0.584834	5.73863	0.0739093	0.767621	0.0198589	0.704074	2.59398	2.70709	0.0959736	3.62693	3.97677	0.0693964	0.0819437	0.0234439	0.136868	0.0117497	0.0412523	5.577	0.00969359	1.77425	0.127051	5.55835	0.085302	1.14267	0.0196685	1.43208	0.349278	0.0143179	0.254308	0.0213171	0.726766	0.0367025	0.0429151	0.0583123	0.555939	0.0143877	0.173779	0.0331335	0.028323	3.02026	0.096767	1.24829	3.30016	0.335468	0.579028	0.392402	4.56623	0.24209
498	0.259692	0.0346128	0.2588	0.0473058	0	0.163959	0.136406	0.0157409	0.000432366	0.0102257	0.191596	0.0117298	0.0596487	0.0167313	0.0384849	0.00126542	0.028682	0.10953	0.0240549	0.0315211	0.00877492	0.0258474	0.0380173	0.0636766	0.0635935	0.0661559	0	0.00172262	0.0166672	0.0491722	0.00611186	0.0209339	0.0543142	0.000170917	0.0200139	0.167282	0.118019	0.0946358	0.0286064	0.0814162	0.0642059	0.029532	0	0.0632096	0.0986706	0.0237972	0.0540664	0.00134609	0.0227854
499	0.228894	0.0340427	0.264505	0.0459054	0	0.156815	0.133631	0.0160952	0.000613442	0.0109138	0.192705	0.00761275	0.0577799	0.0180049	0.0439391	0.000972574	0.0296469	0.105635	0.0256597	0.0306689	0.0089923	0.0255588	0.0359947	0.0508146	0.0811693	0.065926	0	0.00274263	0.0180559	0.0449549	0.00726956	0.0165254	0.0521635	0.000276453	0.0204545	0.164884	0.107012	0.0873629	0.0313267	0.0768862	0.070781	0.0290243	0	0.0598437	0.0998617	0.0208112	0.0519384	0.00162984	0.0219217
500	0.268778	0.0362241	0.262735	0.0497307	0	0.160857	0.135978	0.0164047	0.000350552	0.010062	0.191611	0.00882455	0.0559824	0.0163403	0.0370481	0.00276272	0.027547	0.108616	0.0239303	0.0316491	0.00898569	0.0262908	0.0381272	0.0732338	0.0611349	0.064073	0	0.00126527	0.016937	0.0474706	0.00594088	0.0207555	0.0540582	0	0.0202312	0.16279	0.121481	0.0942705	0.0291174	0.0787115	0.0625778	0.0295595	0	0.0618105	0.0921436	0.0221136	0.0536547	0.00134279	0.0226272
501	216.972	6.79131	230.684	0.340336	9.33154	7.9899	1.32295	5.30693	23.496	0.137732	72.8488	0.137196	1.14689	0.00836205	0.00616302	0.16912	0.00496326	2.13743	147.513	0.563915	9.44606	0.0741623	54.0353	0.0281037	79.9524	3.73161	0.0265487	13.8334	0.198815	1.26104	0.639034	100.441	0.377478	0.47486	0.205125	3.8335	0.137859	0.106766	1.0355	0.139256	11.2317	11.8243	28.1996	70.026	46.3876	2.28882	0.850864	226.193	0.0313583
502	0.229238	0.0328476	0.269974	0.0470196	0.00551313	0.154001	0.131302	0.0177626	0.00144681	0.0156697	0.194939	0.00788323	0.0586474	0.0203127	0.0446321	0.00879816	0.0290498	0.102677	0.0263095	0.0298057	0.00752478	0.0250105	0.0342866	0.0383527	0.0868364	0.0687777	0	0.00257487	0.023242	0.0453003	0.00807736	0.0149405	0.0506747	0.00298114	0.0206892	0.158315	0.109099	0.0814905	0.0336856	0.0799146	0.0631502	0.0279469	0.00712652	0.0663824	0.09452	0.020101	0.0513244	0.00310873	0.0219827
503	0.149546	0.0252224	0.221542	0.0398056	0.06205	0.0684634	0.130221	0.0185408	0.0399331	0.0288548	0.122521	0.0269079	0.0543999	0.0621014	0.0532616	0.000209149	0.0231084	0.0107332	0.0671706	0.0186868	0.0363248	0.0314904	0.0245345	0.0143834	0.127642	0.0468263	0.0286383	0.0613027	0.0298064	0.0568231	0.038492	0.0206239	0.0139856	0.0410341	0.00955224	0.110804	0.0267439	0.0666969	0.0305631	0.0650805	0.0628894	0.0271383	0.110404	0.0676383	0.0618741	0.0106819	0.053138	0.0218169	0.0191393
504	0.249241	0.0341737	0.260904	0.048269	0	0.160938	0.135522	0.016711	0.000389351	0.0101942	0.192964	0.00667802	0.0568338	0.0169899	0.0433824	0.00193763	0.0281793	0.107913	0.0241239	0.0314327	0.00886599	0.0255605	0.0374903	0.0615725	0.0691944	0.0653622	0	0.00172602	0.0169748	0.0467699	0.00636546	0.0177522	0.0535399	0	0.0202933	0.165713	0.118909	0.0923107	0.0298532	0.0773235	0.0653023	0.0294813	0	0.0604789	0.0951398	0.0215775	0.0521877	0.00147075	0.0224937
505	0.187725	0.0264632	0.242988	0.0424334	0.0615972	0.0936957	0.110213	0.0145256	0.0107968	0.0275049	0.172226	0.0236854	0.0499345	0.0426753	0.0468813	0.00153779	0.0259082	0.0320084	0.0372806	0.0233185	0.014912	0.0759435	0.0176705	0.0131889	0.162435	0.0549596	0.00632371	0.0434493	0.0257507	0.0468655	0.0323535	0.0121869	0.0249228	0.0276184	0.0149858	0.115371	0.0448499	0.038554	0.0428739	0.0796475	0.0763206	0.038038	0.0251234	0.0558103	0.0377391	0.0136204	0.069094	0.0156844	0.0159972
506	0.265802	0.0391136	0.252347	0.0497119	0	0.164961	0.137351	0.0153594	0.000344133	0.00974539	0.190247	0.0087598	0.0563359	0.015897	0.0394843	0.00169355	0.0286962	0.111033	0.0234363	0.0321093	0.00842458	0.0294765	0.0381227	0.0826501	0.0495737	0.0662711	0	0.000981097	0.0156413	0.0485676	0.00551621	0.0218714	0.0553036	0	0.0199277	0.173605	0.122111	0.104435	0.0281231	0.0788329	0.0619698	0.0297532	0	0.0634807	0.0976362	0.0241047	0.0566457	0.00115393	0.0231077
507	0.276041	0.03772	0.255297	0.0487177	0	0.164368	0.136841	0.0153011	0.000361601	0.0100822	0.190179	0.0100884	0.0577955	0.016043	0.0378387	0.00209613	0.0280828	0.110164	0.0233076	0.0318858	0.00837356	0.0265982	0.0384081	0.0812052	0.0527724	0.0671069	0	0.00109013	0.0162075	0.0491023	0.00560444	0.0223303	0.0550314	0	0.0199305	0.166738	0.124651	0.0977684	0.0283893	0.0811959	0.0609892	0.0295588	0	0.0642639	0.095165	0.0235448	0.0558141	0.00122712	0.0229906
508	71.9475	5.19484	119.046	0.103008	1.75114	2.42858	0.530595	3.75956	2.29297	0.194877	30.1128	1.28862	1.81504	1.50131	0.0197314	0.272453	0.00830943	0.0329777	49.4436	0.0869632	5.57221	0.0291718	24.5548	0.00753403	29.4234	4.91252	0.169649	1.87515	1.6384	0.357221	0.0695133	39.2306	0.0734172	2.51817	0.0237487	0.612866	0.00691822	0.096585	0.497027	0.0368315	6.52203	5.02279	9.49734	15.447	24.4063	1.19369	0.0256648	103.756	0.352662
509	0.27456	0.0367563	0.259446	0.047822	0	0.161849	0.136286	0.0169713	0.000538727	0.0103021	0.1938	0.00768701	0.0547925	0.0168165	0.0384791	0.00271539	0.0276081	0.108137	0.0238701	0.0317271	0.00812525	0.0253769	0.0368861	0.0768932	0.0617511	0.0648524	0	0.00190869	0.016348	0.0495519	0.0065828	0.0204144	0.0543901	0	0.0198517	0.159548	0.122804	0.0954734	0.0282099	0.0797721	0.0584538	0.0295588	4.65e-05	0.060583	0.0797622	0.0231567	0.0536505	0.00161052	0.0228439
510	0.166943	0.0246208	0.254309	0.0411205	0.0349997	0.0571154	0.123947	0.0187272	0.0326833	0.0301473	0.133308	0.0295298	0.050594	0.0603844	0.0517547	0.000301369	0.0238735	0.0105665	0.0425918	0.0194009	0.0305801	0.0206665	0.0233968	0.0152271	0.17441	0.043499	0.0207911	0.0527117	0.0281339	0.0707099	0.0376238	0.0180793	0.0160562	0.030664	0.01181	0.111216	0.0344798	0.0832736	0.0578715	0.0675345	0.0968946	0.0259777	0.0712716	0.0649885	0.0468973	0.0112238	0.0383796	0.0256052	0.0169651
511	0.265768	0.0357406	0.256153	0.0473704	0	0.162871	0.136448	0.0162579	0.000378357	0.00998225	0.192295	0.00782688	0.0562383	0.0166689	0.0395366	0.00159252	0.0280518	0.10901	0.0236333	0.0318112	0.00841351	0.0256068	0.0375966	0.0778362	0.05445	0.0658664	0	0.00154355	0.0160964	0.0483084	0.00615098	0.0190907	0.0543655	0	0.0200558	0.166757	0.121133	0.0987172	0.0287472	0.0775232	0.0622824	0.0296792	0	0.0608472	0.0933334	0.0219252	0.0528896	0.0014536	0.0228378
512	0.258859	0.0368511	0.256531	0.0500031	0	0.162361	0.13614	0.0160794	0.000368426	0.00994418	0.190498	0.00696578	0.0574654	0.0163611	0.040256	0.00315405	0.0286048	0.109694	0.023816	0.0317645	0.00867303	0.0272249	0.0379891	0.0707838	0.062872	0.0661328	0	0.00131712	0.0163353	0.0474038	0.00583621	0.0193415	0.0543704	0	0.0202539	0.170568	0.118965	0.0974968	0.0295829	0.0792704	0.0670541	0.0296158	0	0.0622449	0.0994217	0.0222129	0.0543593	0.00129011	0.0227224
513	615.581	14.091	361.893	1.12774	30.9023	4.29676	15.2925	9.85876	58.8626	2.93269	74.7531	27.9966	3.31104	3.62355	0.00574427	0.601735	0.022362	0.959538	383.712	1.75938	110.031	0.382562	292.496	0.113666	51.5487	0.778899	0.00627837	1.88475	0.00736884	2.31972	1.89302	225.515	2.55683	0.0115511	0.0244109	11.5906	0.00168497	0.318811	1.3846	0.00693181	31.6595	0.89503	22.5409	231.36	10.0194	0.421975	6.44721	455.27	0.0992275
514	0.244701	0.0335181	0.267287	0.0443625	0	0.156288	0.133033	0.015544	0.000760858	0.0114534	0.193956	0.0124644	0.0578186	0.0185349	0.0422447	0.0012724	0.0285843	0.104421	0.0259761	0.0304977	0.00874639	0.0253782	0.0354679	0.0525192	0.0763922	0.0656284	0	0.0030655	0.0182544	0.0454806	0.00767347	0.0174445	0.0519313	0.00198792	0.0203596	0.155474	0.109915	0.0843522	0.0304101	0.0794415	0.0667855	0.0288494	0	0.060114	0.0910347	0.0209806	0.0507356	0.00172127	0.0218661
515	0.121164	0.0252519	0.214025	0.0395723	0.055731	0.0729056	0.125779	0.019144	0.0427235	0.0285219	0.118095	0.0260195	0.0554161	0.0624328	0.0540383	0.000164914	0.0229172	0.00948187	0.0770384	0.0183537	0.0381816	0.0211496	0.0251819	0.0145875	0.138797	0.0508584	0.0316808	0.0647771	0.0304483	0.0561575	0.0389535	0.0214545	0.0132563	0.0424437	0.0088117	0.11067	0.0255866	0.0724458	0.0277299	0.0639371	0.0566626	0.0257899	0.120394	0.0694643	0.0722955	0.0103983	0.047327	0.0208665	0.0197916
516	0.210845	0.0280279	0.266304	0.0442461	0.0473987	0.103835	0.112559	0.0141927	0.00707063	0.0270022	0.186039	0.0204887	0.0502777	0.0309008	0.0440555	0.00057079	0.0270068	0.0450253	0.0286313	0.0248409	0.00767084	0.0418808	0.0125367	0.0193685	0.18098	0.0573823	0.00202004	0.0400902	0.0279201	0.0432059	0.029635	0.00857317	0.0280433	0.0302366	0.0163447	0.112612	0.0468687	0.0431027	0.0520219	0.0919567	0.072563	0.0281872	0.0176767	0.0503697	0.033107	0.0144472	0.0784868	0.012145	0.0145778
517	0.176106	0.0246038	0.247868	0.0411401	0.0361198	0.0547041	0.123956	0.0197367	0.0329732	0.0300555	0.132747	0.0293428	0.0508279	0.060404	0.0518155	0.000686107	0.0238579	0.0106159	0.0429582	0.0193676	0.0308934	0.0218796	0.0235112	0.01496	0.170394	0.0436553	0.0210375	0.052305	0.027905	0.0686997	0.0377706	0.0182822	0.0159763	0.0312197	0.011656	0.111284	0.0338671	0.0813091	0.0529612	0.0673494	0.0940463	0.025443	0.0694616	0.0651509	0.0469758	0.0111781	0.0423967	0.0251728	0.0170896
518	0.172023	0.0247798	0.244683	0.040107	0.04082	0.0524374	0.129209	0.0200094	0.03627	0.0301685	0.128354	0.0295081	0.0518163	0.0625369	0.0522924	0.000379102	0.0233833	0.00945901	0.0435394	0.0188973	0.0325979	0.0221772	0.0241872	0.0142099	0.166481	0.0451374	0.0242892	0.0522764	0.0294613	0.0662963	0.0374562	0.0188541	0.0149769	0.0338342	0.0113153	0.110708	0.0320364	0.0857653	0.0481064	0.0662622	0.102299	0.0250709	0.0906156	0.0641927	0.0466881	0.0108243	0.0408552	0.0252749	0.0174349
519	0.177286	0.0246934	0.244102	0.0404413	0.0379054	0.0529992	0.128444	0.0215506	0.0352291	0.0300867	0.129405	0.0293981	0.0515475	0.061848	0.0521601	0.00033456	0.0236015	0.00973627	0.0434408	0.0190381	0.0321676	0.021268	0.0240051	0.0153377	0.165876	0.0443526	0.0233507	0.052428	0.0290049	0.0679828	0.0376571	0.0187704	0.0153111	0.0329888	0.011364	0.111165	0.0329231	0.0816123	0.0506058	0.0665684	0.0997044	0.0250526	0.0823922	0.0653616	0.0468013	0.0109121	0.0430883	0.0248761	0.0173923
520	0.235491	0.0339995	0.261184	0.0479619	0	0.158734	0.13375	0.0146706	0.000394628	0.0106116	0.193159	0.00729753	0.0579152	0.0171945	0.0440304	0.00156556	0.0295523	0.105972	0.0251957	0.030855	0.00894303	0.0258593	0.0365743	0.047996	0.0837669	0.0654863	0	0.00188293	0.0187514	0.0456337	0.00663831	0.0166297	0.0525636	0	0.0206932	0.16442	0.112213	0.0843579	0.031076	0.0771885	0.0678568	0.0289441	0	0.0603143	0.103142	0.0211646	0.0527685	0.00149905	0.0219013
521	0.176003	0.0248779	0.246462	0.0397617	0.0421577	0.0520152	0.127804	0.0190916	0.0369231	0.0304577	0.128382	0.029807	0.0518841	0.0631581	0.0522613	0.000450694	0.0233132	0.00902312	0.0431212	0.0187953	0.0327117	0.0212761	0.0243829	0.0139628	0.170086	0.0435343	0.0250128	0.0519636	0.0311667	0.0639817	0.0370797	0.0187887	0.0146907	0.0343846	0.0114218	0.110483	0.0321768	0.0892374	0.046956	0.0660623	0.104841	0.0249999	0.101298	0.0637041	0.0464842	0.0107318	0.0397815	0.0261331	0.0173052
522	0.173888	0.024709	0.250414	0.0405488	0.0374151	0.0539904	0.126914	0.0197467	0.0343068	0.0302151	0.130932	0.0295829	0.0511755	0.0614692	0.0518774	0.000528457	0.0236538	0.0100132	0.0429863	0.0191751	0.0315589	0.0203548	0.0238041	0.0151011	0.171398	0.0432207	0.0223898	0.0518755	0.0284988	0.0688554	0.0374782	0.0185121	0.0155362	0.032301	0.0116012	0.110974	0.033494	0.0849171	0.0550161	0.0669044	0.0988069	0.0250159	0.0792483	0.0658373	0.046776	0.0110177	0.039812	0.0254185	0.0171693
523	0.173431	0.0247659	0.252533	0.0403781	0.0392437	0.0547723	0.125799	0.0188055	0.0350449	0.0303613	0.131002	0.0297847	0.051158	0.0618591	0.0519848	0.000399345	0.0235487	0.00960952	0.0425929	0.0190522	0.0316538	0.0212949	0.0239737	0.0143362	0.170859	0.0427179	0.0230675	0.0523349	0.0297272	0.0680036	0.037268	0.0184309	0.0153154	0.032708	0.0116408	0.110736	0.0328506	0.0867408	0.0533648	0.0668196	0.100169	0.025109	0.0905915	0.0635597	0.046737	0.0109866	0.0386156	0.0259815	0.0170935
524	0.170207	0.025259	0.24749	0.0432914	0.0392274	0.0656913	0.114837	0.0164398	0.0227062	0.0294888	0.141654	0.0279319	0.049231	0.0544739	0.0510805	0.000158293	0.0246492	0.01565	0.0412203	0.021085	0.025467	0.0346876	0.0210447	0.0187901	0.179806	0.044433	0.0132989	0.0558487	0.0256569	0.0707708	0.0370575	0.0162859	0.0186463	0.0274958	0.0122497	0.113749	0.037323	0.073066	0.0644078	0.0709894	0.0779309	0.0302117	0.0300825	0.0666432	0.0462203	0.0120077	0.0465299	0.0230777	0.0166252
525	0.179792	0.0250161	0.238858	0.0391461	0.0514617	0.0499521	0.13075	0.0209517	0.0395228	0.0302814	0.124978	0.0295339	0.0531034	0.0647613	0.0529824	0.000430359	0.0228977	0.00848024	0.0443681	0.0184451	0.0343777	0.0284391	0.0249271	0.0141512	0.15407	0.0458214	0.0277946	0.0531113	0.0313852	0.0602122	0.0371616	0.0194113	0.0139139	0.0370396	0.0109815	0.110261	0.0293623	0.0908449	0.0382196	0.0649496	0.106801	0.0250653	0.121651	0.0646399	0.0480507	0.0104356	0.0431447	0.0252649	0.0177822
526	0.12239	0.0251763	0.215461	0.0396105	0.0576413	0.0738179	0.127096	0.0190505	0.0426998	0.0285845	0.118189	0.0262273	0.0551492	0.062443	0.0537782	0.000262417	0.0229556	0.00908028	0.0758425	0.018332	0.0379714	0.0217458	0.0251829	0.0145818	0.135446	0.0499515	0.0314105	0.0636367	0.0304406	0.0564707	0.0388184	0.0213588	0.0132646	0.042283	0.00886345	0.110516	0.0258164	0.0710318	0.027604	0.0639632	0.0579672	0.0257531	0.118253	0.0691756	0.0700336	0.0104174	0.0473848	0.0207522	0.0197057
527	0.116967	0.0245156	0.201236	0.0426906	0.0413548	0.0811218	0.113263	0.0109173	0.0333659	0.0273598	0.144278	0.0270496	0.0492953	0.0557776	0.0654418	0.00318462	0.0245621	0.0117139	0.0616031	0.0196196	0.0312641	0.0234747	0.0197046	0.013911	0.16969	0.0711857	0.0197927	0.0573611	0.0285112	0.0566019	0.0402457	0.0176967	0.016762	0.0315576	0.00993147	0.110216	0.0319964	0.0561068	0.0264986	0.0699842	0.0398999	0.0246702	0.0439328	0.0633706	0.0495897	0.0125142	0.0370705	0.0211911	0.0187915
528	0.176769	0.0251448	0.238932	0.0390196	0.0531115	0.0514337	0.13124	0.0200199	0.0397342	0.0302785	0.124718	0.0294802	0.0532482	0.0647176	0.052992	0.00044403	0.0228439	0.0083963	0.0443553	0.0184345	0.0345551	0.0285553	0.024866	0.0138091	0.154155	0.0455428	0.0280977	0.0525011	0.0304339	0.0588773	0.0369797	0.0194302	0.0138081	0.0373307	0.0109294	0.110076	0.0300491	0.0911948	0.0372243	0.0650168	0.105922	0.0251071	0.121263	0.0648422	0.0461723	0.0104622	0.0424504	0.0256424	0.0178144
529	0.980399	1.83855	3.07211	0.0952476	1.11498	0.0792513	0.835434	2.57123	1.99909	0.0654733	4.5644	2.412	0.149221	0.0303646	0.0338741	0.191775	0.018702	0.0451678	3.61812	0.0143954	0.839192	0.221648	4.29074	0.0925955	2.98324	0.458049	1.08282	0.333844	0.0142399	0.226817	0.154744	0.375888	0.0277749	0.0876499	0.010431	2.01498	0.0443919	0.183631	0.018826	0.0490868	4.16644	0.0879848	0.300351	1.40322	0.766808	0.105239	0.303698	1.90492	0.175974
530	0.315634	0.0363582	0.262822	0.048077	0.00389329	0.165567	0.135921	0.0127612	0.00042823	0.011271	0.192773	0.0169776	0.0567169	0.0175075	0.0375136	0.0114619	0.0277525	0.112813	0.0235182	0.0327362	0.00777058	0.0254254	0.0371176	0.0863851	0.0537294	0.0671344	0	0.00514685	0.0180586	0.0497025	0.00661446	0.0263906	0.0537599	0	0.019855	0.161475	0.128179	0.0944623	0.0340186	0.0838268	0.0483255	0.0288178	0.0204606	0.0616059	0.0906852	0.0246317	0.0555789	0.00231496	0.0219922
531	0.114875	0.025114	0.190762	0.0460533	0.0321973	0.0869329	0.10978	0.00248312	0.014798	0.025073	0.205865	0.025014	0.0401006	0.043995	0.10417	0.0113081	0.0255664	0.0196044	0.0413126	0.0208847	0.0177316	0.0265578	0.00929919	0.0129947	0.159418	0.0709034	0.00622614	0.0490395	0.0280474	0.052138	0.0401633	0.0131386	0.0245189	0.014971	0.0123062	0.110712	0.0478511	0.0329134	0.0246377	0.0806645	0.0360726	0.0192141	0.000555954	0.054304	0.0445771	0.0142439	0.029615	0.01398	0.0175891
532	0.108508	0.027469	0.168221	0.0446996	0.00930549	0.0926709	0.117464	0.00105847	0.00502347	0.0217461	0.202992	0.012194	0.0330806	0.0244082	0.123014	0.0275564	0.028353	0.033421	0.0535337	0.0220558	0.00452431	0.0305926	0.002061	0.0119315	0.0592486	0.0646637	0.000529131	0.0308265	0.0324188	0.0445687	0.0295096	0.0131326	0.0439806	0.00204111	0.0158686	0.131996	0.078659	0.0388003	0.0203955	0.101093	0.0384222	0.0127817	0	0.0422007	0.072918	0.0151965	0.0213861	0.00484783	0.0167387
533	0.11556	0.0249121	0.190858	0.045828	0.0346024	0.0869905	0.109191	0.0029493	0.0186607	0.0254218	0.198656	0.0260492	0.0417844	0.0464884	0.0926897	0.0114545	0.0256596	0.0175193	0.0417632	0.0207564	0.0203214	0.0263229	0.0112596	0.012944	0.167136	0.0725118	0.0066474	0.050452	0.0275719	0.0520148	0.0409205	0.0145714	0.0227999	0.0176694	0.0117819	0.110411	0.045213	0.034688	0.0248579	0.0785838	0.0350069	0.0205473	4.9e-05	0.0571916	0.0453293	0.0143722	0.0302083	0.0162067	0.0177257
534	0.238447	0.0635297	0.268585	0.0462285	0.0106875	0.133841	0.127324	0.0235567	0.00244007	0.0399684	0.199155	0.00856326	0.0683412	0.0284894	0.0451204	0.00302546	0.0270681	0.122456	0.0283814	0.0343494	0.0127986	0.0252105	0.0553116	0.0672246	0.0820646	0.0642223	0.0234788	0.018852	0.0238971	0.0498397	0.0230934	0.0151504	0.0478559	0.00795136	0.0443852	0.191477	0.109465	0.0762677	0.0360823	0.109889	0.0701071	0.033165	0.0246634	0.108256	0.0936564	0.0201278	0.0585528	0.0103557	0.0205938
535	0.221691	0.0278027	0.261612	0.0441072	0.0539439	0.10009	0.112581	0.0162961	0.00676657	0.0280651	0.188982	0.0217991	0.0508455	0.0325615	0.0442841	0.00845994	0.0268488	0.0436669	0.0302755	0.0264861	0.00761391	0.0472134	0.012875	0.0197289	0.179873	0.056548	0.00172875	0.0410329	0.0266157	0.0432876	0.0302793	0.00918248	0.0276101	0.0289057	0.016168	0.113596	0.0484053	0.041227	0.0560262	0.0962011	0.0689211	0.0354855	0.0270463	0.0526348	0.0350308	0.0141589	0.0801895	0.0136703	0.0146298
536	0.231776	0.0348717	0.263131	0.047849	0	0.157844	0.132735	0.0141421	0.000507197	0.0109186	0.191273	0.0066974	0.0577593	0.0176966	0.0450473	0.00228868	0.0299255	0.10436	0.0259225	0.0304032	0.00833901	0.0267589	0.0351495	0.0427034	0.0978756	0.0671633	0	0.00204988	0.0197698	0.0464151	0.00695105	0.0168329	0.051896	0	0.0206119	0.160395	0.110236	0.0815272	0.0303861	0.078937	0.0666569	0.0285332	0	0.0612532	0.102999	0.0218184	0.0554925	0.00141836	0.0216086
537	0.173486	0.0247983	0.251027	0.042216	0.0377742	0.0614616	0.120837	0.0169681	0.0270706	0.0296737	0.139314	0.0286539	0.0496678	0.0574019	0.0512561	0.000599786	0.024337	0.0133633	0.0422431	0.0203069	0.0280024	0.0243417	0.0220653	0.0148953	0.170715	0.0445885	0.0165443	0.0539036	0.0271501	0.0692375	0.0375958	0.017237	0.0175953	0.0280065	0.0119656	0.113193	0.0350934	0.070673	0.0593726	0.0691349	0.0836612	0.0309706	0.0436337	0.065477	0.0466532	0.011662	0.0479538	0.0236089	0.0169347
538	0.115225	0.0243586	0.194209	0.0440877	0.0388487	0.0834542	0.109644	0.00811711	0.0293068	0.0267011	0.15489	0.0272883	0.0468279	0.0531382	0.0655369	0.00840349	0.0251807	0.0124112	0.0547331	0.0200605	0.028119	0.0243447	0.0175045	0.013509	0.170734	0.0755423	0.0148635	0.053897	0.0277511	0.0541848	0.0414471	0.0172798	0.0182839	0.026907	0.0105878	0.110029	0.0365769	0.0440935	0.0255947	0.0721814	0.035848	0.0239567	0.00641735	0.0618079	0.0471902	0.0134847	0.0327261	0.0200364	0.0183619
539	0.117174	0.024676	0.19841	0.0459594	0.039004	0.0841382	0.109669	0.00690203	0.0263685	0.0263117	0.172802	0.0269718	0.0452831	0.0510151	0.0753392	0.0104609	0.025266	0.0137513	0.0474406	0.0203058	0.0259475	0.0250696	0.0157084	0.0132111	0.180037	0.0741296	0.0127364	0.0528173	0.027724	0.0548971	0.041303	0.0159445	0.0192006	0.0260163	0.0107345	0.1096	0.0379519	0.041409	0.0251437	0.0739904	0.0376613	0.0229949	0.00530559	0.0607964	0.0450109	0.0141975	0.0335784	0.0199334	0.018224
540	0.275627	0.0360854	0.258566	0.0472447	0.00624841	0.152606	0.135018	0.0158066	0.000385903	0.0143784	0.196942	0.00994222	0.0599548	0.0216133	0.0390855	0.0117979	0.0268266	0.105737	0.0233661	0.0306097	0.00819633	0.0267628	0.0361182	0.0784077	0.0487219	0.0656052	0	0.00106708	0.0238517	0.0464369	0.00750185	0.0194776	0.0524421	0.00356544	0.0204531	0.169964	0.124187	0.091203	0.0317774	0.0852566	0.0572108	0.0302888	0.009757	0.0676843	0.0954665	0.0217444	0.0560317	0.00169288	0.0219314
541	0.177831	0.0301895	0.251244	0.0379581	0.0522078	0.0538864	0.125683	0.0198266	0.0366411	0.0448599	0.134464	0.029393	0.0501185	0.0622467	0.051861	0.00939501	0.0236892	0.0297796	0.0428181	0.0242381	0.0290058	0.0225792	0.0235027	0.0221513	0.147126	0.04512	0.0294383	0.0561859	0.0315061	0.0688255	0.0382024	0.0191127	0.030911	0.0400084	0.0167622	0.110779	0.0370548	0.0825705	0.0708785	0.0682367	0.0883074	0.0291345	0.0999047	0.0717574	0.0459047	0.0107288	0.0448895	0.026053	0.0172031
542	0.173239	0.0247935	0.24675	0.0402439	0.0410557	0.0533011	0.12832	0.0193539	0.0350855	0.0301867	0.129511	0.0295389	0.0515632	0.0621893	0.052112	0.000330564	0.0234919	0.00993636	0.043274	0.0190824	0.0320678	0.0251065	0.0239916	0.0144519	0.168133	0.0443818	0.0233958	0.0522082	0.0291557	0.0660075	0.0373819	0.0186462	0.015282	0.0329907	0.0114632	0.111013	0.0324027	0.0863331	0.0505609	0.0665302	0.101447	0.025607	0.085519	0.0645812	0.0466232	0.0108651	0.040758	0.0251846	0.0173477
543	0.160643	0.0246915	0.25061	0.041726	0.0337973	0.0592384	0.120578	0.0177739	0.0305067	0.0298322	0.134376	0.0290496	0.0504635	0.0593544	0.0517147	0.000163958	0.0240182	0.0115468	0.0429295	0.0197857	0.0301072	0.0252892	0.0228649	0.0171625	0.167806	0.0431718	0.0193702	0.0545582	0.0271817	0.0726698	0.0377938	0.0179723	0.0166436	0.0301788	0.0116648	0.112632	0.0347068	0.0837474	0.0602961	0.0679281	0.0917115	0.0258964	0.0565461	0.0664945	0.0470589	0.0113247	0.0386799	0.0239953	0.0171699
544	1.20256	0.566382	2.6142	0.151434	0.421754	0.0282974	0.830374	1.01055	2.93878	0.0843548	2.34338	3.20532	0.0528986	0.0578335	0.0348889	0.137413	0.0164537	0.0846671	2.24306	0.0136289	0.56686	0.193163	2.75146	0.0916168	1.12941	0.0371632	1.18493	0.332424	0.0330452	0.348219	0.0324777	0.272472	0.0176745	0.0389315	0.0652223	0.452671	0.0178196	0.126688	0.0440407	0.0421338	1.67864	0.0541664	0.532492	1.83426	0.121937	0.280621	0.649929	1.63937	0.25305
545	0.116785	0.0247508	0.210239	0.0407781	0.0463429	0.0772613	0.118961	0.0156105	0.0399983	0.0281939	0.127716	0.0266376	0.0530156	0.0599543	0.054845	0.00125489	0.0236156	0.00962238	0.0764332	0.0187606	0.0360983	0.0218665	0.0234948	0.0144081	0.141802	0.0585112	0.0275062	0.0611266	0.0293435	0.0562139	0.0393988	0.0202808	0.0143407	0.0388071	0.00911921	0.110196	0.0278533	0.0631186	0.0271921	0.0661173	0.0474564	0.0254757	0.0923133	0.0669765	0.0593101	0.0112565	0.0418074	0.0211084	0.0194163
546	0.234049	0.0350178	0.263285	0.0486673	0	0.15398	0.132549	0.014695	0.000462933	0.0109963	0.193522	0.0104516	0.0583636	0.0178405	0.0430307	0.00163387	0.0292905	0.104103	0.0259995	0.0303907	0.00910909	0.0257805	0.0359559	0.0438503	0.0907775	0.0659271	0	0.00225579	0.0197699	0.04406	0.00715996	0.0171089	0.051539	1.69e-05	0.0207702	0.161338	0.112692	0.0825612	0.0314708	0.0780854	0.0669166	0.0285085	0	0.059837	0.099839	0.0207969	0.0548529	0.00162014	0.0215521
547	0.732021	0.321333	2.08619	0.0320115	0.06907	0.228349	0.0904477	0.392117	0.678028	0.0415117	0.786576	0.437883	0.0452541	0.093945	0.0321057	0.000643838	0.0894655	0.0352142	0.34824	0.0146241	0.21673	0.0870173	0.492309	0.050531	0.935042	0.798291	0.0866698	0.253862	0.0174866	0.091146	0.0270006	0.397389	0.0131437	0.0376804	0.0564968	0.314788	0.0203918	0.119191	0.037953	0.0504631	0.36776	0.143312	0.381529	0.312914	0.913316	0.170155	0.108045	1.56413	0.0553534
548	0.179442	0.0247947	0.243503	0.03996	0.0426637	0.0540681	0.126104	0.0182953	0.0360695	0.0303817	0.12938	0.0297745	0.05177	0.0628774	0.0522138	0.000480778	0.0233721	0.00919441	0.0432229	0.0189142	0.032465	0.0255618	0.0241302	0.0141864	0.160051	0.0439848	0.0242893	0.0521068	0.0309064	0.0630489	0.037189	0.0186734	0.0149369	0.0340252	0.0114946	0.110687	0.0329859	0.0846949	0.0464535	0.0662333	0.103047	0.0249779	0.0953271	0.0647246	0.0470254	0.0107552	0.0406552	0.0258125	0.0172802
549	0.120987	0.02461	0.212337	0.0406982	0.0475298	0.0767106	0.117673	0.0167014	0.0406959	0.0282014	0.125764	0.0266162	0.0529378	0.0598415	0.0545794	0.00241434	0.023633	0.00925459	0.077175	0.0186161	0.0364027	0.0216728	0.0237525	0.0154549	0.139041	0.05575	0.0280335	0.060039	0.0291709	0.0561303	0.0393768	0.0204992	0.0141163	0.0395313	0.00898042	0.110009	0.027662	0.0632582	0.0276729	0.0658921	0.0474957	0.0255998	0.0921967	0.0672741	0.0601648	0.0111275	0.0421249	0.0210058	0.0194849
550	0.115326	0.0243497	0.196461	0.0436711	0.0390642	0.0830613	0.110369	0.00909405	0.0306484	0.0269528	0.148104	0.0272504	0.0476261	0.0540089	0.0626548	0.00605985	0.0249701	0.0121987	0.0572775	0.0199229	0.0291061	0.0240419	0.0183979	0.013669	0.171496	0.0763575	0.0165326	0.0541117	0.0279571	0.0548304	0.0411601	0.0169662	0.0177773	0.0282645	0.010406	0.110157	0.0342535	0.0479007	0.0260028	0.0713253	0.0361554	0.024258	0.0115051	0.0622746	0.0471059	0.0131451	0.0331923	0.0206571	0.0184692
551	0.27713	0.0372053	0.263727	0.0429882	0	0.160386	0.135527	0.0169479	0.000519803	0.0110088	0.192951	0.0120554	0.0534705	0.0173909	0.038488	0.00103417	0.0274668	0.106931	0.0237783	0.0312329	0.00777022	0.0254781	0.0359109	0.0804888	0.0590542	0.0670865	0	0.00395249	0.0171887	0.049688	0.00698882	0.0226196	0.0536609	0.000349909	0.0196347	0.152436	0.128245	0.0946141	0.0285161	0.0808974	0.052952	0.0290314	0	0.0613258	0.0668119	0.023658	0.0519969	0.00160439	0.0224957
552	0.114745	0.0243986	0.201228	0.0428223	0.0406601	0.0820176	0.111263	0.0111362	0.034131	0.0274564	0.140687	0.0271046	0.0494182	0.0558534	0.0603567	0.00349993	0.0245597	0.0112952	0.0637932	0.0195401	0.0317034	0.023335	0.0201838	0.0139698	0.162648	0.0713591	0.0203206	0.0551081	0.0283746	0.0557026	0.040375	0.017907	0.0164741	0.032151	0.0098673	0.110047	0.0314375	0.0527589	0.0261955	0.0696405	0.0382327	0.0248229	0.0393685	0.0634513	0.0483137	0.0124529	0.0364543	0.0213301	0.0187996
553	0.183923	0.0247695	0.245823	0.0412016	0.0414125	0.0576576	0.120587	0.0182601	0.0316397	0.0301067	0.13486	0.0293244	0.0504999	0.0599683	0.0516304	0.000408625	0.0239003	0.0111739	0.0424558	0.019586	0.0301384	0.0259188	0.0232549	0.0154433	0.170124	0.0434966	0.0200698	0.0533925	0.0294678	0.0665599	0.0374068	0.0179938	0.0162789	0.0307463	0.0118212	0.11139	0.0333078	0.0777386	0.0514487	0.0676774	0.0894446	0.0264947	0.0698086	0.0631452	0.0467384	0.0112725	0.0432422	0.0251391	0.0169783
554	0.168273	0.0249737	0.239694	0.0431727	0.0464172	0.067975	0.107978	0.0166027	0.023172	0.0292934	0.138864	0.0279964	0.0496863	0.0561028	0.0512921	0.000192276	0.0245968	0.0146035	0.0429073	0.0209995	0.0270834	0.0533358	0.0214758	0.0167669	0.162105	0.0439893	0.0142847	0.0525552	0.0261284	0.0648206	0.0377968	0.0171149	0.0185776	0.0264025	0.0119574	0.113919	0.037892	0.0665419	0.0566795	0.069192	0.0816899	0.0287227	0.0454601	0.064068	0.0470523	0.0117503	0.0524112	0.021305	0.0171596
[truncated: 2,000 more columns]

## Sheet: Resnet101
ID	1	2	3	4	5	6	7	8	9	10	11	12	13	14	15	16	17	18	19	20	21	22	23	24	25	26	27	28	29	30	31	32	33	34	35	36	37	38	39	40	41	42	43	44	45	46	47	48	49
0	0	0.362979	0.117281	0.155704	0	0	0	0	0.0231174	0.0488064	0	0.0320057	0.0471942	0.00601055	0.0154005	0.227856	0.0733128	0.00211826	0.0408763	0	0.000278601	0.13325	0.186195	0	0	0.195402	0.0686275	0	0.178312	0.0521137	0.196433	0.0211989	0.0761017	0.164618	0.162089	0.0569798	0.0552706	0.0722004	0	0.0672122	0.130679	0	0	0.0312951	0.0994907	0.0882788	0.0456584	0	0
1	1809.52	121.906	4442.32	14.8848	320.355	1423.78	609.808	2815	982.905	1.65084	403.11	467.869	18.2267	694.545	661.074	69.2256	1.01218	597.898	276.431	803.225	1225.71	0.00490159	1391.95	3070.96	1431.48	246.018	0.00541877	0.397401	145.717	0.543001	158.483	622.169	13.5128	70.7709	33.7757	18.8692	4.42732	144.551	961.207	403.157	447.53	1620.53	2443.9	370.965	2207.76	97.1517	1109.18	78.1766	355.854
2	4314.28	1011.39	10667.3	44.9618	204.012	1512.3	1678.48	5877.49	943.95	190.058	564.869	2254.39	17.3047	1941.24	5827.19	106.676	0	1844.96	883.187	1479.02	433.713	5.23992	4130.24	5511.48	2195.47	1163.79	16.0666	488.303	534.626	34.1551	159.353	1395.51	37.0226	81.4642	403.507	34.8911	100.267	967.232	1792.32	1976.67	1008.44	4870.65	7533.44	1212.42	6823.73	465.135	454.862	88.3384	78.0977
3	4607.26	945.971	11657.8	42.2064	105.8	1626.82	1981.51	6250.46	1145.04	184.695	676.343	2040.48	9.45845	2436.37	5781.36	133.385	0	2051	944.653	1289.86	450.958	5.07354	4375.56	6567.81	2950.95	985.848	13.3093	575.697	438.859	23.6099	126.147	1542.79	41.7145	68.064	364.892	41.0559	81.0739	862.866	2082.81	1778.1	1051.72	5270.56	8020.35	1556.97	6850.17	396.347	393.63	41.3398	29.2618
4	139.008	0.696262	492.527	0.195232	5.73772	221.599	114.89	242.906	373.295	0	80.8111	0.72425	0	90.9746	31.0504	27.6905	0	41.5046	0	30.1696	193.84	0	120.284	425.767	263.45	0.662627	0.193854	15.712	0.220444	0.0933533	0.690057	55.0914	0.00438435	0.065514	0.306959	0	0.0207217	0.363002	135.57	1.08797	3.09577	245.304	132.209	55.9153	112.298	0.0686793	323.9	13.0655	170.04
5	4089.77	963.549	9277.91	34.3495	167.261	1119.11	1397.79	5391.32	671.378	152.875	473.111	2317.08	13.2081	1562.5	5557.93	133.31	0	1649.93	865.638	1383.48	293.034	3.18753	3884.15	4520.34	1456.84	1162.26	13.2994	382.809	539.251	42.8244	154.193	1344.71	44.3214	73.9321	339.2	20.225	115.287	983.524	1384.89	2061.67	943.101	4346.64	6944.66	900.16	6608.76	400.059	312.515	65.2216	79.3921
6	3650.41	1012.85	9169.93	43.6373	206.9	1288.19	1305.73	4965.86	708.983	198.449	416.407	2191.79	20.4169	1297.73	4998.74	91.3384	0	1422.84	705.984	1379.84	326.431	7.41901	3483.09	4103.49	1332.18	1145.43	17.0537	408.817	507.756	46.6103	151.933	1269.85	43.3059	76.8551	364.66	19.8204	118.117	906.923	1253.63	1831.09	821.236	3699.72	6240.01	783.758	6084.65	483.223	332.429	70.3446	67.9957
7	4340.04	1286.2	11403.7	49.3422	315.026	1723.24	1635.5	6012.59	931.996	260.709	494.179	2624.42	30.0821	1562.19	5878.12	78.428	0.0989817	1742.87	789.102	1711.2	450.467	6.31822	4077.23	4968.59	1666.16	1444.82	24.4472	468.572	662.844	40.2677	202.663	1505.93	45.8412	112.138	415.614	26.2329	132.597	1125.19	1502.28	2043.34	963.429	4242.03	7389.39	883.896	7259.59	627.699	381.45	116.978	98.6734
8	3106.71	865.354	7793.68	36.0846	154.509	1106.43	1110.31	4192.37	520.677	175.822	342.168	1878.89	16.2997	1122.71	4303.97	76.7159	0	1215.56	589.436	1146.92	255.862	6.16079	2955.86	3499.53	1100.69	976.141	14.7509	356.297	425.991	40.1997	125.448	1060.41	35.074	63.3722	302.379	16.2277	96.6979	772.326	1055.11	1527.19	683.968	3132.13	5308.31	660.469	5186.04	405.425	245.895	55.7335	46.1138
9	3961.42	975.424	9627.3	40.5085	164.864	1265.97	1417.56	5273.61	726.189	185.791	491.726	2217.66	16.0659	1644.06	5387.23	101.051	0	1621.33	818.383	1363.33	305.164	8.25623	3764.28	4655.46	1607.38	1115.18	12.9879	452.963	453.501	31.9086	127.593	1367.13	42.9981	67.1931	343.554	27.1051	112.454	917.741	1446.86	1875.18	909.483	4186.11	6802.41	915.195	6379.25	446.407	301.485	57.518	59.2946
10	4278.57	1138.86	10578	44.5468	267.48	1428.01	1561.98	5853.75	1072.57	206.971	501.633	2446.64	17.9465	1592.22	5691.25	93.5829	0	1655.25	803.601	1552.21	385.724	9.3282	3993.24	5026.89	1817.81	1245.68	17.6922	382.898	558.847	49.7638	181.63	1512.88	52.569	73.9724	388.438	34.0889	136.289	999.115	1571.56	2158.38	952.761	4402.38	7359.82	969.891	6975.55	527.133	455.939	74.0092	116.495
11	0	0.146489	0.0818991	0.0903328	0	0	0	0	0.00377923	0.0143925	0.0029385	0.0294207	0.0282547	0.00638234	0.00192169	0.0347922	0.0657883	0.0179716	0.0251414	0	0.00303975	0.135664	0.0741771	0	0	0.121631	0.107074	0	0.122923	0.0489838	0.218294	0.0267976	0.0210806	0.132312	0.16431	0.185254	0.0519073	0.0686683	0	0.0657541	0.301932	0.000250763	0	0.0347318	0.0708902	0.0654852	0.0402542	0	9.8e-06
12	624.844	11.583	1832.66	1.90698	9.21528	593.616	713.763	1147.92	1505.01	0.327115	296.359	16.1596	0.47392	455.781	144.254	33.7085	0.0548252	272.379	17.3132	5.80713	334.766	0.0399743	386.884	1427.37	1091.67	18.6553	0.0453666	157.315	7.71099	10.4415	28.6648	247.198	0.782047	1.63792	9.59576	1.11411	0.0151087	8.63282	619.579	13.4885	56.8732	714.133	743.58	430.662	515.403	4.77008	461.714	198.847	255.41
13	3660.31	1125.01	8909.31	47.1339	220.091	1200.73	1215.4	4955.49	387.062	217.571	297.038	2398.47	22.9077	1095.26	5199.34	108.779	0	1384.84	713.717	1483.05	251.816	8.8993	3502.95	3594.44	890.708	1258.83	17.2343	423.892	551.839	57.1691	154.343	1241.33	48.5501	81.3125	405.197	10.1817	136.679	997.279	1077.79	1995.23	865.516	3535.15	6259.06	666.469	6367.72	525.911	252.458	73.5635	70.8573
14	4016.9	1023.65	9384.06	41.0546	192.935	1200.08	1363.39	5368.54	641.686	178.482	440.71	2382.76	14.7771	1436.07	5469.29	124.435	0	1558.07	832.653	1452.58	315.582	4.55553	3821.12	4458.73	1431.9	1224.67	12.9736	396.965	552.87	43.5299	153.164	1347.29	46.1256	76.3726	352.663	19.7008	126.589	1002.03	1365.24	2086.28	925.152	4190.14	6834.71	891.142	6566.83	443.911	376.735	64.113	87.5648
15	409.455	63.9514	1170.66	1.43134	63.2735	367.341	217.814	645.795	423.363	10.4698	77.0703	142.432	0.14894	242.307	321.389	5.94608	0	183.495	61.4989	90.3808	117.054	0.0146548	308.484	753.857	428.65	87.6617	0.31425	35.3787	57.6731	3.35476	5.56734	147.013	2.16639	11.0076	15.3327	0	2.44475	38.132	230.702	118.218	70.6515	472.307	655.94	188.105	562.14	43.311	266.276	4.1801	109.723
16	3485.48	1232.9	8335.55	37.02	281.978	952.047	1115.29	4871.68	352.649	192.242	202.294	2563.08	25.1976	801.412	5011.03	88.8604	0	1385.18	743.323	1589.68	214.081	8.82475	3302.62	2801.12	477.367	1361.32	17.5998	315.977	644.76	34.6895	200.179	1250.24	58.7217	81.1536	444.837	9.17924	156.978	1073.14	797.341	2096.97	850.981	3105.92	6000.71	323.515	6458.36	531.716	230.782	82.2216	104.189
17	4064.5	1036.94	10238.7	48.4763	175.768	1481.02	1470.21	5443.07	921.809	208.288	551.258	2284.2	17.2352	1771.6	5472.8	96.9334	0	1662.68	790.002	1407.67	346.588	9.06197	3835.32	5126.82	1837.84	1156.16	13.4045	453.965	438.846	39.7281	132.906	1417.1	45.8499	67.2772	344.884	62.8393	120.044	946	1586.24	1908.81	884.702	4344.24	7066.55	969.645	6533.86	470.035	405.953	61.7219	60.031
18	3969.59	1191.3	10041.1	45.1586	220.015	1439.41	1379.67	5409.77	701.446	239.039	400.674	2479.58	22.5932	1303.14	5439.2	100.884	0	1455.37	720.733	1520.26	364.197	9.2245	3735.09	4387.76	1318.94	1300.27	16.5694	448.819	565.164	52.8558	155.321	1366.81	49.5733	75.9374	374.992	15.4026	139.033	1014.83	1305.81	2003.4	855.309	3893.85	6730.96	785.941	6683.88	541.077	366.154	69.8636	70.6345
19	0.000582387	0.339388	0.206636	0.361746	0	0	0	0	0	0.0288223	0	0.0415221	0.0397767	0.00326753	0.00225065	0.181569	0.124718	0.00115593	0.0193715	0	0.000402337	0.184027	0.0630975	0	0	0.154208	0.114358	0	0.136623	0.0824535	0.273112	0.0163553	0.0231227	0.15389	0.21331	0.120209	0.0495154	0.0638043	0	0.0766233	0.270316	0	0	0.0590993	0.153324	0.0636978	0.106491	0	0
20	3868.21	1065.43	9819.96	46.527	185.191	1425.15	1451.83	5255.93	841.574	221.493	433.972	2259	19.3237	1477.22	5214.97	74.0746	0	1424.39	720.897	1362.92	323.729	8.64801	3562.11	4648.95	1688.35	1163.64	17.3417	413.097	511.193	47.0839	144.217	1300.23	44.0739	70.0586	358.964	26.6612	111.985	925.543	1416.98	1862.31	857.663	3923.87	6589.23	916.386	6314.3	482.732	333.737	71.8487	58.4414
21	4183.4	1058.31	9591.29	40.0579	206.685	1213.38	1383.06	5527.09	668.209	177.677	486.277	2485.35	17.5312	1561	5859.59	128.917	0	1686.42	833.642	1538.65	308.868	5.9051	3955.39	4613.52	1397.78	1304.86	15.9556	410.971	520.801	45.8757	169.177	1443.7	52.0422	79.7783	375.891	30.7324	137.235	1088.38	1414.13	2162.74	948.04	4428	7251.24	857.243	6880.47	471.786	357.035	74.54	88.6425
22	177.086	8.73154	429.66	1.90265	40.504	137.598	63.8596	272.575	141.927	0.133869	37.7658	27.8524	2.70314	59.3232	47.8476	5.05945	0.27442	48.5743	22.8884	72.7461	107.853	0.049153	107.733	296.258	153.697	18.6744	1.3182	0.0456869	11.2976	0.0973799	14.439	46.8145	1.6651	6.26857	2.3855	1.45959	0.287702	11.1242	95.5589	25.9315	39.1513	139.624	220.665	39.2633	218.683	5.06422	94.2178	10.3755	24.0742
23	3985.23	1089.78	9854.88	44.6292	233.243	1415.77	1357.33	5356.98	825.382	202.429	505.225	2357.45	19.5438	1570.08	5479.59	100.127	0	1581.97	721.273	1526.18	395.112	7.50491	3732.78	4806.55	1578.11	1269.37	17.0011	393.312	460.719	37.6468	165.181	1411.58	52.145	81.7334	357.76	47.6432	133.98	1031.58	1480.27	1997.1	851.904	4161.32	6984.75	865.442	6520.2	515.083	477.628	82.4253	77.9799
24	338.948	57.1732	912.883	2.11224	9.36037	195.807	157.08	465.8	193.199	9.31963	87.623	127.175	0.757189	270.864	363.453	4.12708	0.0369906	164.747	51.4505	80.403	31.1977	0.0041982	295.388	642.93	329.829	63.0866	1.37742	24.9613	22.0167	1.45227	11.8683	108.491	2.38642	7.80892	15.3377	12.2851	5.42723	56.6773	203.12	108.376	74.9688	446.855	620.33	147.537	454.818	21.3316	31.2928	6.08802	2.7841
25	1698.64	253.327	4100.61	14.0908	239.754	787.348	730.444	2593.77	690.921	26.7313	62.3108	802.509	18.0845	687.322	1086.46	6.62385	0.360011	1019.04	383.816	380.455	53.1785	0.00530234	1293.42	1593.04	613.814	410.709	19.1194	26.4583	262.849	0.142703	154.185	557.435	20.2251	55.4541	146.882	12.03	2.6059	198.111	552.311	607.137	639.119	939.642	2522.43	272.998	2684.39	154.925	44.2676	51.9695	52.37
26	3690.42	1.79258	13046.4	2.28802	315.613	5796.23	3254.66	6876.15	9741.13	0	2327.24	16.2664	0.456073	2097.63	547.041	840.969	0	999.765	18.5959	652.96	6289.37	0	3406.2	11504.9	6945.2	9.14068	4.76885	487.341	8.66654	1.76271	2.90051	2100.7	0.269454	0.258276	4.72454	0.442017	0	0.156649	3283.08	12.9685	48.357	6222.36	3450.87	1760.25	2823.73	10.745	8993.98	710.334	4859.51
27	4085.26	1129.08	9539.24	35.9763	271.481	1274.08	1380.2	5501.78	993.477	179.701	505.679	2448.11	19.4812	1416.91	5497.1	108.226	0	1665.78	815.076	1608.48	375.063	4.93509	3788.8	4418.84	1404.84	1358.31	15.9757	342.704	525.985	37.7866	190.488	1450.97	65.94	84.1687	365.898	40.3809	166.826	1131.25	1358.01	2092.4	930.564	4129.01	6958.37	744.406	6767.34	480.417	422.861	80.4288	119.919
28	3788.32	1080.8	8988.97	43.0424	240.592	1125.3	1239.77	5119.34	643.602	185.6	413.215	2379.52	20.6152	1209.52	5316.9	114.098	0	1468.73	756.657	1493.53	297.71	6.62926	3612.61	3913.01	1085.16	1256.35	16.604	366.374	544.907	54.0439	165.646	1362.93	52.3922	78.4505	402.22	21.5028	144.964	1024.04	1165.24	2031.33	891.602	3810.43	6529.22	675.848	6448.36	489.437	289.401	73.8463	97.9943
29	0	0.155056	0.110579	0.172826	0	0	0	0	0.000261577	0.0188291	0	0.0297664	0.0310834	0.0032944	0.00241185	0.124453	0.0685822	0.0109618	0.0204995	0	0.000749893	0.168809	0.0691989	0	0	0.12827	0.120527	0	0.120525	0.0537609	0.246347	0.0227376	0.0201137	0.148013	0.195346	0.197713	0.0452018	0.073902	0	0.0674445	0.343171	0.00043128	0	0.0369467	0.0850284	0.0565433	0.0670706	0	0.000200578
30	3757.68	1058.85	9031.75	42.9006	248.33	1181.51	1252.88	5061.21	598.871	187.987	408.617	2317.03	20.7827	1282.45	5269.83	107.338	0	1462.68	726.718	1514.46	325.566	7.32553	3544.38	4053.33	1221.1	1247.28	16.0918	372.165	513.716	43.1782	166.909	1328.52	50.9442	87.6512	373.731	18.601	138.096	1019.04	1253.36	1984.86	857.905	3799.72	6507.87	739.34	6313.67	511.452	337.47	84.3484	95.0944
31	0.000694483	0.329719	0.19648	0.361982	0	0	0	0	0	0.0292118	0	0.0409734	0.038869	0.00367681	0.00228045	0.179502	0.122841	0.0010153	0.0182231	0	0.000373603	0.184241	0.0674942	0	0	0.150416	0.113066	0	0.134172	0.07862	0.271859	0.0163387	0.0228688	0.155362	0.216092	0.132352	0.0497577	0.0634595	0	0.0763303	0.27545	0	0	0.0583514	0.158331	0.0631834	0.111633	0	0
32	3861.18	1030.61	9569.84	45.6331	214.46	1356.83	1381.62	5223.99	847.11	192.183	474.886	2266.54	20.0349	1464.13	5295.15	89.1951	0	1525.52	737.832	1438	347.679	7.73164	3644.2	4501.85	1544.33	1199.81	17.3302	406.029	493.306	45.1565	158.721	1365.37	47.1469	76.5306	367.798	29.0052	127.27	970.678	1402.31	1918.87	867.476	4019.96	6670.45	872.528	6357.2	489.946	395.829	76.0038	72.5947
33	3791.02	1030.1	9394.18	43.5963	193.148	1295.95	1338.39	5123.38	619.764	199.677	403.322	2278.38	18.3256	1334.92	5140.89	97.8543	0	1448.13	759.356	1400.77	317.944	8.17459	3606.83	4241.96	1387.1	1175.74	14.4538	427.109	519.686	47.462	146.566	1280.36	43.2483	77.5148	358.137	15.8953	120.017	923.162	1298.3	1920.31	861.672	3842.9	6421.39	846.592	6272.29	473.587	329.542	68.5838	63.8997
34	3698.13	1070.72	8827.96	40.0055	256.718	1082.64	1251.4	5045.69	817.846	171.36	429.308	2276.13	22.2502	1219.07	5165.4	94.4271	0	1458.98	723.911	1497.23	322.065	5.72539	3473.73	3876.97	1170.81	1242.48	17.0961	308.21	531.095	38.8277	174.241	1393.85	58.2354	74.7336	379.975	23.7117	153.142	1042.68	1161.26	1957.55	875.499	3692.59	6403.92	629.656	6242.04	486.55	296.054	74.0782	106.32
35	4017.81	1077.91	9678.15	40.4676	262.498	1203.87	1407.76	5432.69	802.224	174.536	440.935	2382.1	20.2579	1394.77	5458.18	91.8254	0	1537.94	795.137	1501.77	340.731	7.31388	3756.31	4329.19	1429.33	1239.08	17.4307	354.243	554.485	46.1503	174.336	1432.42	50.192	79.9904	377.839	21.7874	136.702	992.832	1342.31	2072.07	928.991	4041.39	6838.76	818.27	6646.17	516.193	302.006	82.6267	101.093
36	163.557	37.8928	407.774	2.18712	10.4932	66.8992	61.1257	221.894	58.358	6.38074	26.7339	85.8941	0.820761	75.3254	209.948	4.70425	0	77.3134	31.4836	56.0372	18.4449	0.223028	155.262	212.607	82.4672	49.0412	0.675872	16.3539	20.5416	2.11096	8.97697	58.6992	1.68715	4.20422	12.8713	3.12199	4.6363	38.2392	70.5734	75.9247	39.1479	180.681	280.25	44.5666	254.136	19.5141	27.4363	4.3541	4.773
37	3938.72	1040.08	9743.22	44.374	178.473	1325.91	1405.92	5277.26	657.612	207.029	434.304	2283.05	18.3419	1505.36	5323.57	92.556	0	1516.86	790.832	1422.45	328.897	8.94306	3716	4561.63	1581.3	1159.97	15.1755	442.241	490.088	30.5289	128.465	1342.66	48.8319	72.4444	352.579	16.9067	122.573	942.086	1400.61	1912.82	890.648	4017.21	6695.19	915.94	6378.92	479.612	332.236	62.4847	61.3524
38	3381.78	841.804	8146.87	40.4835	150.932	1125.16	1184.66	4472.97	512.822	177.772	409.006	1982.58	13.6223	1333.96	4665.39	87.0545	0	1419.5	687.736	1146.06	228.333	4.55298	3201.27	3877.05	1230.38	1019.19	15.4546	375.912	418.267	35.7269	120.23	1149.92	38.5543	73.9444	314.59	22.741	96.9048	834.924	1170.25	1627.94	777.061	3511.51	5806.97	736.047	5532.59	380.006	241.622	45.6309	54.6765
39	3803.19	1110.9	9359.83	44.8215	188.979	1277.4	1310.67	5141.75	456.906	215.505	316.249	2414.73	19.9939	1187.33	5222.51	111.717	0	1410.71	771.304	1441.13	268.15	9.28697	3639.05	3891.85	1097.48	1224.47	14.0668	449.778	559.773	54.9817	149.605	1260.16	45.8817	79.7794	383.935	6.09362	127.602	944.151	1175.51	2006.72	893.5	3698.99	6387.19	766.062	6492.45	494.353	228.963	67.1372	60.5272
40	1.38e-05	0.154453	0.0891512	0.148442	0	0	0	0	0	0.0162854	0	0.0289286	0.0292587	0.00351027	0.00232055	0.097524	0.0619016	0.0120971	0.0219783	0	0.000635241	0.161966	0.0766376	0	0	0.127164	0.11533	0	0.121657	0.0512601	0.236983	0.0239479	0.020699	0.140434	0.184938	0.18986	0.0476045	0.0725497	0	0.0673127	0.330062	0.000312275	0	0.0343946	0.0792739	0.0600314	0.0571962	0	5.12e-05
41	3607.75	1060.68	8838.03	44.2153	224.648	1165.94	1218.71	4911.09	566.246	197.17	358.295	2279.9	21.1863	1123.73	5018.44	105.875	0	1380.22	716.653	1420.09	283.37	8.1675	3455.73	3698.31	1010.49	1178.55	16.5796	390.36	539.167	53.0119	152.276	1256.33	46.5956	79.2624	394.538	15.1358	129.418	935.809	1097.09	1920.68	846.073	3550.68	6145.94	672.808	6187.76	492.056	242.145	70.6369	82.3627
42	2.6e-05	0.160879	0.122802	0.172914	0	0	0	0	0	0.0194132	0	0.0290614	0.0308497	0.00263414	0.00263503	0.136609	0.0691555	0.0113345	0.0205399	0	0.000757694	0.17305	0.0705881	0	0	0.129812	0.117668	0	0.120131	0.0568992	0.249725	0.0230291	0.019418	0.153906	0.196864	0.196309	0.0408611	0.0772149	0	0.0680234	0.349645	0.000530562	0	0.0376635	0.0951741	0.055406	0.0697166	0	0.000527995
43	3785.18	995.477	9332.25	42.3157	192.385	1256.48	1383.79	5123.79	667.635	192.02	420.113	2214.09	18.79	1400.63	5103.07	98.1651	0	1472.52	770.644	1367.54	313.305	7.01795	3592.51	4309.97	1525.88	1150.07	17.0659	419.204	518.779	51.8036	155.295	1247.75	38.3052	77.6219	367.018	18.3006	108.175	900.482	1347.52	1880.33	883.512	3915.12	6419.95	919.091	6190.66	458.884	317.583	76.3323	71.1266
44	2013.04	40.4704	5230.39	0.656253	98.752	2198.93	921.151	3008.06	2889.91	0.309425	720.297	101.159	8.89475	989.149	547.734	107.052	0.423465	428.09	71.6469	573.969	1578.37	0.00757579	1475.64	4387.57	2984.51	83.5269	6.08272	0.800556	44.4495	0.321861	67.6681	572.405	4.79605	28.0768	18.9419	5.62178	2.40702	55.0173	1724.44	149.908	190.871	2669.56	2385.9	822.261	1927.35	30.3378	2188.51	82.8039	822.45
45	446.455	128.133	1038.17	4.92527	31.875	139.392	137.628	593.9	71.1895	21.4236	48.2598	283.116	2.35463	146.979	629.148	14.5819	0	179.732	86.3119	183.828	39.7345	0.739306	419.493	465.717	120.931	158.31	1.81887	42.1115	61.5295	6.11582	23.3172	162.185	6.60814	11.2622	40.1178	2.52365	18.4781	128.414	142.939	243.48	103.459	444.265	771.937	76.0832	749.732	60.8486	46.0936	11.4489	12.4745
46	4189.4	1007.35	9608.51	37.2896	171.452	1205.65	1421.93	5526.17	654.783	169.171	484.718	2403.03	13.8656	1625.2	5761.63	134.758	0	1682.11	856.104	1458.46	321.381	4.48626	3987.11	4750.14	1521.64	1211.06	13.257	406.976	535.689	39.5901	160.283	1371.35	45.7406	76.6608	359.75	23.7147	118.772	1020.39	1463.52	2119.26	946.326	4481.65	7195.59	939.68	6776.49	432.721	359.418	66.0465	77.9936
47	5105.92	1479.92	11504.4	7.18564	407.838	995.194	1882.8	7016.88	1164.46	139.868	576.88	3172.92	8.18474	2154.98	7026.19	71.6679	0	3250.68	1356.86	1515.43	277.258	0	4934.71	4631.35	923.598	1395.82	21.2203	489.987	907.274	33.6145	374.965	1732.21	52.5382	68.271	534.058	20.3872	158.895	930.805	1333.16	3020.31	1158.57	5246.03	9513.67	768.751	9711.7	320.742	503.941	70.5889	257.171
48	3884.17	1045.32	9697.94	43.9984	200.223	1374.97	1398.88	5256.73	787.473	203.748	449.571	2265.65	19.6565	1474.82	5264.06	89.6876	0	1483.51	747.067	1441.18	363.996	8.00233	3644.03	4584.11	1626.59	1188.9	16.4498	420.434	487.059	41.596	146.894	1335.44	48.2119	75.7091	361.122	22.0928	126.185	960.986	1432.38	1914.62	870.673	4006.69	6648.14	923.316	6315.42	493.253	407.642	77.2697	66.1933
49	1299.18	241.203	3300.89	13.9837	26.2261	530.957	561.33	1767.23	220.643	46.8806	105.016	623.88	0.847223	585.173	1417.3	58.1166	0	714.755	380.69	253.223	84.5431	0	1375.12	1458.16	422.918	225.512	7.07916	198.497	187.159	0	36.5325	330.557	4.11745	19.2886	134.167	3.3201	7.42249	143.514	429.367	512.337	317.243	1224.22	2053.68	309.051	2184.95	87.5774	47.0272	7.02843	4.36961
50	3935.85	1006.85	9974.17	45.4736	178.887	1459.71	1441.47	5334.63	873.718	201.307	524.743	2206.39	15.9022	1695.88	5369.93	102.304	0	1640	784.978	1390.24	358.923	8.382	3777.74	4956.96	1803.93	1125.53	12.2067	460.625	477.524	45.522	138.082	1341.12	39.8036	67.2366	352.819	47.9818	112.676	918.024	1575.31	1874.38	869.541	4306.75	6879.63	992.171	6367.65	454.685	438.466	58.3802	61.9952
51	4122.88	1135.54	9613.87	44.4793	245.218	1247.24	1319.81	5472.33	550.351	199.026	465.287	2556.24	20.2984	1511.76	5912.77	127.37	0	1675.59	823.507	1612.45	286.546	8.02122	3913.08	4450.68	1201.88	1359.55	17.5627	415.032	510.204	55.249	176.043	1446.03	54.7758	86.4788	397.242	51.7592	147.776	1120.14	1349.19	2184.85	945.514	4279.78	7267.05	744.914	6959.08	526.18	294.26	84.0333	91.1609
52	3711.11	1079.36	9164.55	44.6468	222.675	1218.2	1274.8	5053.92	693.822	205.623	412.529	2310.28	22.0147	1220.29	5157.36	100.42	0	1426.66	731.463	1448.66	311.577	7.84149	3553.43	3956.75	1177.81	1210.43	16.9691	404.141	532.418	55.5165	161.404	1309.11	48.2928	75.7775	406.077	20.5988	136.049	968.683	1185.58	1924.94	863.416	3717.97	6366.77	706.77	6308.49	497.69	280.827	70.6921	77.3497
53	3915.13	1042.68	9572.77	44.7095	188.667	1281.49	1369.87	5245.62	663.442	202.019	451.442	2325.84	17.22	1484.74	5435.51	89.869	0	1533.69	782.565	1418.16	291.113	8.45163	3707.13	4455.08	1441.36	1170.57	13.7262	430.82	489.014	46.4575	135.469	1360.01	47.2544	70.4396	375.469	25.9495	126.936	955.926	1352.22	1956.95	882.421	4039.73	6742.17	833.923	6465.68	471.626	281.82	61.9819	59.8828
54	3990.91	1078.4	9785.92	44.6897	169.173	1368.78	1342.44	5304.54	673.96	206.102	466.116	2361.84	16.4721	1567.95	5508.8	105.311	0	1590.42	761.309	1444.72	327.861	7.28429	3756.75	4657.16	1421.95	1214.08	10.2084	446.157	450.068	39.4364	132.699	1410.1	53.9092	71.1854	327.448	30.5146	139.31	988.971	1427.22	1983.06	854.733	4110.84	6932.32	825.827	6580.83	497.346	345.634	58.4811	51.1557
55	320.667	79.1868	794.477	3.36993	16.0442	115.066	118.351	427.166	68.8224	15.4801	42.7659	181.2	1.64541	138.621	439.74	6.59096	0.025983	137.128	60.698	110.281	28.3819	0.428452	300.057	390.717	136.519	97.5986	1.73129	33.6478	36.6681	3.11995	14.1168	111.967	3.41222	7.48283	27.0037	4.25292	9.12848	78.079	123.515	149.227	74.1763	340.263	555.711	74.1186	513.537	39.5449	28.1349	7.81033	4.91157
56	363.23	80.7929	895.655	5.37103	22.9002	142.813	136.196	497.343	106.733	11.4465	52.4365	185.283	1.49326	163.379	462.29	12.5818	0	175.533	77.6752	127.305	40.9209	0.223445	350.054	455.742	178.409	103.93	1.65607	36.9455	51.0114	5.54575	21.3195	119.095	3.18885	9.72693	31.7375	3.92507	8.98371	80.6206	154.177	172.284	86.8575	400.444	621.75	104.458	570.736	40.4818	57.0515	9.65299	9.27721
57	3778.42	1258.89	9777.96	48.3187	300.646	1388.84	1310.77	5288.33	568.937	238.476	324.354	2524.11	29.9952	1090.81	5240.51	89.1608	0	1432.83	725.439	1672.61	330.047	9.42365	3643.31	3754.46	1003.38	1390.74	19.6925	417.294	655.921	36.0805	193.176	1291.59	51.3059	97.4622	420.952	14.6333	150.189	1072.13	1129.99	2037.23	900.752	3510.42	6440.47	642.842	6662.11	601.482	297.017	85.9153	105.531
58	4288.62	1057.39	10644.8	44.1217	186.934	1540.7	1562.87	5727.69	950.15	197.676	536.461	2349.75	17.7674	1866.68	5674.85	81.0531	0	1700.5	842.737	1489.12	386.758	7.52926	3962.41	5426.29	2089.32	1207.96	15.132	444.984	442.669	22.9309	134.407	1470.27	53.4823	76.1058	351.214	41.167	125.541	999.483	1710.7	1987.4	949.466	4518.26	7400.49	1061.97	6752.17	484.99	389.496	78.9483	57.9671
59	0	0.157921	0.114881	0.181367	0	0	0	0	0	0.0188341	0	0.0293472	0.0305826	0.00286579	0.00261167	0.129393	0.0708023	0.010928	0.0202163	0	0.000827196	0.169992	0.0712948	0	0	0.128474	0.121617	0	0.120215	0.0528534	0.252972	0.0225694	0.0198486	0.150526	0.197133	0.203313	0.0422148	0.077501	0	0.0676174	0.345018	0.000488424	0	0.0375147	0.0882722	0.055353	0.0689776	0	0.000209563
60	4110.37	1023.61	10471	47.222	182.457	1516.11	1604.49	5625.43	949.692	209.632	504.236	2229.54	17.6094	1719.27	5443.24	93.2411	0	1656.12	842.033	1415.46	375.493	8.22334	3924.98	5130.59	2050.74	1125.06	15.4407	498.407	526.662	39.0995	135.387	1363.96	39.0717	72.6774	382.067	26.9716	102.536	901.871	1641.93	1895.18	954.153	4413.91	7024.77	1133.3	6568.19	464.623	403.439	75.1534	65.7167
61	0	0.15062	0.113887	0.101895	0	0	0	0	0.00012522	0.0171331	0	0.0306963	0.0294406	0.00665256	0.00179494	0.0534516	0.0579149	0.0167193	0.0237155	0	0.000385942	0.146229	0.0689236	0	0	0.123207	0.111489	0	0.121938	0.0467055	0.235557	0.0259995	0.0208146	0.14044	0.170965	0.205051	0.0446566	0.0745658	0	0.0670398	0.345455	0.000148444	0	0.0386694	0.0751784	0.0625493	0.042891	0	0.000135314
62	5109.98	5.11056	16702.8	0	413.129	7899.88	4009.77	8878.15	13226.1	0	3190.95	1.7333	0	2552.54	772.65	1131.73	0	686.564	0.0139183	1082.04	9086.5	0.010959	4749.57	14960.1	9281	4.30934	0	641.928	3.19465	3.01419	8.79478	2621.04	0	11.2261	4.53408	0	0	0.0228513	4342.44	45.3836	91.8636	8294.58	4098.48	1995.71	3527.11	1.09208	12455	826.059	6755.19
63	4171.61	1021.71	10253.5	42.3001	177.87	1306.9	1554.9	5625.97	681.236	200.433	481.102	2288.12	17.6174	1684.79	5543.38	110.392	0	1679.93	891.898	1424.86	371.123	6.09154	3990.45	4958.96	1870.09	1153.17	14.5179	486.004	541.275	24.8907	145.02	1349.15	38.6709	75.7004	378.844	18.0677	101.041	926.962	1554.28	1984.28	987.273	4403.76	7116.19	1079.98	6660.55	463.581	323.466	70.1349	73.8776
64	46.6321	1.05867	125.029	0.163778	2.509	38.1297	50.5934	80.4782	97.7363	0.194458	18.3144	2.61746	0.00652188	27.4465	13.4121	3.62792	0.124778	20.595	2.63216	0.415371	25.1122	0.0177324	25.9384	87.5479	69.1456	1.43581	0.0306468	10.3714	2.09504	1.18409	2.57929	17.8485	0.0151523	0.185137	1.00231	0.0474975	0.0223727	0.593449	39.3914	1.76046	6.01261	45.0107	49.0041	23.138	38.6138	1.62261	31.5958	13.6555	16.899
65	3733.95	1014.92	8836.91	40.5294	223.625	1122.77	1234.66	4988.02	553.119	177.583	403.423	2287.72	18.6088	1288.19	5226.92	108.4	0	1494.66	766.068	1426.21	275.942	6.63975	3538.25	3920.62	1141	1199.09	16.1839	380.289	505.365	52.416	153.666	1317.94	49.7614	77.6534	362.796	21.1353	132.091	970.845	1204.59	1952.75	866.738	3794.83	6417.11	703.412	6299.42	467.282	241.819	70.9071	84.5178
66	0	0.163734	0.124925	0.195209	0	0	0	0	0	0.0209001	0	0.0307137	0.0317936	0.00244386	0.00263511	0.159948	0.0783336	0.00965748	0.0194949	0	0.000661869	0.175231	0.0658128	0	0	0.132593	0.121423	0	0.119093	0.0558487	0.253858	0.0217876	0.0193103	0.160166	0.205121	0.20575	0.040551	0.0759535	0	0.0685746	0.348951	0.000510789	0	0.0394012	0.0973256	0.0543028	0.0772894	0	0.000584257
67	0.000676102	0.154963	0.116811	0.131658	0	0	0	0	0	0.0185688	0	0.0294888	0.027935	0.00518971	0.0020427	0.0985753	0.059067	0.0137058	0.0220866	0	0.000427466	0.161659	0.0720874	0	0	0.126553	0.111984	0	0.120939	0.0538221	0.243872	0.0250826	0.0200659	0.148243	0.180186	0.209912	0.044806	0.0758148	0	0.0670318	0.353988	7.71e-05	0	0.0378836	0.0823769	0.0579284	0.0589676	0	0.000633968
68	0	0.148353	0.0602056	0.0419469	0	0	0	0	0.00920829	0.0140548	0.0014106	0.03617	0.0299951	0.011573	0.00133918	0.0338873	0.137975	0.0259258	0.0261827	0	0.00152915	0.106961	0.0914305	0	0	0.123263	0.117593	0	0.12613	0.0592745	0.233077	0.0273337	0.0226826	0.161758	0.177995	0.137123	0.0465229	0.0668282	0	0.0691715	0.250259	0.000216248	0	0.0421563	0.0638792	0.09431	0.00825213	0	0.00169717
69	13195.4	365.266	42452.1	18.9663	136.159	15697.2	11669.4	23119.5	27651.7	32.6168	6831.15	780.522	0.610972	9964.37	3747.64	1418.68	0	4266.05	323.568	1028.49	9455.8	0	10887.1	35967.5	23593.4	446.68	31.4662	1980.54	219.598	23.4783	205.404	5158.77	13.1045	49.6296	173.082	0	13.8763	265.439	12410.5	820.332	1276.86	20861.3	16748.5	7315.41	11611.9	173.091	18091.7	1614.44	9211.27
70	4705.46	1071.24	12087	54.2	195.908	1826.24	1969.59	6465.08	1429.13	224.401	687.684	2382.94	17.1017	2161.87	6196.46	120.838	0	2039.23	999.871	1487.23	412.681	3.37653	4548.11	6138.19	2599.2	1184.31	22.4909	615.887	584.759	71.2473	163.16	1527.82	33.5137	79.7615	463.459	41.3416	89.3911	934.641	1991.56	2023.6	1112.35	5295.38	8090.16	1395.16	7481.02	488.158	441.122	89.1179	64.2909
71	5442.73	1129.86	13803.5	43.0831	135.393	2592.36	1991.24	7257.66	1455.88	236.563	608.674	2577.56	14.7669	2852.01	5722.51	80.5375	0	2101.24	1121.79	1643	669.646	4.2816	4742.13	7974.9	3388.5	1239.03	6.64421	530.72	488.281	4.86767	169.509	1736.81	59.6004	107.766	279.838	24.3567	136.702	1001.51	2325.52	2099.02	1218.77	5123.53	9005.42	1577.73	7710.14	513.211	450.663	55.6155	18.1615
72	5979.91	934.056	12926.9	3.65238	206.98	1077.52	2372.6	7513.61	2037.55	40.5252	1813.66	2400.92	3.58639	5290.7	8306.02	75.1274	0	4222.91	1412.43	1084.2	392.324	0	5261.14	9157.07	3491.71	975.651	13.2209	504.042	418.375	123.04	274.914	1555.43	25.4378	36.8629	305.183	395.672	98.9792	700.315	3178.78	2710.9	1011.9	8661.82	12454.4	1728.07	9565.46	184.155	701.488	243.863	190.929
73	0	0.161695	0.130669	0.18836	0	0	0	0	0	0.0202984	0	0.0303028	0.0317777	0.00363648	0.00268861	0.15843	0.0806844	0.00885306	0.0198257	0	0.00328592	0.175695	0.0627211	0	0	0.13139	0.121847	0	0.119788	0.0582332	0.252421	0.0217783	0.0197468	0.156279	0.199774	0.202686	0.0430775	0.0738518	0	0.0679611	0.348802	0.000427136	0	0.0383626	0.0954747	0.0554465	0.0803714	0	0.000439428
74	3563.92	949.731	8755.27	40.8939	171.888	1200.08	1244.71	4792.92	611.091	183.965	404.108	2131.39	16.3245	1305.18	4908.05	96.9992	0	1397.75	711.281	1304.7	285.007	7.87838	3408.38	4035.69	1302.23	1090.8	12.953	399.847	473.826	44.6857	138.293	1225.92	41.6951	69.4923	339.699	19.237	114.171	875.286	1234.41	1811	805.669	3685.71	6114.65	792.966	5899.46	432.364	312.615	59.3325	62.0448
75	4126.64	936.663	9621.15	39.3224	147.175	1128.49	1477.64	5502.41	693.186	148.475	479.742	2271.16	9.6991	1647.47	5576.77	132.63	0	1686.97	911.5	1291.4	288.063	2.266	3971.58	4729.99	1633.72	1096.32	9.35023	427.584	548.243	35.7035	144.164	1363.12	37.7545	61.586	342.878	23.6287	105.406	912.244	1470.58	2040.29	974.551	4463.41	7052.22	1001.12	6657.35	382.577	292.32	34.5334	66.4571
76	3724.33	944.838	9333.26	42.9477	189.207	1290.82	1381.67	5042.28	801.145	181.582	470.652	2097.97	17.653	1538.25	5054.09	89.0944	0	1500.68	759.908	1313.09	317.372	7.79193	3554.32	4492.83	1621.45	1052.26	13.3728	426.973	463.632	46.9166	138.893	1270.34	36.2191	65.8282	346.627	28.3645	101.783	845.993	1412.82	1784.17	850.655	3961.35	6423.98	908.102	6035.11	443.583	332.143	68.5114	61.5735
77	0	0.15627	0.119023	0.143099	0	0	0	0	0	0.0189202	0	0.0305712	0.0319551	0.0061305	0.00204536	0.0957811	0.0642637	0.013162	0.0221257	0	0.00035269	0.156664	0.0655481	0	0	0.126345	0.115989	0	0.120932	0.0527493	0.241338	0.024146	0.020438	0.145104	0.183877	0.195253	0.0428803	0.074976	0	0.0679974	0.353654	0.000260157	0	0.0386488	0.082784	0.058808	0.051792	0	4.78e-06
78	4228.86	982.294	9954.26	39.4751	175.241	1341.33	1527.77	5661.03	910.619	158.85	515.039	2274.18	14.0617	1735.05	5622.65	125.285	0	1713.59	853.263	1440.41	422.906	4.39563	4014.05	5122.02	1908.08	1177.73	13.0476	422.608	524.736	25.7851	156.422	1395.95	44.7916	77.1358	349.301	27.0596	114.857	995.867	1638.48	2031.28	968.334	4637.11	7221.35	1093.98	6649.73	429.723	489.285	78.4322	77.5841
79	4024.28	1041.67	9488.08	41.0177	195.344	1310.89	1320.58	5307.59	593.598	186.681	485.858	2394.05	14.9186	1630.93	5600.18	112.844	0	1623.59	777.987	1499.33	335.389	7.5618	3793.2	4770.68	1458.39	1245.34	13.7358	398.612	462.193	38.9153	156.111	1360.93	49.7814	80.7367	341.209	44.0241	128.091	1045.69	1458.11	2043.4	873.945	4295.69	7067.31	857.202	6508.02	474.514	381.175	76.969	64.5328
80	3595.31	924.368	8842.18	40.6385	177.517	1234.26	1273.33	4834.78	688.231	177.093	443.939	2076.39	16.8915	1423.22	4911.08	104.199	0	1445.08	707.269	1314.45	327.934	7.51303	3427.6	4272.88	1467.88	1084.41	14.5348	397.005	453.803	39.6171	141.233	1216.79	38.9066	71.9344	333.349	23.5044	106.951	876.712	1332.91	1779.79	805.43	3812.41	6215.06	862.151	5833.3	432.521	396.451	67.3437	66.7776
81	3785.79	0	13206.6	0	333.655	6117.78	3117.45	6964.86	10048.7	0.00192091	2516.08	0	0	1992.11	475.611	916.113	0	569.297	0.00160651	690.688	6996.37	0.0204333	3476.03	11897.8	7024.59	0	10.6473	469.823	0	2.71206	1.02498	2116.88	0	0	0	0	0.00553021	0.0374325	3291.4	0	23.2946	6311.31	3200.81	1545.94	2655.67	0	9615.31	724.574	5316.85
82	3656.53	1005.74	8748.54	42.2934	205.963	1145.97	1209.66	4888.58	438.678	191.075	376.471	2271.65	18.6614	1279.52	5228.13	116.98	0	1473.46	744.014	1391.96	244.832	7.67628	3524.35	3859.7	1026.91	1173.86	16.2013	406.999	501.813	56.162	155.16	1249.82	42.3934	75.9263	377.872	25.3147	118.118	935.462	1157.06	1936.36	850.494	3745.23	6358.07	687.856	6244.15	469.137	237.797	72.952	72.3586
83	4759.35	1175.05	10285.1	25.5559	279.451	1214.86	1578.93	6203.88	1062.45	156.891	642.439	2710.71	13.7609	2048.99	6714.29	99.2757	0	2029.5	906.707	1700.45	381.113	2.53798	4169.19	5382.14	1758.74	1464.94	18.8303	356.094	497.691	50.2969	197.001	1613.68	74.3252	85.5791	346.195	98.3768	181.086	1275.31	1716.16	2436.93	1007.21	5153.85	8393.9	891.384	7620.88	488.147	375.298	100.411	120.213
84	6554.83	1035.84	14215.6	7.0984	294.482	1119.76	2675.66	8264.05	2340.47	47.4858	2150.58	2521.16	7.31187	6453.83	8938.01	58.2355	0	5130.1	1693.27	1302.99	414.776	0	5717.44	10133.3	3979.13	1095.24	20.5291	542.21	427.298	167.691	337.133	1820.94	30.8077	56.3925	435.134	670.266	106.837	791.359	3595.29	2919.28	1272.76	9064.65	13812.4	2078.77	10515.2	275.732	604.746	243.605	247.825
85	5675.58	1370.83	13850.9	46.8141	402.027	2660.59	1954.26	7323.75	1327.14	193.552	844.092	2910.83	18.7714	3139.6	6423.82	65.9887	0.275768	2148.08	977.712	2198.46	750.918	0	4888.46	8815.15	3343.61	1655.24	16.6353	337.734	458.637	30.1976	262.048	1863.39	69.5648	146.252	286.859	239.532	191.513	1399.57	2547.4	2518.49	1130.06	5743.26	9973.64	1538.08	8178.68	639.714	532.496	182.721	134.315
86	7633.63	951.127	21297.3	40.1934	83.3141	5099.04	4630.01	11503	5821.49	165.552	1292.73	1934.11	3.2079	5530.8	8112.17	104.918	0	3867.62	1543.07	1471.61	746.029	2.26267	7129.99	14328.7	9108.62	1021.97	20.2535	1197.2	495.682	219.257	173.229	2698.63	37.6906	76.5562	454.151	33.5359	47.1008	829.456	5123.69	1759.13	1419.24	10526.4	13315.4	4593.48	10661.5	372.819	1917.66	78.2485	548.171
87	0.000599315	0.344215	0.197025	0.346732	0	0	0	0	0	0.0281116	0	0.0418135	0.0406349	0.00358738	0.00207179	0.183425	0.120205	0.00113516	0.0201286	0	0.000471627	0.182454	0.0605897	0	0	0.155967	0.118096	0	0.137847	0.0871411	0.26981	0.016255	0.0231205	0.151628	0.212663	0.111874	0.0488804	0.0638125	0	0.0773646	0.266525	0	0	0.0598784	0.137907	0.06212	0.0983379	0	0
88	3805.29	1039.48	8518.63	37.8397	224.192	1005.31	1193.03	5031.82	456.323	164.775	369.271	2394.09	17.189	1230.23	5435.2	120.633	0	1514.16	778.972	1466.99	231.337	4.77144	3597.7	3772.58	954.841	1254.54	15.8684	346.247	524.571	55.3023	162.682	1335.15	53.5403	78.0453	374.74	25.0795	144.026	1046.81	1135.08	2088.8	905.655	3864.27	6574.57	653.686	6475.77	453.528	245.719	72.4284	97.6177
89	3882.68	1108.73	9002.86	42.2248	254.747	1126.39	1241.55	5186.08	561.603	187.117	413.998	2464.41	20.8813	1320.24	5552.73	105.241	0	1564.1	778.072	1554.35	265.714	6.88063	3632.13	3979.1	1039.12	1316.88	17.1165	354.976	497.571	48.7641	165.777	1375.43	57.4034	83.5101	411.787	52.6381	153.337	1091.2	1185.22	2090.31	919.193	3897.58	6786.89	622.024	6658.44	499.378	236.796	81.0612	99.7895
90	3873.17	1011.67	9014.94	36.2974	228.577	1206.47	1287.96	5121.78	668.303	166.331	454.504	2313.08	15.7915	1488.81	5370.76	92.142	0	1557.2	771.189	1468.31	305.952	5.85429	3573.95	4369.82	1384.03	1235.9	16.4878	353.465	442.223	34.2174	156.105	1329.16	54.1041	81.7444	339.301	43.3914	135.838	1027.75	1353.75	1977.13	865.484	4021.11	6712.42	755.702	6332.35	458.842	285.689	80.0822	80.2565
91	5355.42	922.305	13853.9	47.5187	183.37	2356.6	2758.44	7399.43	2508.47	186.229	776.39	1966.23	11.2294	2932.08	5963.94	85.801	0	2309.82	1157.93	1210.25	427.696	8.02457	4799.41	7513.66	4102.85	960.196	3.83018	807.421	588.943	56.5396	119.646	1789.2	38.7658	69.8899	408.241	27.587	68.3215	686.942	2535.94	1681.04	1287.95	5893.04	8712.87	1961.09	7799.8	418.957	483.628	58.099	117.703
92	3755.48	1034.34	9479.62	44.7255	212.577	1287.98	1390.97	5123.95	726.112	203.17	424.986	2224.68	21.2373	1351.49	5132.85	81.2766	0	1475.15	748.284	1375.58	307.269	7.65548	3579.79	4159.26	1368.74	1135.66	17.7156	429.167	536.389	48.2485	150.423	1284.2	40.6008	74.8602	392.459	20.8237	111.867	889.829	1258.14	1840.87	858.274	3790.11	6383.76	789.273	6274.97	490.979	239.989	70.7144	64.5628
93	3695.42	1052.08	8864.88	41.5264	246.823	1129.78	1229.57	4988.35	593.809	182.598	387.236	2291.83	20.9733	1188.18	5140.78	107.99	0	1437.58	740.721	1464.43	306.495	6.76844	3499.88	3791.94	1075.78	1212.42	16.3861	367.975	535.684	52.033	162.273	1312.81	49.6665	84.1842	385.225	16.1318	137.843	978.073	1158.28	1954	864.223	3667.24	6310.94	681.287	6275.16	497.343	265.925	79.4418	96.5942
94	0	0.162394	0.108058	0.170162	0	0	0	0	0	0.0183874	0	0.0298042	0.0303782	0.00365302	0.00262136	0.12102	0.0663232	0.0119369	0.0206786	0	0.000716137	0.166479	0.0668151	0	0	0.126053	0.116607	0	0.120337	0.0591299	0.24141	0.0229218	0.0200584	0.145717	0.194107	0.200595	0.042248	0.0732799	0	0.0675964	0.343569	0.000331977	0	0.0386854	0.0944185	0.056637	0.0683196	0	0.00013152
95	3761.35	984.282	9190.59	41.8593	187.912	1256.38	1299.96	5043.75	635.371	189.07	452.021	2230.17	17.7188	1451.03	5231.23	107.686	0	1521.88	747.167	1390.07	308.253	8.00224	3605.56	4348.26	1390.05	1160.49	15.2589	419.55	482.85	44.3869	150.177	1288.1	41.9238	72.1028	356.602	25.5416	116.343	934.062	1332.89	1896.32	842.188	3963.69	6537.55	836.783	6207.11	458.147	347.032	67.3839	68.2096
96	4064.3	1005.34	9901.86	44.6466	179.539	1357.67	1489.88	5483.27	769.563	194.56	511.905	2280.94	16.5196	1683.52	5569.93	122.625	0	1686.04	806.296	1455.36	372.907	4.78632	3901.15	4956.6	1783.58	1158.65	15.7986	443.317	519.834	45.9086	157.35	1305.14	38.5573	76.4032	397.158	26.7706	105.473	957.406	1573.46	1972.54	916.951	4464.41	7062.8	1050.68	6549.85	454.537	449.834	70.5491	76.9794
97	4625.37	1144.75	12035.7	55.6621	199.108	1998.65	1885.92	6457.67	1679.3	234.314	696.695	2442.43	18.2654	2004.84	6091.25	114.675	0	1895.4	868.586	1558.72	504.22	6.06853	4505.87	6272.59	2558.67	1269.38	17.9775	564.034	568.634	66.485	179.262	1576.58	41.0388	78.3075	450.128	45.7487	116.459	1024.45	1986.18	2073.31	1009.24	5282.19	7977.37	1381.14	7398.33	507.27	739.283	91.5816	107.477
98	23.8054	0.030773	73.3587	0.0967333	1.77374	36.6432	22.2406	44.3689	71.6805	0.00208087	16.8334	0.0724623	0.0112636	12.5601	3.89085	5.57025	0.0297869	7.32508	0.0283868	3.91703	42.7016	0.0336772	20.2776	69.7285	41.6529	0.05116	0.189558	2.92195	0.0229551	0.232442	0.186497	12.215	0.00380273	0.0155467	0.0368256	0.0575586	0.0150123	0.0181191	20.3627	0.0137146	0.0752738	35.5658	18.5122	10.7316	12.3757	0.0128722	57.6432	5.72235	29.9046
99	4051.46	1059.66	9574.4	40.6746	238.327	1326.53	1342.54	5361.38	767.972	182.222	512.828	2419.79	17.513	1613.28	5576.18	102.261	0	1652.91	800.411	1544.57	329.392	7.27664	3755.13	4758.44	1553.57	1300.94	16.1579	367.941	452.324	34.2947	163.096	1413.26	57.0762	84.6279	336.4	70.7207	143.102	1084.08	1466.23	2061.78	896.699	4257.18	7075.47	821.625	6589.98	486.31	363.022	79.7827	90.1117
100	3726.05	986.398	9320.87	45.1823	201.849	1344.1	1354.98	5046.83	832.934	191.584	469.281	2171.8	19.6753	1451.04	5097.59	82.0859	0	1485.62	716.937	1373.09	325.605	7.45625	3513.14	4408.68	1541.82	1150.37	17.0302	397.017	470.545	41.5567	149.58	1304.26	43.7012	73.2595	358.541	29.5816	117.998	928.78	1368.1	1812.93	835.942	3882.5	6438.92	850.775	6122.21	471.907	357.946	73.3263	68.2607
101	0	0.156893	0.111033	0.16202	0	0	0	0	0	0.017537	0	0.0294488	0.0298243	0.00379754	0.00246865	0.122365	0.0667472	0.0119581	0.0210537	0	0.000803051	0.163817	0.0660562	0	0	0.128045	0.117848	0	0.120726	0.053251	0.245529	0.0234438	0.0200294	0.14713	0.19007	0.194011	0.0422562	0.0736852	0	0.0681691	0.342399	0.000499597	0	0.0374164	0.0891357	0.0567105	0.0615221	0	0.000195908
102	4124.04	973.696	10282.9	42.5516	163.646	1375.15	1574.69	5556.04	794.719	195.687	517.181	2190.28	16.811	1804.07	5490.71	104.337	0	1720.45	872.858	1377.06	364.919	7.91948	3940.76	5114.09	1993.9	1103.89	14.2183	495.306	490.442	24.482	134.803	1366.17	38.4421	69.6719	366.617	24.9876	97.8534	897.353	1609.44	1874.61	967.193	4417.22	7106.31	1093.12	6516.33	454.901	312.881	67.895	61.592
103	0	0.181604	0.115991	0.205066	0	0	0	0	0	0.0215315	0	0.0314472	0.0313836	0.00201273	0.00235922	0.140983	0.0872963	0.00880352	0.0191781	0	0.000421042	0.176533	0.0610033	0	0	0.136183	0.119045	0	0.118686	0.0553855	0.2464	0.0213616	0.0192003	0.151925	0.203428	0.197123	0.0422024	0.072972	0	0.0699839	0.349714	0.000335141	0	0.0417512	0.092817	0.0536811	0.0699657	0	0.000821214
104	1.18e-05	0.155602	0.108042	0.114478	0	0	0	0	0	0.0180847	0	0.0299792	0.0284512	0.00356737	0.0022003	0.0713866	0.0723247	0.0164762	0.0228291	0	0.000557118	0.152982	0.073374	0	0	0.12598	0.10776	0	0.120572	0.0484366	0.238218	0.0250706	0.0204039	0.147311	0.181677	0.211311	0.0426763	0.0733008	0	0.0671264	0.33849	0.000268251	0	0.0373048	0.0738124	0.0663559	0.0526868	0	0.00101074
105	4714.44	46.7053	16003.1	0	263.781	7378.82	3659.5	8211.37	10700.4	2.96469	2534.85	89.143	1.44179	2718.59	925.528	735.352	0	1015.23	113.304	725.556	6546.03	0	4184.41	13604.1	8563.48	56.2828	6.87145	590.558	29.4862	0	44.8194	2089.25	0.577677	22.1446	38.4979	11.3169	0.588058	23.1982	4154.04	94.5625	154.376	7473.15	4786.6	1976.66	3682.24	24.8675	9829.82	726.323	5292.37
106	12109.6	868.645	36296	41.612	273.365	14409.3	6992.15	17892.7	13596.5	46.7714	4734.99	2320.12	4.77713	14994.5	8044.88	108.346	0	5477.68	946.437	1721.75	3000.6	0	8827.62	33120	21980.3	1030.79	15.9835	924.318	368.629	53.4245	388.931	4004.41	23.5479	98.2044	308.02	165.278	90.9323	765.752	11762.2	2672.38	1340	20131.3	25447.5	9124.06	12559	282.147	8316.18	300.951	1889.75
107	0	0.149702	0.106487	0.0930423	0	0	0	0	0.00353669	0.0180895	0	0.0295397	0.0364757	0.0142762	0.00187799	0.0437935	0.0607603	0.0171964	0.0249768	0	0.000573008	0.140593	0.0702426	0	0	0.129917	0.108797	0.000337437	0.123672	0.048498	0.229461	0.0272772	0.0225651	0.138768	0.166328	0.198457	0.0457469	0.0764138	0	0.066365	0.339536	7.92e-06	0	0.0383973	0.0732481	0.0654804	0.0382688	0	0.000372706
108	3866.68	1059.32	9523.5	41.3971	258.999	1198	1405.54	5265.59	800.123	173.89	420.031	2264.27	21.3536	1344.86	5195.6	80.9862	0	1527.38	785.957	1452.96	319.422	6.34239	3624.86	4147	1438.38	1195.98	18.2264	347.269	579.457	36.3376	165.111	1354.18	46.4097	86.1171	377.045	20.3876	124.139	953.932	1290.66	1963.42	911.129	3840.7	6537.78	786.297	6421.36	493.138	233.702	82.6334	109.066
109	3655.21	1076.73	9056.83	43.9387	220.579	1210.59	1247.97	4976.98	492.082	210.54	354.364	2300.8	20.5611	1176.83	5060.41	97.4093	0	1365.58	724.709	1445.32	294.426	9.17482	3487.58	3873.86	1149.59	1200.11	16.458	399.228	534.668	47.009	151.843	1251.09	47.6487	79.0573	368.865	11.6962	127.603	938.839	1174.12	1933.91	837.09	3601.13	6229.72	732.38	6200.86	499.274	282.781	67.5894	77.7976
110	0	0.146718	0.101629	0.0741473	0	0	0	0	0.0028542	0.0165357	0	0.0327957	0.0276438	0.00937074	0.00155393	0.0267101	0.114013	0.0212037	0.0247792	0	0.000329416	0.120528	0.0801261	0	0	0.124159	0.103957	1.43e-05	0.122125	0.0453923	0.226566	0.0272454	0.0217847	0.15952	0.165915	0.189518	0.0490309	0.0719492	0	0.0675153	0.289989	0.000236157	0	0.0390228	0.0696371	0.082118	0.0250331	0	0.000815465
111	321.528	59.1745	846.816	3.11445	9.94212	197.749	136.377	439.074	161.303	10.9686	69.5273	128.121	0.769833	202.285	377.524	6.64223	0	140.212	46.7544	94.2395	68.5974	0.140943	298.91	576.648	286.546	71.4826	1.0432	32.5462	25.4587	0	11.2731	101.413	2.56997	5.96011	21.0575	7.50479	6.04766	64.0559	196.85	115.239	58.2207	435.266	562.744	137.249	439.366	27.1597	105.872	4.96714	34.7132
112	3749.93	961.084	9494.13	42.9545	182.177	1354.55	1419.91	5075.17	841.031	194.367	454.345	2080.84	17.8717	1530.17	4974.37	76.788	0	1467.51	759.931	1291.62	333.742	7.87559	3532.79	4549.87	1728.05	1046.28	14.5049	429.968	469.328	39.5391	131.641	1267.95	38.625	68.4465	336.958	23.4565	100.356	838.118	1426.83	1748.56	858.686	3903.67	6363.69	938.382	6010.38	439.177	319.87	72.9541	56.5182
113	0	0.157718	0.112	0.144745	0	0	0	0	0.000932613	0.018334	0	0.0295206	0.0284412	0.00369572	0.00223748	0.106916	0.0638267	0.0132118	0.0215279	0	0.000810588	0.162941	0.0693593	0	0	0.126401	0.110862	0	0.120656	0.0523779	0.242669	0.0247355	0.0200585	0.146345	0.183993	0.208349	0.0456099	0.0734205	0	0.0670102	0.348805	0.00046899	0	0.0380291	0.0919049	0.0571722	0.0605579	0	0.000291065
114	4034.09	1101.32	9843	45.9594	168.282	1319.01	1388.65	5379.81	463.57	221.218	396.72	2436.74	18.2791	1445.69	5554.07	111.548	0	1535.96	800.412	1468.66	282.96	9.49574	3847.43	4427.79	1325.83	1228.37	13.5039	466.955	532.541	39.6037	140.863	1332.54	47.7022	79.366	367.783	13.9222	126.641	976.992	1332.11	2036.48	912.11	4057.15	6860.86	862.565	6698.33	498.861	267.157	62.8948	55.5119
115	279.134	61.0799	620.406	2.50913	11.7092	78.1145	96.0555	354.029	47.3205	9.2249	41.3409	150.226	0.972386	139.453	380.052	8.2404	0	127.884	56.647	86.9768	19.7667	0.258499	258.65	341.619	110.323	76.1898	1.12444	23.8409	27.3016	1.33496	11.8248	89.2904	2.70785	5.44873	17.7232	9.51771	6.91894	65.6933	104.376	129.562	64.4755	311.585	484.28	57.3294	432.153	26.3701	13.5062	5.66893	5.31521
116	0.00157741	0.150691	0.0482259	0.0322985	0.010959	0	0.00263101	0.0255643	0.0378047	0.0109376	0.0100235	0.036236	0.0363035	0.0425021	0.000713631	0.0167137	0.1169	0.0240058	0.0261183	0.0239537	0.0046488	0.0970065	0.102254	0	0.00629973	0.139492	0.129338	0.00525397	0.135262	0.080861	0.196531	0.0263107	0.067597	0.132428	0.153051	0.11294	0.0473183	0.0675668	0.0139869	0.0768619	0.22493	9.79e-05	0	0.0450071	0.0616428	0.110446	0.0103644	0.000990904	0.00524847
117	4361.59	1163.09	9478.93	38.7328	164.481	934.672	1349.38	5864.32	355.517	174.744	288.089	2829.18	5.54586	1220.12	6143.02	191.133	0	1671.89	975.073	1460.33	177.911	2.08076	4251.07	3996.38	770.854	1310.91	10.5648	377.897	705.916	55.7773	168.143	1395.82	50.5784	68.3332	397.699	4.73173	144.537	1078.36	1134.4	2615.99	1057.95	4408.57	7465.27	740.837	7583.72	403.954	227.93	28.4261	89.8802
118	4652.29	1694.63	10376.6	40.8549	530.221	1578.77	1313.06	6149.93	498.189	257.946	235.775	3287.17	24.688	1045.37	6121.64	79.4316	0	1333.08	768.704	2314.27	561.511	0	3718.56	4457.51	1120.81	1888.8	16.421	306.091	758.286	40.9593	261.176	1513.66	87.419	187.454	399.49	0.0612618	215.432	1441.49	1350.53	2846.2	992.566	3626.46	7675.27	662.264	7764.28	795.908	559.276	211.673	200.353
119	3704.35	889.116	8769.91	34.6999	157.916	984.622	1335.46	4960.8	507.213	147.67	401.75	2061.37	13.7766	1430.92	4944.74	104.714	0	1495.57	832.221	1230.07	273.873	3.24796	3536.64	4131.54	1477.9	1031.43	12.1388	389.453	501.361	23.735	129.099	1213.41	35.1825	65.3923	322.294	15.5925	96.6198	833.138	1297.72	1833.07	898.45	3866.01	6283.65	874.893	5983.6	380.414	208.249	54.9812	73.9361
120	3875.12	1036.31	9252.1	42.1714	224.647	1179.51	1306.55	5203.71	658.123	177.219	430.201	2341.5	18.894	1354.21	5334.82	109.729	0	1525.79	784.929	1455.79	304.614	6.01754	3672.73	4219.89	1334.86	1233.5	16.4649	373.456	540.936	43.1264	163.188	1362.27	49.5055	82.4341	358.191	19.5834	135.07	993.348	1298.99	2037.65	891.878	3968.25	6651.99	802.894	6450.23	474.564	333.771	71.7236	93.3546
121	25909.7	411.58	92291.1	31.5959	1755.89	39726.9	20505.4	45990.5	62229.2	15.2117	16556.3	685.754	0	15540.8	6202.65	5679.41	0	7068.78	143.527	7057.48	43225.1	0	25288.7	80763.6	48000.1	473.484	0	3778.47	146.045	4.00801	172.352	14225.3	10.762	50.2312	125.481	0	26.7612	305.101	23269.4	723.936	1051.7	46358.7	25829.6	11658	22552.2	209.819	61403.9	3500.51	34023.4
122	3788.12	1043.88	9358.28	43.3445	188.071	1317.94	1310.12	5083.69	639.408	203.738	409.113	2265.94	18.9175	1393.99	5165.44	88.3148	0	1422.1	722.212	1419.88	326.066	8.36942	3532.19	4365.63	1457.81	1180.72	15.3935	403.416	470.972	38.2163	136.407	1301.9	50.2458	72.1116	343.269	18.586	129.331	955.131	1335.71	1906.02	832.426	3822.59	6476.89	838.147	6204.85	480.286	351.552	67.1477	63.3192
123	0.00070311	0.338853	0.202091	0.363461	0	0	0	0	0	0.0287869	0	0.041497	0.0397272	0.00312333	0.00223577	0.181861	0.123517	0.00103491	0.0191376	0	0.000385255	0.183131	0.0626663	0	0	0.152899	0.114819	0	0.136203	0.0812628	0.273085	0.0163148	0.0232184	0.15516	0.214532	0.120247	0.0491853	0.0639208	0	0.0766505	0.270479	0	0	0.0593804	0.154629	0.0635442	0.105928	0	0
124	3745.86	1007.62	9264.19	43.2435	156.827	1366.53	1351.02	5066.12	688.307	192.536	405.287	2259.04	15.4632	1340.08	5115.73	95.5052	0	1439.31	714.721	1362.77	315.434	7.18827	3552.4	4270.61	1380.24	1158.99	12.7795	421.241	502.846	46.6537	131.668	1291.51	47.4787	81.4476	343.188	19.2991	124.313	930.85	1297.61	1875.21	845.251	3814.41	6364.24	856.657	6168.72	453.501	360.348	57.9266	45.8859
125	3428.66	1022.15	8282.32	43.1681	205.609	1069.16	1122.14	4651.57	485.353	189.059	339.003	2225.56	20.3573	1082.03	4907.03	102.041	0	1340.7	683.536	1360.61	236.57	7.45242	3308.57	3466.73	876.372	1153.17	16.067	372.879	503.921	53.6736	149.835	1207.79	46.3807	71.1513	395.556	23.723	130.751	931.058	1018.06	1879.18	816.866	3409.33	5960.14	598.108	5975.46	464.098	236.52	66.8247	72.7484
126	3876.28	1177.58	9050.73	40.2114	255.529	1003.12	1242.53	5337.82	551.276	181.929	290.953	2564.19	16.6872	1022.76	5416.56	128.104	0	1490.87	808.623	1473.52	245.157	4.77592	3745.69	3522.15	806.543	1311.81	16.1703	334.569	664.317	54.5919	187.838	1368.97	56.0631	76.2646	394.7	10.3205	158.353	1028.68	1050.3	2283.33	958.462	3730.43	6623.9	638.216	6807.36	482.366	282.3	65.5759	121.175
127	31404.6	253.628	108110	60.9918	1816.52	47914.9	23080.5	53677.7	75182.8	6.24608	17230	380.24	0	18988.5	7249.78	5811.52	0	8660.76	189.252	8411.52	48660.5	0	29782.4	93975	57306.5	247.639	12.5421	3960.63	108.569	2.2273	82.3502	15206.9	1.57439	22.5524	128.328	19.8145	6.58557	173.314	28675.2	373.94	1033.82	57559.1	30008.5	13553.8	28941	103.641	71735.7	811.228	39175.7
128	4165.09	1073.21	10626.4	51.6736	182.004	1649.88	1608.14	5691.54	1221.89	207.859	529.773	2278.29	20.5346	1741.38	5520.08	79.6652	0	1613.29	767.32	1451.72	412.164	8.17576	3896.94	5342.93	2121.9	1176.92	18.4784	456.903	476.645	50.8071	148.387	1434.5	49.6282	73.5735	380.76	35.9843	121.693	952.371	1691.31	1926.54	924.077	4469.07	7143.84	1112.48	6642.53	489.61	494.57	91.1591	57.2783
129	5425.24	871.675	11520.6	36.4868	166.712	997.59	2052.49	7133.71	980.76	44.4703	821.713	2534.23	1.45721	2830.22	8191.42	245.444	0	3429.83	1379.74	1045.68	397.955	0	5493.53	6779.67	1787.07	786.725	11.7613	529.906	832.238	32.2182	265.903	1605.35	25.2955	68.8865	565.564	25.9411	76.3827	950.549	1784.15	2823	1139.12	7207.69	10175.1	1265.88	9175.15	192.599	521.446	39.608	175.068
130	2054.25	115.914	6192.41	11.4108	57.7394	2721.39	1010.12	3168.75	2726.75	6.10396	835.789	272.517	0.347623	1644.76	1197.03	81.1923	0	775.208	145.022	441.331	1490.08	0	1711.86	5361.34	3490.38	139.74	1.97188	142.593	72.5068	9.72926	50.1717	673.632	3.43359	24.9075	75.2033	20.479	8.93154	115.997	1903.29	333.178	196.947	3527.12	3393.68	1085.3	2171.3	53.592	2704.34	9.50402	1202.93
131	3818.72	988.289	9277.07	39.8074	220.631	1250.4	1325.94	5135.35	759.251	164.721	461.464	2213.78	16.773	1498.63	5214.68	95.2433	0	1530.87	768.633	1409.18	336.752	6.7536	3593.04	4446.26	1522.61	1154.47	13.0026	379.774	479.229	41.9814	148.329	1349.62	47.2408	76.4045	332.559	29.6636	126.056	935.341	1397.36	1926.46	866.856	3999.69	6604.16	848.223	6232.8	458.523	357.882	74.0992	82.3539
132	9368.68	671.389	28660.2	11.0099	257.58	10475.8	5685.45	14302.1	9161.17	37.0449	3186	1493.2	5.83525	12795.3	6276.99	40.5316	0	5247.73	928.357	1286.67	1599.23	0	6536.24	24815.2	18546.1	822.323	18.3889	577.523	266.099	39.63	251.41	4001.98	20.6033	66.3564	251.938	315.684	54.2883	539.255	8847.96	1852	1148.13	15077.9	21166.8	7979.73	9927.49	215.794	4354.17	335.802	329.835
133	114.77	20.9522	304.658	1.0771	4.24848	65.9107	54.7823	156.625	72.4559	4.25178	26.7577	46.8663	0.405392	73.5751	131.558	1.40502	0	52.9942	13.6547	28.5667	18.5231	0.0724172	102.057	203.643	98.5854	25.984	0.504341	9.91399	8.14072	0.311689	4.11293	41.3124	1.04332	2.56913	5.6441	5.28041	2.46247	22.3245	64.3241	36.3424	24.1639	145.135	194.783	42.8829	152.583	9.78786	26.1922	2.71452	7.78707
134	3915.97	1047.62	9108.19	41.3264	195.484	1133.83	1282.38	5225.49	576.789	176.144	418.568	2417.29	16.4877	1325.02	5531.3	125.621	0	1562.04	818.843	1441.13	255.073	5.89012	3764.65	4065.98	1098.68	1233.42	13.2789	407.729	536.323	59.397	155.031	1381.89	50.1238	72.6299	395.866	24.4985	137.627	1002.66	1215.56	2084.82	919.191	4047.55	6746.12	729.014	6643.09	450.843	244.088	61.5091	80.9994
135	4067.42	1207.27	9912.93	45.2201	262.932	1441.41	1306.1	5449.49	638.258	220.9	410.677	2546.53	23.1013	1384.49	5614.95	94.3168	0	1481.49	733.55	1696.23	425.475	5.58503	3731.82	4559.64	1382.06	1388.28	17.9182	388.142	523.976	35.3588	161.406	1433.29	63.4097	97.0873	361.182	16.5476	164.438	1133.13	1394.82	2149.35	868.002	3966.71	7020.19	796.881	6739.2	579.684	464.949	97.6552	81.3574
136	3450.09	1060.22	8452.39	43.2173	228.381	1092.12	1167.15	4734.08	498.796	198.856	322.266	2259.29	22.7085	1047.58	4907.53	93.5982	0	1363.69	700.539	1410.38	235.693	7.61939	3320.06	3376.17	849.325	1198.97	16.9908	375.628	540.988	45.254	164.935	1203.8	46.5706	74.558	417.643	20.39	132.672	953.979	991.065	1868.85	848.403	3347.18	5955.76	568.753	6082.58	487.474	224.739	71.869	80.3513
137	0	0.160933	0.102243	0.184832	0	0	0	0	0	0.019298	0	0.0293912	0.030149	0.00257394	0.00262865	0.117171	0.0710016	0.0112408	0.0203898	0	0.000822053	0.170726	0.0734296	0	0	0.127185	0.12137	0	0.119405	0.0540413	0.243615	0.0223887	0.0197951	0.151643	0.199167	0.200962	0.0426364	0.077429	0	0.0673723	0.340631	0.000473046	0	0.0378019	0.0901705	0.0561439	0.0717921	0	0.000126331
138	0	0.15694	0.11092	0.138795	0	0	0	0	0	0.0178649	0	0.0291146	0.0302717	0.00414132	0.00223981	0.095367	0.0598121	0.0134532	0.0221021	0	0.00063521	0.15933	0.0714395	0	0	0.126842	0.113266	0	0.120945	0.0517876	0.243364	0.0247719	0.020128	0.147878	0.184083	0.203068	0.0407603	0.0746879	0	0.0669485	0.351456	0.000269735	0	0.0366705	0.0843155	0.0576187	0.0565215	0	0.00017523
139	9043.77	1538.21	22943.6	84.8086	319.975	5972.89	3394.43	12080.1	3923.72	49.3441	2323.2	3575.24	4.93676	7071.38	9354.11	294.612	0	4334.26	1546.09	2473.01	1595.19	0	8293.51	17683.7	8104.62	1788.85	17.4714	503.552	792.069	169.979	431.327	2106.71	43.7921	188.345	724.497	190.416	156.886	1247.64	5770.12	3970.47	1312.59	11774.5	17289.1	4113.68	12716.3	431.248	2644.55	108.717	398.826
140	3737.09	956.771	9221.18	42.1925	204.223	1283.03	1344	5054.04	753.356	170.146	489.229	2128.75	18.0549	1534.58	5189.72	104.799	0	1585.9	758.125	1363.35	325.274	6.5293	3585.52	4396.11	1477.94	1131.04	17.0903	412.198	486.404	48.6454	159.062	1297.39	38.5121	78.479	350.958	40.002	109.045	913.455	1393.19	1830.36	855.805	4016.31	6534.47	848.094	6154.73	454.474	354.563	74.4622	65.9377
141	3711.11	1017.03	9384.68	45.103	229.445	1273.6	1372.51	5068.2	713.22	196.536	426.543	2181.37	22.7041	1357.44	5058.39	79.9637	0	1465.87	746.678	1396.13	308.465	7.61803	3534.15	4133.73	1408.93	1141.41	17.9275	414.395	530.2	37.576	153.425	1272.46	39.66	80.4895	385.174	22.1811	111.601	902.444	1272.28	1830.09	862.804	3746.24	6329.31	801.35	6185.25	500.706	253.903	78.6778	76.4543
142	2.03e-05	0.157457	0.105088	0.139144	0	0	0	0	0	0.0169876	0	0.0289166	0.0289347	0.00356058	0.00237004	0.0973575	0.0571712	0.013509	0.0219169	0	0.000633394	0.159057	0.0694144	0	0	0.126322	0.113961	0	0.121207	0.0509892	0.246205	0.0245771	0.0201999	0.144228	0.181652	0.207705	0.0440525	0.0758057	0	0.0667994	0.350299	0.000370103	0	0.0362511	0.0827181	0.0575789	0.0561985	0	0.000162477
143	4051	1077.97	9341.3	40.1061	238.75	1220.73	1288.96	5318.24	636.625	173.797	483.311	2468.54	17.0075	1560.91	5683.78	112.974	0	1651.95	820.325	1545.82	292.591	6.70848	3763.04	4497.12	1316.02	1309.47	16.4874	370.649	447.786	48.6005	164.425	1411.5	58.4133	84.8057	348.088	81.8001	148.341	1086.83	1370.43	2098.49	910.72	4206.11	7076.26	716.111	6721.7	479.946	250.849	80.5214	88.7528
144	3803.02	1128.35	9757.97	43.5043	275.507	1334.85	1375.2	5261.37	748.473	211.756	413.794	2330.61	25.5853	1278.23	5182.42	87.8563	0	1465.84	737.763	1547.6	373.872	8.07535	3630.71	4170.81	1352	1250.7	18.041	409.964	581.349	43.1282	172.337	1323.01	45.0964	92.394	389.101	19.3836	129.643	973.507	1282.75	1941.01	874.479	3751.84	6497.58	767.69	6418.36	555.158	344.691	90.5447	102.653
145	3229.72	989.502	8074.44	39.0309	167.533	1257.3	1011.28	4350.64	391.624	196.219	287.478	2169.75	15.5494	1153.56	4437.19	81.3419	0	1279.44	641.727	1223.11	211.859	5.55684	3057.94	3569.29	878.004	1070.78	14.1694	355.356	474.216	50.8272	127.964	1090.39	42.7538	68.2217	300.638	32.2133	115.304	852.975	993.655	1735.03	708.712	3067.73	5605.64	544.031	5539.35	419.967	200.267	59.0613	40.9921
146	4032.49	1041.64	9938.95	46.4809	201.215	1323.22	1467.47	5429.18	737.28	200.379	467.548	2352.92	20.4667	1502.93	5483.21	101.685	0	1606.89	841.056	1427.75	295.338	8.08899	3847.91	4484.8	1498.31	1189.62	18.5889	456.747	543.276	56.1339	157.839	1368.2	41.2381	75.7322	404.64	24.4082	115.857	939.603	1369.75	1986.02	940.168	4148.99	6851.67	889.989	6688.59	485.546	244.763	72.0995	69.2422
147	4433.74	1235.15	10677	44.2822	313.193	1545	1461.35	5940.24	815.348	211.638	490.465	2696.57	19.9908	1607.2	6012.22	80.9233	0	1689.4	837.359	1810.93	442.568	4.96237	4043.79	5099.84	1676.98	1451.07	18.4516	391.866	543.957	33.7302	179.078	1554.72	70.7235	104.535	390.455	26.2235	170.214	1198.64	1573.05	2295.88	963.927	4387.51	7621.24	895.891	7215.09	587.817	461.772	109.419	103.939
148	3938.95	1025.69	9442.16	41.544	202.35	1241.93	1362.26	5248.36	705.891	180.767	465.314	2315.93	18.7262	1493.72	5468.27	99.6817	0	1570.74	781.951	1431.28	307.23	7.48012	3695.42	4415.11	1417.38	1204.81	16.3713	407.406	474.413	45.6507	149.599	1386.21	48.1325	74.2834	361.15	30.5548	129.542	986.893	1361.09	1966.26	892.566	4085.49	6786.85	814.836	6493.68	472.546	298.821	71.9698	69.1877
149	0	0.166671	0.126767	0.197415	0	0	0	0	0	0.0216272	0	0.0306475	0.0324649	0.00219242	0.00269654	0.161913	0.0810185	0.00928126	0.0192032	0	0.000615855	0.17585	0.0638208	0	0	0.13187	0.118321	0	0.118486	0.0563295	0.251274	0.021691	0.019201	0.162225	0.205293	0.212971	0.0409929	0.0759252	0	0.0682052	0.353036	0.00054749	0	0.0393999	0.0965251	0.0538758	0.0772339	0	0.000528661
150	3923.53	1013.25	9721.79	44.8249	177.024	1346.23	1414.68	5276.41	766.211	199.766	473.841	2253.53	18.0615	1556.13	5325.4	103.588	0	1554.34	780.473	1406.3	341.058	8.5427	3725.72	4672.2	1658.81	1150.1	15.967	438.569	485.88	43.0995	142.872	1322.22	43.7245	72.7044	366.366	23.4546	114.192	933.323	1462.73	1912.41	882.82	4124.68	6742.65	953.774	6353.8	462.908	382.505	70.3442	65.6626
151	4376.82	972.242	11143.8	46.5714	168.93	1695.39	1825.34	6004.36	1309.83	195.733	633.174	2157.56	15.337	2068.24	5746.11	101.401	0	1890.52	904.449	1369.48	406.447	4.02338	4228.32	5861.37	2529.69	1087.97	17.3708	554.059	511.872	38.5642	141.604	1445.57	33.3714	73.7019	402.943	41.6709	87.0294	888.673	1893.12	1847.81	1029.07	4996.62	7560.83	1338.54	6844.46	439.36	477.081	85.4411	64.5156
152	3866.3	967.914	9606.29	41.8317	150.077	1363.28	1403.58	5206.23	683.6	192.376	447.108	2177.16	13.709	1554.87	5160	110.913	0	1528.07	767.249	1332.47	389.031	7.59468	3717.82	4696.67	1633.06	1091.4	10.286	448.844	498.757	27.6665	137.66	1252.01	37.4926	73.6731	326.733	22.575	99.8862	870.031	1461.17	1838.82	859.821	4082.35	6564.97	986.035	6170.7	442.05	426.551	59.9182	47.6034
153	4078.82	1044.77	9722.24	44.05	198.756	1333.13	1402.2	5458.24	713.822	200.557	506.915	2382.36	16.1304	1598.67	5583.57	130.177	0	1664.69	801.527	1514.85	365.638	3.42812	3899.22	4871.27	1648.4	1240.99	14.7596	400.513	541.462	46.1003	181.345	1313.7	42.8776	84.6435	389.636	27.7393	115.068	1028.79	1521.35	2090.84	892.084	4414.2	7097.4	995.363	6614.83	455.826	510.74	68.4179	100.575
154	5395.31	1263.86	10923.9	7.07639	303.065	1019.98	1753.31	6713.74	1240.37	88.9708	979.525	2884.25	5.76815	3143.2	7904.13	92.9162	0	2701.19	1031.13	1635.6	306.693	0	4565.64	6752.64	2324.67	1507.72	18.0117	391.151	515.813	87.5645	276.196	1444.62	74.4905	79.3518	404.016	290.494	189.977	1320.58	2111.21	2757.04	977.147	6660.51	10205.5	1019.68	8581.53	399.257	327.67	192.936	197.732
155	3905.16	992.814	9390.98	40.7557	203.555	1280.68	1389.01	5224.48	825.489	171.816	493.16	2237.36	18.2721	1566.67	5366.11	90.783	0	1572.88	773.244	1401.52	314.742	6.94823	3642.6	4553.65	1573.84	1176.58	16.4779	390.691	450.925	45.8342	148.841	1372.41	46.5613	73.6164	352.731	42.1074	124.661	968.307	1423.43	1912.17	891.258	4128.48	6760.42	864.359	6364.29	455.25	337.119	73.3494	71.4411
156	3662.57	965.546	9233.42	43.5206	208.094	1327.84	1315.99	4985.88	770.44	183.931	465.473	2108.48	18.7953	1466.76	4990.95	100.43	0	1483.33	709.556	1379.9	360.275	7.92601	3506.97	4431.09	1555.92	1123.9	16.2629	403.169	476.837	41.0892	153.454	1252.74	39.9058	78.4374	345.941	29.1104	110.92	895.716	1399.95	1816.77	812.865	3892.4	6371.19	892.621	5986.66	468.308	441.997	73.672	76.1606
157	4131.04	1116.14	9487.98	36.3859	266.962	1152.96	1352.88	5518.99	774.772	173.57	443.158	2490.9	19.142	1358.56	5628.4	112.49	0	1602.46	833.451	1588.58	352.354	5.13883	3829.21	4281.6	1320	1339.85	16.434	346.927	560.895	42.6007	175.464	1482.4	61.0012	85.3141	355.322	20.8199	158.601	1106.18	1336.51	2179.36	946.78	4138.64	6994.4	768.989	6825.02	500.765	364.481	86.0031	115.524
158	0.000244349	0.151762	0.093209	0.125408	0	0	0	0	0.004799	0.0152596	0	0.0298437	0.0298384	0.00386005	0.00215393	0.0860309	0.0677309	0.0136812	0.0238689	0	0.000701623	0.153154	0.0693261	0	0	0.123538	0.117458	0.00170692	0.122709	0.0479973	0.229483	0.0248802	0.0207631	0.135439	0.180652	0.158259	0.0500829	0.071947	0	0.0683697	0.325621	0.000260202	0	0.0360719	0.0823759	0.061077	0.0428898	0	0
159	0	0.149181	0.0904419	0.11599	0	0	0	0	0.00616456	0.0163931	0	0.0296117	0.0291759	0.00547094	0.0022696	0.0816174	0.0664215	0.0154123	0.023696	0	0.0018201	0.148559	0.0740626	0	0	0.123623	0.113063	0	0.12251	0.0504627	0.239362	0.0257001	0.020236	0.14447	0.174577	0.199738	0.0500731	0.0743626	0	0.0670713	0.318711	0.000303806	0	0.0361437	0.0737609	0.0601459	0.0542938	0	0.000417529
160	4118.11	1024.88	9968.74	39.6847	233.11	1483.03	1438.89	5461.3	935.097	172.459	584.597	2298.72	17.1785	1890.97	5579.34	96.7937	0	1728.04	790.583	1504.97	382.659	6.761	3796.33	5278.19	1927.32	1234.24	16.6413	385.377	411.214	31.6123	158.99	1411.9	49.9412	85.0578	318.678	110.383	126.828	1038.92	1668.5	1953.71	898.521	4530.54	7256.24	947.215	6472.69	478.345	441.288	83.9283	83.1459
161	1.93e-05	0.156509	0.100853	0.160263	0	0	0	0	0	0.0167602	0	0.0289472	0.0304549	0.0033629	0.00253534	0.112951	0.0663249	0.0119613	0.0214781	0	0.000859076	0.1622	0.0712899	0	0	0.127246	0.118616	0	0.121607	0.0567182	0.244097	0.0233707	0.0205003	0.145002	0.188711	0.190678	0.0449117	0.0727032	0	0.067271	0.335584	0.000497084	0	0.0352302	0.0889823	0.0583662	0.063786	0	0.000242295
162	4038.03	1073.6	9707.16	42.7546	234.818	1358.04	1358.36	5395.9	710.849	194	487.132	2410.77	18.3751	1566.76	5588.06	100.082	0	1605.7	779.422	1555.04	357.238	7.64461	3780.89	4738.19	1539.95	1292.22	17.162	393.246	483.701	37.0889	165.415	1408.12	53.1846	86.1356	360.975	38.1095	136.797	1063	1466.45	2059.47	894.582	4225.53	7053.76	868.42	6589.09	507.44	405.158	82.0812	82.5948
163	0.00011137	0.158035	0.105568	0.122773	0	0	0	0	0.00195487	0.0171904	0	0.0292566	0.0285401	0.00338373	0.00207231	0.0748876	0.0597989	0.0148877	0.0230449	0	0.000418128	0.155948	0.074767	0	0	0.125558	0.110923	0	0.121159	0.0511422	0.235558	0.0255452	0.0202776	0.147264	0.177956	0.201825	0.0428632	0.0746821	0	0.0667422	0.348088	0	0	0.0370179	0.0780963	0.0602348	0.0533942	0	0.000219156
164	0	0.159502	0.123881	0.161213	0	0	0	0	0	0.0195037	0	0.029236	0.0305995	0.0028359	0.00258076	0.117609	0.0659461	0.0122772	0.0207828	0	0.000761702	0.169561	0.0710811	0	0	0.129017	0.111838	0	0.12021	0.0540731	0.250512	0.0234962	0.0196323	0.156125	0.195092	0.215848	0.0410517	0.0762913	0	0.0671034	0.351027	0.000447007	0	0.0365672	0.08017	0.0558221	0.0666119	0	0.000781522
165	3943.93	1022.36	9705.42	44.3091	165.497	1330.55	1403.9	5305.42	766.952	200.769	461.369	2306.13	16.0244	1482.85	5341.68	111.173	0	1537.33	796.728	1388.08	301.184	7.54563	3777.03	4573.76	1527.8	1144.75	12.0862	445.935	511.284	49.5113	139.716	1346.57	42.4198	67.9931	359.549	22.4607	118.338	920.072	1394.02	1973.73	893.351	4127.6	6734.1	919.114	6461.2	452.327	372.81	53.41	66.8512
166	0	0.158986	0.111712	0.17781	0	0	0	0	0	0.019352	0	0.0300358	0.030602	0.00334402	0.00259042	0.13092	0.0695541	0.0110828	0.0202992	0	0.000735477	0.170064	0.0664054	0	0	0.127475	0.117565	0	0.120036	0.0581269	0.247728	0.0223908	0.0198886	0.148558	0.197106	0.205141	0.0431978	0.0744765	0	0.0677023	0.345925	0.000402214	0	0.0383424	0.0913942	0.055515	0.0716126	0	0.000254119
167	0	0.157591	0.132153	0.175724	0	0	0	0	0.00168795	0.0204948	0	0.0300595	0.0311071	0.00307114	0.00243002	0.144922	0.076517	0.00999176	0.0201549	0	0.000587559	0.172246	0.0685492	0	0	0.130239	0.120396	0	0.119738	0.0541875	0.249017	0.0228461	0.0196431	0.156979	0.196895	0.201607	0.0439091	0.0752599	0	0.0679199	0.351569	0.000487479	0	0.0379088	0.100256	0.0554684	0.0694128	0	0.000421806
168	4058.83	1053.7	9963.42	44.561	190.677	1312.35	1452.62	5446.89	655.913	208.549	467.225	2353.4	19.2039	1565.36	5507.5	105.32	0	1597.6	843.468	1442.45	314.332	7.63628	3865.99	4668.47	1615.43	1184.73	17.8163	454.25	530.264	43.5497	150.857	1356.22	41.9025	77.5279	380.731	22.1388	111.402	947.798	1438.05	1991.67	937.278	4202.51	6931.53	947.299	6612.61	479.456	317.334	69.6152	71.6743
169	3889.47	1089.39	9712.33	44.9252	205.259	1312.31	1340.55	5271.33	610.481	212.148	410.492	2387.15	19.1996	1335.81	5324.81	114.698	0	1489.89	783.487	1458.22	330.419	8.66278	3749.33	4273.12	1274.2	1219.06	14.1872	449.615	556.556	50.3331	151.234	1332.98	45.6797	79.6726	369.41	14.8764	127.891	950.978	1292.07	2013.83	873.62	3921.76	6633.81	799.575	6553.65	499.684	342.778	68.9598	70.3943
170	3805.1	1067.32	9372.88	43.7508	209.687	1325.78	1294.05	5105.11	629.973	205.228	417.188	2319.29	19.6116	1377.77	5269.11	91.0456	0	1459.91	713.48	1469.29	329.17	7.38509	3554.22	4330.1	1368.29	1233.04	16.9206	396.659	483.943	38.0256	152.803	1327.86	52.2914	79.3719	356.129	20.4712	133.595	996.169	1323.42	1939.14	828.747	3829.02	6564.63	787.261	6307.96	504.865	341.479	75.4226	66.3765
171	3286.45	765.591	8387.79	38.192	140.254	1211.56	1347.21	4448.5	895.488	149.727	441.371	1695.19	13.8171	1460.92	4286.94	71.3756	0	1370.82	695.358	1031.81	265.48	5.93682	3125.78	4062.05	1624.17	824.472	13.2109	410.975	399.61	50.6025	106.885	1081.91	25.461	56.0464	302.813	31.6031	69.7528	648.867	1297.51	1407.27	765.996	3519.17	5540.93	869.565	5228.23	354.13	213.373	55.6328	35.5744
172	3747.77	993.164	8934.29	42.3092	185.241	1160.28	1257.92	4977.04	449.109	197.64	413.964	2286.81	19.0136	1381.81	5347.66	118.716	0	1540.18	758.612	1381.64	236.13	7.13528	3624.14	4060.14	1114.49	1171.06	17.3209	419.938	500.445	51.9792	159.645	1246.37	39.215	74.3595	382.259	29.1024	109.424	937.196	1203.76	1935.51	858.867	3898.25	6539.11	732.509	6335.26	458.047	245.894	68.9846	75.9141
173	376.092	61.5413	1022.7	4.11721	11.8831	232.376	177.079	516.358	216.701	13.1844	86.6152	140.399	0.650186	256.357	407.378	5.11963	0	177.302	51.2968	82.2358	57.4965	0	340.672	689.407	342.869	73.9683	1.81804	36.9303	26.111	0.85622	10.1453	126.537	2.75736	8.41345	20.5949	13.1485	5.08643	63.4855	215.39	107.415	76.0624	482.804	646.565	154.177	503.65	25.1611	86.5628	5.01018	23.6105
174	3.4e-06	0.153447	0.114107	0.105613	0	0	0	0	0	0.0178625	0	0.0314396	0.0311406	0.00906137	0.00154297	0.0716124	0.0712133	0.0143435	0.023787	0	0.000478943	0.148562	0.0704041	0	0	0.131594	0.120991	0	0.123368	0.0504137	0.237194	0.0259088	0.0211012	0.147054	0.180613	0.178595	0.0426202	0.0748099	0	0.0682621	0.346159	7.88e-07	0	0.0400719	0.0773182	0.0650958	0.0414482	0	0.000500146
175	3739.98	881.658	9165.78	35.762	156.677	1300.32	1360.54	5006.2	685.983	163.942	475.846	1995.29	12.1476	1681.43	4973.57	102.999	0	1560.44	746.813	1282.5	402.509	7.15249	3550.42	4828.66	1805.32	1032.79	9.57939	415.923	418.156	11.9964	127.704	1248.72	39.3303	68.9835	299.523	35.5604	97.5927	853.826	1533.78	1734.39	833.47	4102.48	6516.6	998.833	5816.79	410.737	409.296	58.4318	60.648
176	0.000103933	0.158297	0.0978701	0.165721	0	0	0	0	0	0.0176084	0	0.0291883	0.028909	0.00328982	0.00255192	0.118719	0.0627531	0.0117873	0.0209306	0	0.000801672	0.165233	0.0733997	0	0	0.128663	0.11999	0	0.120933	0.0562106	0.247588	0.0232505	0.0204092	0.147414	0.191775	0.19972	0.0430191	0.0724613	0	0.0671794	0.34092	0.000472481	0	0.0362091	0.0930106	0.0574434	0.0690487	0	6.76e-05
177	3689.16	1097.77	8768.44	44.9832	227.912	1095.26	1219.74	4987.4	442.966	199.265	338.717	2399.04	21.8074	1167.87	5343.17	98.5793	0	1452.37	738.434	1458.91	224.55	7.55692	3524.37	3615.55	871.188	1230.91	16.8399	391.712	535.688	56.4497	151.45	1286.59	49.9276	75.9957	431.424	26.8297	137.919	1004.24	1058.39	2012.55	889.758	3647.56	6427.09	601.089	6455.24	501.354	206.381	73.4079	75.9521
178	2996.76	56.1775	8413.44	10.1451	65.2931	2649.4	2777.58	4995.92	6056.63	6.09311	1260.83	162.181	0.803585	2099.96	894.327	162.946	0.0282495	1228.96	128.292	151.166	1469.35	0.0936884	2106.12	6627.04	4763.67	102.391	2.38632	597.064	55.9635	25.7019	112.78	1048.82	1.14143	22.7731	72.0723	4.51364	0.736068	48.8928	2674.17	143.522	346.938	3658.17	3610.33	1789.34	2646.49	43.5913	2335.34	548.484	1150.85
179	1793.43	298.076	4633.21	12.4537	32.3327	709.837	872.093	2473.1	738.772	54.3756	311.508	654.532	2.25469	1091.9	2139.54	42.4788	0	857.96	385.557	393.982	180.207	0.313307	1700.08	2784.14	1415.71	300.413	4.11388	251.687	160.821	17.5294	43.6328	597.45	9.51666	22.3659	132.256	27.1889	19.4862	253.453	917.798	573.282	415.339	2227.01	3094.93	720.995	2579.52	116.306	177.994	13.257	20.2236
180	4637.21	1161.92	11706.5	51.9725	235.166	1833.89	1694.24	6175.31	1347.09	205.224	627.87	2550.48	23.4751	2167.77	5911.79	63.3299	0	1742.74	848.829	1600.12	393.255	7.58263	4109.75	6280.31	2460.82	1336.07	20.2583	390.667	422.307	46.5318	165.296	1561.84	56.8599	85.3819	338.716	147.798	144.901	1098.84	1890.24	2075.07	966.978	4768.73	7967.52	1102.31	7181.26	542.23	375.776	95.7353	63.6766
181	0.000539484	0.337647	0.203054	0.36447	0	0	0	0	0	0.0291858	0	0.0414698	0.0386542	0.00294776	0.00227923	0.18356	0.124738	0.00112715	0.0188517	0	0.000418813	0.184233	0.0639591	0	0	0.15363	0.114984	0	0.135549	0.0800061	0.272538	0.0163862	0.0228194	0.154195	0.214804	0.123885	0.0487764	0.0641182	0	0.0764167	0.270887	0	0	0.0592501	0.154517	0.0632984	0.107758	0	0
182	4165.67	1074.97	10237.3	47.0539	175.912	1435.53	1521.83	5598.09	825.624	210.935	494.372	2411.79	17.2722	1566.54	5663.09	106.911	0	1634.93	804.886	1473.34	327.556	8.90288	3970.67	4830.86	1637.05	1213.3	17.975	469.369	540.621	49.4016	154.815	1393.18	45.5477	72.1726	408.028	23.6692	114.958	976.81	1446.1	2027.43	934.643	4342.41	7088.62	990.662	6775.33	480.187	382.162	60.6685	68.5749
183	5339.2	1071.74	12066.9	7.17786	230.236	1375.85	2046.7	6777.56	1866.86	67.6651	1410.1	2347.82	5.87986	4136.61	7391.72	49.3333	0	3163.66	1020.59	1239.29	456.332	0	4604.96	8224.13	3299.29	1152.5	14.0899	416.033	440.871	103.716	254.22	1416.59	41.5758	74.2513	270.677	367.932	120.246	885.634	2768.54	2416.84	923.105	7390.22	10670.2	1460.07	8306.72	258.77	655.313	245.728	158.63
184	4019.61	1160.76	10424	48.8218	265.916	1469.19	1524.21	5559.55	831.255	213.444	423.811	2412.54	27.0577	1351.61	5282.45	93.8421	0	1558.9	811.125	1549.4	374.421	7.91329	3869.63	4315.62	1433.74	1275.57	20.2001	457.631	622.842	50.827	175.371	1328.03	40.6364	97.8969	411.103	15.1472	116.041	958.178	1351.34	1970.89	932.603	3894.41	6667.65	845.806	6780.84	555.003	262.548	93.1811	94.8713
185	0	0.153022	0.0998081	0.13303	0	0	0	0	0.00301054	0.0171629	0	0.0289633	0.0312332	0.00595742	0.00226801	0.0793715	0.0711644	0.0139186	0.02261	0	0.000688314	0.156103	0.0722124	0	0	0.125339	0.113595	0	0.121205	0.0489722	0.230982	0.024779	0.0201538	0.143484	0.180857	0.190139	0.0488743	0.0741373	0	0.0668819	0.328226	0.000595561	0	0.0360019	0.0780312	0.0594905	0.0515121	0	9.69e-05
186	0	0.156655	0.112014	0.159131	0	0	0	0	0.000402363	0.0186636	0	0.0300361	0.0280204	0.00376318	0.00243651	0.127105	0.0680517	0.012743	0.020568	0	0.00066044	0.166423	0.0666485	0	0	0.127643	0.111706	0	0.120403	0.0556441	0.247939	0.0237641	0.0199459	0.147361	0.190037	0.217906	0.0461654	0.0723288	0	0.0675088	0.342073	0.000545857	0	0.0395774	0.0954396	0.055948	0.0678407	0	0.000235289
187	0	0.148599	0.0808947	0.0747225	0	0	0	0	0.00443805	0.015372	0	0.0333979	0.0275965	0.00450635	0.0016254	0.0304849	0.110775	0.0216744	0.0253147	0	0.000949866	0.122551	0.0794418	0	0	0.122759	0.110892	0	0.123109	0.0494215	0.219613	0.0270215	0.0217257	0.152341	0.166076	0.18006	0.0497969	0.0660142	0	0.0674895	0.278467	0.000158062	0	0.0391198	0.0679917	0.0779989	0.0272824	0	0.000522768
188	3881.85	998.418	9280.27	40.7561	176.043	1205.43	1326.19	5189.24	671.893	182.696	442.195	2311.65	16.1022	1408.66	5332.63	120.269	0	1533.77	795.317	1391.11	290.627	5.77406	3720.2	4337.96	1361.97	1171.32	12.5207	417.264	516.625	48.2139	147.651	1333.51	43.4472	72.9433	357.272	19.7058	123.272	948.645	1310.44	2003.52	888.327	4059.63	6656.52	844.801	6410.85	444.111	341.428	59.1213	76.8963
189	5464.9	1177.44	11178.4	8.98262	249.215	1013.78	1924.8	7104.02	1379.55	51.7768	974.99	2844.9	4.40166	2928.74	8293.43	95.5217	0	3296.59	1265.47	1351.73	406.242	0	5051.52	6732.24	1934.29	1291.99	16.5733	477.547	624.783	48.2372	314.219	1641.24	54.135	96.2038	519.001	82.7975	152.543	1234.85	2007.6	2906.89	1039.27	6908.1	10396.8	1127.79	9072	291.255	637.177	75.6129	211.038
190	4018.76	1007.03	9933.25	44.1882	181.992	1379.21	1473.95	5392.51	841.736	195.053	503.027	2265.37	16.7168	1668.44	5455.91	89.1538	0	1615.46	817.441	1400.04	329.148	8.23803	3800.89	4850	1746.66	1138.56	14.2895	452.395	477.219	44.299	137.366	1380.35	42.8427	70.8484	366.269	31.1617	113.609	929.601	1512.49	1905.46	920.7	4267.53	6915.73	970.124	6465.15	459.743	334.661	67.4223	58.4262
191	0	0.153045	0.108302	0.172954	0	0	0	0	0.0024984	0.0183695	0	0.0295844	0.0317013	0.00306654	0.00241203	0.112875	0.081879	0.0100641	0.0210309	0	0.000973257	0.169198	0.0674145	0	0	0.128677	0.124587	0	0.120806	0.0544536	0.236629	0.0224999	0.0199262	0.143125	0.194714	0.185859	0.0480844	0.0748017	0	0.067651	0.340326	0.000457692	0	0.0368393	0.0863881	0.0579336	0.0681124	0	0.000296557
192	3791.6	1200.97	9371.85	48.6415	213.509	1340.07	1196.09	5110.4	548.067	241.574	340.836	2521.56	21.3024	1233.07	5270.74	97.0638	0	1396.94	688.378	1491.87	282.299	8.96757	3489.73	4096.51	1061.74	1308.27	16.533	382.954	521.235	56.4299	156.292	1324.1	56.9266	79.7356	374.872	21.5203	153.124	1045.64	1171	2053.39	820.653	3598.44	6590.41	635.65	6577.99	512.396	285.591	69.5749	69.4787
193	5661.57	1069.33	16357.7	60.2881	260.037	4703.87	2479.45	8171.71	4677.24	205.87	1414.13	1979.73	20.6588	3219.67	4808.24	117.326	0	2247.52	640.137	1687.61	1931.79	1.55776	4933.92	10237.9	5316.37	1241.47	18.1998	421.687	534.46	22.89	190.921	1804.13	34.6672	121.459	234.142	49.4496	104.212	929.203	3401.79	1620.8	887.913	6834.4	8788.2	2142.6	7571.44	494.823	2872.4	101.535	1088.94
194	3940.66	1293.76	10000.1	46.4142	240.962	1556.77	1328.25	5397.68	516.45	264.336	262.755	2706.9	22.9464	1096.66	5343.5	99.9779	0	1286.9	706.775	1543.12	331.22	8.1853	3587.06	4072.21	1093.15	1453.69	16.1251	434.635	687.516	55.2793	151.582	1276.6	52.9749	80.6099	308.233	0	143.101	1039.37	1214.57	2140.42	853.014	3491.48	6563.86	729.51	6793.87	632.78	346.45	69.1697	64.9862
195	0	0.155588	0.102564	0.145352	0	0	0	0	0	0.0167608	0	0.029661	0.028577	0.00362182	0.00231407	0.110474	0.0662655	0.0124451	0.0217563	0	0.000543867	0.15929	0.0692106	0	0	0.127161	0.114327	0	0.1212	0.0554632	0.240828	0.0237506	0.0204038	0.144584	0.184375	0.194432	0.0456741	0.0719336	0	0.0676437	0.338631	0.00042778	0	0.036217	0.0833496	0.058168	0.0569569	0	8.63e-05
196	0	0.159542	0.116167	0.171044	0	0	0	0	0	0.0192352	0	0.0294399	0.0295179	0.00294501	0.00253166	0.127355	0.0627336	0.0121132	0.0202913	0	0.000796118	0.169473	0.0672738	0	0	0.128445	0.120163	0	0.11962	0.0530595	0.252374	0.0233122	0.0196863	0.154155	0.194496	0.214038	0.0393344	0.0760845	0	0.0674192	0.351917	0.000525125	0	0.0372574	0.0871803	0.0550649	0.0695154	0	0.000355706
197	0	0.153771	0.0962867	0.136119	0	0	0	0	0	0.0164138	0	0.030088	0.0300333	0.00437442	0.00203963	0.0759929	0.069934	0.0139409	0.0228887	0	0.000842818	0.156306	0.0737562	0	0	0.124293	0.112577	0	0.122208	0.0492699	0.225051	0.0249667	0.0208557	0.139212	0.181024	0.176759	0.0504022	0.073573	0	0.0675451	0.325991	0.000344908	0	0.0364067	0.0805722	0.0609201	0.0500672	0	0
198	3777.86	1159.59	9057.83	47.4564	208.714	1214.42	1198.35	5050.21	295.803	223.718	305.405	2497	21.6622	1214.32	5468.93	108.014	0	1424.43	726.234	1524.68	224.859	9.13536	3575.42	3813.69	911.697	1295.92	16.9232	410.628	529.944	60.275	156.913	1284.2	54.5972	79.4056	393.152	19.6308	144.254	1036.42	1132.62	2111.9	860.565	3701.31	6594.88	653.58	6571.8	522.86	235.923	72.9484	68.5641
199	0	0.280987	0.153347	0.309109	0	0	0	0	0.00246693	0.0233773	0	0.0376281	0.0357617	0.00510457	0.00251057	0.13903	0.116077	0.00300526	0.0212309	0	0.00298127	0.172954	0.0700291	0	0	0.13955	0.12164	0.000899994	0.133194	0.0761475	0.2479	0.0183293	0.0233162	0.140035	0.198931	0.113602	0.0526492	0.0654376	0	0.073701	0.258115	0	0	0.0519508	0.134014	0.0669735	0.105348	0	0
200	4130.35	1125.34	8999.64	34.8655	200.902	994.5	1283.26	5491.72	595.283	165.782	377.993	2620.43	14.8198	1224.22	5832.39	147.034	0	1600.3	856.396	1527.38	251.168	4.40677	3918.51	3914.82	934.005	1362.12	14.9547	340.005	616.05	58.9903	178.725	1467.08	60.9434	73.5406	392.479	19.2013	165.033	1150.18	1163.55	2323.11	986.332	4178.56	7030.9	705.463	7014.55	449.597	286.473	70.4746	100.532
201	0.000157151	0.155376	0.0999725	0.144624	0	0	0	0	0.000889847	0.0174275	0	0.0298352	0.0281226	0.00375838	0.0022793	0.100609	0.059752	0.0138587	0.0218954	0	0.000598305	0.160641	0.0687895	0	0	0.126431	0.111678	0	0.120977	0.0535205	0.238882	0.0245956	0.0202263	0.140778	0.182276	0.199743	0.0452101	0.072474	0	0.0673063	0.342368	0.000166392	0	0.0374157	0.0851197	0.0579571	0.0590748	0	0.000160332
202	0.000743757	0.191307	0.0996627	0.233652	0	0	0	0	0	0.0219467	0	0.0308471	0.0306879	0.0020604	0.00269783	0.146478	0.0905362	0.0075083	0.0189143	0	0.000547045	0.179855	0.0675205	0	0	0.134848	0.116378	0	0.118961	0.0614428	0.246748	0.0205768	0.0194845	0.152786	0.207536	0.196215	0.0441584	0.0715832	0	0.069641	0.344234	0.000270271	0	0.0431207	0.101163	0.0548667	0.0823276	0	0.000556055
203	0.000128427	0.376972	0.206661	0.328326	0	0	0	0	0.000830204	0.0267992	0	0.0413007	0.0438697	0.00428379	0.00190963	0.194257	0.1207	0.000995976	0.0234158	0	0.000416862	0.174128	0.0631458	0	0	0.175658	0.125273	0	0.144912	0.100943	0.272653	0.0153663	0.026828	0.149723	0.208406	0.0887016	0.0461476	0.0640441	0	0.0784193	0.240695	0	0	0.0610607	0.125651	0.0702768	0.0891126	0.000356737	0
204	4284.38	944.166	10898.2	43.377	158.369	1525	1790.36	5816.72	1100.06	181.845	564.548	2048.1	15.7782	2004.6	5437.02	99.8273	0	1789.01	903.325	1276.54	415.414	7.99094	4070.2	5619.35	2455.99	1006.19	16.374	548.462	497.365	34.804	148.108	1424.52	35.7723	73.032	356.844	26.9818	85.6396	802.658	1810.32	1779.64	1030.16	4677.86	7267.86	1300.68	6565.57	426.644	341.476	72.2908	52.9146
205	1.62e-05	0.155832	0.116461	0.163446	0	0	0	0	0.00109837	0.0190122	0	0.029695	0.0310827	0.00291939	0.00245662	0.126404	0.0745669	0.0124892	0.0206876	0	0.000612389	0.170466	0.071861	0	0	0.129687	0.116368	0.000293268	0.120352	0.0527911	0.244018	0.0233348	0.019631	0.150748	0.195463	0.189832	0.0436932	0.0757511	0	0.0682563	0.342824	0.000364743	0	0.0374413	0.0904572	0.0565948	0.0650694	0	0.000428233
206	3845.26	1006.3	9541.72	44.591	209.843	1358.24	1385.41	5185.58	892.714	187.04	502.639	2217.06	19.8963	1538	5242.65	85.9991	0	1555.79	747.053	1410.74	336.01	7.56074	3603.21	4557.32	1598.91	1180.02	16.9525	400.274	448.397	43.0307	153.1	1365.69	46.8747	75.4807	356.352	40.325	125.261	960.356	1430.78	1866.95	864.076	4025.31	6663.01	861.623	6296.03	478.095	375.163	76.6503	71.7647
207	3920.52	978.777	9668.49	41.9064	152.863	1282.35	1411.46	5233	646.066	200.582	474.387	2217.37	14.5894	1617.87	5347.11	101.932	0	1590.01	807.783	1331.88	286.135	8.4113	3762.45	4638.14	1583.25	1091.45	11.9807	460.466	479.653	38.5317	129.731	1309.7	39.4334	65.8648	355.154	26.8031	102.151	880.544	1430.06	1866.28	888.02	4133.84	6740.84	923.175	6357.48	442.265	277.756	53.3156	53.3305
208	3935.57	1087.89	9513.69	42.62	256.75	1200.83	1367.16	5323.11	716.899	189.683	425.239	2374.73	22.302	1327.44	5374.96	91.0102	0	1532.94	796.067	1519.38	322	6.48346	3698.27	4178.59	1363.41	1268.59	17.5828	376.32	562.327	39.7945	162.73	1382.14	50.3787	85.2275	392.299	18.2577	136.707	1024.18	1290.75	2034.07	922.841	3946.82	6684.75	787.367	6575.97	509.861	287.261	82.7368	104.572
209	4001.81	1038.25	9877.83	45.3141	197.526	1360.08	1443.31	5378.87	830.773	196.257	486.148	2297.51	19.2372	1592.08	5458.92	91.8126	0	1567.11	784.187	1437.15	349.287	8.15547	3757.76	4748.74	1685.06	1181.09	15.704	431.036	476.329	47.7379	146.387	1381.4	46.1543	74.3537	368.675	28.0565	123.814	965.988	1492.75	1948.54	902.006	4199.81	6891.12	939.231	6490.11	481.293	372.753	77.1824	66.8009
210	3672.78	982.65	9113	43.0933	200.147	1231.57	1330.97	4970.76	691.837	187.774	420.462	2167.66	19.56	1337.08	5027.11	83.0188	0	1438.59	729.59	1336.15	301.767	7.36012	3486.23	4099.59	1368.11	1114.1	16.8007	403.092	499.667	46.0155	147.733	1266.63	40.7986	71.4713	368.438	21.4697	113.451	887.788	1255.68	1816.09	841.179	3752.47	6259.94	796.38	6089.65	466.672	274.096	69.413	63.2512
211	3774.28	1287.61	9574.63	49.0549	383.568	1456.66	1309.68	5322.44	670.091	246.064	233.61	2623.33	34.5201	1034.81	4887.55	73.8225	0	1676.29	773.429	1757.66	265.686	7.19791	3521.93	3133.19	763.12	1460.67	24.1748	347.896	706.368	4.26134	228.217	1334.37	54.3145	84.3749	458.202	19.1637	154.4	1110.08	866.316	2024	969.132	3125.78	6254.79	425.011	6916.55	635.583	219.313	82.2731	127.239
212	3819.09	989.781	9148.86	39.7036	187.678	1230.77	1329.81	5103.65	710.011	174.069	440.18	2263.69	17.8717	1409.2	5262.62	98.2264	0	1485.81	734.092	1390.36	312.983	6.90705	3586.11	4317.46	1413.25	1183.39	17.3429	386.93	482.198	46.4915	156.606	1326.96	44.8913	75.0228	351.907	24.3662	123.006	966.706	1325.54	1923.61	861.85	3970.69	6561.81	830.813	6258.99	456.162	353.698	73.5429	67.1443
213	3422.16	932.085	8338.46	40.1355	185.023	1112.75	1179.76	4599.63	464.204	180.123	358.518	2092.06	17.7779	1181.97	4744.24	99.8013	0	1338.38	693.043	1282.45	261.389	7.23001	3275.47	3692.08	1110.72	1087.58	15.7561	381.785	482.746	43.9774	144.271	1154.14	38.9683	75.5333	338.214	15.478	108.486	855.257	1122.4	1765.68	789.579	3466.34	5835.53	715.76	5739.82	438.355	248.832	67.2617	64.2859
214	3741.24	1006.14	9286.46	44.8782	188.282	1282.81	1347.98	5062.03	725.347	195.063	445.631	2217.08	19.3308	1382.6	5176.72	95.312	0	1485.11	730.298	1363.03	314.557	7.83081	3586.22	4247.91	1373.76	1139.45	16.9595	424.127	501.368	50.1725	151.205	1299.86	40.7935	70.5899	374.386	23.1344	112.878	910.359	1281.45	1852.77	844.212	3872.33	6427.6	816.245	6204.77	472.412	322.594	68.5092	60.936
215	6.96e-05	0.161906	0.10068	0.150077	0	0	0	0	0	0.0180973	0	0.0298556	0.0287476	0.00365618	0.00226835	0.0955714	0.0637332	0.012674	0.0220761	0	0.000639659	0.162755	0.0725428	0	0	0.127444	0.113203	0	0.120266	0.055825	0.235268	0.0243313	0.020165	0.143632	0.18692	0.184902	0.0435561	0.0733332	0	0.0677775	0.346611	8.16e-05	0	0.037424	0.08912	0.0595985	0.0584049	0	4.85e-05
216	4417.11	1040.93	11107.9	36.8046	248.349	1978.52	1745.61	6138.14	2037.33	164.761	761.006	2189.13	19.5222	1950.42	5432.42	88.6107	0	1731.55	698.848	1521.79	687.683	4.77645	4100.25	6262.44	2653.17	1245.14	16.9812	387.411	469.155	18.4056	163.798	1601.95	52.6054	83.0501	351.671	55.3407	134.61	1058.28	1985.12	1925.31	899.603	5072.59	7455.95	1265.41	6738.81	475.725	990.804	98.4006	339.562
217	3845.24	1042.13	9540.37	44.5872	222.287	1295.19	1361.85	5217.48	728.261	194.433	440.106	2297.06	20.716	1387.14	5271.02	96.9307	0	1490.28	752.336	1447.27	333.096	8.07029	3646.03	4333.3	1442.19	1200.81	17.1452	404.5	523.954	44.1386	156.063	1352.24	47.3727	81.9204	368.703	21.7019	129.136	960.258	1340.72	1964.84	873.934	3932.42	6602.99	842.284	6381.17	497.557	358.023	73.2434	80.1738
218	50.5816	1.18921	112.573	0.196279	2.17948	21.6331	44.7091	75.5016	59.4702	0.227853	6.80004	4.15969	0.0165016	36.0904	18.571	0.00644907	0.101353	27.4971	6.47565	0.458985	2.24267	0.0342072	18.1322	59.5984	65.3968	1.81832	0.0625383	9.72781	2.75168	2.50897	4.95676	14.9596	0.14471	0.185735	2.01112	1.15467	0.0256929	0.771931	38.0518	2.51416	11.5442	41.137	60.6425	21.2622	53.9138	1.73687	1.88522	11.6945	2.80769
219	0	0.157692	0.136417	0.167091	0	0	0	0	0	0.0207024	0	0.0309899	0.0339221	0.0030357	0.00221829	0.131267	0.0797681	0.0108026	0.0207036	0	0.000695876	0.167832	0.0654321	0	0	0.131731	0.119874	0	0.11974	0.054079	0.244569	0.0230742	0.0196217	0.156587	0.196808	0.189792	0.0414867	0.0749122	0	0.0685267	0.354836	0.000583847	0	0.0385721	0.0910915	0.0561557	0.0624117	0	0.000391817
220	0	0.144562	0.107185	0.0823717	0	0	0	0	0.00246117	0.0162924	0.00139596	0.0322545	0.0270956	0.0118848	0.00137913	0.0355036	0.110218	0.020731	0.0251083	0	0.000478491	0.124832	0.0788958	0	0	0.12557	0.0990868	0	0.122854	0.0464133	0.228964	0.0274928	0.0219381	0.15414	0.165128	0.190101	0.0486685	0.0724719	0	0.0674698	0.301315	0.000170325	0	0.0399486	0.0703321	0.0819839	0.0269567	0	0.000539592
221	0.000592383	0.274982	0.138236	0.259392	0	0	0	0	8.81e-05	0.0213355	0.00179641	0.0377385	0.0355817	0.00783401	0.00227705	0.123451	0.116055	0.00748635	0.0235162	0	0.00181037	0.162444	0.0720627	0	0	0.143901	0.116692	0	0.136048	0.0789295	0.240039	0.0194158	0.0244737	0.130588	0.189976	0.104095	0.0496654	0.0669141	0	0.0742843	0.241708	0	0	0.0530928	0.120744	0.0681632	0.0893243	0	0
222	3656.35	1006.91	8994.85	43.4926	209.925	1217.79	1271.09	4939.7	655.391	191.506	423.148	2210.07	19.662	1323	5095.51	94.9397	0	1452.03	718.284	1391.66	304.551	7.63274	3485.51	4073.92	1288.68	1162.23	16.6301	395.506	495.76	46.6785	152.094	1286.25	44.6885	76.2852	366.525	23.0002	122.086	936.876	1249.85	1857.98	831.485	3753.52	6319.64	761.169	6111.97	478.053	307.428	71.2105	72.447
223	4275.64	1135.24	8856.85	34.4991	242.987	997.417	1264.79	5547.45	481.639	156.152	446.874	2712.44	12.6881	1496.27	6280.2	147.703	0	1829.92	869.292	1630.63	216.765	3.96885	3957.23	4198.83	918.021	1440.4	16.4504	339.435	513.456	62.9697	184.327	1430.61	69.4471	86.3658	389.249	68.3701	173.592	1269.33	1249.82	2415.23	972.025	4496.91	7527.97	617.236	7238.63	451.852	275.976	84.4831	113.488
224	0	0.156769	0.108184	0.171185	0	0	0	0	0.00139473	0.0187689	0	0.0295937	0.0309664	0.00315096	0.00253109	0.126786	0.0713282	0.0102477	0.0207997	0	0.00196756	0.169982	0.0692868	0	0	0.131577	0.123295	0	0.120234	0.0553989	0.241965	0.0226391	0.0198791	0.15037	0.193728	0.191729	0.0440239	0.0738074	0	0.0677737	0.341189	0.000354657	0	0.0367774	0.087432	0.0564955	0.069037	0	0.000222255
225	464.416	67.3586	1347.51	4.08639	11.5284	390.179	239.57	669.54	418.407	13.3489	128.592	131.088	0.929844	317.508	442.724	10.1624	0.00811272	191.475	50.1925	105.154	156.033	0.0755099	415.085	974.706	555.099	75.7929	1.79512	53.1526	29.3842	0	13.7454	153.594	2.55416	7.55668	21.7225	8.36895	5.45021	64.7139	334.363	110.315	73.5827	677.164	758.53	232.785	575.113	31.3212	270.004	6.00419	108.057
226	2137.5	335.18	5389.21	22.3092	92.2729	1125.12	1103.72	2855.73	1355.28	53.7007	423.727	749.386	2.21598	1415.58	2064.79	37.3822	0	1018.55	479.249	463.804	140.08	0.499098	1835.92	3163.98	1683.94	401.484	10.0777	234.045	214.958	33.4843	62.7094	563.236	14.3951	30.9195	163.227	64.6829	23.8846	262.787	1083.41	631.076	473.129	2360.17	3398.93	741.955	3041.51	148.497	95.0346	36.5897	21.1095
227	369.375	86.9508	833.323	3.31424	15.4229	109.221	132.345	483.3	69.9488	14.2637	44.9014	213.102	1.33664	148.081	512.696	10.3512	0	159.598	76.9822	118.288	24.8003	0.380962	344.223	405.964	121.263	107.393	1.80865	36.6489	45.2862	5.52348	15.1298	121.32	3.93057	6.81905	29.8498	4.74071	10.6882	90.1271	123.025	180.531	87.8145	396.389	626.395	75.3268	603.938	35.8072	19.7646	6.86924	5.4031
228	4001.71	1053.46	10069.6	50.514	213.269	1481.51	1484.29	5453.2	991.233	204.742	513.811	2299.93	21.9571	1556.69	5413.42	96.2484	0	1607.3	768.127	1475.6	364.903	8.45157	3814.97	4806.77	1740.4	1215.87	19.3461	432.945	524.122	44.641	166.063	1399.09	44.8313	76.4227	403.602	33.06	123.434	981.887	1490.55	1944.85	904.777	4225.21	6905.11	972.551	6556.99	501.239	439.758	79.022	83.9393
229	3485.38	1133.04	8819.99	42.3522	267.444	1175.43	1216.73	4857.53	587.717	205.666	307.224	2299.6	26.0769	1009.81	4861.72	82.7837	0	1348.9	672.929	1504.35	266.921	8.99465	3334.5	3387.69	886.822	1257.24	17.8388	363.338	583.107	33.0122	174.479	1228.32	49.8392	81.0956	413.439	17.4995	143.27	990.52	1009.49	1871.25	850.479	3271.55	5973.46	548.519	6195.86	530.038	237.51	75.4544	93.2111
230	3838.08	1048.77	9508.68	43.3975	200.305	1307.96	1348.18	5174.86	676.4	208.024	429.022	2278.3	19.338	1394.81	5239.27	94.7446	0	1478.02	742.484	1432.54	333.546	9.09255	3624.35	4358.16	1451.07	1194.3	16.5215	426.161	495.966	41.2353	148.357	1323.68	48.8718	71.739	353.879	17.4554	127.313	960.439	1337.29	1922.69	856.013	3915.49	6567.72	857.53	6315.32	491.424	364.794	68.6742	70.4904
231	0.000259418	0.148113	0.105058	0.108862	0	0	0	0	0.000966658	0.0168756	0.00237085	0.0310631	0.0359487	0.0160655	0.00216162	0.0623358	0.0623287	0.0125697	0.0243218	0	0.000450792	0.145837	0.0685092	0	0.00481278	0.121528	0.111875	0.00256063	0.122761	0.0469452	0.225166	0.0249197	0.0242069	0.129347	0.165585	0.169781	0.0509236	0.0750369	0	0.0666181	0.32982	0.000194646	0	0.0327295	0.0759456	0.0627252	0.0424269	0	0
232	5008.37	1085.87	11981.3	41.772	145.702	1510.69	1995.96	6676.04	853.359	185.513	611.868	2426.36	14.6472	2345.09	6495.5	138.49	0	2094.59	988.243	1558.08	456.429	7.85866	4693.11	6448.38	2620.02	1198.13	23.4458	535.489	527.274	19.7215	163.329	1648.52	54.812	84.6308	398.076	21.9715	106.342	1042.77	2016.58	2156.36	1179.25	5425.42	8628.18	1477.7	7618.87	466.832	357.36	65.7157	52.4196
233	3927.53	1281.79	10016	47.4562	315.505	1358.95	1362.15	5493.31	745.413	227.909	349.719	2578.09	30.9181	1107.2	5294.5	91.3291	0	1461.61	750.126	1717.29	348.021	9.72093	3727.62	3862.08	1102.36	1433.71	20.0885	379.227	658.089	26.7434	195.178	1384.2	59.7657	97.7203	424.612	9.61252	165.395	1119.35	1176.47	2108.72	947.109	3619.81	6608.33	649.6	6870.24	597.846	275.048	87.3305	116.461
234	4316.59	1023.86	10927.6	46.3864	163.822	1542.35	1704.8	5866.72	959.988	214.732	535.884	2267.51	16.6679	1867.06	5670.89	100.88	0	1766.7	911.139	1400.97	374.792	7.63722	4125.27	5425.05	2201.92	1128.08	15.3321	535.937	529.624	29.2342	137.036	1433.64	39.5506	73.3183	390.661	25.9234	98.4837	912.511	1701.25	1923.4	1025.38	4626.78	7352.96	1202.92	6796.55	462.764	363.828	69.2311	59.5351
235	3726.66	1149.96	8653.5	42.2133	288.426	1027.59	1197.24	5072.46	458.63	187.663	323.303	2468.16	24.2289	1084.62	5413.72	99.0171	0	1517.22	758.095	1594.78	234.154	6.23767	3538.76	3404.69	739.498	1348.55	18.1286	350.991	591.834	38.5594	186.591	1340.99	58.2119	85.3249	437.049	22.9878	155.348	1112.54	994.081	2088.88	921.527	3596.88	6505.13	485.187	6631.33	524.578	237.106	86.1771	110.8
236	3408.58	853.893	7879.82	33.2024	113.316	919.555	1166.79	4507.77	252.282	163.688	294.317	2035.27	8.16331	1206.33	4657.3	125.3	0	1402.92	760.988	1111.59	160.589	1.05459	3349.59	3544.55	922.784	951.596	9.94589	399.499	495.221	18.9296	123.669	1028.78	29.7595	54.8143	310.024	7.10398	78.3452	751.926	1027.18	1771.58	828.3	3494.29	5783.29	709.102	5751.41	341.067	157.245	28.3082	52.1416
237	3744.26	1031.87	8539.73	38.8677	219.452	1020.39	1195.52	4995.79	589.999	160.49	393.233	2330.04	16.5114	1176.36	5205.81	123.206	0	1463.25	764.571	1454.69	275.177	4.55755	3539.95	3799.13	1064.77	1235.97	15.7345	327.697	540.07	50.7236	160.755	1339.54	54.5167	75.7212	357.863	15.3478	148.709	1028.46	1147.6	2038.16	877.37	3775.1	6389.08	683.25	6298.96	442.196	298.134	65.8439	102.697
238	0	0.151636	0.0877343	0.0975274	0	0	0	0	0.0076472	0.0161557	0	0.0305657	0.0309655	0.00658087	0.00185669	0.0859337	0.0989017	0.0169295	0.0242591	0	0.000717226	0.143526	0.0784368	0	0	0.125799	0.113605	0.000585256	0.123621	0.0501408	0.227068	0.0267191	0.0202938	0.148575	0.180213	0.143593	0.0515256	0.0739447	0	0.0682875	0.306263	0.00123429	0	0.0387924	0.0874875	0.0673925	0.0326829	0	0.00134626
239	4517.41	1007.91	11449.4	51.3726	179.252	1629.56	1849.34	6074.4	1118.76	209.167	612.903	2278.58	18.2541	2067.96	5867.45	104.615	0	1930.75	999.69	1388.87	330.836	7.46607	4301.6	5615.61	2315.77	1118.58	20.2278	581.971	539.105	59.0316	147.902	1455.14	34.5555	77.0571	415.577	40.5725	87.1236	872.632	1804.68	1913.46	1080.2	4842.38	7645.99	1235.32	7134	467.821	244.274	73.947	53.6719
240	3928	1021.05	9845.66	42.6532	163.122	1388.69	1450.22	5302.09	771.716	201.118	455.946	2214.42	15.6205	1586.1	5268.26	86.4174	0	1524.24	781.572	1348.51	350.077	7.79201	3710.41	4736.21	1715.52	1114.28	10.1426	452.047	490.757	40.1345	136.191	1318.05	42.8087	74.7107	342.717	23.2481	112.261	898.119	1493.26	1861.7	875.641	4096.14	6689.27	965.942	6314.49	461.812	353.309	65.3641	41.6177
241	4007.11	1033.26	9915.46	44.025	181.663	1375.71	1445.87	5385.83	749.677	202.812	458.726	2317.98	17.7904	1519.75	5365.82	99.575	0	1561.57	818.243	1432.03	328.749	8.89035	3810.18	4634.09	1601.96	1163.29	15.2497	453.181	516.591	41.8227	134.821	1356.7	45.996	75.2339	366.864	19.2858	119.965	933.333	1420.58	1949.14	917.091	4120.01	6778.84	944.345	6497.87	472.279	355.02	63.9841	64.062
242	0	0.153684	0.113841	0.116083	0	0	0	0	0	0.0179627	0	0.0304371	0.0298372	0.0106809	0.00184454	0.0763285	0.0618653	0.0147213	0.0225335	0	0.000499352	0.150821	0.0691933	0	0	0.128764	0.11531	0	0.120976	0.049934	0.24034	0.0250563	0.0206265	0.146321	0.179878	0.199003	0.0441126	0.0741829	0	0.067547	0.347504	0.000268255	0	0.0389251	0.0773723	0.0632822	0.0449124	0	0.000541609
243	3969.67	1031.84	9878.12	45.2375	204.703	1393.04	1425.14	5338.59	858.388	195.618	507.326	2274.96	19.9544	1627.84	5417.35	97.2472	0	1594.97	774.323	1443.72	357.492	8.08044	3736.11	4800.39	1721.27	1199.86	17.5687	422.386	460.29	45.3014	158.658	1374.07	46.3512	77.5485	363.188	34.2259	123.424	971.969	1522.55	1935.35	887.098	4206.79	6901.71	936.01	6456.96	485.349	396.221	80.5099	72.3861
244	238.738	40.7018	685.74	2.51683	9.5034	184.364	119.893	341.072	208.436	7.635	68.9292	81.8945	0.74016	162.223	233.239	4.33617	0	93.3736	27.4886	61.3595	62.3639	0.21299	206.576	482.555	266.866	48.2488	0.763983	23.0325	16.6541	0.514062	7.27374	80.9802	1.82817	3.69964	12.2445	6.02284	4.70139	40.0816	160.003	70.2077	42.0042	330.313	400.319	110.323	304.466	20.1614	108.246	3.99705	43.7036
245	4333.57	1101.61	10904.9	53.0622	200.209	1541.25	1682.24	5885.64	995.871	224.957	537.092	2428.25	20.5127	1726.59	5813.2	99.7507	0	1740.38	908.147	1496.03	314.582	8.87169	4122.96	5084.12	1898.02	1211.56	21.7498	517.482	569.523	60.8873	159.948	1450.65	42.9952	75.8145	450.62	31.0498	110.544	955.158	1570.02	2032.25	1019.33	4517.29	7361.42	1061.09	7051.54	511.363	277.458	72.7528	62.7869
246	0	0.158002	0.0988794	0.141681	0	0	0	0	0	0.0174972	0	0.0304384	0.0295671	0.00299124	0.00218977	0.0901961	0.0727128	0.0128595	0.0219636	0	0.000553917	0.162077	0.0692077	0	0	0.128918	0.11916	0	0.12044	0.0491054	0.230329	0.0239303	0.0202192	0.14249	0.187422	0.182031	0.0428869	0.0726768	0	0.0686902	0.345293	0.000283272	0	0.0372229	0.0774049	0.0624094	0.0535511	0	0.000287659
247	5720.99	602.742	14213.9	53.4121	653.988	5052.84	2039.28	8052.36	4351.04	35.9318	1747.12	1499.98	23.2578	2507.49	3398.84	396.921	0.38929	1963.13	769.476	2831.01	4234.18	0	5110	10319.3	5997.46	1038.98	24.4083	68.3588	390.873	0.259271	361.089	2086.15	25.0304	227.487	252.624	106.265	30.394	746.699	3713.51	1500.72	942.732	6436.02	7856.3	1927.61	6934.47	575.978	5039.09	237.503	2160.64
248	4293.55	1064.23	10747.2	52.0461	187.773	1486.07	1642.62	5778.08	928.748	212.63	556.71	2406.69	19.6665	1770.6	5792.39	105.641	0	1775.26	871.259	1414.95	304.981	8.50445	4066.66	5016.85	1714.96	1188.33	18.695	495.257	499.801	67.7944	158.865	1430.33	39.1081	72.0853	420.408	52.3119	105.043	941.586	1531.9	1975.3	967.954	4495.35	7332.66	963.135	7103.2	483.122	224.787	67.065	52.507
249	139.59	0.00305156	451.435	0.111195	10.8458	207.629	121.126	246.884	378.867	0.000781726	90.7918	0.00113331	0.00640457	77.9254	25.8403	32.097	0.000324638	41.4946	0.00232096	26.5843	241.898	0.00461364	123.29	413.368	250.239	0.00215056	0.275066	18.5849	0.00616997	0.513759	0.0977406	78.045	0.000354072	0.000138567	0.125131	0.00150931	0.00803494	0.00822935	120.655	0.00146273	1.824	225.641	117.722	64.1889	96.7425	0.00192012	336.145	28.0718	174.483
250	0	0.155294	0.114197	0.174754	0	0	0	0	0.00439526	0.019774	0	0.0296249	0.0317061	0.00478658	0.00256493	0.138369	0.0766601	0.0107117	0.0203403	0	0.000827011	0.171505	0.0701741	0	0	0.129813	0.118183	1.5e-05	0.119729	0.0524775	0.244901	0.0225397	0.0195417	0.150393	0.194979	0.200253	0.0459971	0.0736387	0	0.0678455	0.344446	0.000514397	0	0.0388069	0.0959463	0.0555058	0.0690755	0	0.00039704
251	0	0.15578	0.0942954	0.113328	0	0	0	0	0.000760134	0.0164815	0	0.0292744	0.0259181	0.00386418	0.00217916	0.0667484	0.0577052	0.0171379	0.0230206	0	0.000621948	0.151565	0.0677362	0	0	0.124109	0.109887	0	0.120507	0.0529102	0.228048	0.0264791	0.0199315	0.138494	0.172902	0.217874	0.0460712	0.0718383	0	0.066236	0.33412	0.000411184	0	0.0389149	0.0881355	0.0599138	0.0533462	0	0.000248025
252	0	0.155071	0.116273	0.170658	0	0	0	0	0.000542314	0.0188271	0	0.0291721	0.0303306	0.00328936	0.00244765	0.132237	0.0680715	0.0111783	0.0203225	0	0.000820537	0.170853	0.0711482	0	0	0.128151	0.119873	0	0.120648	0.0546918	0.251091	0.0230736	0.0199071	0.150846	0.192883	0.208139	0.0443364	0.0748972	0	0.0674295	0.346501	0.000452917	0	0.0367515	0.090752	0.0555594	0.0696033	0	0.000302788
253	3592.63	1000.36	8759.65	41.6239	196.499	1223.36	1201.93	4799.54	589.344	185.141	412.795	2202.16	17.9434	1341.43	5006.42	86.0572	0	1407.95	688.96	1379.79	300.038	5.82477	3362.26	4102.12	1245.4	1157.39	15.925	366.608	434.164	40.3	139.671	1280.62	50.9325	73.149	330.341	28.8394	127.876	938.131	1235.91	1834.32	788.309	3644.15	6249.54	704.37	5963.07	468.644	280.039	71.2135	59.7216
254	3858.67	1029.91	8977.11	38.6315	222.312	1116.18	1278.38	5154.57	666.112	164.794	423.724	2334.64	17.2809	1323.81	5337.16	105.092	0	1513.8	780.609	1451.85	295.796	4.83341	3633.99	4115.93	1264.4	1232.63	16.2427	351.546	531.062	45.7653	158.962	1369.35	51.9002	77.0721	351.893	21.1393	139.113	1013.48	1258.79	2022.67	888.101	3953.04	6605.14	753.921	6415.02	456.884	310.105	71.2046	90.9704
255	3966.32	1062.67	9790.03	45.2709	203.695	1370.15	1399.79	5334.83	754.369	205.207	466.184	2350.04	19.4575	1487.27	5446.93	94.8886	0	1544.96	776.275	1450.27	330.555	8.21249	3751.44	4563.75	1495.32	1207.11	15.6216	432.437	501.438	46.3106	147.316	1384.33	47.8864	75.3126	373.433	24.4217	126.746	971.62	1383.43	1980.02	885.676	4073.67	6809.76	859.952	6530.53	493.636	343.005	71.8792	65.6932
256	3546.33	1003.6	8786.18	42.9697	201.973	1174.78	1233.79	4816.24	565.256	193.989	376.872	2182.3	19.9366	1199.31	4923.34	97.4202	0	1369.07	707.604	1349.72	286.406	7.8502	3407.89	3808.48	1135.25	1120.63	16.1859	401.004	512.092	50.9505	146.265	1225.46	42.229	75.3857	370.619	16.732	116.995	882.454	1146.78	1833.54	814.642	3563.87	6059.38	711.674	6001.1	470.718	253.684	66.8381	68.8563
257	3989.69	1051.03	9252.23	39.9157	228.788	1168.02	1312.1	5307.64	662.653	171.473	444.081	2417.34	17.8984	1372.04	5524.31	124.287	0	1592.9	820.477	1492.13	298.78	5.31195	3771.77	4229.74	1245.93	1272.05	16.6518	383.794	542.107	53.6464	167.645	1405.61	52.142	82.0999	366.409	21.0957	139.425	1032.7	1285.53	2093.92	920.95	4087.2	6822.42	763.963	6658.53	468.16	301.801	74.935	94.7752
258	0	0.150154	0.0801706	0.112621	0	0	0	0	0.00181918	0.0158569	0	0.0295473	0.0272065	0.00364158	0.0020863	0.0510214	0.0680156	0.0166161	0.0234639	0	0.000585421	0.149455	0.0766352	0	0	0.121426	0.107021	0	0.12128	0.0461742	0.22302	0.0254279	0.0206209	0.135761	0.173939	0.204649	0.0524163	0.072169	0	0.0664412	0.320839	0.000334614	0	0.0356979	0.0738413	0.0628373	0.0472837	0	0
259	3655.53	1048.84	8442.35	42.1238	201.429	1088.47	1168.75	4864.99	345.129	184.62	292.629	2381.57	17.8894	1133.41	5230.16	117.264	0	1424.37	744.755	1417.09	204.98	6.99914	3478.3	3506.57	797.236	1221.92	16.2492	401.139	523.585	58.2848	152.671	1248.57	48.0727	76.0117	379.465	9.76221	131.644	984.628	1045.32	2017.16	874.207	3610.08	6262.85	628.376	6341.34	472.714	210.987	72.7692	67.5421
260	4161.25	1003.4	10380.8	45.3489	177.276	1412.5	1566.41	5613.13	868.191	200.584	535.662	2245.3	17.5287	1788.47	5582.97	104.459	0	1720.64	866.936	1412.62	370.999	7.07612	3990.07	5134.83	1964.45	1125.32	14.6624	488.649	507.925	32.2665	142.721	1377.45	37.7502	70.4235	379.357	29.0912	100.414	913.508	1631.78	1931.17	963.217	4498.53	7180.75	1085.24	6625.94	460.772	383.42	68.9277	69.38
261	0	0.15388	0.110255	0.144069	0	0	0	0	0.000576021	0.0175545	0	0.0298205	0.0298242	0.00323886	0.00202338	0.104076	0.0648614	0.0125647	0.0221734	0	0.000605224	0.161649	0.0706087	0	0	0.128948	0.119696	0	0.12091	0.050642	0.236786	0.0240449	0.0201371	0.14359	0.183353	0.190737	0.0459512	0.0707848	0	0.0678063	0.345394	0.000344729	0	0.0370787	0.0887741	0.0584719	0.0562992	0	4.46e-05
262	3760.62	0	13891.8	2.29746	97.6896	4850.08	3892.65	7602.54	10523.7	0.005628	2502.89	7.32363	0	2839.73	609.9	703.435	0	1512.6	38.2114	67.2931	4827.15	0	3027.57	12366.6	7077.73	6.25721	0	623.147	6.04059	26.4432	7.22675	2030.52	0	0.145247	11.4776	0.346459	0.0347686	0	3679.28	12.5304	140.987	6376.36	4260.85	2444.05	2973.98	8.3876	7829.53	744.112	4252.93
263	1963.94	20.8572	6231.55	0.239213	11.9696	3028.54	1394.65	3323.66	4516.62	0.168384	1050.33	36.6511	3.56982	1370.48	315.582	197.461	0.0799399	204.765	0.203657	118.122	1660.44	0	1350.34	5527.64	3603.85	24.8309	1.8171	116.933	10.1782	0.055066	16.7143	539.439	1.42366	18.5083	1.65643	0	0.200883	14.369	1869.91	44.6595	69.2845	3113.99	2265.71	873.852	1414.78	2.74085	3386.58	70.9459	1522.69
264	3631.6	1056.83	8981.99	43.6526	201.397	1241.56	1239.04	4916.74	545.806	204.241	371.857	2272.78	21.0451	1189.15	5059.36	108.995	0	1398.97	718.044	1406.01	300.731	7.82388	3499.32	3815.98	1060.56	1185.71	17.0076	424.828	524.074	55.9052	155.424	1258.98	45.0728	79.1536	379.007	13.5482	127.108	942.583	1152.83	1883.32	832.521	3616.62	6196.06	704.985	6195.7	493.762	273.918	71.9809	61.6088
265	7.17e-05	0.156881	0.0954966	0.13814	0	0	0	0	0	0.0166349	0	0.0287613	0.0284078	0.00376886	0.00229603	0.0845785	0.0579701	0.0142766	0.0225381	0	0.000676473	0.154887	0.0742817	0	0	0.123979	0.114682	0	0.121626	0.0508092	0.242087	0.0249255	0.0205105	0.142733	0.178664	0.204554	0.0422342	0.0738284	0	0.0664608	0.348559	0.000474977	0	0.0357899	0.0802658	0.0583715	0.0564303	0	8.88e-07
266	21875.6	133.815	73566.4	13.6081	1596	33259.6	16849.4	37510	53431.5	0	12809.5	242.52	0	12037.3	4535.24	4426.36	0	5196.94	5.57015	5826.13	35808.1	0	21025.1	64787.6	39887.2	180.332	0	2833.31	68.1056	7.61835	127.225	11567.6	0	30.7461	33.4204	0	3.59821	94.8645	19403.1	322.013	642.728	38080	19678.2	9346.93	18449.6	75.3942	51059.8	2199.13	27645.8
267	0	0.159368	0.113503	0.137759	0	0	0	0	0	0.018953	0	0.0293579	0.030223	0.00319257	0.00229634	0.0993413	0.0580965	0.0139309	0.0217809	0	0.000486371	0.16025	0.0703208	0	0	0.126899	0.114542	0	0.119742	0.0476649	0.247678	0.0243587	0.0198232	0.15235	0.183102	0.214645	0.0394029	0.0773704	0	0.0667923	0.354948	0.000239929	0	0.0376566	0.0784222	0.0575757	0.0570886	0	0.000464833
268	365.954	89.5733	924.658	4.79023	20.7643	139.968	134.033	494.812	92.2535	17.9696	53.0632	202.341	1.90512	155.664	486.402	10.7994	0	159.854	73.1356	129.136	35.9957	0.577468	352.678	450.611	161.186	110.382	1.65897	42.6943	48.9629	4.42279	17.1353	125.428	3.44632	8.75614	33.0097	4.23668	9.92894	85.6062	145.024	174.576	83.9795	393.16	629.71	92.5774	588.796	44.5478	46.7459	7.93097	8.00424
269	3771.18	1051.17	8930.4	42.9476	209.432	1139.45	1229.9	5054.48	516.841	189.835	387.514	2370.12	18.8584	1223.89	5326.96	125.492	0	1470.42	765.96	1443.2	260.497	7.14286	3634.5	3883.71	1035.36	1219.57	15.5376	403.799	539.244	60.893	161.308	1312.05	46.3881	74.0024	399.4	21.0673	132.113	977.262	1159.01	2027.06	876.649	3840.95	6486.88	707.004	6441.77	471.253	263.146	68.2859	82.5678
270	3808.45	900.235	9106.93	33.7158	194.529	1152.56	1400.66	5139.48	979.831	134.324	462.647	2016.29	12.3804	1564.7	5010.38	89.9188	0	1507.41	748.475	1247.58	378.045	5.07618	3562.59	4584.42	1766.25	1027.74	12.1414	343.57	474.474	23.3627	141.485	1340.94	41.3933	59.0063	289.583	29.0769	109.153	841.231	1479	1847.89	874.485	4087.08	6516	966.468	5953.46	415.655	415.38	75.6327	88.8136
271	0	0.155103	0.106985	0.148518	0	0	0	0	0	0.0172927	0	0.0289377	0.0309438	0.00268616	0.00258241	0.104908	0.0714348	0.0134317	0.0219591	0	0.000694	0.160193	0.0681156	0	0	0.126902	0.116972	0	0.120244	0.04943	0.23117	0.0239461	0.0200218	0.144393	0.190544	0.166697	0.0415984	0.0755812	0	0.0681559	0.344937	0.000421965	0	0.0368537	0.0801237	0.0599285	0.053619	0	0.000153811
272	47.5074	2.47735	145.108	0.135301	1.75355	64.5532	31.3793	68.9794	97.7904	0.236343	27.5116	6.30881	0.0967392	42.3783	26.1936	5.46729	0	21.9273	1.59969	12.0226	44.0054	0	38.3873	132.408	79.4901	3.89478	0.301879	2.63343	1.46582	0.457307	1.60551	12.0841	0.232303	0.419736	0.833413	0.875282	0.301135	3.08177	46.5858	6.60938	3.98157	85.2992	63.7886	24.4847	39.1199	1.006	72.8256	0.998697	34.0374
273	415.033	7.0258	1464.77	0.858051	20.3488	559.943	384.651	800.118	1083.32	0.327488	267.749	9.24645	0.458818	262.427	72.5808	85.0406	0.0380225	145.708	7.32116	34.3282	609.85	0	365.489	1309.21	736.74	8.6364	0.414886	58.0542	4.69002	2.57487	9.64978	232.029	0.374395	3.12996	3.21044	0.142983	0.0479691	4.04586	379.862	13.5865	25.5187	693.559	429.161	232.879	328.821	3.48163	901.516	56.1863	510.316
274	13357.9	812.886	38927.4	61.8886	273.654	15850.4	6938.35	19505.8	14633.3	43.3693	5085.16	2297.28	3.93498	14245.1	8790.01	142.816	0	5749.31	1255.12	1821.46	4504.72	0	10410.3	34748.9	21941.6	1012.38	14.2146	800.9	419.621	72.5089	389.65	3929.35	21.0604	126.475	353.395	209.156	80.127	756.775	12467.9	2825.52	1442.62	20972.4	26073.8	8554.97	14024.9	307.152	10217.4	220.36	3006.72
275	4487.18	1133.44	9524.04	18.7785	271.663	969.455	1426.61	5794.41	907.921	138.764	587.313	2631.33	9.47479	1862.82	6338.34	97.8361	0	1961.69	890.002	1543.99	294.099	2.19004	3966.2	4836.05	1435.21	1395.56	16.6443	309.943	535.28	59.1331	200.51	1481.5	71.661	76.2985	395.312	134.343	175.704	1188.64	1468.14	2339.79	953.475	4777.32	7864.26	692.535	7334.26	425.297	232.711	89.9295	140.471
276	6.61e-05	0.195991	0.128114	0.232681	0	0	0	0	0	0.0232789	0	0.0313272	0.0324704	0.00223997	0.0027392	0.156822	0.0961681	0.00710176	0.0185385	0	0.000536181	0.184029	0.0648083	0	0	0.137995	0.11794	0	0.118878	0.0586348	0.25509	0.0209062	0.0192396	0.156656	0.209238	0.199334	0.0436655	0.0729396	0	0.0695671	0.351924	0.000335636	0	0.0438816	0.104874	0.0549531	0.0844833	0	0.000535537
277	3855.21	988.745	9386.3	41.9479	187.412	1291.36	1364.19	5155.7	782.138	179.649	479.827	2229.46	18.144	1525.84	5296.9	101.484	0	1545.03	755.581	1386.35	324.13	7.44601	3634.79	4515.97	1531.66	1163.86	15.9046	415.912	455.924	46.5396	149.308	1337.74	43.3531	72.0246	350.189	31.744	119.27	947.649	1402.58	1892.84	867.492	4074.3	6666.71	869.826	6288.44	457.893	365.592	71.9088	65.9072
278	0	0.158882	0.11006	0.15105	0	0	0	0	0	0.0176952	0	0.0290248	0.0299863	0.00349171	0.00230882	0.0998736	0.0631301	0.0129505	0.0217584	0	0.000777236	0.161109	0.0682041	0	0	0.125055	0.11628	0	0.120427	0.0529052	0.241269	0.0241351	0.0199748	0.145126	0.186052	0.198506	0.0420185	0.0762638	0	0.0671822	0.352424	0.000486281	0	0.0371652	0.0876241	0.0573104	0.0570175	0	4.07e-05
279	0	0.157395	0.1085	0.133442	0	0	0	0	0.000223532	0.0168895	0	0.0294998	0.0307074	0.00353467	0.00209027	0.0913601	0.057523	0.0134691	0.0224955	0	0.000621433	0.156877	0.0693439	0	0	0.126557	0.112423	0	0.121568	0.05222	0.24376	0.0245675	0.020575	0.14415	0.179295	0.198415	0.043522	0.0738404	0	0.0668637	0.351474	0.000388267	0	0.0359213	0.0847297	0.0586379	0.0567056	0	4.66e-05
280	0.000651506	0.151664	0.0939055	0.109466	0	0	0	0	0.00347079	0.016527	0	0.0294885	0.0279453	0.00452788	0.0022089	0.0571466	0.0778193	0.0164296	0.0244015	0	0.00231918	0.150173	0.0755164	0	0	0.124142	0.109481	0.000532057	0.121922	0.048241	0.223682	0.0258118	0.0203114	0.14204	0.173793	0.194622	0.0474133	0.074181	0	0.0666652	0.318734	0	0	0.0368404	0.0723483	0.0661908	0.0510589	0	0.000950369
281	362.879	79.4828	918.998	3.85265	13.6648	152.973	141.868	487.208	110.933	16.2296	55.6311	179.654	1.44463	179.231	466.908	8.29167	0	158.416	64.2909	114.537	44.5775	0.544412	343.875	516.687	213.492	96.2964	1.4581	39.9225	37.6007	1.38314	14.0746	120.373	3.1046	7.47217	27.2151	6.04656	8.16871	79.7892	167.88	153.47	78.6337	419.795	628.736	111.632	543.951	37.4537	58.9851	7.91029	9.42917
282	3872.26	1045.66	9378.04	42.5836	207.63	1230.57	1321.21	5205.68	669.09	195.872	429.831	2326.54	17.659	1366.25	5281.86	102.989	0	1476.44	779.005	1426.53	304.078	7.38862	3657.88	4312.1	1389.56	1200.02	14.879	398.742	517.677	43.8846	148.362	1343.35	47.3491	72.9857	350.261	18.8078	128.619	958.561	1308.65	2001.16	876.53	3954.99	6609.3	815.745	6406.01	467.349	334.394	66.3008	82.1666
283	3756.8	1029.25	9306.41	39.9372	183.981	1277.3	1338.08	5053.4	716.262	203.155	399.431	2207.88	17.7147	1392.84	5053.01	74.6676	0	1370.14	713.53	1344.63	315.262	9.40574	3436.05	4374.32	1518.86	1128.45	14.2696	386.37	471.417	42.1345	130.763	1276.4	47.089	69.6984	330.05	21.6489	121.802	908.5	1331.26	1847.99	828.469	3788	6380.69	836.335	6126.01	453.485	318.423	68.0715	58.4626
284	4000.01	906.885	8553.54	33.5395	157.099	950.473	1283.68	5182.45	361.254	140.06	396.045	2336.22	8.5632	1509.9	5634.73	147.104	0	1700.94	873.899	1344.88	213.535	2.07892	3846.54	4143.13	1045.91	1141.02	11.2352	362.536	516.038	24.1972	148.819	1235.07	41.112	69.0489	330.372	19.9701	108.444	978.903	1238.03	2103.9	932.558	4298.57	6902.9	755.096	6611.82	376.095	196.575	54.3951	76.2228
285	4212.46	1042.65	11076	48.3677	231.446	1785.36	1684.17	5868.92	1423.17	196.728	601.19	2162.75	21.1898	1898.73	5428.08	86.6479	0	1711.92	768.195	1469.39	526.538	8.17387	4025.08	5786.4	2472.54	1160.73	17.7963	468.733	506.252	22.172	155.876	1463.74	41.9724	87.8718	351.075	44.8559	114.155	939.165	1905.42	1880.13	914.102	4765.43	7309.48	1274.77	6624.74	504.581	699.323	96.6502	150.607
286	3646.42	953.549	9086.34	40.4792	212.726	1247.55	1314.08	4952.78	705.921	175.8	437.376	2105.53	17.8759	1430.43	4978.06	98.9956	0	1463.11	729.603	1352.95	331.378	7.8479	3496.04	4287.23	1475.12	1088.05	14.3269	405.015	478.28	43.906	147.688	1233.69	36.8695	73.5581	346.926	23.6056	106.027	861.882	1340.43	1812.27	829.788	3834.1	6303.21	865.105	5964.6	459.194	364.883	70.053	74.0995
287	0	0.155747	0.0967598	0.137174	0	0	0	0	0	0.0168099	0	0.029164	0.0276862	0.00334528	0.00223753	0.0835062	0.0584512	0.0135974	0.0223804	0	0.000752642	0.159295	0.0731533	0	0	0.125334	0.116867	0	0.121229	0.0495703	0.239445	0.0245462	0.0203927	0.141733	0.180438	0.195917	0.0444423	0.0750122	0	0.0671869	0.342483	0.000262696	0	0.0360946	0.0864471	0.0586554	0.0561092	0	0
288	0	0.151617	0.0947666	0.115077	0	0	0	0	0.000635174	0.0152282	0	0.0287568	0.0283822	0.0034821	0.00197521	0.049979	0.0587855	0.0173035	0.0233785	0	0.000647523	0.150971	0.0692613	0	0	0.123264	0.109329	8.16e-05	0.121242	0.0413584	0.22181	0.0253711	0.0205585	0.137361	0.173508	0.189007	0.0429471	0.0730614	0	0.0672535	0.333756	0.000200343	0	0.0362952	0.0723377	0.0611983	0.0478361	0	3.37e-05
289	4194.76	1046.51	10355.9	40.0015	223.252	1772.76	1394.13	5562.91	777.257	180.642	575.702	2338.76	14.3896	2007.19	5544.48	120.622	0.120597	1838.95	796.941	1611.52	577.259	3.69786	4026.97	5614.66	1910.06	1271.2	17.0307	436.342	514	32.1109	170.279	1285.64	46.0044	103.581	322.03	76.2071	113.182	1051.25	1783.71	1979.81	856.756	4627.32	7375.25	1133.6	6519.04	483.337	658.279	92.5019	72.6088
290	8344.2	0	28544.1	0	696.567	13358.2	6570.89	14936.3	21111.1	0	4921.05	0	0	4445.31	1253.62	1779.56	0	1428.5	52.6201	1794.24	13916.9	0.00862123	7469.89	25044	15554.9	0	11.4008	948.141	0.0404415	2.53076	3.13346	4288.36	0	0	0	0	0	0.0328223	7223.82	0	88.2615	13892.3	7254.9	3480.13	6197.72	0.489585	20173.4	1151.03	11049.5
291	3267.78	17.3399	8884.12	0.0222282	130.373	4387.03	1778.12	4713.26	5981.25	0.151775	1235.31	49.3453	2.88026	2158.5	1013.88	196.711	0.382539	582.388	83.5285	769.84	2957.02	0.00343641	2474.14	7603.81	6133.43	39.3811	1.55036	143.807	17.362	0.1186	39.4301	1249.2	1.39725	14.9717	5.44293	0.00917234	0.393684	16.1567	3202.21	63.1461	138.484	5255.49	3780.63	1553.77	2924.03	8.2195	5138.81	70.2685	2401.93
292	4037.97	1062.67	10159.9	45.5465	189.834	1471.5	1502.75	5475.31	886.354	211.917	471.799	2297.08	17.6924	1577.56	5402.09	80.5256	0	1554.99	795.944	1441.34	363.449	8.44916	3801.65	4836.69	1759.43	1161.72	14.3485	456.044	511.618	40.9512	128.967	1381.52	47.3562	71.9019	371.428	23.0148	121.395	938.705	1485.2	1918.97	909.944	4164.53	6848.87	986.096	6505.12	485.65	388.887	70.2184	57.0255
293	364.224	96.0089	930.478	4.2882	25.8583	148.757	133.833	496.004	105.485	18.2566	52.5199	204.803	2.21592	156.701	484.599	8.0972	0.0700041	154.112	64.9253	139.989	40.9852	0.596399	341.146	472.624	178.199	115.362	1.62714	34.5387	46.0791	2.06009	18.476	130.25	4.0454	9.29729	32.0897	6.04396	11.2072	92.9413	150.317	174.465	83.074	391.406	637.037	90.3052	580.644	48.55	52.7418	11.1681	10.7335
294	0	0.149049	0.073374	0.0584358	0	0	0	0	0.00682947	0.0135521	0.0032476	0.0347774	0.0302058	0.0151193	0.00118424	0.013067	0.109053	0.0217849	0.0270208	0	0.00695498	0.114674	0.0805664	0	0	0.121393	0.120704	0.000135813	0.126682	0.0475126	0.214066	0.028086	0.0229378	0.140009	0.158516	0.148363	0.0493778	0.0670623	0	0.0675606	0.266913	9.77e-05	0	0.0389029	0.0670079	0.0797256	0.0218718	0	0.000377233
295	3.07e-05	0.148534	0.120235	0.0642091	0	0	0	0	0.00339685	0.0176957	0.000135873	0.0319435	0.0293705	0.0124816	0.00135804	0.0456713	0.0869791	0.0203335	0.0246454	0	0.000395943	0.130122	0.0783087	0	0	0.121948	0.109764	8.85e-05	0.122577	0.0469159	0.236824	0.0275993	0.0208401	0.156495	0.173089	0.19257	0.046538	0.0763017	0	0.0675857	0.324601	6.81e-05	0	0.0414435	0.0736732	0.0775403	0.0241549	0	0.00200049
296	0	0.15892	0.0959226	0.103394	0	0	0	0	0.000567225	0.0161543	0	0.0290035	0.0273578	0.00356511	0.00202143	0.0499034	0.0615668	0.016991	0.0241402	0	0.00082614	0.14815	0.0740307	0	0	0.125	0.105703	0	0.121604	0.0504355	0.224665	0.0263769	0.0203637	0.13946	0.175103	0.191033	0.0436975	0.0736641	0	0.0666424	0.342173	3.63e-05	0	0.0370333	0.0742238	0.0627998	0.0459728	0	0.000163358
297	4014.91	1003.13	9982.64	45.1276	177.595	1382.93	1454.6	5415.11	831.384	192.787	506.541	2260.09	16.7086	1657	5418.5	110.664	0	1632.01	825.878	1404.14	340.226	8.2363	3856.39	4853.03	1725.31	1135.02	13.1671	457.397	502.51	40.2501	139.366	1373.57	41.6685	74.0532	358.479	29.0875	113.959	917.591	1523.97	1947.62	917.304	4298.37	6918.65	994.268	6489.29	458.591	398.822	61.6257	68.9331
298	3669.07	963.923	9152.22	42.0006	187.415	1299.78	1338.91	4961.49	746.408	190.058	438.56	2126.22	17.7709	1408.11	4976.82	87.1223	0	1438.6	717.904	1333.62	325.984	7.45084	3470.61	4315.54	1522	1109.49	16.1211	406.433	472.26	45.1112	146.719	1249.54	40.8041	71.8254	347.552	21.728	110.462	891.094	1346.83	1792.99	830.066	3817.99	6276.13	872.462	5982.5	453.094	359.49	73.8067	62.2431
299	23296.3	300.957	79622.7	29.7541	1549.98	35348.4	17984.3	40081.2	54920.7	9.09203	13933	539.799	0	13256.3	5215.55	5032.09	0	5650.42	46.9991	6531.6	37167	0	21988.3	69801.8	41813.8	399.952	6.87889	2954.38	151.316	5.57262	200.906	12282.7	8.48079	84.8701	113.13	0	18.4853	273.973	20379	677.646	856.361	40237.8	22074.5	9693.08	20382.7	196.537	53046.3	2406.12	29184.5
300	344.901	82.0027	890.747	3.83024	19.5847	152.991	135.884	474.24	130.062	16.3281	55.4204	177.696	1.82438	161.462	446.708	7.43313	0	146.399	58.4083	119.343	43.7777	0.607953	326.885	485.832	199.955	100.044	1.56245	36.6679	38.0699	2.3248	15.0442	121.892	3.38059	7.47497	28.2232	5.84355	9.3161	81.6566	157.724	152.443	74.9443	397.174	598.424	101.267	529.796	41.8319	62.281	9.31889	12.9617
301	10272.3	14.7765	29296.4	0	551.759	15036	6476.96	15669.4	22241.1	0	4575.08	33.192	0	6519.53	2794.42	898.809	0	1957.8	111.553	2472.63	11899.4	0	8490.63	25739.4	19160	33.5622	0	1017.08	6.49776	0.165126	33.7334	4183.34	0	22.527	11.3356	0	0	8.32185	10081.2	98.3944	285.706	17183.5	10643.2	4708.47	8932.45	7.7148	19242.5	229.901	9543.06
302	0.00511579	0.150621	0.110131	0.0461954	0	0	0.0082859	0.0243594	0.0284659	0.00658221	0.0103191	0.0373508	0.0360173	0.069092	0.000557555	0.0143595	0.0534005	0.0314932	0.0358757	0.0302808	0.00381353	0.107863	0.0860729	0.000526669	0.00529801	0.16658	0.11111	0.000317928	0.153098	0.124444	0.154733	0.0263935	0.0590631	0.099225	0.117466	0.101954	0.0565282	0.0750666	0.00387984	0.07882	0.211173	0.000344131	0	0.0445424	0.0779004	0.109762	0.0225091	0	0.007143
303	5.34e-05	0.337043	0.206337	0.361888	0	0	0	0	0	0.0288307	0	0.041459	0.03927	0.00395339	0.00229769	0.179308	0.125514	0.00106965	0.0192451	0	0.00041187	0.184171	0.0633313	0	0	0.154506	0.116335	0	0.136523	0.0833207	0.272575	0.0162882	0.0231933	0.153043	0.213591	0.119208	0.049953	0.0641942	0	0.0764308	0.270696	0	0	0.0592529	0.152441	0.0636149	0.107673	0	0
304	0.000635899	0.330535	0.197353	0.35666	0	0	0	0	0	0.0288315	0	0.0407743	0.038492	0.00329573	0.0023206	0.178605	0.122476	0.00122854	0.0186036	0	0.000447845	0.184021	0.0651607	0	0	0.152758	0.115479	0	0.134358	0.0787326	0.2711	0.0165852	0.0225235	0.153673	0.214722	0.128504	0.0494646	0.0642231	0	0.0763393	0.275772	0	0	0.0581439	0.153842	0.0623256	0.110089	0	0
305	4448.83	1044	11221.5	51.7118	189.444	1622.11	1776.62	6012.27	1112.17	218.015	600.563	2365.76	17.5396	1910.85	5875.68	107.783	0	1872.41	971.635	1432.84	311.612	6.73914	4271.08	5380.42	2067.61	1150.96	20.4351	562.798	568.156	70.6869	150.628	1457.11	34.3067	76.7458	449.934	37.7918	91.4011	898.195	1677.96	1987.37	1057.85	4746.84	7534.82	1147.61	7147.76	476.027	268.18	70.7803	56.3974
306	3637.24	993.336	8867.21	41.7747	206.221	1219.61	1238	4893.31	660.647	186.743	426.816	2203.97	18.1774	1316.25	5056.78	101.821	0	1438.66	705.505	1389.42	312.165	7.59442	3459.67	4104.93	1276.5	1163.43	15.9173	384.044	480.92	45.4121	154.579	1278.92	45.1238	74.7907	350.522	22.8584	122.406	935.291	1251.5	1866.72	812.623	3747.33	6293.82	754.713	6050.1	465.448	350.156	70.6376	72.5397
307	3947.16	1232.58	9676.67	47.4041	267.057	1237.8	1351.06	5438.42	553.9	219.884	336.028	2598.95	26.6442	1142.19	5562.88	105.69	0	1521.39	799.605	1613.95	275.598	9.13881	3794.07	3757.75	938.955	1377.59	19.1708	424.79	641.527	50.0092	182.705	1367.85	54.1869	89.8527	466.063	14.3322	152.188	1080.75	1114.49	2155.48	975.487	3775.73	6746.53	654.423	6954.38	565.35	244.217	83.1295	95.5516
308	3837.78	1226.8	10100.9	44.2267	304.017	1514.86	1415.08	5357.75	670.416	243.055	374.795	2441.94	30.4393	1234.33	5267.74	74.1219	0.0470956	1494.79	692.72	1641.76	368.847	6.28895	3648.8	4049.47	1215.47	1380.51	24.964	426.215	641.159	28.3144	190.156	1305.13	42.4585	102.248	410.952	20.4239	132.722	1079.1	1220.87	1888.39	886.84	3607.97	6495.82	706.667	6632.84	610.312	276.875	106.113	87.5639
309	102.988	13.3052	221.539	0.313514	11.1572	41.3751	31.4618	134.032	39.7799	0.683141	16.7367	47.4557	0.992477	55.291	71.7849	1.06612	0.22882	47.194	18.6582	32.3176	20.9266	0.0173016	74.4794	158.856	58.02	19.961	0.114559	0.0713293	6.21365	0.0462018	10.6953	34.9921	0.618415	3.7455	3.9097	6.42665	0.715365	15.1842	38.2647	45.5819	27.0172	84.3552	178.235	29.3314	142.736	6.32666	17.0504	6.95017	13.4214
310	3773.78	1127.55	9341.65	46.692	249.33	1246.54	1289.66	5167.32	655.572	214.877	395.115	2388.11	24.188	1171.91	5235.16	106.212	0	1429.19	740.111	1532.32	326.321	8.6496	3609.99	3925.62	1125.25	1281.11	17.2867	404.996	566.218	52.4459	175.304	1325.44	50.4495	86.5872	419.989	15.1978	143.976	1015.13	1173.87	2000.33	888.583	3713.87	6445.01	709.885	6462.39	533.282	300.132	79.2048	92.1937
311	0	0.1535	0.111463	0.128796	0	0	0	0	0.00141744	0.0180073	0	0.0296654	0.0274774	0.00396081	0.00214093	0.101755	0.0783175	0.0144269	0.0220905	0	0.000689992	0.158704	0.0724642	0	0	0.125783	0.108666	0	0.120582	0.0517878	0.234724	0.0252904	0.0197406	0.148603	0.181392	0.195196	0.0484158	0.0724296	0	0.067461	0.332698	0.000507365	0	0.0384273	0.0886809	0.0591487	0.052293	0	0.000732386
312	3805.3	932.075	9553.25	41.0317	166.434	1438.26	1489.83	5144.65	1065.67	174.38	479.643	1997.55	14.1546	1629.3	4993.23	65.1556	0	1518.62	743.893	1229.27	360.569	6.20458	3549.16	4769.29	1864.17	1008.06	10.0801	441.216	439.805	38.7701	120.848	1302.86	39.4241	68.4709	314.86	33.9878	100.749	811.823	1509.47	1669.55	847.576	4051.86	6411.62	976.931	5993.88	419.107	361.984	71.7671	38.1533
313	4135.59	1071.35	10270.6	46.5926	192.539	1500.64	1488.06	5543.48	947.618	196.325	517.311	2357.98	19.9089	1742.44	5565.05	85.0072	0	1627.62	790.248	1494.18	371.934	7.32758	3830.77	5153.09	1904.37	1217.6	16.191	419.718	441.771	42.2993	142.568	1428.38	53.356	74.3941	358.747	42.8912	132.767	1001.48	1624.53	1990.1	908.546	4369.5	7177.35	991.143	6616.2	495.642	407.592	79.7445	61.1486
314	4731.17	8.62237	15126.3	0.00583055	370.167	7361.59	3634.8	8017.04	12265.5	0	2864.93	15.2522	4.07862	2298.1	662.291	1074.12	0.00139776	467.118	0.603111	974.993	8202.31	0.0130268	4224.12	13367.8	8409.51	19.5956	0.0715787	558.917	13.4669	2.40394	18.6134	2261.8	1.82408	13.8736	0.00124588	0.00277285	0.320841	11.8075	3956.42	29.5679	71.3142	7568.61	3617.09	1640.87	3242.91	2.5223	11365.1	659.592	6111.64
315	4051.76	1122.67	10396	43.0343	325.551	1513.09	1509.22	5636.89	1311.99	189.708	592.272	2261.29	22.7831	1676.05	5384.38	92.2823	0	1722.22	734.793	1581.43	439.468	7.16584	3808.8	5091.79	1906.67	1255.79	18.2449	337.974	528.975	25.7683	205.006	1503.68	46.7868	90.3093	355.361	88.5866	132.365	1011.57	1598.66	1961.7	907.616	4295.7	7165.77	892.022	6619.34	541.647	524.667	90.6031	138.781
316	5062.02	1274.05	11544.7	16.1434	323.937	1265.58	1740.39	6774.82	1223.54	171.509	592.934	2818.81	15.4738	2020.4	6841.9	139.866	0.00154238	2293.93	974.536	1655.22	520.639	4.04917	4730.34	5678.17	1841.52	1503.21	23.0595	382.793	757.785	42.3319	303.293	1729.53	63.524	115.312	436.554	39.6765	166.132	1199.34	1812	2653.4	1052.8	5333.33	8830.24	1109.1	8177.81	465.387	688.337	132.725	202.066
317	0	0.151151	0.0816267	0.097639	0	0	0	0	0.00324291	0.0146411	0	0.0298922	0.0288105	0.0057249	0.00178275	0.045435	0.0645742	0.0163656	0.0245974	0	0.000906693	0.140468	0.0744834	0	0	0.120624	0.112249	0.00133867	0.122626	0.0441597	0.22419	0.0263484	0.0206919	0.138013	0.166264	0.180529	0.0509458	0.0729065	0	0.067213	0.321334	0.000106978	0	0.0364732	0.0703518	0.0641459	0.0422831	0	6.25e-05
318	4130.75	1102.89	10423.7	42.8383	203.439	1612.25	1458.64	5580.21	901.964	205.604	533.108	2373.64	17.5655	1693.4	5600.53	91.0825	0	1699.17	782.483	1508.98	451.285	4.65422	3907.54	5062.07	1685.81	1271.4	14.0605	463.082	501.516	41.8463	152.918	1471.31	49.1894	91.4865	337.155	43.8218	132.339	1032.12	1573.66	1975.07	885.581	4315.2	7177.16	930.015	6716.72	520.634	505.567	81.5248	47.97
319	5012.4	994.06	12323.4	24.3479	245.666	1584.68	2172.76	6938.29	1883.69	141.057	749.886	2152.9	10.334	2606.45	6294.55	116.553	0	2395.7	1055.09	1235.43	549.276	4.03688	4671.87	6840.8	3243.48	1072.9	18.9944	530.874	604.611	24.0664	211.22	1751.41	43.4085	73.9827	370.137	61.225	103.001	898.687	2275.5	2071.38	1117.3	5874.62	8793.83	1616.28	7541.6	335.297	596.077	79.2004	181.798
320	16.0114	0.174793	46.4192	0.213706	0.136357	16.2226	20.1685	30.7277	44.7189	0.0138542	8.52648	0.0214352	0.0201602	11.1057	2.93167	1.02621	0.103771	6.97916	0.259506	0.00197681	9.14189	0.0870613	8.56521	36.0449	30.6909	0.120099	0.0679346	4.98347	0.0776545	0.35453	0.444943	4.42566	0.0169498	0.0893025	0.168647	0.0970053	0.0345746	0.0390906	16.2382	0.0385331	0.678121	16.5581	17.422	10.4363	9.97004	0.0321095	11.3053	6.36404	7.47459
321	3757.72	1007.25	9141.33	43.2463	209.653	1227.09	1308.96	5054.72	628.627	190.261	417.793	2257.36	19.5198	1335.84	5181.39	98.8352	0	1470.87	745.691	1414.38	304.684	7.60861	3560.59	4145.37	1329.93	1189.75	17.0396	402.872	507.852	42.9228	157.101	1298.49	45.3322	79.1949	363.651	18.0148	123.543	956.652	1276.55	1907.99	860.27	3840.28	6427.05	805.891	6233.27	483.111	311.772	73.1067	73.0342
322	38.5303	0.061013	122.943	0.114272	1.85003	55.2242	38.7075	75.4528	112.322	0.00591564	26.4846	0.0138249	0.0339359	23.3541	5.09966	8.02848	0.0944058	12.4796	0.0451672	1.75052	58.6204	0.0277143	31.5387	119.304	66.7076	0.0883152	0.160241	4.78047	0.0988702	0.31077	0.35077	19.621	0.0166365	0.109229	0.143045	0.0602107	0.0219654	0.0425256	37.3433	0.0402899	0.721187	61.8514	32.9601	19.7361	21.7448	0.0248999	84.0324	6.54123	47.504
323	3854.99	974.246	9486.67	42.2871	165.853	1321.32	1359.88	5139.73	735.518	190.633	495.73	2215	15.9973	1613.27	5271.63	106.355	0	1583.51	775.498	1349.56	303.323	8.28165	3673.26	4671.9	1584.25	1119.45	12.9226	431.482	441.405	43.3066	137.791	1315.97	40.8614	67.6415	344.331	43.5523	111.268	911.652	1439.32	1869.62	858.808	4124.19	6706.78	896.967	6256.38	438.69	354.369	58.5107	60.3095
324	376.668	79.9377	916.709	3.26749	13.0363	153.644	142.956	500.84	102.445	13.8609	58.4086	183.096	1.05049	195.147	481.136	10.7208	0	164.607	63.9878	122.621	54.8143	0.382851	356.085	557.294	225.484	96.9235	1.25925	35.605	34.8133	0	14.0579	121.971	3.54452	7.25184	27.4552	7.4122	9.01786	86.059	181.191	163.292	75.6055	456.851	661.569	120.69	550.017	36.2034	70.3263	6.51074	15.743
325	52.6402	9.58969	138.463	0.588283	2.89548	31.7344	24.809	71.9354	40.7806	1.7834	14.1993	21.9106	0.261814	36.0583	60.2867	0.881575	0.00367548	26.0022	6.83547	13.7849	9.46248	0.0500362	45.7802	95.7644	47.3216	13.1097	0.157726	3.88338	4.53913	0.657892	2.64628	18.0153	0.56755	1.19027	2.40185	2.51359	1.30953	10.7551	30.8176	18.5093	11.8103	69.666	90.2627	19.8174	66.4328	4.85307	13.6444	1.66836	4.22447
326	3541.96	1055.97	8485.52	40.088	210.783	1139.01	1153.95	4783.15	425.336	181.013	292.986	2295.1	17.1444	1054.25	4830.47	96.6572	0	1250.11	693.594	1395.19	283.062	7.72891	3282.69	3648.26	1055.73	1227.16	14.5994	330.719	540.706	42.3944	148.181	1196.5	51.5942	77.2249	312.841	8.04902	133.111	932.671	1115.95	1954.45	795.583	3383.22	5965.19	680.426	5983.66	474.426	279.407	71.8407	80.6073
327	0.000729343	0.316341	0.171445	0.321504	0	0	0	0	0.00298196	0.027992	0	0.0380534	0.0436292	0.00365163	0.00223842	0.161506	0.114485	0.00259239	0.0205104	0	0.000408799	0.182618	0.0691553	0	0	0.147219	0.111184	0.000940457	0.134662	0.0805503	0.257521	0.0184007	0.0228901	0.147683	0.205458	0.110405	0.0498682	0.0647748	0	0.0756375	0.278124	0	0	0.0553319	0.13917	0.065316	0.0995845	0	0
328	4503.16	1069.4	11729.9	42.2109	220.745	2154.71	1823.77	6313.56	2078.43	183.381	740.355	2245.03	19.4794	1904.7	5351.98	104.106	0	1686.83	710.397	1502.42	789.722	6.46235	4251.37	6462.68	2792.23	1229.54	17.9328	459.882	517.809	28.0206	170.031	1615.46	47.1991	85.4035	347.757	21.3418	132.033	998.016	2077.6	1955.23	902.633	5155.36	7442.75	1431.45	6855.29	488.89	1163.33	88.6205	407.429
329	0	0.153999	0.0954786	0.140692	0	0	0	0	0.000690933	0.0162985	0	0.0288934	0.0286882	0.00351738	0.00215367	0.0719825	0.0589018	0.0145618	0.0222832	0	0.000780302	0.155154	0.0687934	0	0	0.122571	0.114725	0	0.121171	0.0472128	0.23856	0.0246131	0.0204691	0.136886	0.178972	0.202958	0.045854	0.0743553	0	0.0667385	0.340901	0.000325814	0	0.0369791	0.0834066	0.0586762	0.0540506	0	0
330	121.447	23.5167	279.234	1.00025	1.80954	35.9083	43.3139	154.299	19.6369	3.27068	19.4146	55.8492	0.0781	84.9178	177.977	3.12235	0	74.1814	24.8265	30.1938	9.75022	0.000475883	120.954	186.715	56.7751	23.8201	0.801536	11.8352	10.4219	1.11155	4.11271	34.6583	0.859955	2.19421	10.8493	4.7913	1.92498	24.9929	51.257	54.4751	24.7408	164.357	233.802	31.6155	194.383	7.8445	5.66123	1.12009	0.775286
331	0	0.150548	0.093777	0.100429	0	0	0	0	0.00110863	0.0162334	0	0.0297985	0.0276368	0.00358581	0.00213338	0.0402074	0.0683872	0.0179222	0.0242113	0	0.000635961	0.141576	0.0735245	0	0	0.121592	0.106018	7.2e-05	0.121642	0.0465067	0.226221	0.0265293	0.0206481	0.138971	0.17097	0.20797	0.0479332	0.0724062	0	0.0660343	0.32973	0.000238014	0	0.0376255	0.0716544	0.0661233	0.0416791	0	0.000566486
332	5188.58	1082.04	13684.9	34.2781	217.456	3510.31	2093.43	6972.2	2985.79	173.021	1322.46	2160.18	12.6512	3952.81	5024.88	67.9581	0	2157.13	691.946	1487	595.525	0.241825	4161.92	9654.16	4934.77	1233.4	15.9813	354.172	347.742	58.83	176.345	1709.23	58.8202	94.2263	219.04	168.582	135.793	1014.92	3013.05	1861.85	904.391	6228.09	9514.23	2256.05	7015.37	411.614	431.084	96.3023	62.9398
333	6.89e-05	0.152988	0.104911	0.148636	0	0	0	0	0	0.0171991	0	0.0286935	0.0285322	0.00357045	0.00241706	0.10736	0.0632386	0.0125192	0.0212158	0	0.00076411	0.164302	0.0739385	0	0	0.125328	0.11819	0	0.121163	0.0508954	0.246071	0.0238789	0.0201836	0.142154	0.18408	0.204347	0.0465393	0.0733371	0	0.0671259	0.343087	0.00045981	0	0.0357797	0.0860384	0.0568771	0.0625042	0	0.000148299
334	0.000614731	0.328813	0.194001	0.351196	0	0	0	0	0	0.0287083	0	0.0407278	0.0380785	0.00300595	0.00224211	0.175023	0.121442	0.00112271	0.0190109	0	0.000450162	0.182666	0.0666957	0	0	0.148104	0.116179	0	0.134964	0.0830392	0.265945	0.0164149	0.0229672	0.152369	0.21379	0.125041	0.0501648	0.0645174	0	0.0763442	0.270473	0	0	0.0595473	0.153192	0.0632082	0.107567	0	0
335	6651.98	1258.75	16087.7	81.3983	393.539	2814.24	3047.03	8827.86	1931.2	281.881	687.218	3051.06	9.45723	3001.22	7193.13	177.002	0	3216.35	1742.32	1529.9	257.041	2.76275	6061.46	6612.77	2748.33	1519.98	44.5562	846.379	1125.57	112.648	205.38	1632.39	35.8713	99.0907	830.996	100.16	63.064	903.816	2217.95	2394.49	1681.37	5953.95	10021.9	1450.51	10942.8	568.721	173.463	57.896	56.1667
336	0.000331472	0.154002	0.0932347	0.11904	0	0	0	0	9.57e-05	0.0154144	0	0.0297888	0.0274416	0.00397335	0.00189854	0.0570229	0.0618578	0.0153583	0.0240603	0	0.000523688	0.153062	0.073456	0	0	0.123009	0.10967	0	0.122414	0.0488248	0.224873	0.0256031	0.0207429	0.134062	0.174621	0.179952	0.0454994	0.0717058	0	0.0673585	0.336375	1.45e-05	0	0.0363461	0.0765021	0.0620491	0.0490328	0	0.000155937
337	0.000638269	0.328428	0.187235	0.333503	0	0	0	0	0	0.0271322	0	0.0397989	0.0392084	0.00363381	0.00220975	0.172851	0.124055	0.00199519	0.0198637	0	0.000479331	0.179817	0.0660004	0	0	0.1499	0.11499	0.000194786	0.135617	0.0820095	0.267014	0.0177501	0.0235252	0.14765	0.209102	0.115243	0.0513965	0.0641563	0	0.0764296	0.273026	0	0	0.0571647	0.147482	0.0657779	0.101334	0	0
338	8043.44	725.015	21095.3	13.0406	229.373	4610.11	3830	10771.5	4753.63	38.6594	3021.21	2066.22	3.75137	11523.4	7875.51	87.3708	0	6052.12	1787.13	1227.46	756.686	0	6209.41	17768.7	11536.8	888.429	17.2427	444.914	243.261	262.461	281.714	2614.62	23.4723	56.799	237.315	1426.16	71.2475	619.403	6603.79	2413.34	1298.03	12520.1	18663.3	5548.31	10034.3	223.355	666.69	328.693	208.963
339	2.69e-05	0.155796	0.0948896	0.139244	0	0	0	0	0	0.01623	0	0.0287809	0.0287375	0.00340759	0.0022471	0.0800343	0.0653715	0.0142817	0.0227747	0	0.000555644	0.154901	0.0733186	0	0	0.125261	0.114714	0	0.122005	0.0503705	0.240508	0.0245353	0.0207012	0.142834	0.179318	0.198929	0.0426558	0.0756938	0	0.0667952	0.341777	0.000250283	0	0.0356837	0.0767646	0.0597454	0.0543906	0	6.25e-05
340	151.352	35.0788	322.947	0.993413	209.089	49.1651	61.1902	319.127	127.104	3.5388	0.59889	160.5	5.50287	13.0691	124.504	0.0426724	0.719555	51.6258	28.9908	108.08	9.64887	0.0466751	72.4495	61.2327	37.0513	139.386	0.0470806	1.00533	86.9741	0.264289	19.9298	73.9761	2.54696	9.36525	15.0692	0.31191	4.20812	21.7014	24.0211	137.104	70.1963	39.7918	240.868	8.45249	251.457	108.225	4.0636	16.7211	60.2195
341	0	0.155259	0.0738348	0.057574	0	0	0	0	0.000967923	0.0143317	0.00202786	0.0336266	0.0262689	0.00460464	0.00157676	0.0169252	0.112307	0.0243588	0.0245473	0	0.00041277	0.121951	0.0781258	0	0	0.122136	0.112437	0	0.122529	0.049926	0.219684	0.027432	0.0214507	0.145865	0.168809	0.181844	0.0429568	0.0689828	0	0.0679381	0.286534	0.000202123	0	0.0409827	0.0651135	0.0774654	0.0240021	0	0.0013831
342	0.000563636	0.333769	0.19506	0.357638	0	0	0	0	0	0.029015	0	0.0411262	0.0385279	0.00274916	0.00227353	0.182437	0.123169	0.00117177	0.018864	0	0.000349157	0.18393	0.0666178	0	0	0.153345	0.116282	0	0.134918	0.0787498	0.270895	0.0164952	0.0229165	0.153365	0.214669	0.123678	0.0487792	0.0644157	0	0.0764018	0.26801	0	0	0.0586629	0.155962	0.0634206	0.107401	0	0
343	0	0.15608	0.0951768	0.153255	0	0	0	0	0.000195933	0.0166252	0	0.0291846	0.0288305	0.00406737	0.00227083	0.0948691	0.0655198	0.0122947	0.0220418	0	0.00266862	0.163441	0.0702934	0	0	0.125334	0.121447	0	0.121419	0.0496413	0.235815	0.0237367	0.0204017	0.136975	0.184566	0.192582	0.0472412	0.0745639	0	0.067598	0.338307	0.000364029	0	0.0359851	0.089598	0.0584972	0.0649077	0	0
344	0.000680956	0.247635	0.120259	0.271839	0	0	0	0	0	0.0256801	0	0.0344713	0.0317565	0.00301262	0.00257038	0.158124	0.0992641	0.00612146	0.0180897	0	0.000495578	0.185728	0.0666416	0	0	0.144168	0.116587	0	0.121445	0.0683723	0.255852	0.0202967	0.0191744	0.155527	0.210551	0.18415	0.0463315	0.0671739	0	0.0736381	0.334872	0.000187915	0	0.0496375	0.108067	0.0547045	0.0923328	0	0.000912958
345	7865.31	1089.14	22133.9	65.3265	241.099	7012.35	3402.39	11095.1	6940.59	172.785	2386.15	2254.38	9.08198	5321.52	6608.29	291.404	0	3448.79	988.465	2303.12	3189.16	0	7144.93	15971.7	8506.56	1347.46	12.321	677.272	687.894	48.8953	285.112	2151.45	30.5234	146.863	446.45	86.3771	76.5781	959.104	5604.8	2328.71	1135.49	10989.4	12867.7	3649.69	10177.7	459.57	5119.52	103.423	1951.29
346	0	0.152706	0.105586	0.158206	0	0	0	0	0.00348767	0.0184194	0	0.0283269	0.0319229	0.00593929	0.00250144	0.110894	0.06597	0.0113886	0.0212876	0	0.00061905	0.164194	0.0733417	0	0	0.126219	0.11781	0	0.12067	0.050617	0.245784	0.0235511	0.0196846	0.149892	0.18576	0.199494	0.0432938	0.0770281	0	0.0668826	0.348585	0.000384784	0	0.0364261	0.0870516	0.05619	0.0603417	0	0.000219037
347	163.543	25.716	450.295	1.6475	4.0795	100.639	77.6467	226.367	90.8789	5.81342	35.6575	56.4667	0.345322	106.71	182.006	3.17622	0	76.7951	26.4661	38.154	33.5628	0.00567618	155.964	300.324	156.812	31.2694	0.683649	19.2161	13.8036	0.313683	5.61986	54.196	0.959939	3.52118	10.1208	2.88439	2.01326	25.7408	104.059	49.0837	31.2706	222.247	280.692	76.4108	218.795	12.2276	49.9866	2.08955	15.2133
348	0.00045722	0.338855	0.201152	0.354022	0	0	0	0	0.000126094	0.0291382	0	0.0414018	0.0409733	0.00214374	0.00237868	0.182688	0.125129	0.00121632	0.0194036	0	0.000403932	0.183459	0.064479	0	0	0.15696	0.11916	0	0.135689	0.0822715	0.275789	0.01661	0.0228955	0.153616	0.214137	0.120663	0.0488517	0.0645487	0	0.076685	0.274223	0	0	0.0597499	0.150116	0.0625653	0.105404	0	0
349	3686.67	960.502	9226.16	40.3523	156.908	1296.68	1347.93	4977.95	676.771	191.55	412.53	2118.9	15.2783	1419.05	4926.09	91.331	0	1419.73	733.807	1299.23	312.578	8.10974	3501.82	4332.4	1515.81	1066.87	11.3773	426.572	479.452	36.3115	122.93	1234.63	40.8385	68.1064	328.89	18.6889	107.794	844.005	1342.87	1780.06	834.01	3794.65	6235.93	895.858	5964.67	437.762	333.75	58.2675	51.8812
350	4571.95	936.545	11558.6	38.3623	103.959	1614.76	1969.63	6113.14	1119.73	180.397	520.163	1926.49	13.1934	2330.61	5539.17	121.828	0	1912.16	972.232	1185.48	412.317	6.91288	4194.91	6050.15	2698.67	954.32	5.73512	623.114	459.089	6.43693	116.623	1602.91	43.1846	68.8703	324.913	19.3524	85.7926	793.455	1835.2	1593	1078.52	4677.12	7543.69	1396.44	6769.74	411.945	279.837	40.9259	8.51417
[truncated: 204 more rows]
[truncated: 2,000 more columns]
